# Supplementary material for: Combined transcriptome and proteome profiling reveals specific molecular brain signatures for sex, maturation and circalunar clock phase
Source: eLife. 2019 Feb 15;8:e41556. doi: 10.7554/eLife.41556 (PMC6377233; doi:10.7554/eLife.41556)
Supplement: Figure 2—source data 1. — Table containing the IDs of the 5,727 prokaryotic contaminats present in the TS_v4 as identified by Kraken; which were excluded from TS_v5 prior to differential expression analysis. [file elife-41556-fig2-data1.csv]

x	Type.	Kingdom.	Family	Species
comp1001468_c0_seq1	cellular organisms	Bacteria	Proteobacteria
comp1171851_c0_seq1	cellular organisms	Bacteria	Proteobacteria	Escherichia coli
comp1171868_c0_seq1	cellular organisms	Bacteria	Proteobacteria	Escherichia coli
comp1172170_c0_seq1	cellular organisms	Bacteria	Proteobacteria	Escherichia coli
comp1172192_c0_seq1	cellular organisms	Bacteria	Proteobacteria
comp1172637_c0_seq1	cellular organisms	Bacteria	Proteobacteria	Escherichia coli
comp1172698_c0_seq1	cellular organisms	Bacteria	Proteobacteria	Herbaspirillum seropedicae
comp1172710_c0_seq1	cellular organisms	Bacteria	Proteobacteria	Escherichia coli
comp1172723_c0_seq1	cellular organisms	Bacteria	Proteobacteria	Escherichia coli
comp1172824_c0_seq1	cellular organisms	Bacteria	Proteobacteria	Escherichia coli
comp1172977_c0_seq1	cellular organisms	Bacteria	Proteobacteria	Escherichia coli
comp1173053_c0_seq1	cellular organisms	Bacteria	Proteobacteria	Escherichia coli
comp1173088_c0_seq1	cellular organisms	Bacteria	Proteobacteria	Escherichia coli
comp1173136_c0_seq1	cellular organisms	Bacteria	Proteobacteria	Escherichia coli
comp1173655_c0_seq1	cellular organisms	Bacteria	Proteobacteria	Escherichia coli
comp1173868_c0_seq1	cellular organisms	Bacteria	Proteobacteria	Herbaspirillum seropedicae
comp1173940_c0_seq1	cellular organisms	Bacteria	Proteobacteria	Herbaspirillum seropedicae
comp1174354_c0_seq1	cellular organisms	Bacteria	Proteobacteria	Escherichia coli
comp1174819_c0_seq1	cellular organisms	Bacteria	Proteobacteria	Escherichia coli
comp1175129_c0_seq1	cellular organisms	Bacteria	Proteobacteria	Escherichia coli
comp1175629_c0_seq1	cellular organisms	Bacteria	Proteobacteria	Herbaspirillum seropedicae
comp1175801_c0_seq1	cellular organisms	Bacteria	Proteobacteria	Escherichia coli
comp1175832_c0_seq1	cellular organisms	Bacteria	Proteobacteria	Herbaspirillum seropedicae
comp1175917_c0_seq1	cellular organisms	Bacteria	Proteobacteria	Escherichia coli
comp1175922_c0_seq1	cellular organisms	Bacteria	Proteobacteria	Escherichia coli
comp1176459_c0_seq1	cellular organisms	Bacteria	Proteobacteria	Escherichia coli
comp1176934_c0_seq1	cellular organisms	Bacteria	Proteobacteria
comp1177146_c0_seq1	cellular organisms	Bacteria	Proteobacteria	Herbaspirillum seropedicae
comp1177178_c0_seq1	cellular organisms	Bacteria	Proteobacteria	Escherichia coli
comp1177348_c0_seq1	cellular organisms	Bacteria	Actinobacteria	Propionibacterium acnes
comp1177544_c0_seq1	cellular organisms	Bacteria	Proteobacteria	Herbaspirillum seropedicae
comp1177582_c0_seq1	cellular organisms	Bacteria	Proteobacteria	Herbaspirillum seropedicae
comp1178131_c0_seq1	cellular organisms	Bacteria	Proteobacteria	Herbaspirillum seropedicae
comp1178387_c0_seq1	cellular organisms	Bacteria	Proteobacteria	Herbaspirillum seropedicae
comp1178685_c0_seq1	cellular organisms	Bacteria	Proteobacteria	Escherichia coli
comp1178720_c0_seq1	cellular organisms	Bacteria	Proteobacteria	Herbaspirillum seropedicae
comp1178948_c0_seq1	cellular organisms	Bacteria	Proteobacteria	Escherichia coli
comp1179246_c0_seq1	cellular organisms	Bacteria	Proteobacteria	Escherichia coli
comp1179618_c0_seq1	cellular organisms	Bacteria	Proteobacteria	Escherichia coli
comp1179626_c0_seq1	cellular organisms	Bacteria	Proteobacteria	Herbaspirillum seropedicae
comp1179666_c0_seq1	cellular organisms	Bacteria	Proteobacteria	Escherichia coli
comp1179819_c0_seq1	cellular organisms	Bacteria	Proteobacteria	Escherichia coli
comp1179980_c0_seq1	cellular organisms	Bacteria	Proteobacteria	Escherichia coli
comp1180166_c0_seq1	cellular organisms	Bacteria	Proteobacteria	Escherichia coli
comp1180182_c0_seq1	cellular organisms	Bacteria	Proteobacteria	Herbaspirillum seropedicae
comp1180293_c0_seq1	cellular organisms	Bacteria	Proteobacteria	Herbaspirillum seropedicae
comp1180382_c0_seq1	cellular organisms	Bacteria	Proteobacteria	Escherichia coli
comp1180416_c0_seq1	cellular organisms	Bacteria	Proteobacteria	Herbaspirillum seropedicae
comp1180611_c0_seq1	cellular organisms	Bacteria	Proteobacteria	Herbaspirillum seropedicae
comp1180694_c0_seq1	cellular organisms	Bacteria	Proteobacteria	Herbaspirillum seropedicae
comp1180866_c0_seq1	cellular organisms	Bacteria	Proteobacteria	Escherichia coli
comp1181169_c0_seq1	cellular organisms	Bacteria	Proteobacteria	Escherichia coli
comp1181319_c0_seq1	cellular organisms	Bacteria	Proteobacteria	Escherichia coli
comp1182446_c0_seq1	cellular organisms	Bacteria	Proteobacteria	Herbaspirillum seropedicae
comp1182962_c0_seq1	cellular organisms	Bacteria	Proteobacteria	Escherichia coli
comp1182965_c0_seq1	cellular organisms	Bacteria	Proteobacteria	Herbaspirillum seropedicae
comp1183003_c0_seq1	cellular organisms	Bacteria	Proteobacteria
comp1183031_c0_seq1	cellular organisms	Bacteria	Proteobacteria	Escherichia coli
comp1183206_c0_seq1	cellular organisms	Bacteria	Proteobacteria	Herbaspirillum seropedicae
comp1183242_c0_seq1	cellular organisms	Bacteria	Proteobacteria	Herbaspirillum seropedicae
comp1183630_c0_seq1
comp1183927_c0_seq1	cellular organisms	Bacteria	Proteobacteria	Escherichia coli
comp1185231_c0_seq1	cellular organisms	Bacteria	Proteobacteria	Herbaspirillum seropedicae
comp1185431_c0_seq1	cellular organisms	Bacteria	Proteobacteria	Escherichia coli
comp1185498_c0_seq1	cellular organisms	Bacteria	Proteobacteria	Escherichia coli
comp1185608_c0_seq1	cellular organisms	Bacteria	Proteobacteria	Herbaspirillum seropedicae
comp1185758_c0_seq1	cellular organisms	Bacteria	Proteobacteria	Herbaspirillum seropedicae
comp1185851_c0_seq1	cellular organisms	Bacteria	Proteobacteria	Herbaspirillum seropedicae
comp1185975_c0_seq1	cellular organisms	Bacteria	Actinobacteria	Propionibacterium acnes
comp1185975_c1_seq1	cellular organisms	Bacteria	Actinobacteria	Propionibacterium acnes
comp1186163_c0_seq1	cellular organisms	Bacteria	Proteobacteria
comp1186470_c0_seq1	cellular organisms	Bacteria	Proteobacteria	Escherichia coli
comp1186629_c0_seq1	cellular organisms	Bacteria	Proteobacteria	Herbaspirillum seropedicae
comp1186736_c0_seq1	cellular organisms	Bacteria	Proteobacteria	Escherichia coli
comp1186787_c0_seq1	cellular organisms	Bacteria	Proteobacteria
comp1186796_c0_seq1	cellular organisms	Bacteria	Proteobacteria
comp1186892_c0_seq1	cellular organisms	Bacteria	Proteobacteria	Escherichia coli
comp1186954_c0_seq1	cellular organisms	Bacteria	Proteobacteria	Escherichia coli
comp1187065_c0_seq1	cellular organisms	Bacteria	Proteobacteria	Escherichia coli
comp1187570_c0_seq1	cellular organisms	Bacteria	Actinobacteria	Propionibacterium acnes
comp1187759_c0_seq1	cellular organisms	Bacteria	Proteobacteria	Escherichia coli
comp1188107_c0_seq1	cellular organisms	Bacteria	Proteobacteria	Herbaspirillum seropedicae
comp1189190_c0_seq1	cellular organisms	Bacteria	Proteobacteria	Herbaspirillum seropedicae
comp1189370_c0_seq1	cellular organisms	Bacteria	Proteobacteria	Herbaspirillum seropedicae
comp1189402_c0_seq1	cellular organisms	Bacteria	Proteobacteria	Escherichia coli
comp1189457_c0_seq1	cellular organisms	Bacteria	Proteobacteria
comp1189501_c0_seq1	cellular organisms	Bacteria	Proteobacteria
comp1189548_c0_seq1	cellular organisms	Bacteria	Proteobacteria	Herbaspirillum seropedicae
comp1189555_c0_seq1	cellular organisms	Bacteria	Proteobacteria
comp1189665_c0_seq1	cellular organisms	Bacteria	Proteobacteria
comp1190161_c0_seq1	cellular organisms	Bacteria	Proteobacteria	Herbaspirillum seropedicae
comp1190494_c0_seq1	cellular organisms	Bacteria	Proteobacteria	Escherichia coli
comp1190522_c0_seq1	cellular organisms	Bacteria	Proteobacteria	Escherichia coli
comp1190775_c0_seq1	cellular organisms	Bacteria	Actinobacteria	Propionibacterium acnes
comp1191008_c0_seq1	cellular organisms	Bacteria	Proteobacteria	Escherichia coli
comp1191139_c0_seq1	cellular organisms	Bacteria	Proteobacteria	Herbaspirillum seropedicae
comp1191256_c0_seq1	cellular organisms	Bacteria	Proteobacteria
comp1191272_c0_seq1	cellular organisms	Bacteria	Proteobacteria	Herbaspirillum seropedicae
comp1191314_c0_seq1	cellular organisms	Bacteria	Proteobacteria	Herbaspirillum seropedicae
comp1191515_c0_seq1	cellular organisms	Bacteria	Bacteroidetes/Chlorobi group	Cellulophaga
comp1191721_c0_seq1	cellular organisms	Bacteria	Proteobacteria	Escherichia coli
comp1192205_c0_seq1	cellular organisms	Bacteria	Proteobacteria	Herbaspirillum seropedicae
comp1193432_c0_seq1	cellular organisms	Bacteria	Proteobacteria	Gluconobacter oxydans
comp1195252_c0_seq1_contamination	cellular organisms	Bacteria	Proteobacteria	Gluconacetobacter diazotrophicus
comp1196896_c0_seq1	Viruses	ssDNA viruses	Microviridae
comp1197505_c0_seq1	cellular organisms	Bacteria	Actinobacteria	Propionibacterium acnes
comp1197807_c0_seq1	cellular organisms	Bacteria	Proteobacteria	Escherichia coli
comp1198037_c0_seq1	cellular organisms	Bacteria	Proteobacteria	Escherichia coli
comp1198564_c0_seq1	cellular organisms	Bacteria	Proteobacteria	Escherichia coli
comp1199733_c0_seq1	Viruses	ssRNA viruses	ssRNA positive-strand viruses, no DNA stage
comp1201899_c0_seq1	cellular organisms	Bacteria	Proteobacteria	Herbaspirillum seropedicae
comp1205971_c0_seq1	cellular organisms	Bacteria	Proteobacteria	Escherichia coli
comp1212744_c0_seq1	cellular organisms	Bacteria	Actinobacteria	Propionibacterium acnes
comp1218371_c0_seq1	cellular organisms	Bacteria	Proteobacteria	Escherichia coli
comp1219335_c0_seq1	cellular organisms	Bacteria	Proteobacteria
comp1221061_c0_seq1	cellular organisms	Bacteria	Proteobacteria	Herbaspirillum seropedicae
comp1221467_c0_seq1	cellular organisms	Bacteria	Proteobacteria	Escherichia coli
comp1222706_c0_seq1	cellular organisms	Bacteria	Proteobacteria	Herbaspirillum seropedicae
comp1225934_c0_seq1	cellular organisms	Bacteria	Actinobacteria	Propionibacterium acnes
comp1230243_c0_seq1	cellular organisms	Bacteria	Proteobacteria	Methylobacterium populi
comp1233866_c0_seq1	cellular organisms	Bacteria	Proteobacteria	Escherichia coli
comp1235400_c0_seq1	cellular organisms	Bacteria	Proteobacteria	Herbaspirillum seropedicae
comp1237776_c0_seq1	cellular organisms	Bacteria	Proteobacteria	Herbaspirillum seropedicae
comp1239826_c0_seq1	cellular organisms	Bacteria	Proteobacteria	Escherichia coli
comp1255477_c0_seq1	cellular organisms	Bacteria	Proteobacteria	Escherichia coli
comp1255804_c0_seq1
comp1256252_c0_seq1	cellular organisms	Bacteria	Proteobacteria	Escherichia coli
comp1257186_c0_seq1	Viruses	dsDNA viruses, no RNA stage	Caudovirales
comp1269495_c0_seq1
comp1269665_c0_seq1	cellular organisms	Bacteria	Proteobacteria
comp1269895_c0_seq1	cellular organisms	Bacteria	Proteobacteria	Escherichia coli
comp1270782_c0_seq1	cellular organisms	Bacteria	Proteobacteria	Herbaspirillum seropedicae
comp1270784_c0_seq1	cellular organisms	Bacteria	Actinobacteria	Propionibacterium acnes
comp1271974_c0_seq1	cellular organisms	Bacteria	Proteobacteria	Herbaspirillum seropedicae
comp1272457_c0_seq1	cellular organisms	Bacteria	Proteobacteria	Herbaspirillum seropedicae
comp1272469_c0_seq1	cellular organisms	Bacteria	Proteobacteria	Escherichia coli
comp1274325_c0_seq1	cellular organisms	Bacteria	Proteobacteria	Herbaspirillum seropedicae
comp1274816_c0_seq1	cellular organisms	Bacteria	Proteobacteria	Escherichia coli
comp1274877_c0_seq1	cellular organisms	Bacteria	Proteobacteria	Herbaspirillum seropedicae
comp1274895_c0_seq1	cellular organisms	Bacteria	Proteobacteria	Escherichia coli
comp1275255_c0_seq1	cellular organisms	Bacteria	Proteobacteria
comp1275255_c1_seq1	cellular organisms	Bacteria	Proteobacteria	Escherichia coli
comp1275427_c1_seq1	cellular organisms	Bacteria	Proteobacteria
comp1275754_c1_seq1	cellular organisms	Bacteria	Actinobacteria	Propionibacterium acnes
comp1276588_c0_seq1	cellular organisms	Bacteria	Proteobacteria
comp1276913_c0_seq1	cellular organisms	Bacteria	Proteobacteria	Escherichia coli
comp1276949_c0_seq1	cellular organisms	Bacteria	Proteobacteria	Escherichia coli
comp1276998_c0_seq1	cellular organisms	Bacteria	Proteobacteria	Escherichia coli
comp1277232_c0_seq1	cellular organisms	Bacteria	Proteobacteria	Escherichia coli
comp1277880_c0_seq1	cellular organisms	Bacteria	Proteobacteria
comp1278822_c0_seq1	cellular organisms	Bacteria	Proteobacteria	Escherichia coli
comp1279631_c0_seq1	cellular organisms	Bacteria	Proteobacteria	Escherichia coli
comp1279869_c0_seq1	cellular organisms	Bacteria	Proteobacteria	Bradyrhizobium sp. BTAi1
comp1280069_c0_seq1	cellular organisms	Bacteria	Proteobacteria	Herbaspirillum seropedicae
comp1280246_c0_seq1	cellular organisms	Bacteria	Proteobacteria	Herbaspirillum seropedicae
comp1280540_c0_seq1	cellular organisms	Bacteria	Proteobacteria	Herbaspirillum seropedicae
comp1280884_c0_seq1	cellular organisms	Bacteria	Proteobacteria	Escherichia coli
comp1281171_c0_seq1	cellular organisms	Bacteria	Proteobacteria	Escherichia coli
comp1281608_c0_seq1	cellular organisms	Bacteria	Proteobacteria	Escherichia coli
comp1282960_c0_seq1	cellular organisms	Bacteria	Proteobacteria	Escherichia coli
comp1283621_c0_seq1	cellular organisms	Bacteria	Actinobacteria	Propionibacterium acnes
comp1283878_c0_seq1	cellular organisms	Bacteria	Proteobacteria	Herbaspirillum seropedicae
comp1284187_c0_seq1	cellular organisms	Bacteria	Proteobacteria	Escherichia coli
comp1284816_c0_seq1	cellular organisms	Bacteria	Proteobacteria	Escherichia coli
comp1284836_c0_seq1	cellular organisms	Bacteria	Proteobacteria	Herbaspirillum seropedicae
comp1285525_c0_seq1	cellular organisms	Bacteria	Proteobacteria	Herbaspirillum seropedicae
comp1285966_c0_seq1	cellular organisms	Bacteria	Proteobacteria	Herbaspirillum seropedicae
comp1286416_c0_seq1	cellular organisms	Bacteria	Proteobacteria
comp1286416_c1_seq1	cellular organisms	Bacteria	Proteobacteria	Escherichia coli
comp1286706_c0_seq1	cellular organisms	Bacteria	Proteobacteria	Herbaspirillum seropedicae
comp1286880_c0_seq1	cellular organisms	Bacteria	Proteobacteria	Sphingomonas wittichii
comp1286921_c0_seq1	cellular organisms	Bacteria	Proteobacteria	Herbaspirillum seropedicae
comp1287875_c0_seq1	cellular organisms	Bacteria	Proteobacteria	Escherichia coli
comp1287940_c0_seq1	cellular organisms	Bacteria	Proteobacteria	Herbaspirillum seropedicae
comp1288044_c0_seq1	cellular organisms	Bacteria	Proteobacteria	Herbaspirillum seropedicae
comp1288448_c0_seq1	cellular organisms	Bacteria	Proteobacteria	Escherichia coli
comp1288602_c0_seq1	cellular organisms	Bacteria	Proteobacteria	Herbaspirillum seropedicae
comp1288651_c1_seq1	cellular organisms	Bacteria	Proteobacteria	Herbaspirillum seropedicae
comp1289136_c0_seq1	cellular organisms	Bacteria	Proteobacteria	Burkholderia glumae
comp1289202_c0_seq1	cellular organisms	Bacteria	Proteobacteria	Escherichia coli
comp1289356_c0_seq1	cellular organisms	Bacteria	Actinobacteria	Propionibacterium acnes
comp1289601_c0_seq1	cellular organisms	Bacteria	Proteobacteria	Escherichia coli
comp1289707_c0_seq1	cellular organisms	Bacteria	Proteobacteria
comp1289876_c0_seq1	cellular organisms	Bacteria	Proteobacteria	Escherichia coli
comp1289891_c0_seq1	cellular organisms	Bacteria	Proteobacteria	Escherichia coli
comp1291277_c0_seq1	cellular organisms	Bacteria	Proteobacteria	Herbaspirillum seropedicae
comp1291500_c0_seq1	cellular organisms	Bacteria	Proteobacteria	Escherichia coli
comp1292065_c0_seq1	cellular organisms	Bacteria	Actinobacteria	Propionibacterium acnes
comp1292784_c0_seq1	cellular organisms	Bacteria	Proteobacteria	Herbaspirillum seropedicae
comp1292868_c0_seq1	cellular organisms	Bacteria	Proteobacteria
comp1293458_c0_seq1	cellular organisms	Bacteria	Proteobacteria	Escherichia coli
comp1293779_c0_seq1	cellular organisms	Bacteria	Proteobacteria	Hahella chejuensis
comp1294147_c0_seq1	cellular organisms	Bacteria	Proteobacteria	Escherichia coli
comp1295937_c0_seq1	cellular organisms	Bacteria	Proteobacteria	Escherichia coli
comp1296017_c0_seq1	cellular organisms	Bacteria	Proteobacteria	Herbaspirillum seropedicae
comp1300722_c0_seq1	cellular organisms	Bacteria	Proteobacteria	Escherichia coli
comp1301517_c0_seq1	cellular organisms	Bacteria	Proteobacteria	Escherichia coli
comp1303325_c0_seq1	cellular organisms	Bacteria	Proteobacteria
comp1303444_c1_seq1	cellular organisms	Bacteria	Proteobacteria	Escherichia coli
comp1305337_c1_seq1	cellular organisms	Bacteria	Proteobacteria	Escherichia coli
comp1306429_c0_seq1	cellular organisms	Bacteria	Proteobacteria
comp1307973_c0_seq1	cellular organisms	Bacteria	Proteobacteria	Escherichia coli
comp1309018_c0_seq1	cellular organisms	Bacteria	Proteobacteria	Escherichia coli
comp1311525_c0_seq1	cellular organisms	Bacteria	Proteobacteria	Escherichia coli
comp1312479_c1_seq1	cellular organisms	Bacteria	Proteobacteria	Escherichia coli
comp1312993_c0_seq1	cellular organisms	Bacteria	Proteobacteria	Escherichia coli
comp1313092_c0_seq1	cellular organisms	Bacteria	Proteobacteria	Escherichia coli
comp1313477_c0_seq1	cellular organisms	Bacteria	Proteobacteria	Herbaspirillum seropedicae
comp1313547_c0_seq1	cellular organisms	Bacteria	Proteobacteria	Escherichia coli
comp1316032_c0_seq1	cellular organisms	Bacteria	Proteobacteria	Herbaspirillum seropedicae
comp1316617_c0_seq1	cellular organisms	Bacteria	Proteobacteria	Herbaspirillum seropedicae
comp1317182_c1_seq1	cellular organisms	Bacteria	Proteobacteria	Escherichia coli
comp1317317_c0_seq1	cellular organisms	Bacteria	Proteobacteria	Escherichia coli
comp1317667_c0_seq1	cellular organisms	Bacteria	Proteobacteria	Escherichia coli
comp1317706_c0_seq1	cellular organisms	Bacteria	Proteobacteria	Bradyrhizobium sp. BTAi1
comp1317782_c0_seq1	cellular organisms	Bacteria	Proteobacteria	Escherichia coli
comp1318057_c1_seq1	cellular organisms	Bacteria	Proteobacteria	Escherichia coli
comp1319159_c0_seq1	cellular organisms	Bacteria	Proteobacteria	Escherichia coli
comp1319411_c0_seq1	cellular organisms	Bacteria	Proteobacteria	Bradyrhizobium sp. BTAi1
comp1320732_c0_seq1	cellular organisms	Bacteria	Proteobacteria	Herbaspirillum seropedicae
comp1320786_c0_seq1	cellular organisms	Bacteria	Proteobacteria
comp1320884_c1_seq1	cellular organisms	Bacteria	Proteobacteria	Escherichia coli
comp1321695_c0_seq1	cellular organisms	Bacteria	Proteobacteria	Escherichia coli
comp1322421_c0_seq1	cellular organisms	Bacteria	Proteobacteria	Escherichia coli
comp1322421_c1_seq1	cellular organisms	Bacteria	Proteobacteria	Escherichia coli
comp1322892_c0_seq1	cellular organisms	Bacteria	Proteobacteria	Bradyrhizobium sp. BTAi1
comp1323228_c0_seq1	cellular organisms	Bacteria	Proteobacteria	Escherichia coli
comp1324100_c0_seq1	cellular organisms	Bacteria	Proteobacteria	Escherichia coli
comp1324152_c0_seq1	cellular organisms	Bacteria	Proteobacteria	Herbaspirillum seropedicae
comp1326009_c0_seq1	cellular organisms	Bacteria	Proteobacteria	Herbaspirillum seropedicae
comp1326250_c0_seq1	cellular organisms	Bacteria	Proteobacteria
comp1334916_c0_seq1	cellular organisms	Bacteria	Proteobacteria	Escherichia coli
comp1342222_c0_seq1	cellular organisms	Bacteria	Actinobacteria	Propionibacterium acnes
comp1370847_c0_seq1	cellular organisms	Bacteria	Proteobacteria
comp1396369_c0_seq1	cellular organisms	Bacteria	Proteobacteria	Escherichia coli
comp1429614_c0_seq1	cellular organisms	Bacteria	Proteobacteria
comp1431686_c0_seq1	cellular organisms	Bacteria	Proteobacteria	Escherichia coli
comp1441135_c0_seq1	cellular organisms	Bacteria	Proteobacteria
comp1444438_c0_seq1	cellular organisms	Bacteria	Proteobacteria	Bradyrhizobium sp. BTAi1
comp1449342_c0_seq1	cellular organisms	Bacteria	Proteobacteria
comp1507775_c0_seq1	cellular organisms	Bacteria	Proteobacteria	Escherichia coli
comp1508708_c0_seq1	cellular organisms	Bacteria	Proteobacteria	Escherichia coli
comp1601638_c1_seq1	cellular organisms	Bacteria	Proteobacteria	Escherichia coli
comp1667713_c1_seq1	cellular organisms	Bacteria	Proteobacteria	Escherichia coli
comp1668954_c0_seq1	cellular organisms	Bacteria	Proteobacteria	Bradyrhizobium sp. BTAi1
comp1688644_c0_seq1	cellular organisms	Bacteria	Proteobacteria
comp1693621_c0_seq1	cellular organisms	Bacteria	Cyanobacteria	Microcystis aeruginosa NIES-843
comp1712788_c0_seq1	cellular organisms	Bacteria	Proteobacteria
comp1731546_c0_seq1	cellular organisms	Bacteria	Proteobacteria	Escherichia coli
comp1736841_c0_seq1	cellular organisms	Bacteria	Proteobacteria	Escherichia coli
comp1741021_c0_seq1	cellular organisms	Bacteria	Proteobacteria
comp1754629_c0_seq1	cellular organisms	Bacteria	Proteobacteria
comp1761899_c0_seq1	cellular organisms	Bacteria	Proteobacteria	Herbaspirillum seropedicae
comp1764256_c0_seq1	cellular organisms	Bacteria	Proteobacteria	Herbaspirillum seropedicae
comp1774979_c0_seq1	cellular organisms	Bacteria	Proteobacteria	Escherichia coli
comp1806257_c0_seq1	cellular organisms	Bacteria	Proteobacteria
comp1827792_c0_seq1	cellular organisms	Bacteria	Proteobacteria
comp1837780_c0_seq1	cellular organisms	Bacteria	Proteobacteria	Escherichia coli
comp1873974_c0_seq1	cellular organisms	Bacteria	Proteobacteria	Escherichia coli
comp1874770_c0_seq1	cellular organisms	Bacteria	Proteobacteria	Escherichia coli
comp1875509_c0_seq1	cellular organisms	Bacteria	Actinobacteria	Arthrobacter arilaitensis
comp1877738_c0_seq1	cellular organisms	Bacteria	Proteobacteria	Herbaspirillum seropedicae
comp1878787_c0_seq1	cellular organisms	Bacteria	Proteobacteria
comp1880785_c0_seq1	cellular organisms	Bacteria	Proteobacteria	Escherichia coli
comp1881192_c0_seq1	cellular organisms	Bacteria	Proteobacteria	Escherichia coli
comp1881680_c0_seq1	cellular organisms	Bacteria	Proteobacteria	Escherichia coli
comp1881909_c0_seq1	cellular organisms	Bacteria	Proteobacteria	Herbaspirillum seropedicae
comp1881909_c1_seq1	cellular organisms	Bacteria	Proteobacteria	Herbaspirillum seropedicae
comp1882418_c0_seq1	cellular organisms	Bacteria	Proteobacteria	Escherichia coli
comp1884124_c0_seq1	cellular organisms	Bacteria	Proteobacteria
comp1884701_c0_seq1	cellular organisms	Bacteria	Proteobacteria
comp1885099_c0_seq1	cellular organisms	Bacteria	Proteobacteria	Herbaspirillum seropedicae
comp1887458_c0_seq1	cellular organisms	Bacteria	Proteobacteria	Escherichia coli
comp1887818_c1_seq1	cellular organisms	Bacteria	Proteobacteria	Escherichia coli
comp1888138_c0_seq1	cellular organisms	Bacteria	Proteobacteria
comp1888268_c0_seq1	cellular organisms	Bacteria	Actinobacteria	Propionibacterium acnes
comp1890045_c0_seq1	cellular organisms	Bacteria	Actinobacteria	Propionibacterium acnes
comp1890824_c0_seq1	cellular organisms	Bacteria	Proteobacteria	Escherichia coli
comp1891121_c0_seq1	cellular organisms	Bacteria	Proteobacteria
comp1892536_c0_seq2	cellular organisms	Bacteria	Actinobacteria	Propionibacterium acnes
comp1892584_c0_seq2	cellular organisms	Bacteria	Proteobacteria	Escherichia coli
comp1893172_c0_seq1	cellular organisms	Bacteria	Proteobacteria	Escherichia coli
comp1894069_c1_seq1	cellular organisms	Bacteria	Proteobacteria	Escherichia coli
comp1895481_c0_seq1	cellular organisms	Bacteria	Proteobacteria	Escherichia coli
comp1895705_c0_seq1	cellular organisms	Bacteria	Proteobacteria	Escherichia coli
comp1896816_c1_seq1	cellular organisms	Bacteria	Proteobacteria
comp1897964_c0_seq1	cellular organisms	Bacteria	Proteobacteria	Herminiimonas arsenicoxydans
comp1898462_c0_seq1	cellular organisms	Bacteria	Proteobacteria
comp1898502_c0_seq1	cellular organisms	Bacteria	Proteobacteria	Herbaspirillum seropedicae
comp1898639_c0_seq1	cellular organisms	Bacteria	Proteobacteria	Herbaspirillum seropedicae
comp1898971_c0_seq1	cellular organisms	Bacteria	Proteobacteria	Herbaspirillum seropedicae
comp1899825_c0_seq1	cellular organisms	Bacteria	Actinobacteria	Propionibacterium acnes
comp1899853_c0_seq1	cellular organisms	Bacteria	Actinobacteria	Propionibacterium acnes
comp1900189_c0_seq1	cellular organisms	Bacteria	Proteobacteria	Escherichia coli
comp1901079_c0_seq1	cellular organisms	Bacteria	Proteobacteria	Variovorax paradoxus
comp1901242_c0_seq1	cellular organisms	Bacteria	Proteobacteria	Escherichia coli
comp1901538_c0_seq1	cellular organisms	Bacteria	Proteobacteria	Acidovorax sp. KKS102
comp1901807_c0_seq1	cellular organisms	Bacteria	Proteobacteria	Escherichia coli
comp1902465_c0_seq1	cellular organisms	Bacteria	Proteobacteria	Herbaspirillum seropedicae
comp1902465_c1_seq1	cellular organisms	Bacteria	Proteobacteria	Acidovorax sp. KKS102
comp1902550_c0_seq1	cellular organisms	Bacteria	Proteobacteria	Escherichia coli
comp1902617_c0_seq1	cellular organisms	Bacteria	Proteobacteria	Escherichia coli
comp1902797_c0_seq1	cellular organisms	Bacteria	Proteobacteria	Herbaspirillum seropedicae
comp1902993_c0_seq1	cellular organisms	Bacteria	Actinobacteria	Propionibacterium acnes
comp1903010_c0_seq1	cellular organisms	Bacteria	Proteobacteria	Escherichia coli
comp1903377_c0_seq1	cellular organisms	Bacteria	Proteobacteria	Escherichia coli
comp1903390_c0_seq1	cellular organisms	Bacteria	Proteobacteria	Escherichia coli
comp1903987_c0_seq1	cellular organisms	Bacteria	Proteobacteria
comp1904029_c0_seq1	cellular organisms	Bacteria	Proteobacteria	Escherichia coli
comp1904189_c0_seq1	cellular organisms	Bacteria	Proteobacteria	Escherichia coli
comp1905110_c0_seq1	cellular organisms	Bacteria	Proteobacteria	Rhizobium
comp1905274_c0_seq1	cellular organisms	Bacteria	Actinobacteria	Propionibacterium acnes
comp1905701_c0_seq1	cellular organisms	Bacteria	Proteobacteria	Escherichia coli
comp1905704_c0_seq1	cellular organisms	Bacteria	Proteobacteria
comp1906653_c0_seq1	cellular organisms	Bacteria	Proteobacteria	Escherichia coli
comp1908015_c0_seq1	cellular organisms	Bacteria	Proteobacteria
comp1908421_c0_seq1	cellular organisms	Bacteria	Proteobacteria	Herbaspirillum seropedicae
comp1908507_c0_seq1	cellular organisms	Bacteria	Proteobacteria	Escherichia coli
comp1908580_c0_seq1	cellular organisms	Bacteria	Proteobacteria	Herbaspirillum seropedicae
comp1909017_c0_seq1	cellular organisms	Bacteria	Proteobacteria	Escherichia coli
comp1909042_c0_seq1	cellular organisms	Bacteria	Proteobacteria	Escherichia coli
comp1909152_c0_seq1	cellular organisms	Bacteria	Proteobacteria	Escherichia coli
comp1909473_c0_seq1	cellular organisms	Bacteria	Actinobacteria	Propionibacterium acnes
comp1910265_c0_seq1	cellular organisms	Bacteria	Actinobacteria	Propionibacterium acnes
comp1910553_c1_seq1	cellular organisms	Bacteria	Proteobacteria	Escherichia coli
comp1911206_c1_seq1	cellular organisms	Bacteria	Proteobacteria	Acidovorax citrulli
comp1911969_c0_seq1	cellular organisms	Bacteria	Proteobacteria	Escherichia coli
comp1912244_c0_seq1	cellular organisms	Bacteria	Proteobacteria	Escherichia coli
comp1914580_c0_seq1	cellular organisms	Bacteria	Proteobacteria	Escherichia coli
comp1914606_c0_seq1	cellular organisms	Bacteria	Proteobacteria	Escherichia coli
comp1914877_c0_seq1	cellular organisms	Bacteria	Proteobacteria	Escherichia coli
comp1917217_c0_seq1	cellular organisms	Bacteria	Proteobacteria	Herbaspirillum seropedicae
comp1917217_c1_seq1	cellular organisms	Bacteria	Proteobacteria	Herbaspirillum seropedicae
comp1917319_c0_seq2	cellular organisms	Bacteria	Proteobacteria	Escherichia coli
comp1917604_c0_seq1	cellular organisms	Bacteria	Proteobacteria	Escherichia coli
comp1917731_c0_seq1	cellular organisms	Bacteria	Proteobacteria	Escherichia coli
comp1918274_c0_seq1	cellular organisms	Bacteria	Proteobacteria
comp1918933_c0_seq1	cellular organisms	Bacteria	Proteobacteria	Escherichia coli
comp1919246_c0_seq1	cellular organisms	Bacteria	Proteobacteria	Escherichia coli
comp1919358_c0_seq1	cellular organisms	Bacteria	Proteobacteria	Escherichia coli
comp1919678_c0_seq1	cellular organisms	Bacteria	Proteobacteria	Escherichia coli
comp1920305_c0_seq1	cellular organisms	Bacteria	Proteobacteria	Collimonas fungivorans
comp1921092_c0_seq1	cellular organisms	Bacteria	Proteobacteria	Herbaspirillum seropedicae
comp1922912_c0_seq1	cellular organisms	Bacteria	Proteobacteria
comp1923255_c0_seq1	cellular organisms	Bacteria	Proteobacteria	Escherichia coli
comp1923473_c1_seq1	cellular organisms	Bacteria	Proteobacteria	Escherichia coli
comp1923748_c0_seq1	cellular organisms	Bacteria	Proteobacteria	Serratia marcescens
comp1923979_c0_seq1	cellular organisms	Bacteria	Proteobacteria	Escherichia coli
comp1924850_c0_seq1	cellular organisms	Bacteria	Proteobacteria	Herbaspirillum seropedicae
comp1925131_c0_seq1	cellular organisms	Bacteria	Proteobacteria	Escherichia coli
comp1926419_c0_seq1	cellular organisms	Bacteria	Proteobacteria	Herbaspirillum seropedicae
comp1926785_c0_seq1	cellular organisms	Bacteria	Proteobacteria	Escherichia coli
comp1927852_c0_seq1	cellular organisms	Bacteria	Proteobacteria	Escherichia coli
comp1929518_c0_seq1	cellular organisms	Bacteria	Proteobacteria
comp1931333_c0_seq1	cellular organisms	Bacteria	Proteobacteria	Escherichia coli
comp1931375_c0_seq1	cellular organisms	Bacteria	Proteobacteria	Escherichia coli
comp1931777_c0_seq1	cellular organisms	Bacteria	Proteobacteria	Escherichia coli
comp1932304_c0_seq1	cellular organisms	Bacteria	Proteobacteria	Escherichia coli
comp1933888_c0_seq1	cellular organisms	Bacteria	Proteobacteria	Escherichia coli
comp1937510_c0_seq1	cellular organisms	Bacteria	Proteobacteria	Escherichia coli
comp1938207_c0_seq1	cellular organisms	Bacteria	Proteobacteria	Escherichia coli
comp1939511_c0_seq1	cellular organisms	Bacteria	Proteobacteria	Herbaspirillum seropedicae
comp1942814_c0_seq1	cellular organisms	Bacteria	Proteobacteria	Escherichia coli
comp1946450_c0_seq1	cellular organisms	Bacteria	Proteobacteria	Escherichia coli
comp1946527_c0_seq1	cellular organisms	Bacteria	Proteobacteria
comp1951715_c0_seq1	cellular organisms	Bacteria	Proteobacteria	Escherichia coli
comp1951803_c1_seq1	cellular organisms	Bacteria	Proteobacteria	Escherichia coli
comp1954407_c0_seq1	cellular organisms	Bacteria	Proteobacteria
comp1954407_c1_seq1	cellular organisms	Bacteria	Proteobacteria	Escherichia coli
comp1959817_c0_seq1	cellular organisms	Bacteria	Actinobacteria	Propionibacterium acnes
comp1959859_c0_seq1	cellular organisms	Bacteria	Proteobacteria	Herbaspirillum seropedicae
comp1962220_c0_seq1	cellular organisms	Bacteria	Actinobacteria	Propionibacterium acnes
comp1962310_c0_seq1	cellular organisms	Bacteria	Proteobacteria
comp1962914_c0_seq1	cellular organisms	Bacteria	Proteobacteria	Herbaspirillum seropedicae
comp1963617_c1_seq1	cellular organisms	Bacteria	Proteobacteria	Escherichia coli
comp1965333_c0_seq1	cellular organisms	Bacteria	Proteobacteria	Escherichia coli
comp1967633_c1_seq1	cellular organisms	Bacteria	Proteobacteria
comp1967642_c0_seq1	cellular organisms	Bacteria	Proteobacteria	Escherichia coli
comp1968242_c0_seq1	cellular organisms	Bacteria	Proteobacteria	Herbaspirillum seropedicae
comp1968906_c0_seq1	cellular organisms	Bacteria	Proteobacteria	Escherichia coli
comp1970930_c0_seq2	cellular organisms	Bacteria	Proteobacteria	Escherichia coli
comp1970936_c0_seq1	cellular organisms	Bacteria	Proteobacteria	Escherichia coli
comp1970936_c1_seq1	cellular organisms	Bacteria	Proteobacteria
comp1970990_c1_seq1	cellular organisms	Bacteria	Proteobacteria	Escherichia coli
comp1971599_c0_seq1	cellular organisms	Bacteria	Proteobacteria	Herbaspirillum seropedicae
comp1971599_c1_seq1	cellular organisms	Bacteria	Proteobacteria	Herbaspirillum seropedicae
comp1972006_c0_seq1	cellular organisms	Bacteria	Proteobacteria	Escherichia coli
comp1973111_c0_seq1	cellular organisms	Bacteria	Proteobacteria	Escherichia coli
comp1973181_c0_seq1	cellular organisms	Bacteria	Proteobacteria	Escherichia coli
comp1974456_c0_seq1	cellular organisms	Bacteria	Proteobacteria
comp1976350_c0_seq1	cellular organisms	Bacteria	Proteobacteria	Escherichia coli
comp1977407_c0_seq1	cellular organisms	Bacteria	Proteobacteria	Herbaspirillum seropedicae
comp1977626_c0_seq1	cellular organisms	Bacteria	Proteobacteria	Herbaspirillum seropedicae
comp1979175_c1_seq1	cellular organisms	Bacteria	Proteobacteria	Herbaspirillum seropedicae
comp1979404_c0_seq1	cellular organisms	Bacteria	Proteobacteria	Escherichia coli
comp1979404_c1_seq1	cellular organisms	Bacteria	Proteobacteria	Escherichia coli
comp1980247_c0_seq1	cellular organisms	Bacteria	Actinobacteria	Propionibacterium acnes
comp1983986_c2_seq1	cellular organisms	Bacteria	Proteobacteria	Escherichia coli
comp1985689_c0_seq1	cellular organisms	Bacteria	Proteobacteria	Escherichia coli
comp1986732_c0_seq1	cellular organisms	Bacteria	Proteobacteria	Herbaspirillum seropedicae
comp1987057_c0_seq1	cellular organisms	Bacteria	Proteobacteria	Escherichia coli
comp1988511_c1_seq1	cellular organisms	Bacteria	Proteobacteria	Escherichia coli
comp1991316_c0_seq1	cellular organisms	Bacteria	Proteobacteria	Escherichia coli
comp1992538_c0_seq1	cellular organisms	Bacteria	Proteobacteria	Escherichia coli
comp1994215_c1_seq1	cellular organisms	Bacteria	Proteobacteria	Herbaspirillum seropedicae
comp1994410_c1_seq1	cellular organisms	Bacteria	Proteobacteria	Escherichia coli
comp1995153_c0_seq1	cellular organisms	Bacteria	Actinobacteria	Propionibacterium acnes
comp1996045_c0_seq1
comp1996124_c1_seq1	cellular organisms	Bacteria	Proteobacteria	Escherichia coli
comp1996604_c0_seq1	cellular organisms	Bacteria	Proteobacteria	Herbaspirillum seropedicae
comp1996618_c0_seq1	cellular organisms	Bacteria	Proteobacteria	Escherichia coli
comp1996827_c0_seq1	cellular organisms	Bacteria	Proteobacteria	Herbaspirillum seropedicae
comp1997329_c1_seq1	cellular organisms	Bacteria	Proteobacteria
comp1997488_c0_seq1	cellular organisms	Bacteria	Actinobacteria	Propionibacterium acnes
comp1998454_c0_seq1	cellular organisms	Bacteria	Proteobacteria	Escherichia coli
comp1998492_c1_seq1	cellular organisms	Bacteria	Proteobacteria	Herbaspirillum seropedicae
comp1998663_c0_seq1	cellular organisms	Bacteria	Proteobacteria	Herbaspirillum seropedicae
comp1999526_c0_seq1	cellular organisms	Bacteria	Proteobacteria	Escherichia coli
comp2000223_c1_seq1	cellular organisms	Bacteria	Proteobacteria	Escherichia coli
comp2001688_c0_seq1	cellular organisms	Bacteria	Proteobacteria	Herbaspirillum seropedicae
comp2002924_c0_seq2	cellular organisms	Bacteria	Proteobacteria	Escherichia coli
comp2003712_c0_seq1	cellular organisms	Bacteria	Proteobacteria	Escherichia coli
comp2005483_c0_seq1	cellular organisms	Bacteria	Proteobacteria
comp2005878_c0_seq1	cellular organisms	Bacteria	Proteobacteria	Escherichia coli
comp2006189_c1_seq1	cellular organisms	Bacteria	Proteobacteria	Escherichia coli
comp2006648_c0_seq1	cellular organisms	Bacteria	Proteobacteria	Escherichia coli
comp2007001_c0_seq1	cellular organisms	Bacteria	Proteobacteria	Escherichia coli
comp2007649_c0_seq1	cellular organisms	Bacteria	Actinobacteria	Propionibacterium acnes
comp2009482_c0_seq1	cellular organisms	Bacteria	Proteobacteria	Escherichia coli
comp2011501_c0_seq1	cellular organisms	Bacteria	Proteobacteria	Escherichia coli
comp2011535_c0_seq1	cellular organisms	Bacteria	Proteobacteria	Escherichia coli
comp2011850_c0_seq1	cellular organisms	Bacteria	Actinobacteria	Propionibacterium acnes
comp2012661_c0_seq1	cellular organisms	Bacteria	Actinobacteria	Propionibacterium acnes
comp2012760_c0_seq1	cellular organisms	Bacteria	Proteobacteria	Herbaspirillum seropedicae
comp2013204_c0_seq1	cellular organisms	Bacteria	Proteobacteria	Herbaspirillum seropedicae
comp2013629_c0_seq1	cellular organisms	Bacteria	Proteobacteria	Escherichia coli
comp2013730_c0_seq1	cellular organisms	Bacteria	Proteobacteria	Escherichia coli
comp2013961_c0_seq1	cellular organisms	Bacteria	Proteobacteria	Escherichia coli
comp2014783_c0_seq1	cellular organisms	Bacteria	Proteobacteria	Escherichia coli
comp2014796_c0_seq1	cellular organisms	Bacteria	Proteobacteria	Herbaspirillum seropedicae
comp2014819_c0_seq1	cellular organisms	Bacteria	Actinobacteria	Propionibacterium acnes
comp2014952_c0_seq1	cellular organisms	Bacteria	Proteobacteria
comp2015896_c0_seq1	cellular organisms	Bacteria	Proteobacteria
comp2015903_c0_seq1	cellular organisms	Bacteria	Proteobacteria	Bradyrhizobium sp. BTAi1
comp2016310_c0_seq1	cellular organisms	Bacteria	Proteobacteria	Escherichia coli
comp2016529_c1_seq1	cellular organisms	Bacteria	Proteobacteria	Escherichia coli
comp2016817_c0_seq1	cellular organisms	Bacteria	Proteobacteria	Herbaspirillum seropedicae
comp2017443_c0_seq1	cellular organisms	Bacteria	Proteobacteria	Escherichia coli
comp2019075_c0_seq1	cellular organisms	Bacteria	Proteobacteria	Herbaspirillum seropedicae
comp2019275_c0_seq1	cellular organisms	Bacteria	Proteobacteria	Raoultella ornithinolytica
comp2020392_c1_seq1	cellular organisms	Bacteria	Proteobacteria	Escherichia coli
comp2020487_c1_seq1	cellular organisms	Bacteria	Proteobacteria	Escherichia coli
comp2021259_c0_seq1	cellular organisms	Bacteria	Proteobacteria	Escherichia coli
comp2021377_c0_seq1	cellular organisms	Bacteria	Proteobacteria
comp2021870_c0_seq1	cellular organisms	Bacteria	Proteobacteria
comp2022910_c0_seq2	cellular organisms	Bacteria	Proteobacteria	Herbaspirillum seropedicae
comp2023549_c0_seq1	cellular organisms	Bacteria	Proteobacteria	Herbaspirillum seropedicae
comp2024378_c1_seq1	cellular organisms	Bacteria	Actinobacteria	Propionibacterium acnes
comp2024736_c0_seq1	cellular organisms	Bacteria	Proteobacteria	Herbaspirillum seropedicae
comp2024895_c0_seq1	cellular organisms	Bacteria	Proteobacteria	Escherichia coli
comp2025261_c0_seq1	cellular organisms	Bacteria	Proteobacteria	Escherichia coli
comp2025723_c0_seq1	cellular organisms	Bacteria	Proteobacteria
comp2026177_c0_seq1	cellular organisms	Bacteria	Proteobacteria	Escherichia coli
comp2026450_c0_seq1	cellular organisms	Bacteria	Proteobacteria	Sphingomonas wittichii
comp2026528_c0_seq1	cellular organisms	Bacteria	Actinobacteria	Propionibacterium acnes
comp2026864_c0_seq1
comp2027184_c0_seq1	cellular organisms	Bacteria	Proteobacteria	Escherichia coli
comp2027580_c1_seq1	cellular organisms	Bacteria	Proteobacteria	Herbaspirillum seropedicae
comp2027670_c1_seq1	cellular organisms	Bacteria	Proteobacteria	Escherichia coli
comp2027989_c0_seq1	cellular organisms	Bacteria	Actinobacteria	Propionibacterium acnes
comp2028508_c0_seq1	cellular organisms	Bacteria	Proteobacteria
comp2029035_c0_seq1	cellular organisms	Bacteria	Proteobacteria	Bradyrhizobium sp. S23321
comp2029740_c0_seq1	cellular organisms	Bacteria	Proteobacteria	Escherichia coli
comp2030670_c0_seq1	cellular organisms	Bacteria	Proteobacteria	Polaromonas naphthalenivorans
comp2030991_c0_seq1	cellular organisms	Bacteria	Proteobacteria
comp2031091_c0_seq1	cellular organisms	Bacteria	Proteobacteria	Escherichia coli
comp2032152_c0_seq1	cellular organisms	Bacteria	Proteobacteria	Herbaspirillum seropedicae
comp2032190_c1_seq1	cellular organisms	Bacteria	Proteobacteria	Escherichia coli
comp2032289_c0_seq1	cellular organisms	Bacteria	Proteobacteria
comp2033166_c0_seq1	cellular organisms	Bacteria	Proteobacteria	Escherichia coli
comp2034421_c0_seq1	cellular organisms	Bacteria	Proteobacteria
comp2035228_c1_seq1	cellular organisms	Bacteria	Proteobacteria	Herbaspirillum seropedicae
comp2035228_c2_seq1	cellular organisms	Bacteria	Proteobacteria	Herbaspirillum seropedicae
comp2035734_c1_seq1	cellular organisms	Bacteria	Proteobacteria	Escherichia coli
comp2035972_c0_seq1	cellular organisms	Bacteria	Proteobacteria	Herbaspirillum seropedicae
comp2036137_c0_seq1	cellular organisms	Bacteria	Proteobacteria
comp2036197_c0_seq1	cellular organisms	Bacteria	Proteobacteria	Escherichia coli
comp2036726_c0_seq1	cellular organisms	Bacteria	Proteobacteria	Herbaspirillum seropedicae
comp2037156_c0_seq1	cellular organisms	Bacteria	Proteobacteria	Herbaspirillum seropedicae
comp2037806_c0_seq1	cellular organisms	Bacteria	Proteobacteria	Escherichia coli
comp2038038_c0_seq1	cellular organisms	Bacteria	Proteobacteria	Herbaspirillum seropedicae
comp2038515_c2_seq1	cellular organisms	Bacteria	Proteobacteria	Cupriavidus taiwanensis
comp2039670_c0_seq1	cellular organisms	Bacteria	Proteobacteria	Escherichia coli
comp2041781_c0_seq2	cellular organisms	Bacteria	Proteobacteria	Escherichia coli
comp2042004_c0_seq1	cellular organisms	Bacteria	Proteobacteria	Bradyrhizobium sp. BTAi1
comp2042358_c1_seq1	cellular organisms	Bacteria	Proteobacteria	Escherichia coli
comp2042817_c0_seq1	cellular organisms	Bacteria	Proteobacteria	Escherichia coli
comp2043096_c0_seq1	cellular organisms	Bacteria	Proteobacteria	Escherichia coli
comp2043299_c0_seq1	cellular organisms	Bacteria	Proteobacteria	Escherichia coli
comp2043691_c0_seq1	cellular organisms	Bacteria	Proteobacteria
comp2044019_c1_seq2	cellular organisms	Bacteria	Actinobacteria	Propionibacterium acnes
comp2044206_c1_seq1	cellular organisms	Bacteria	Proteobacteria	Escherichia coli
comp2046171_c1_seq1	cellular organisms	Bacteria	Proteobacteria	Escherichia coli
comp2046369_c1_seq1	cellular organisms	Bacteria	Proteobacteria	Herbaspirillum seropedicae
comp2046618_c0_seq1	cellular organisms	Bacteria	Proteobacteria	Herbaspirillum seropedicae
comp2047329_c0_seq1	cellular organisms	Bacteria	Proteobacteria	Herbaspirillum seropedicae
comp2047383_c0_seq1	cellular organisms	Bacteria	Proteobacteria
comp2047553_c0_seq1	cellular organisms	Bacteria	Proteobacteria	Herbaspirillum seropedicae
comp2047848_c0_seq1	cellular organisms	Bacteria	Proteobacteria	Escherichia coli
comp2048870_c0_seq1	cellular organisms	Bacteria	Proteobacteria	Escherichia coli
comp2048997_c1_seq1	cellular organisms	Bacteria	Proteobacteria	Herbaspirillum seropedicae
comp2049649_c0_seq1	cellular organisms	Bacteria	Proteobacteria	Escherichia coli
comp2050793_c0_seq1	cellular organisms	Bacteria	Proteobacteria	Escherichia coli
comp2050928_c0_seq1	cellular organisms	Bacteria	Proteobacteria	Herbaspirillum seropedicae
comp2050929_c0_seq1	cellular organisms	Bacteria	Proteobacteria	Escherichia coli
comp2051091_c0_seq1	cellular organisms	Bacteria	Proteobacteria	Herbaspirillum seropedicae
comp2051091_c1_seq1	cellular organisms	Bacteria	Proteobacteria	Herbaspirillum seropedicae
comp2051821_c0_seq1	cellular organisms	Bacteria	Proteobacteria	Escherichia coli
comp2051908_c0_seq1	cellular organisms	Bacteria	Actinobacteria	Propionibacterium acnes
comp2052264_c0_seq1	cellular organisms	Bacteria	Proteobacteria	Escherichia coli
comp2052886_c2_seq1	cellular organisms	Bacteria	Proteobacteria	Escherichia coli
comp2053155_c0_seq1	cellular organisms	Bacteria	Proteobacteria	Escherichia coli
comp2053158_c0_seq1	cellular organisms	Bacteria	Proteobacteria	Herbaspirillum seropedicae
comp2053697_c0_seq1	cellular organisms	Bacteria	Proteobacteria	Escherichia coli
comp2053758_c0_seq1	cellular organisms	Bacteria	Proteobacteria	Escherichia coli
comp2057176_c0_seq1	cellular organisms	Bacteria	Proteobacteria	Escherichia coli
comp2057501_c0_seq1	cellular organisms	Bacteria	Proteobacteria	Escherichia coli
comp2058888_c0_seq1	cellular organisms	Bacteria	Proteobacteria	Escherichia coli
comp2060504_c0_seq1	cellular organisms	Bacteria	Proteobacteria
comp2060506_c0_seq1	cellular organisms	Bacteria	Proteobacteria	Herbaspirillum seropedicae
comp2060651_c0_seq1	cellular organisms	Bacteria	Proteobacteria	Burkholderia phytofirmans
comp2061269_c0_seq1	cellular organisms	Bacteria	Proteobacteria	Escherichia coli
comp2061797_c0_seq1	cellular organisms	Bacteria	Proteobacteria	Escherichia coli
comp2061899_c0_seq1	cellular organisms	Bacteria	Proteobacteria	Escherichia coli
comp2062453_c0_seq1	cellular organisms	Bacteria	Proteobacteria	Herbaspirillum seropedicae
comp2062687_c0_seq1	cellular organisms	Bacteria	Proteobacteria	Herbaspirillum seropedicae
comp2062996_c0_seq1	cellular organisms	Bacteria	Proteobacteria
comp2063013_c0_seq1	cellular organisms	Bacteria	Proteobacteria	Herbaspirillum seropedicae
comp2063013_c1_seq1	cellular organisms	Bacteria	Proteobacteria	Herbaspirillum seropedicae
comp2063277_c0_seq1	cellular organisms	Bacteria	Proteobacteria	Escherichia coli
comp2063512_c0_seq1	cellular organisms	Bacteria	Proteobacteria	Herbaspirillum seropedicae
comp2064017_c0_seq1	cellular organisms	Bacteria	Proteobacteria	Escherichia coli
comp2065042_c0_seq1	cellular organisms	Bacteria	Proteobacteria	Escherichia coli
comp2065227_c0_seq1	cellular organisms	Bacteria	Proteobacteria	Escherichia coli
comp2065367_c0_seq1	cellular organisms	Bacteria	Proteobacteria
comp2066747_c0_seq1	cellular organisms	Bacteria	Proteobacteria	Escherichia coli
comp2067378_c0_seq1	cellular organisms	Bacteria	Proteobacteria	Herbaspirillum seropedicae
comp2068038_c0_seq1	cellular organisms	Bacteria	Proteobacteria	Herbaspirillum seropedicae
comp2068774_c0_seq1	cellular organisms	Bacteria	Proteobacteria
comp2068935_c1_seq1	cellular organisms	Bacteria	Proteobacteria
comp2069561_c0_seq1	cellular organisms	Bacteria	Proteobacteria	Herbaspirillum seropedicae
comp2070054_c1_seq1	cellular organisms	Bacteria	Proteobacteria	Escherichia coli
comp2070372_c1_seq1	cellular organisms	Bacteria	Proteobacteria	Escherichia coli
comp2071319_c0_seq1	cellular organisms	Bacteria	Proteobacteria	Herbaspirillum seropedicae
comp2071319_c1_seq1	cellular organisms	Bacteria	Proteobacteria	Herbaspirillum seropedicae
comp2071646_c0_seq1	cellular organisms	Bacteria	Proteobacteria	Escherichia coli
comp2071649_c1_seq1	cellular organisms	Bacteria	Actinobacteria	Propionibacterium acnes
comp2071970_c0_seq1	cellular organisms	Bacteria	Proteobacteria	Escherichia coli
comp2072424_c0_seq1	cellular organisms	Bacteria	Actinobacteria	Actinosynnema mirum
comp2073981_c1_seq1	cellular organisms	Bacteria	Proteobacteria	Escherichia coli
comp2074229_c1_seq1	cellular organisms	Bacteria	Proteobacteria	Acidovorax ebreus
comp2074249_c0_seq1	cellular organisms	Bacteria	Proteobacteria	Escherichia coli
comp2074344_c0_seq1	cellular organisms	Bacteria	Proteobacteria	Escherichia coli
comp2074970_c0_seq1	cellular organisms	Bacteria	Proteobacteria
comp2075173_c1_seq1	cellular organisms	Bacteria	Actinobacteria	Propionibacterium acnes
comp2075371_c0_seq1	cellular organisms	Bacteria	Proteobacteria	Escherichia coli
comp2075474_c0_seq1	cellular organisms	Bacteria	Proteobacteria	Escherichia coli
comp2075776_c1_seq1	cellular organisms	Bacteria	Proteobacteria	Escherichia coli
comp2076048_c0_seq1	cellular organisms	Bacteria	Proteobacteria	Escherichia coli
comp2076258_c0_seq1	cellular organisms	Bacteria	Proteobacteria	Escherichia coli
comp2076860_c0_seq1	cellular organisms	Bacteria	Proteobacteria	Herbaspirillum seropedicae
comp2076898_c0_seq1	cellular organisms	Bacteria	Proteobacteria	Herbaspirillum seropedicae
comp2076959_c0_seq1	cellular organisms	Bacteria	Proteobacteria	Escherichia coli
comp2077048_c0_seq1	cellular organisms	Bacteria	Proteobacteria	Herbaspirillum seropedicae
comp2077180_c0_seq1	cellular organisms	Bacteria	Proteobacteria	Burkholderia gladioli
comp2077180_c1_seq1	cellular organisms	Bacteria	Proteobacteria	Herbaspirillum seropedicae
comp2077267_c0_seq1	cellular organisms	Bacteria	Proteobacteria
comp2077343_c0_seq1	cellular organisms	Bacteria	Proteobacteria	Escherichia coli
comp2077600_c0_seq1	cellular organisms	Bacteria	Proteobacteria	Escherichia coli
comp2078359_c0_seq1	cellular organisms	Bacteria	Proteobacteria
comp2078590_c0_seq1
comp2079555_c1_seq1	cellular organisms	Bacteria	Proteobacteria	Escherichia coli
comp2079951_c0_seq1	cellular organisms	Bacteria	Proteobacteria	Escherichia coli
comp2079956_c0_seq1	cellular organisms	Bacteria	Proteobacteria	Escherichia coli
comp2080055_c0_seq1	cellular organisms	Bacteria	Proteobacteria	Herbaspirillum seropedicae
comp2080233_c0_seq1	cellular organisms	Bacteria	Proteobacteria	Herbaspirillum seropedicae
comp2080570_c3_seq1	cellular organisms	Bacteria	Proteobacteria	Escherichia coli
comp2080847_c0_seq1	cellular organisms	Bacteria	Actinobacteria	Propionibacterium acnes
comp2081401_c1_seq1	cellular organisms	Bacteria	Proteobacteria	Escherichia coli
comp2081429_c0_seq1	cellular organisms	Bacteria	Proteobacteria	Escherichia coli
comp2081587_c0_seq1	cellular organisms	Bacteria	Proteobacteria	Escherichia coli
comp2082257_c1_seq1	cellular organisms	Bacteria	Proteobacteria	Escherichia coli
comp2082703_c0_seq1	cellular organisms	Bacteria	Proteobacteria	Escherichia coli
comp2083038_c0_seq1	cellular organisms	Bacteria	Actinobacteria	Propionibacterium acnes
comp2083087_c0_seq1	cellular organisms	Bacteria	Proteobacteria	Escherichia coli
comp2083299_c0_seq1	cellular organisms	Bacteria	Proteobacteria	Escherichia coli
comp2083489_c1_seq2	cellular organisms	Bacteria	Proteobacteria	Salmonella enterica
comp2083507_c0_seq1	cellular organisms	Bacteria	Proteobacteria	Herbaspirillum seropedicae
comp2083598_c0_seq1	cellular organisms	Bacteria	Proteobacteria	Escherichia coli
comp2083787_c0_seq1	cellular organisms	Bacteria	Proteobacteria	Herbaspirillum seropedicae
comp2083908_c1_seq1	cellular organisms	Bacteria	Proteobacteria
comp2084105_c0_seq1	cellular organisms	Bacteria	Proteobacteria	Escherichia coli
comp2084135_c0_seq1	cellular organisms	Bacteria	Proteobacteria
comp2084764_c0_seq1	cellular organisms	Bacteria	Proteobacteria	Herbaspirillum seropedicae
comp2084948_c0_seq1	cellular organisms	Bacteria	Actinobacteria	Propionibacterium acnes
comp2085194_c0_seq1	cellular organisms	Bacteria	Proteobacteria	Herbaspirillum seropedicae
comp2085504_c0_seq1	cellular organisms	Bacteria	Proteobacteria	Escherichia coli
comp2085639_c0_seq1	cellular organisms	Bacteria	Proteobacteria	Herbaspirillum seropedicae
comp2085705_c0_seq1	cellular organisms	Bacteria	Proteobacteria	Escherichia coli
comp2086324_c0_seq1	cellular organisms	Bacteria	Proteobacteria	Escherichia coli
comp2086542_c0_seq1	cellular organisms	Bacteria	Proteobacteria	Ralstonia solanacearum
comp2086804_c0_seq1	cellular organisms	Bacteria	Proteobacteria	Herbaspirillum seropedicae
comp2086857_c1_seq1	cellular organisms	Bacteria	Proteobacteria	Escherichia coli
comp2087489_c0_seq1	cellular organisms	Bacteria	Actinobacteria	Propionibacterium acnes
comp2087498_c0_seq1	cellular organisms	Bacteria	Proteobacteria
comp2088097_c0_seq1	cellular organisms	Bacteria	Proteobacteria	Escherichia coli
comp2088467_c0_seq1	cellular organisms	Bacteria	Proteobacteria	Escherichia coli
comp2088758_c0_seq1	cellular organisms	Bacteria	Proteobacteria	Herbaspirillum seropedicae
comp2088818_c0_seq1	cellular organisms	Bacteria	Proteobacteria	Herbaspirillum seropedicae
comp2089249_c0_seq1	cellular organisms	Bacteria	Proteobacteria	Escherichia coli
comp2089306_c0_seq1	cellular organisms	Bacteria	Proteobacteria
comp2089605_c0_seq1	cellular organisms	Bacteria	Proteobacteria	Escherichia coli
comp2089837_c0_seq1	cellular organisms	Bacteria	Proteobacteria	Escherichia coli
comp2090062_c1_seq1	cellular organisms	Bacteria	Proteobacteria
comp2090097_c0_seq1	cellular organisms	Bacteria	Proteobacteria	Escherichia coli
comp2090191_c0_seq1	cellular organisms	Bacteria	Proteobacteria	Herbaspirillum seropedicae
comp2090496_c1_seq1	cellular organisms	Bacteria	Proteobacteria
comp2090579_c1_seq1	cellular organisms	Bacteria	Proteobacteria	Escherichia coli
comp2091127_c0_seq1	cellular organisms	Bacteria	Proteobacteria	Escherichia coli
comp2091141_c0_seq2	cellular organisms	Bacteria	Proteobacteria
comp2091636_c0_seq1	cellular organisms	Bacteria	Proteobacteria	Herbaspirillum seropedicae
comp2092249_c0_seq1	cellular organisms	Bacteria	Actinobacteria	Propionibacterium acnes
comp2092546_c0_seq1	cellular organisms	Bacteria	Proteobacteria	Escherichia coli
comp2092598_c1_seq1	cellular organisms	Bacteria	Proteobacteria	Escherichia coli
comp2093036_c0_seq1	cellular organisms	Bacteria	Proteobacteria	Escherichia coli
comp2093098_c0_seq1	cellular organisms	Bacteria	Actinobacteria	Propionibacterium acnes
comp2093442_c2_seq1	cellular organisms	Bacteria	Proteobacteria	Escherichia coli
comp2093706_c0_seq1	cellular organisms	Bacteria	Proteobacteria
comp2094057_c0_seq1	cellular organisms	Bacteria	Proteobacteria	Escherichia coli
comp2094134_c0_seq1	cellular organisms	Bacteria	Proteobacteria	Herbaspirillum seropedicae
comp2094150_c0_seq1	cellular organisms	Bacteria	Proteobacteria	Escherichia coli
comp2094390_c0_seq1	cellular organisms	Bacteria	Proteobacteria	Herbaspirillum seropedicae
comp2094796_c0_seq1	cellular organisms	Bacteria	Proteobacteria
comp2096169_c0_seq1	cellular organisms	Bacteria	Proteobacteria	Escherichia coli
comp2096187_c1_seq1	cellular organisms	Bacteria	Proteobacteria	Herbaspirillum seropedicae
comp2096418_c0_seq1	cellular organisms	Bacteria	Proteobacteria	Herbaspirillum seropedicae
comp2096418_c1_seq1	cellular organisms	Bacteria	Proteobacteria	Herbaspirillum seropedicae
comp2096541_c0_seq1	cellular organisms	Bacteria	Proteobacteria	Escherichia coli
comp2096703_c0_seq1	cellular organisms	Bacteria	Proteobacteria
comp2098136_c0_seq1	cellular organisms	Bacteria	Proteobacteria	Herbaspirillum seropedicae
comp2098904_c0_seq1	cellular organisms	Bacteria	Proteobacteria	Escherichia coli
comp2099128_c0_seq1	cellular organisms	Bacteria	Proteobacteria	Herbaspirillum seropedicae
comp2099831_c0_seq1	cellular organisms	Bacteria	Proteobacteria	Escherichia coli
comp2099831_c1_seq1	cellular organisms	Bacteria	Proteobacteria	Escherichia coli
comp2100452_c0_seq1	cellular organisms	Bacteria	Proteobacteria	Escherichia coli
comp2100509_c0_seq1	cellular organisms	Bacteria	Proteobacteria	Escherichia coli
comp2100573_c0_seq1	cellular organisms	Bacteria	Proteobacteria	Escherichia coli
comp2100580_c0_seq1	cellular organisms	Bacteria	Proteobacteria	Escherichia coli
comp2100660_c0_seq1	cellular organisms	Bacteria	Actinobacteria	Propionibacterium acnes
comp2101013_c0_seq1	cellular organisms	Bacteria	Actinobacteria	Propionibacterium acnes
comp2101280_c0_seq1	cellular organisms	Bacteria	Proteobacteria	Herbaspirillum seropedicae
comp2101409_c1_seq1	cellular organisms	Bacteria	Proteobacteria	Herbaspirillum seropedicae
comp2101460_c0_seq1	cellular organisms	Bacteria	Proteobacteria
comp2102447_c0_seq1	cellular organisms	Bacteria	Proteobacteria	Escherichia coli
comp2102594_c0_seq1	cellular organisms	Bacteria	Proteobacteria	Herbaspirillum seropedicae
comp2102746_c0_seq1	cellular organisms	Bacteria	Proteobacteria	Escherichia coli
comp2102814_c0_seq1	cellular organisms	Bacteria	Proteobacteria
comp2102921_c0_seq1	cellular organisms	Bacteria	Actinobacteria	Propionibacterium acnes
comp2103220_c0_seq1	cellular organisms	Bacteria	Proteobacteria
comp2103607_c0_seq1	cellular organisms	Bacteria	Proteobacteria	Escherichia coli
comp2103898_c0_seq1	cellular organisms	Bacteria	Proteobacteria	Escherichia coli
comp2104359_c1_seq1	cellular organisms	Bacteria	Proteobacteria	Escherichia coli
comp2105144_c1_seq1	cellular organisms	Bacteria	Proteobacteria	Herbaspirillum seropedicae
comp2105222_c0_seq1	cellular organisms	Bacteria	Proteobacteria	Herbaspirillum seropedicae
comp2105385_c0_seq1	cellular organisms	Bacteria	Actinobacteria	Propionibacterium acnes
comp2105448_c0_seq1	cellular organisms	Bacteria	Proteobacteria	Herbaspirillum seropedicae
comp2105603_c0_seq1	cellular organisms	Bacteria	Proteobacteria	Escherichia coli
comp2105796_c0_seq1	cellular organisms	Bacteria	Proteobacteria	Herbaspirillum seropedicae
comp2105907_c0_seq1	cellular organisms	Bacteria	Proteobacteria	Herbaspirillum seropedicae
comp2106133_c0_seq1	cellular organisms	Bacteria	Proteobacteria	Herbaspirillum seropedicae
comp2107325_c0_seq1	cellular organisms	Bacteria	Proteobacteria	Herbaspirillum seropedicae
comp2107686_c2_seq1	cellular organisms	Bacteria	Proteobacteria	Escherichia coli
comp2107686_c4_seq1	cellular organisms	Bacteria	Proteobacteria	Escherichia coli
comp2108083_c0_seq1	cellular organisms	Bacteria	Actinobacteria	Propionibacterium acnes
comp2108537_c0_seq1	cellular organisms	Bacteria	Proteobacteria	Escherichia coli
comp2109576_c0_seq1	cellular organisms	Bacteria	Proteobacteria	Herbaspirillum seropedicae
comp2109955_c0_seq1	cellular organisms	Bacteria	Proteobacteria	Escherichia coli
comp2109993_c0_seq1	cellular organisms	Bacteria	Actinobacteria	Propionibacterium acnes
comp2110753_c0_seq1	cellular organisms	Bacteria	Proteobacteria	Escherichia coli
comp2111083_c0_seq1	cellular organisms	Bacteria	Proteobacteria	Herbaspirillum seropedicae
comp2111641_c0_seq1	cellular organisms	Bacteria	Proteobacteria	Escherichia coli
comp2111834_c0_seq1	cellular organisms	Bacteria	Proteobacteria	Escherichia coli
comp2112671_c0_seq1	cellular organisms	Bacteria	Proteobacteria	Enterobacter cloacae complex
comp2112676_c0_seq1	cellular organisms	Bacteria	Proteobacteria	Escherichia coli
comp2112700_c1_seq1	cellular organisms	Bacteria	Proteobacteria	Escherichia coli
comp2113001_c0_seq1	cellular organisms	Bacteria	Proteobacteria	Herbaspirillum seropedicae
comp2113174_c0_seq1	cellular organisms	Bacteria	Proteobacteria	Escherichia coli
comp2113329_c0_seq1	cellular organisms	Bacteria	Proteobacteria	Herbaspirillum seropedicae
comp2113427_c0_seq1	cellular organisms	Bacteria	Proteobacteria	Escherichia coli
comp2113478_c0_seq1	cellular organisms	Bacteria	Proteobacteria	Escherichia coli
comp2113485_c0_seq1	cellular organisms	Bacteria	Proteobacteria	Escherichia coli
comp2113553_c2_seq1	cellular organisms	Bacteria	Proteobacteria	Escherichia coli
comp2113657_c0_seq1	cellular organisms	Bacteria	Proteobacteria	Escherichia coli
comp2114419_c1_seq1	cellular organisms	Bacteria	Proteobacteria	Ralstonia solanacearum
comp2114891_c0_seq1	cellular organisms	Bacteria	Proteobacteria	Escherichia coli
comp2115111_c0_seq1	cellular organisms	Bacteria	Proteobacteria	Escherichia coli
comp2115111_c1_seq1	cellular organisms	Bacteria	Proteobacteria	Escherichia coli
comp2115187_c2_seq1	cellular organisms	Bacteria	Proteobacteria
comp2115406_c1_seq1	cellular organisms	Bacteria	Proteobacteria	Burkholderia cepacia complex
comp2115492_c2_seq1	cellular organisms	Bacteria	Proteobacteria	Escherichia coli
comp2115642_c0_seq1	cellular organisms	Bacteria	Actinobacteria	Propionibacterium acnes
comp2116070_c0_seq1	cellular organisms	Bacteria	Proteobacteria
comp2116582_c0_seq1	cellular organisms	Bacteria	Actinobacteria	Propionibacterium acnes
comp2117278_c0_seq1	cellular organisms	Bacteria	Proteobacteria	Achromobacter xylosoxidans
comp2117526_c1_seq1	cellular organisms	Bacteria	Proteobacteria	Herbaspirillum seropedicae
comp2117810_c0_seq1	cellular organisms	Bacteria	Actinobacteria	Propionibacterium acnes
comp2117810_c1_seq1	cellular organisms	Bacteria	Actinobacteria	Propionibacterium acnes
comp2117929_c1_seq1	cellular organisms	Bacteria	Proteobacteria	Escherichia coli
comp2118059_c0_seq1	cellular organisms	Bacteria	Proteobacteria	Escherichia coli
comp2118313_c0_seq1	cellular organisms	Bacteria	Proteobacteria
comp2118496_c0_seq1	cellular organisms	Bacteria	Proteobacteria	Escherichia coli
comp2118942_c0_seq1	cellular organisms	Bacteria	Actinobacteria	Propionibacterium acnes
comp2119084_c1_seq1	cellular organisms	Bacteria	Proteobacteria	Escherichia coli
comp2119164_c0_seq1	cellular organisms	Bacteria	Proteobacteria	Escherichia coli
comp2119625_c0_seq1	cellular organisms	Bacteria	Proteobacteria	Herbaspirillum seropedicae
comp2119669_c0_seq1	cellular organisms	Bacteria	Proteobacteria	Escherichia coli
comp2119791_c1_seq1	cellular organisms	Bacteria	Proteobacteria	Escherichia coli
comp2120303_c0_seq1	cellular organisms	Bacteria	Proteobacteria	Escherichia coli
comp2120810_c0_seq1	cellular organisms	Bacteria	Proteobacteria	Herbaspirillum seropedicae
comp2121412_c0_seq1	cellular organisms	Bacteria	Proteobacteria	Escherichia coli
comp2122322_c0_seq1	cellular organisms	Bacteria	Proteobacteria	Herbaspirillum seropedicae
comp2122457_c0_seq1	cellular organisms	Bacteria	Proteobacteria	Escherichia coli
comp2122816_c0_seq1	cellular organisms	Bacteria	Actinobacteria	Propionibacterium acnes
comp2123031_c0_seq1	cellular organisms	Bacteria	Proteobacteria	Ralstonia solanacearum
comp2123234_c0_seq1	cellular organisms	Bacteria	Proteobacteria	Herbaspirillum seropedicae
comp2123568_c1_seq1	cellular organisms	Bacteria	Proteobacteria	Ralstonia solanacearum
comp2123607_c0_seq1	cellular organisms	Bacteria	Proteobacteria	Escherichia coli
comp2123957_c0_seq1	cellular organisms	Bacteria	Proteobacteria	Escherichia coli
comp2124093_c0_seq1	cellular organisms	Bacteria	Proteobacteria	Herbaspirillum seropedicae
comp2124128_c0_seq1	cellular organisms	Bacteria	Proteobacteria	Bradyrhizobium sp. BTAi1
comp2124365_c0_seq1	cellular organisms	Bacteria	Proteobacteria
comp2124365_c1_seq1	cellular organisms	Bacteria	Proteobacteria	Escherichia coli
comp2124557_c0_seq1	cellular organisms	Bacteria	Proteobacteria	Escherichia coli
comp2125543_c0_seq1	cellular organisms	Bacteria	Proteobacteria	Herbaspirillum seropedicae
comp2125543_c1_seq1	cellular organisms	Bacteria	Proteobacteria	Herbaspirillum seropedicae
comp2125543_c2_seq1	cellular organisms	Bacteria	Proteobacteria	Herbaspirillum seropedicae
comp2125556_c0_seq1	cellular organisms	Bacteria	Proteobacteria	Escherichia coli
comp2125874_c0_seq1	cellular organisms	Bacteria	Proteobacteria
comp2126668_c0_seq1	cellular organisms	Bacteria	Proteobacteria	Bradyrhizobium sp. BTAi1
comp2127158_c0_seq1	cellular organisms	Bacteria	Proteobacteria	Herbaspirillum seropedicae
comp2127596_c0_seq2	cellular organisms	Bacteria	Proteobacteria	Simiduia agarivorans
comp2127923_c0_seq1	cellular organisms	Bacteria	Proteobacteria	Escherichia coli
comp2127995_c0_seq1	cellular organisms	Bacteria	Proteobacteria
comp2129885_c0_seq1	cellular organisms	Bacteria	Proteobacteria	Herbaspirillum seropedicae
comp2130779_c0_seq1	cellular organisms	Bacteria	Proteobacteria	Alicycliphilus denitrificans
comp2131229_c0_seq1	cellular organisms	Bacteria	Proteobacteria	Herbaspirillum seropedicae
comp2131315_c1_seq1	cellular organisms	Bacteria	Proteobacteria	Escherichia coli
comp2131349_c0_seq1	cellular organisms	Bacteria	Proteobacteria	Herbaspirillum seropedicae
comp2131479_c0_seq1	cellular organisms	Bacteria	Proteobacteria	Herbaspirillum seropedicae
comp2131554_c0_seq1	cellular organisms	Bacteria	Proteobacteria	Escherichia coli
comp2131919_c0_seq1	cellular organisms	Bacteria	Proteobacteria	Escherichia coli
comp2132097_c0_seq1	cellular organisms	Bacteria	Proteobacteria
comp2132560_c1_seq1	cellular organisms	Bacteria	Proteobacteria	Escherichia coli
comp2132634_c0_seq2	cellular organisms	Bacteria	Proteobacteria	Escherichia coli
comp2132909_c0_seq1	cellular organisms	Bacteria	Actinobacteria	Propionibacterium acnes
comp2133541_c2_seq1	cellular organisms	Bacteria	Proteobacteria	Herbaspirillum seropedicae
comp2133603_c0_seq1	cellular organisms	Bacteria	Proteobacteria	Escherichia coli
comp2133748_c0_seq1	cellular organisms	Bacteria	Proteobacteria	Herbaspirillum seropedicae
comp2134272_c1_seq1	cellular organisms	Bacteria	Proteobacteria	Herbaspirillum seropedicae
comp2135769_c1_seq1	cellular organisms	Bacteria	Proteobacteria	Escherichia coli
comp2136670_c0_seq1	cellular organisms	Bacteria	Proteobacteria	Xanthomonas oryzae
comp2136711_c0_seq1	cellular organisms	Bacteria	Actinobacteria	Propionibacterium acnes
comp2136775_c0_seq1	cellular organisms	Bacteria	Proteobacteria	Herbaspirillum seropedicae
comp2136968_c0_seq1	cellular organisms	Bacteria	Proteobacteria	Herbaspirillum seropedicae
comp2137057_c0_seq1	cellular organisms	Bacteria	Proteobacteria	Herbaspirillum seropedicae
comp2137062_c0_seq1	cellular organisms	Bacteria	Proteobacteria	Escherichia coli
comp2137137_c0_seq1	cellular organisms	Bacteria	Proteobacteria	Escherichia coli
comp2138613_c0_seq1	cellular organisms	Bacteria	Proteobacteria	Escherichia coli
comp2139684_c0_seq1	cellular organisms	Bacteria	Actinobacteria	Propionibacterium acnes
comp2140726_c2_seq1	cellular organisms	Bacteria	Proteobacteria	Escherichia coli
comp2140726_c4_seq1	cellular organisms	Bacteria	Proteobacteria	Escherichia coli
comp2142160_c0_seq1	cellular organisms	Bacteria	Proteobacteria
comp2143645_c0_seq1	cellular organisms	Bacteria	Proteobacteria
comp2143779_c0_seq1	cellular organisms	Bacteria	Proteobacteria	Herbaspirillum seropedicae
comp2143785_c0_seq1	cellular organisms	Bacteria	Proteobacteria	Escherichia coli
comp2143878_c0_seq1	cellular organisms	Bacteria	Proteobacteria	Ralstonia pickettii
comp2143889_c0_seq1	cellular organisms	Bacteria	Proteobacteria	Escherichia coli
comp2144065_c0_seq1	cellular organisms	Bacteria	Proteobacteria	Escherichia coli
comp2144288_c0_seq1	cellular organisms	Bacteria	Proteobacteria	Escherichia coli
comp2144360_c0_seq1	cellular organisms	Bacteria	Proteobacteria	Herbaspirillum seropedicae
comp2144378_c0_seq1	cellular organisms	Bacteria	Proteobacteria	Herbaspirillum seropedicae
comp2144466_c1_seq1	cellular organisms	Bacteria	Proteobacteria
comp2144468_c0_seq1	cellular organisms	Bacteria	Actinobacteria	Propionibacterium acnes
comp2144565_c0_seq1	cellular organisms	Bacteria	Proteobacteria	Herbaspirillum seropedicae
comp2144570_c0_seq1	cellular organisms	Bacteria	Proteobacteria	Escherichia coli
comp2144684_c1_seq1	cellular organisms	Bacteria	Proteobacteria	Herbaspirillum seropedicae
comp2144750_c0_seq1	cellular organisms	Bacteria	Proteobacteria	Escherichia coli
comp2144751_c0_seq1	cellular organisms	Bacteria	Proteobacteria
comp2144751_c1_seq1	cellular organisms	Bacteria	Proteobacteria	Escherichia coli
comp2144908_c0_seq1	cellular organisms	Bacteria	Proteobacteria	Escherichia coli
comp2144908_c1_seq1	cellular organisms	Bacteria	Proteobacteria	Escherichia coli
comp2145067_c0_seq1	cellular organisms	Bacteria	Proteobacteria	Escherichia coli
comp2145198_c0_seq1	cellular organisms	Bacteria	Proteobacteria	Herbaspirillum seropedicae
comp2145254_c0_seq1	cellular organisms	Bacteria	Proteobacteria
comp2145527_c0_seq1	cellular organisms	Bacteria	Proteobacteria	Herbaspirillum seropedicae
comp2145610_c0_seq1	cellular organisms	Bacteria	Proteobacteria	Escherichia coli
comp2145644_c0_seq1	cellular organisms	Bacteria	Proteobacteria	Escherichia coli
comp2145663_c0_seq1	cellular organisms	Bacteria	Proteobacteria	Escherichia coli
comp2145703_c0_seq1	cellular organisms	Bacteria	Proteobacteria
comp2145924_c0_seq2	cellular organisms	Bacteria	Proteobacteria	Escherichia coli
comp2145941_c0_seq1	cellular organisms	Bacteria	Proteobacteria	Herbaspirillum seropedicae
comp2146041_c0_seq1	Viruses	Retro-transcribing viruses	Retroviridae	Murine leukemia virus
comp2146109_c0_seq1	cellular organisms	Bacteria	Proteobacteria	Escherichia coli
comp2146167_c0_seq1	cellular organisms	Bacteria	Actinobacteria	Propionibacterium acnes
comp2146256_c0_seq1	cellular organisms	Bacteria	Proteobacteria	Escherichia coli
comp2146517_c0_seq1	cellular organisms	Bacteria	Proteobacteria	Herbaspirillum seropedicae
comp2146602_c0_seq1	cellular organisms	Bacteria	Proteobacteria	Escherichia coli
comp2146626_c0_seq1	cellular organisms	Bacteria	Proteobacteria	Escherichia coli
comp2146736_c0_seq1	cellular organisms	Bacteria	Proteobacteria	Herbaspirillum seropedicae
comp2146738_c0_seq1	cellular organisms	Bacteria	Proteobacteria	Herbaspirillum seropedicae
comp2146784_c2_seq1	cellular organisms	Bacteria	Proteobacteria	Herbaspirillum seropedicae
comp2146788_c0_seq1	cellular organisms	Bacteria	Proteobacteria	Escherichia coli
comp2146932_c0_seq1	cellular organisms	Bacteria	Proteobacteria	Escherichia coli
comp2146939_c0_seq1	cellular organisms	Bacteria	Proteobacteria
comp2147031_c0_seq1	cellular organisms	Bacteria	Proteobacteria	Herbaspirillum seropedicae
comp2147068_c0_seq1	cellular organisms	Bacteria	Proteobacteria	Herbaspirillum seropedicae
comp2147079_c1_seq1	cellular organisms	Bacteria	Actinobacteria	Propionibacterium acnes
comp2147092_c0_seq1	cellular organisms	Bacteria	Proteobacteria	Herbaspirillum seropedicae
comp2147119_c0_seq1	cellular organisms	Bacteria	Proteobacteria
comp2147226_c1_seq1	cellular organisms	Bacteria	Proteobacteria	Herbaspirillum seropedicae
comp2147226_c2_seq1	cellular organisms	Bacteria	Proteobacteria	Herbaspirillum seropedicae
comp2147227_c0_seq1	cellular organisms	Bacteria	Proteobacteria	Escherichia coli
comp2147387_c1_seq1	cellular organisms	Bacteria	Proteobacteria	Herbaspirillum seropedicae
comp2147469_c1_seq1	cellular organisms	Bacteria	Proteobacteria	Herbaspirillum seropedicae
comp2147513_c0_seq1	cellular organisms	Bacteria	Proteobacteria	Escherichia coli
comp2147526_c2_seq1	cellular organisms	Bacteria	Proteobacteria	Escherichia coli
comp2147645_c0_seq1	cellular organisms	Bacteria	Proteobacteria	Escherichia coli
comp2147810_c0_seq1	cellular organisms	Bacteria	Proteobacteria	Herbaspirillum seropedicae
comp2147836_c1_seq1	cellular organisms	Bacteria	Proteobacteria
comp2147860_c0_seq1	cellular organisms	Bacteria	Proteobacteria	Escherichia coli
comp2148032_c0_seq1	cellular organisms	Bacteria	Proteobacteria	Herbaspirillum seropedicae
comp2148068_c2_seq1	cellular organisms	Bacteria	Proteobacteria	Herbaspirillum seropedicae
comp2148256_c0_seq1	cellular organisms	Bacteria	Proteobacteria	Herbaspirillum seropedicae
comp2148567_c1_seq1	cellular organisms	Bacteria	Proteobacteria
comp2148745_c1_seq1	cellular organisms	Bacteria	Proteobacteria	Escherichia coli
comp2148916_c1_seq1	cellular organisms	Bacteria	Actinobacteria	Propionibacterium acnes
comp2148958_c0_seq1	cellular organisms	Bacteria	Proteobacteria	pseudomallei group
comp2148991_c0_seq1	cellular organisms	Bacteria	Proteobacteria	Escherichia coli
comp2149133_c0_seq1	cellular organisms	Bacteria	Proteobacteria	Escherichia coli
comp2149194_c1_seq1	cellular organisms	Bacteria	Proteobacteria	Escherichia coli
comp2149282_c1_seq1	cellular organisms	Bacteria	Actinobacteria	Propionibacterium acnes
comp2149421_c0_seq1	cellular organisms	Bacteria	Proteobacteria	Herbaspirillum seropedicae
comp2149699_c0_seq1	cellular organisms	Bacteria	Proteobacteria	Burkholderia sp. RPE64
comp2149792_c0_seq1	cellular organisms	Bacteria	Proteobacteria	Herbaspirillum seropedicae
comp2149853_c0_seq1	cellular organisms	Bacteria	Proteobacteria	Burkholderia cepacia complex
comp2149997_c0_seq1	cellular organisms	Bacteria	Proteobacteria	Escherichia coli
comp2150166_c0_seq1	cellular organisms	Bacteria	Proteobacteria	Herbaspirillum seropedicae
comp2150202_c0_seq2	cellular organisms	Bacteria	Proteobacteria
comp2150233_c0_seq1	cellular organisms	Bacteria	Proteobacteria
comp2150233_c1_seq1	cellular organisms	Bacteria	Proteobacteria
comp2150476_c0_seq1	cellular organisms	Bacteria	Proteobacteria
comp2150682_c1_seq1	cellular organisms	Bacteria	Proteobacteria
comp2150988_c0_seq1	cellular organisms	Bacteria	Proteobacteria	Escherichia coli
comp2151097_c0_seq1	cellular organisms	Bacteria	Proteobacteria	Escherichia coli
comp2151235_c1_seq1	cellular organisms	Bacteria	Proteobacteria
comp2151367_c0_seq1	cellular organisms	Bacteria	Proteobacteria	Escherichia coli
comp2151367_c1_seq1	cellular organisms	Bacteria	Proteobacteria	Escherichia coli
comp2151389_c0_seq1	cellular organisms	Bacteria	Actinobacteria	Propionibacterium acnes
comp2151423_c0_seq1	cellular organisms	Bacteria	Proteobacteria	Escherichia coli
comp2151423_c1_seq1	cellular organisms	Bacteria	Proteobacteria	Escherichia coli
comp2151474_c0_seq1	cellular organisms	Bacteria	Proteobacteria	Escherichia coli
comp2151497_c1_seq1	cellular organisms	Bacteria	Proteobacteria	Escherichia coli
comp2151701_c0_seq1	cellular organisms	Bacteria	Proteobacteria	Herbaspirillum seropedicae
comp2151827_c0_seq1	cellular organisms	Bacteria	Proteobacteria
comp2151890_c0_seq1	cellular organisms	Bacteria	Proteobacteria
comp2152133_c0_seq1	cellular organisms	Bacteria	Proteobacteria	Escherichia coli
comp2152153_c0_seq1	cellular organisms	Bacteria	Proteobacteria	Escherichia coli
comp2152172_c0_seq1	cellular organisms	Bacteria	Proteobacteria	Escherichia coli
comp2152456_c0_seq1	cellular organisms	Bacteria	Proteobacteria
comp2152719_c0_seq1	cellular organisms	Bacteria	Proteobacteria	Herbaspirillum seropedicae
comp2152906_c2_seq1	cellular organisms	Bacteria	Proteobacteria	Escherichia coli
comp2152938_c0_seq1	cellular organisms	Bacteria	Proteobacteria	Escherichia coli
comp2153000_c1_seq1	cellular organisms	Bacteria	Proteobacteria	Escherichia coli
comp2153018_c0_seq1	cellular organisms	Bacteria	Actinobacteria	Propionibacterium acnes
comp2153061_c0_seq1	cellular organisms	Bacteria	Proteobacteria
comp2153096_c0_seq1	cellular organisms	Bacteria	Proteobacteria	Cupriavidus pinatubonensis
comp2153122_c0_seq1	cellular organisms	Bacteria	Proteobacteria	Herbaspirillum seropedicae
comp2153242_c0_seq1	cellular organisms	Bacteria	Proteobacteria	Escherichia coli
comp2153246_c0_seq1	cellular organisms	Bacteria	Proteobacteria	Ramlibacter tataouinensis
comp2153326_c0_seq1	cellular organisms	Bacteria	Proteobacteria	Escherichia coli
comp2153447_c0_seq1	cellular organisms	Bacteria	Actinobacteria	Propionibacterium acnes
comp2153493_c0_seq1	cellular organisms	Bacteria	Proteobacteria	Herbaspirillum seropedicae
comp2153495_c0_seq1	cellular organisms	Bacteria	Proteobacteria	Escherichia coli
comp2153505_c0_seq1	cellular organisms	Bacteria	Proteobacteria	Herbaspirillum seropedicae
comp2153543_c0_seq1	cellular organisms	Bacteria	Proteobacteria	Escherichia coli
comp2153594_c0_seq1	cellular organisms	Bacteria	Proteobacteria	Herbaspirillum seropedicae
comp2153598_c0_seq1	cellular organisms	Bacteria	Proteobacteria	Herbaspirillum seropedicae
comp2153599_c0_seq1	cellular organisms	Bacteria	Proteobacteria
comp2153642_c1_seq1	cellular organisms	Bacteria	Proteobacteria	Herbaspirillum seropedicae
comp2153689_c0_seq1	cellular organisms	Bacteria	Actinobacteria	Propionibacterium acnes
comp2153886_c0_seq1	cellular organisms	Bacteria	Proteobacteria	Herbaspirillum seropedicae
comp2153891_c0_seq1	cellular organisms	Bacteria	Proteobacteria	Escherichia coli
comp2153905_c0_seq1	cellular organisms	Bacteria	Proteobacteria	Escherichia coli
comp2153962_c0_seq2	cellular organisms	Bacteria	Proteobacteria	Herbaspirillum seropedicae
comp2154143_c0_seq1	cellular organisms	Bacteria	Proteobacteria	Herbaspirillum seropedicae
comp2154145_c0_seq1	cellular organisms	Bacteria	Proteobacteria	Acidovorax avenae
comp2154167_c0_seq1	cellular organisms	Bacteria	Proteobacteria	Herbaspirillum seropedicae
comp2154167_c1_seq1	cellular organisms	Bacteria	Proteobacteria	Herbaspirillum seropedicae
comp2154189_c0_seq1	cellular organisms	Bacteria	Proteobacteria	Herbaspirillum seropedicae
comp2154215_c0_seq1	cellular organisms	Bacteria	Proteobacteria
comp2154248_c0_seq1	cellular organisms	Bacteria	Proteobacteria	Herbaspirillum seropedicae
comp2154249_c1_seq1	cellular organisms	Bacteria	Proteobacteria	Escherichia coli
comp2154252_c0_seq1	cellular organisms	Bacteria	Proteobacteria	Escherichia coli
comp2154303_c0_seq1	cellular organisms	Bacteria	Proteobacteria	Escherichia coli
comp2154354_c0_seq1	cellular organisms	Bacteria	Proteobacteria	Escherichia coli
comp2154354_c1_seq1	cellular organisms	Bacteria	Proteobacteria	Escherichia coli
comp2154368_c0_seq1	cellular organisms	Bacteria	Proteobacteria	Escherichia coli
comp2154453_c0_seq1	cellular organisms	Bacteria	Proteobacteria	Escherichia coli
comp2154453_c1_seq1	cellular organisms	Bacteria	Proteobacteria	Escherichia coli
comp2154484_c0_seq1	cellular organisms	Bacteria	Proteobacteria	Herbaspirillum seropedicae
comp2154530_c0_seq1	cellular organisms	Bacteria	Proteobacteria	Herbaspirillum seropedicae
comp2154561_c0_seq1	cellular organisms	Bacteria	Proteobacteria	Herbaspirillum seropedicae
comp2154678_c0_seq2	cellular organisms	Bacteria	Proteobacteria	Escherichia coli
comp2154722_c1_seq1	cellular organisms	Bacteria	Proteobacteria	Escherichia coli
comp2154773_c0_seq1	cellular organisms	Bacteria	Proteobacteria	Herbaspirillum seropedicae
comp2154843_c0_seq1	cellular organisms	Bacteria	Proteobacteria	Escherichia coli
comp2154843_c1_seq1	cellular organisms	Bacteria	Proteobacteria	Escherichia coli
comp2154883_c1_seq1	cellular organisms	Bacteria	Proteobacteria	Herbaspirillum seropedicae
comp2154953_c0_seq1	cellular organisms	Bacteria	Proteobacteria	Collimonas fungivorans
comp2154985_c0_seq1	cellular organisms	Bacteria	Proteobacteria	Escherichia coli
comp2154988_c1_seq1	cellular organisms	Bacteria	Proteobacteria	Escherichia coli
comp2155066_c0_seq1	cellular organisms	Bacteria	Proteobacteria	Escherichia coli
comp2155113_c0_seq1	cellular organisms	Bacteria	Actinobacteria	Propionibacterium acnes
comp2155138_c0_seq2	cellular organisms	Bacteria	Proteobacteria	Escherichia coli
comp2155158_c0_seq1	cellular organisms	Bacteria	Proteobacteria	Escherichia coli
comp2155302_c2_seq1	cellular organisms	Bacteria	Proteobacteria	Escherichia coli
comp2155313_c0_seq1	cellular organisms	Bacteria	Proteobacteria	Escherichia coli
comp2155559_c0_seq1	cellular organisms	Bacteria	Proteobacteria	Herbaspirillum seropedicae
comp2155641_c0_seq1	cellular organisms	Bacteria	Proteobacteria	Escherichia coli
comp2155709_c0_seq1	cellular organisms	Bacteria	Proteobacteria	Escherichia coli
comp2155774_c0_seq1	cellular organisms	Bacteria	Proteobacteria	Escherichia coli
comp2155774_c1_seq1	cellular organisms	Bacteria	Proteobacteria	Escherichia coli
comp2155785_c0_seq1	cellular organisms	Bacteria	Proteobacteria	Escherichia coli
comp2155785_c1_seq1	cellular organisms	Bacteria	Proteobacteria	Escherichia coli
comp2155799_c0_seq1	cellular organisms	Bacteria	Proteobacteria	Herbaspirillum seropedicae
comp2155808_c0_seq1	cellular organisms	Bacteria	Proteobacteria	Methylobacterium populi
comp2155899_c0_seq1	cellular organisms	Bacteria	Actinobacteria	Propionibacterium acnes
comp2155930_c0_seq1	cellular organisms	Bacteria	Proteobacteria	Herbaspirillum seropedicae
comp2155934_c1_seq1	cellular organisms	Bacteria	Proteobacteria
comp2155935_c0_seq1	cellular organisms	Bacteria	Proteobacteria	Escherichia coli
comp2155971_c0_seq1	cellular organisms	Bacteria	Proteobacteria
comp2155983_c0_seq1	cellular organisms	Bacteria	Actinobacteria	Propionibacterium acnes
comp2155989_c0_seq2	cellular organisms	Bacteria	Proteobacteria	Herbaspirillum seropedicae
comp2156028_c0_seq1	cellular organisms	Bacteria	Proteobacteria	Herbaspirillum seropedicae
comp2156097_c0_seq1	cellular organisms	Bacteria	Actinobacteria	Propionibacterium acnes
comp2156104_c3_seq2	cellular organisms	Bacteria	Proteobacteria	Escherichia coli
comp2156154_c0_seq1	cellular organisms	Bacteria	Proteobacteria	Herbaspirillum seropedicae
comp2156298_c1_seq1	cellular organisms	Bacteria	Proteobacteria	Herbaspirillum seropedicae
comp2156320_c0_seq1	cellular organisms	Bacteria	Proteobacteria	Escherichia coli
comp2156327_c0_seq1	cellular organisms	Bacteria	Proteobacteria	Herbaspirillum seropedicae
comp2156327_c1_seq1	cellular organisms	Bacteria	Proteobacteria	Herbaspirillum seropedicae
comp2156351_c0_seq1	cellular organisms	Bacteria	Proteobacteria	Escherichia coli
comp2156369_c0_seq1	cellular organisms	Bacteria	Proteobacteria	Escherichia coli
comp2156426_c0_seq1	cellular organisms	Bacteria	Proteobacteria	Herbaspirillum seropedicae
comp2156429_c0_seq1	cellular organisms	Bacteria	Proteobacteria	Herbaspirillum seropedicae
comp2156467_c1_seq1	cellular organisms	Bacteria	Proteobacteria	Herbaspirillum seropedicae
comp2156467_c2_seq1	cellular organisms	Bacteria	Proteobacteria	Herbaspirillum seropedicae
comp2156511_c0_seq1	cellular organisms	Bacteria	Actinobacteria	Propionibacterium acnes
comp2156566_c0_seq1	cellular organisms	Bacteria	Actinobacteria	Propionibacterium acnes
comp2156644_c0_seq1	cellular organisms	Bacteria	Proteobacteria	Escherichia coli
comp2156646_c0_seq1	cellular organisms	Bacteria	Proteobacteria	Herbaspirillum seropedicae
comp2156649_c1_seq1	cellular organisms	Bacteria	Proteobacteria	Escherichia coli
comp2156672_c0_seq1	cellular organisms	Bacteria	Proteobacteria	Herbaspirillum seropedicae
comp2156708_c0_seq1	cellular organisms	Bacteria	Proteobacteria	Escherichia coli
comp2156715_c0_seq1	cellular organisms	Bacteria	Proteobacteria	Escherichia coli
comp2156791_c0_seq1	cellular organisms	Bacteria	Proteobacteria	Burkholderia gladioli
comp2156873_c0_seq1	cellular organisms	Bacteria	Proteobacteria	Herbaspirillum seropedicae
comp2156873_c1_seq1	cellular organisms	Bacteria	Proteobacteria	Herbaspirillum seropedicae
comp2156873_c2_seq1	cellular organisms	Bacteria	Proteobacteria	Herbaspirillum seropedicae
comp2156924_c0_seq1	cellular organisms	Bacteria	Actinobacteria	Propionibacterium acnes
comp2156929_c0_seq1	cellular organisms	Bacteria	Actinobacteria	Propionibacterium acnes
comp2156929_c1_seq1	cellular organisms	Bacteria	Actinobacteria	Propionibacterium acnes
comp2156972_c0_seq1	cellular organisms	Bacteria	Proteobacteria	Herbaspirillum seropedicae
comp2157049_c0_seq1	cellular organisms	Bacteria	Proteobacteria	Herbaspirillum seropedicae
comp2157077_c2_seq1	cellular organisms	Bacteria	Proteobacteria	Herbaspirillum seropedicae
comp2157086_c0_seq1	cellular organisms	Bacteria	Actinobacteria	Propionibacterium acnes
comp2157086_c1_seq1	cellular organisms	Bacteria	Actinobacteria	Propionibacterium acnes
comp2157096_c0_seq1	cellular organisms	Bacteria	Proteobacteria	Herbaspirillum seropedicae
comp2157108_c1_seq1	cellular organisms	Bacteria	Proteobacteria	Escherichia coli
comp2157137_c0_seq2	cellular organisms	Bacteria	Proteobacteria	Rhodopseudomonas palustris
comp2157192_c1_seq1	cellular organisms	Bacteria	Proteobacteria	Herbaspirillum seropedicae
comp2157281_c0_seq1	cellular organisms	Bacteria	Actinobacteria	Propionibacterium acnes
comp2157304_c0_seq1	cellular organisms	Bacteria	Proteobacteria	Escherichia coli
comp2157353_c2_seq1	cellular organisms	Bacteria	Proteobacteria	Herbaspirillum seropedicae
comp2157395_c0_seq2	cellular organisms	Bacteria	Proteobacteria	Herbaspirillum seropedicae
comp2157412_c0_seq1	cellular organisms	Bacteria	Proteobacteria	Escherichia coli
comp2157419_c0_seq1	cellular organisms	Bacteria	Proteobacteria	Herbaspirillum seropedicae
comp2157454_c1_seq1	cellular organisms	Bacteria	Proteobacteria	Herbaspirillum seropedicae
comp2157467_c0_seq1	cellular organisms	Bacteria	Actinobacteria	Propionibacterium acnes
comp2157482_c0_seq1	cellular organisms	Bacteria	Proteobacteria	Herbaspirillum seropedicae
comp2157551_c0_seq1	cellular organisms	Bacteria	Proteobacteria	Escherichia coli
comp2157599_c0_seq1	cellular organisms	Bacteria	Proteobacteria	Herbaspirillum seropedicae
comp2157599_c1_seq1	cellular organisms	Bacteria	Proteobacteria	Polaromonas sp. JS666
comp2157599_c2_seq2	cellular organisms	Bacteria	Proteobacteria	Herbaspirillum seropedicae
comp2157615_c2_seq1	cellular organisms	Bacteria	Proteobacteria
comp2157826_c0_seq1	cellular organisms	Bacteria	Proteobacteria	Escherichia coli
comp2157978_c0_seq1	cellular organisms	Bacteria	Proteobacteria	Escherichia coli
comp2158072_c1_seq1	cellular organisms	Bacteria	Proteobacteria	Herbaspirillum seropedicae
comp2158095_c0_seq1	cellular organisms	Bacteria	Proteobacteria	Escherichia coli
comp2158108_c0_seq1	cellular organisms	Bacteria	Proteobacteria	Escherichia coli
comp2158136_c1_seq1	cellular organisms	Bacteria	Proteobacteria	Escherichia coli
comp2158184_c0_seq2	cellular organisms	Bacteria	Proteobacteria	Herbaspirillum seropedicae
comp2158227_c1_seq1	cellular organisms	Bacteria	Proteobacteria	Escherichia coli
comp2158343_c0_seq1	cellular organisms	Bacteria	Proteobacteria
comp2158343_c1_seq1	cellular organisms	Bacteria	Proteobacteria	Escherichia coli
comp2158394_c0_seq1	cellular organisms	Bacteria	Proteobacteria
comp2158428_c0_seq1	cellular organisms	Bacteria	Proteobacteria	Herbaspirillum seropedicae
comp2158456_c1_seq1	cellular organisms	Bacteria	Proteobacteria
comp2158493_c1_seq1	cellular organisms	Bacteria	Proteobacteria	Escherichia coli
comp2158516_c1_seq1	cellular organisms	Bacteria	Actinobacteria	Propionibacterium acnes
comp2158626_c0_seq1	cellular organisms	Bacteria	Proteobacteria	Escherichia coli
comp2158658_c0_seq1	cellular organisms	Bacteria	Proteobacteria	Herbaspirillum seropedicae
comp2158669_c0_seq1	cellular organisms	Bacteria	Proteobacteria	Herbaspirillum seropedicae
comp2158669_c1_seq1	cellular organisms	Bacteria	Proteobacteria	Herbaspirillum seropedicae
comp2158709_c0_seq1	cellular organisms	Bacteria	Proteobacteria	Escherichia coli
comp2158709_c1_seq1	cellular organisms	Bacteria	Proteobacteria
comp2158793_c2_seq1	cellular organisms	Bacteria	Proteobacteria	Herbaspirillum seropedicae
comp2158821_c0_seq1	cellular organisms	Bacteria	Proteobacteria	Herbaspirillum seropedicae
comp2158973_c0_seq1	cellular organisms	Bacteria	Proteobacteria	Escherichia coli
comp2159097_c0_seq1	cellular organisms	Bacteria	Proteobacteria	Herbaspirillum seropedicae
comp2159101_c0_seq1	cellular organisms	Bacteria	Proteobacteria	Escherichia coli
comp2159143_c0_seq1	cellular organisms	Bacteria	Proteobacteria	Ralstonia solanacearum
comp2159143_c1_seq1	cellular organisms	Bacteria	Proteobacteria	Herbaspirillum seropedicae
comp2159194_c0_seq1	cellular organisms	Bacteria	Proteobacteria	Herbaspirillum seropedicae
comp2159244_c0_seq1	cellular organisms	Bacteria	Proteobacteria	Escherichia coli
comp2159251_c0_seq1	cellular organisms	Bacteria	Proteobacteria	Herbaspirillum seropedicae
comp2159268_c0_seq1	cellular organisms	Bacteria	Proteobacteria	Herbaspirillum seropedicae
comp2159268_c2_seq1	cellular organisms	Bacteria	Proteobacteria	Herbaspirillum seropedicae
comp2159340_c0_seq2	cellular organisms	Bacteria	Proteobacteria	Herbaspirillum seropedicae
comp2159340_c2_seq1	cellular organisms	Bacteria	Proteobacteria	Herbaspirillum seropedicae
comp2159401_c0_seq1	cellular organisms	Bacteria	Proteobacteria	Escherichia coli
comp2159450_c0_seq1	cellular organisms	Bacteria	Proteobacteria	Herbaspirillum seropedicae
comp2159518_c0_seq1	cellular organisms	Bacteria	Proteobacteria	Herbaspirillum seropedicae
comp2159518_c3_seq1	cellular organisms	Bacteria	Proteobacteria	Herbaspirillum seropedicae
comp2159562_c0_seq1	cellular organisms	Bacteria	Proteobacteria	Escherichia coli
comp2159627_c0_seq1	cellular organisms	Bacteria	Proteobacteria	Herbaspirillum seropedicae
comp2159627_c2_seq1	cellular organisms	Bacteria	Proteobacteria	Herbaspirillum seropedicae
comp2159673_c0_seq1	cellular organisms	Bacteria	Proteobacteria	Herbaspirillum seropedicae
comp2159824_c0_seq1	cellular organisms	Bacteria	Proteobacteria	Herbaspirillum seropedicae
comp2159824_c1_seq2	cellular organisms	Bacteria	Proteobacteria	Azospira oryzae
comp2159876_c0_seq1	cellular organisms	Bacteria	Proteobacteria	Herbaspirillum seropedicae
comp2159876_c1_seq1	cellular organisms	Bacteria	Proteobacteria	Herbaspirillum seropedicae
comp2159983_c0_seq1	cellular organisms	Bacteria	Proteobacteria	Herbaspirillum seropedicae
comp2159988_c1_seq2	cellular organisms	Bacteria	Proteobacteria	Escherichia coli
comp2160045_c0_seq1	cellular organisms	Bacteria	Proteobacteria	Herbaspirillum seropedicae
comp2160076_c0_seq1	cellular organisms	Bacteria	Actinobacteria	Propionibacterium acnes
comp2160103_c0_seq1	cellular organisms	Bacteria	Proteobacteria	Escherichia coli
comp2160120_c0_seq1	cellular organisms	Bacteria	Proteobacteria	Escherichia coli
comp2160122_c0_seq1	cellular organisms	Bacteria	Proteobacteria	Herbaspirillum seropedicae
comp2160200_c1_seq1	cellular organisms	Bacteria	Proteobacteria
comp2160337_c2_seq1	cellular organisms	Bacteria	Proteobacteria	Herbaspirillum seropedicae
comp2160347_c0_seq1	cellular organisms	Bacteria	Proteobacteria
comp2160347_c2_seq1	cellular organisms	Bacteria	Proteobacteria
comp2160347_c3_seq1	cellular organisms	Bacteria	Proteobacteria	Escherichia coli
comp2160384_c1_seq1	cellular organisms	Bacteria	Proteobacteria	Escherichia coli
comp2160476_c0_seq1	cellular organisms	Bacteria	Proteobacteria	Herbaspirillum seropedicae
comp2160496_c0_seq2	cellular organisms	Bacteria	Proteobacteria
comp2160496_c1_seq1	cellular organisms	Bacteria	Proteobacteria
comp2160505_c0_seq1	cellular organisms	Bacteria	Proteobacteria	Escherichia coli
comp2160510_c0_seq1	cellular organisms	Bacteria	Proteobacteria	Herbaspirillum seropedicae
comp2160510_c1_seq1	cellular organisms	Bacteria	Proteobacteria	Herbaspirillum seropedicae
comp2160532_c0_seq1	cellular organisms	Bacteria	Proteobacteria	Herbaspirillum seropedicae
comp2160532_c1_seq1	cellular organisms	Bacteria	Proteobacteria	Herbaspirillum seropedicae
comp2160533_c0_seq1	cellular organisms	Bacteria	Proteobacteria	Escherichia coli
comp2160533_c2_seq1	cellular organisms	Bacteria	Proteobacteria
comp2160569_c0_seq1	cellular organisms	Bacteria	Proteobacteria	Herbaspirillum seropedicae
comp2160569_c1_seq1	cellular organisms	Bacteria	Proteobacteria	Herbaspirillum seropedicae
comp2160569_c2_seq1	cellular organisms	Bacteria	Proteobacteria	Herbaspirillum seropedicae
comp2160569_c3_seq1	cellular organisms	Bacteria	Proteobacteria	Herbaspirillum seropedicae
comp2160670_c0_seq1	cellular organisms	Bacteria	Proteobacteria	Herbaspirillum seropedicae
comp2160727_c0_seq1	cellular organisms	Bacteria	Proteobacteria	Herbaspirillum seropedicae
comp2160753_c0_seq1	cellular organisms	Bacteria	Proteobacteria	Herbaspirillum seropedicae
comp2160812_c0_seq1	cellular organisms	Bacteria	Proteobacteria	Herbaspirillum seropedicae
comp2160858_c0_seq1	cellular organisms	Bacteria	Actinobacteria	Propionibacterium acnes
comp2160878_c0_seq1	cellular organisms	Bacteria	Proteobacteria	Escherichia coli
comp2160943_c0_seq1	cellular organisms	Bacteria	Proteobacteria	Cupriavidus necator
comp2161093_c0_seq1	cellular organisms	Bacteria	Proteobacteria	Escherichia coli
comp2161093_c1_seq1	cellular organisms	Bacteria	Proteobacteria	Escherichia coli
comp2161177_c0_seq1	cellular organisms	Bacteria	Proteobacteria	Herbaspirillum seropedicae
comp2161177_c1_seq1	cellular organisms	Bacteria	Proteobacteria	Herbaspirillum seropedicae
comp2161198_c0_seq1	cellular organisms	Bacteria	Proteobacteria	Escherichia coli
comp2161267_c0_seq1	cellular organisms	Bacteria	Proteobacteria	Herbaspirillum seropedicae
comp2161298_c1_seq1	cellular organisms	Bacteria	Actinobacteria	Propionibacterium acnes
comp2161507_c0_seq1	cellular organisms	Bacteria	Actinobacteria	Propionibacterium acnes
comp2161521_c0_seq1	cellular organisms	Bacteria	Proteobacteria	Escherichia coli
comp2161560_c1_seq1	cellular organisms	Bacteria	Proteobacteria	Herbaspirillum seropedicae
comp2161583_c1_seq1	cellular organisms	Bacteria	Proteobacteria	Herbaspirillum seropedicae
comp2161583_c2_seq1	cellular organisms	Bacteria	Proteobacteria	Herbaspirillum seropedicae
comp2161660_c0_seq1	cellular organisms	Bacteria	Proteobacteria	Ralstonia solanacearum
comp2161675_c0_seq1	cellular organisms	Bacteria	Proteobacteria	Herbaspirillum seropedicae
comp2161721_c0_seq1	cellular organisms	Bacteria	Actinobacteria	Propionibacterium acnes
comp2161731_c0_seq1	cellular organisms	Bacteria	Proteobacteria	Herbaspirillum seropedicae
comp2161754_c0_seq1	cellular organisms	Bacteria	Proteobacteria	Herbaspirillum seropedicae
comp2161788_c0_seq1	cellular organisms	Bacteria	Proteobacteria	Escherichia coli
comp2161893_c0_seq1	cellular organisms	Bacteria	Proteobacteria	Escherichia coli
comp2161899_c0_seq1	cellular organisms	Bacteria	Proteobacteria	Acidovorax citrulli
comp2161917_c0_seq1	cellular organisms	Bacteria	Proteobacteria
comp2161924_c0_seq1	cellular organisms	Bacteria	Proteobacteria	Serratia marcescens
comp2161931_c0_seq1	cellular organisms	Bacteria	Proteobacteria	Herbaspirillum seropedicae
comp2162223_c0_seq1	cellular organisms	Bacteria	Proteobacteria	Escherichia coli
comp2162223_c1_seq1	cellular organisms	Bacteria	Proteobacteria	Escherichia coli
comp2162684_c1_seq1	cellular organisms	Bacteria	Proteobacteria	Escherichia coli
comp2163006_c0_seq1	cellular organisms	Bacteria	Proteobacteria	Herminiimonas arsenicoxydans
comp2163515_c1_seq1	cellular organisms	Bacteria	Proteobacteria	Herbaspirillum seropedicae
comp2164250_c0_seq1	cellular organisms	Bacteria	Proteobacteria
comp2164250_c2_seq1	cellular organisms	Bacteria	Proteobacteria
comp2164538_c0_seq1	cellular organisms	Bacteria	Proteobacteria	Escherichia coli
comp2164918_c0_seq1	cellular organisms	Bacteria	Proteobacteria	Escherichia coli
comp2164966_c0_seq1	cellular organisms	Bacteria	Proteobacteria	Herbaspirillum seropedicae
comp2164966_c1_seq1	cellular organisms	Bacteria	Proteobacteria	Herbaspirillum seropedicae
comp2165181_c0_seq1	cellular organisms	Bacteria	Actinobacteria	Propionibacterium acnes
comp2165264_c0_seq1	cellular organisms	Bacteria	Proteobacteria	Escherichia coli
comp2165381_c0_seq3	cellular organisms	Bacteria	Proteobacteria	Escherichia coli
comp2165381_c1_seq1	cellular organisms	Bacteria	Proteobacteria	Escherichia coli
comp2165630_c0_seq1	cellular organisms	Bacteria	Proteobacteria	Escherichia coli
comp2165740_c0_seq1	cellular organisms	Bacteria	Proteobacteria	Escherichia coli
comp2165961_c0_seq1	cellular organisms	Bacteria	Proteobacteria	Pseudoxanthomonas spadix
comp2166393_c0_seq1	cellular organisms	Bacteria	Proteobacteria	Escherichia coli
comp2166399_c0_seq1	cellular organisms	Bacteria	Proteobacteria	Escherichia coli
comp2166808_c0_seq1	cellular organisms	Bacteria	Proteobacteria	Escherichia coli
comp2167779_c1_seq3	cellular organisms	Bacteria	Proteobacteria	Herbaspirillum seropedicae
comp2168085_c0_seq1	cellular organisms	Bacteria	Proteobacteria	Escherichia coli
comp2168099_c0_seq1	cellular organisms	Bacteria	Proteobacteria	Escherichia coli
comp2168181_c0_seq1	cellular organisms	Bacteria	Proteobacteria	Escherichia coli
comp2168537_c0_seq1	cellular organisms	Bacteria	Proteobacteria	Escherichia coli
comp2168559_c0_seq1	cellular organisms	Bacteria	Proteobacteria	Escherichia coli
comp2168559_c1_seq2	cellular organisms	Bacteria	Proteobacteria	Escherichia coli
comp2168858_c0_seq1	cellular organisms	Bacteria	Proteobacteria	Escherichia coli
comp2168875_c1_seq1	cellular organisms	Bacteria	Proteobacteria	Escherichia coli
comp2169241_c1_seq1	cellular organisms	Bacteria	Proteobacteria
comp2169434_c0_seq1	cellular organisms	Bacteria	Proteobacteria	Escherichia coli
comp2169434_c1_seq1	cellular organisms	Bacteria	Proteobacteria	Escherichia coli
comp2169434_c2_seq1	cellular organisms	Bacteria	Proteobacteria	Escherichia coli
comp2169576_c2_seq1	cellular organisms	Bacteria	Proteobacteria	Herbaspirillum seropedicae
comp2170101_c0_seq1	cellular organisms	Bacteria	Proteobacteria	Escherichia coli
comp2170285_c0_seq1	cellular organisms	Bacteria	Proteobacteria	Escherichia coli
comp2170447_c1_seq1	cellular organisms	Bacteria	Proteobacteria	Herbaspirillum seropedicae
comp2171075_c2_seq1	cellular organisms	Bacteria	Proteobacteria
comp2171381_c0_seq1	cellular organisms	Bacteria	Proteobacteria	Escherichia coli
comp2171529_c0_seq1	cellular organisms	Bacteria	Proteobacteria	Escherichia coli
comp2171784_c0_seq1	cellular organisms	Bacteria	Proteobacteria	Herbaspirillum seropedicae
comp2172505_c0_seq1	cellular organisms	Bacteria	Proteobacteria	Herbaspirillum seropedicae
comp2173513_c1_seq1	cellular organisms	Bacteria	Proteobacteria	Herbaspirillum seropedicae
comp2173524_c0_seq1	cellular organisms	Bacteria	Proteobacteria	Escherichia coli
comp2173770_c0_seq1	cellular organisms	Bacteria	Proteobacteria	Escherichia coli
comp2173880_c0_seq1	cellular organisms	Bacteria	Proteobacteria
comp2174007_c0_seq1	cellular organisms	Bacteria	Proteobacteria	Escherichia coli
comp2174025_c0_seq1	cellular organisms	Bacteria	Proteobacteria	Escherichia coli
comp2174064_c3_seq1	cellular organisms	Bacteria	Proteobacteria
comp2174191_c0_seq1	cellular organisms	Bacteria	Proteobacteria	Herbaspirillum seropedicae
comp2174334_c0_seq1	cellular organisms	Bacteria	Proteobacteria	Escherichia coli
comp2174416_c0_seq1	cellular organisms	Bacteria	Proteobacteria	Escherichia coli
comp2174451_c0_seq1	cellular organisms	Bacteria	Proteobacteria
comp2174479_c0_seq1	cellular organisms	Bacteria	Proteobacteria	Herbaspirillum seropedicae
comp2174851_c2_seq1	cellular organisms	Bacteria	Proteobacteria	Acidovorax citrulli
comp2174939_c0_seq1	cellular organisms	Bacteria	Proteobacteria	Escherichia coli
comp2174939_c1_seq1	cellular organisms	Bacteria	Proteobacteria	Escherichia coli
comp2175292_c0_seq1	cellular organisms	Bacteria	Actinobacteria	Propionibacterium acnes
comp2175398_c0_seq1	cellular organisms	Bacteria	Proteobacteria	Escherichia coli
comp2175432_c0_seq1	cellular organisms	Bacteria	Proteobacteria	Burkholderia cepacia complex
comp2175432_c1_seq1	cellular organisms	Bacteria	Proteobacteria	Herbaspirillum seropedicae
comp2175530_c0_seq1	cellular organisms	Bacteria	Proteobacteria	Escherichia coli
comp2175574_c0_seq1	cellular organisms	Bacteria	Proteobacteria	Escherichia coli
comp2176156_c0_seq1	cellular organisms	Bacteria	Proteobacteria	Escherichia coli
comp2176667_c0_seq2	cellular organisms	Bacteria	Proteobacteria
comp2176839_c0_seq1	cellular organisms	Bacteria	Proteobacteria	Herbaspirillum seropedicae
comp2176881_c0_seq1	cellular organisms	Bacteria	Actinobacteria	Propionibacterium acnes
comp2177021_c0_seq1	cellular organisms	Bacteria	Proteobacteria	Acidovorax avenae
comp2177127_c0_seq1	cellular organisms	Bacteria	Proteobacteria	Escherichia coli
comp2177462_c0_seq1	cellular organisms	Bacteria	Proteobacteria	Escherichia coli
comp2177563_c3_seq1	cellular organisms	Bacteria	Proteobacteria	Escherichia coli
comp2177563_c4_seq1	cellular organisms	Bacteria	Proteobacteria	Escherichia coli
comp2177676_c0_seq1	cellular organisms	Bacteria	Proteobacteria	Escherichia coli
comp2177781_c0_seq1	cellular organisms	Bacteria	Proteobacteria	Escherichia coli
comp2177828_c0_seq1	cellular organisms	Bacteria	Proteobacteria	Herbaspirillum seropedicae
comp2177844_c1_seq1	cellular organisms	Bacteria	Proteobacteria	Escherichia coli
comp2177997_c1_seq1	cellular organisms	Bacteria	Proteobacteria	Escherichia coli
comp2178258_c0_seq1	cellular organisms	Bacteria	Proteobacteria	Herbaspirillum seropedicae
comp2178378_c0_seq1	cellular organisms	Bacteria	Proteobacteria	Escherichia coli
comp2178479_c0_seq1	cellular organisms	Bacteria	Proteobacteria	Escherichia coli
comp2178512_c0_seq3	cellular organisms	Bacteria	Proteobacteria	Herbaspirillum seropedicae
comp2179360_c0_seq1	cellular organisms	Bacteria	Proteobacteria	Herbaspirillum seropedicae
comp2179486_c1_seq1	cellular organisms	Bacteria	Proteobacteria	Escherichia coli
comp2179538_c1_seq1	cellular organisms	Bacteria	Proteobacteria	Escherichia coli
comp2179883_c0_seq2	cellular organisms	Bacteria	Proteobacteria	Polaromonas naphthalenivorans
comp2180022_c1_seq1	cellular organisms	Bacteria	Proteobacteria	Pseudomonas entomophila
comp2180361_c0_seq1	cellular organisms	Bacteria	Proteobacteria	Escherichia coli
comp2180566_c0_seq1	cellular organisms	Bacteria	Proteobacteria	Escherichia coli
comp2180872_c0_seq1	cellular organisms	Bacteria	Proteobacteria
comp2180883_c0_seq1	cellular organisms	Bacteria	Proteobacteria	Herbaspirillum seropedicae
comp2180965_c0_seq1	cellular organisms	Bacteria	Proteobacteria	Escherichia coli
comp2182086_c0_seq1	cellular organisms	Bacteria	Proteobacteria	Variovorax paradoxus
comp2182135_c0_seq1	cellular organisms	Bacteria	Proteobacteria	Escherichia coli
comp2182135_c1_seq1	cellular organisms	Bacteria	Proteobacteria	Escherichia coli
comp2182553_c0_seq1	cellular organisms	Bacteria	Proteobacteria	Herbaspirillum seropedicae
comp2182681_c1_seq1	cellular organisms	Bacteria	Proteobacteria	Escherichia coli
comp2182849_c0_seq1	cellular organisms	Bacteria	Proteobacteria	Escherichia coli
comp2183238_c0_seq1	cellular organisms	Bacteria	Proteobacteria	Herbaspirillum seropedicae
comp2183238_c1_seq1	cellular organisms	Bacteria	Proteobacteria	Herbaspirillum seropedicae
comp2183303_c1_seq1	cellular organisms	Bacteria	Proteobacteria	Verminephrobacter eiseniae
comp2183303_c4_seq1	cellular organisms	Bacteria	Proteobacteria	Herbaspirillum seropedicae
comp2183321_c0_seq1	cellular organisms	Bacteria	Proteobacteria	Escherichia coli
comp2183496_c1_seq1	cellular organisms	Bacteria	Proteobacteria	Herbaspirillum seropedicae
comp2183496_c2_seq1	cellular organisms	Bacteria	Proteobacteria	Herbaspirillum seropedicae
comp2183667_c0_seq1	cellular organisms	Bacteria	Proteobacteria	Escherichia coli
comp2183915_c0_seq1	cellular organisms	Bacteria	Proteobacteria	Herbaspirillum seropedicae
comp2184068_c1_seq1	cellular organisms	Bacteria	Proteobacteria
comp2184296_c0_seq1	cellular organisms	Bacteria	Proteobacteria	Escherichia coli
comp2184296_c1_seq1	cellular organisms	Bacteria	Proteobacteria	Escherichia coli
comp2184481_c0_seq1	cellular organisms	Bacteria	Proteobacteria	Herbaspirillum seropedicae
comp2184481_c1_seq1	cellular organisms	Bacteria	Proteobacteria	Herbaspirillum seropedicae
comp2184541_c0_seq1	cellular organisms	Bacteria	Proteobacteria	Herbaspirillum seropedicae
comp2184632_c0_seq1	cellular organisms	Bacteria	Actinobacteria	Propionibacterium acnes
comp2184778_c0_seq1	cellular organisms	Bacteria	Proteobacteria
comp2184885_c0_seq1	cellular organisms	Bacteria	Proteobacteria
comp2184943_c0_seq1	cellular organisms	Bacteria	Actinobacteria	Propionibacterium acnes
comp2185101_c0_seq1	cellular organisms	Bacteria	Proteobacteria
comp2185114_c0_seq1	cellular organisms	Bacteria	Proteobacteria	Escherichia coli
comp2185278_c1_seq1	cellular organisms	Bacteria	Proteobacteria
comp2185408_c0_seq1	cellular organisms	Bacteria	Proteobacteria	Herbaspirillum seropedicae
comp2185408_c1_seq1	cellular organisms	Bacteria	Proteobacteria	Herbaspirillum seropedicae
comp2185566_c0_seq1	cellular organisms	Bacteria	Proteobacteria
comp2185570_c0_seq1	cellular organisms	Bacteria	Proteobacteria	Escherichia coli
comp2185600_c0_seq1	cellular organisms	Bacteria	Proteobacteria
comp2185704_c0_seq1	cellular organisms	Bacteria	Proteobacteria	Escherichia coli
comp2185704_c1_seq1	cellular organisms	Bacteria	Proteobacteria	Escherichia coli
comp2185728_c0_seq1	cellular organisms	Bacteria	Proteobacteria	Herbaspirillum seropedicae
comp2185801_c0_seq1	cellular organisms	Bacteria	Proteobacteria	Herbaspirillum seropedicae
comp2185808_c1_seq1	cellular organisms	Bacteria	Proteobacteria	Escherichia coli
comp2185919_c0_seq1	cellular organisms	Bacteria	Actinobacteria	Propionibacterium acnes
comp2185950_c1_seq1	cellular organisms	Bacteria	Proteobacteria	Escherichia coli
comp2185959_c0_seq1	cellular organisms	Bacteria	Proteobacteria	Escherichia coli
comp2185981_c0_seq1	cellular organisms	Bacteria	Proteobacteria	Escherichia coli
comp2185992_c1_seq1	cellular organisms	Bacteria	Proteobacteria	Herbaspirillum seropedicae
comp2186026_c0_seq1	cellular organisms	Bacteria	Proteobacteria	Escherichia coli
comp2186043_c1_seq2	cellular organisms	Bacteria	Proteobacteria	Escherichia coli
comp2186070_c0_seq2	cellular organisms	Bacteria	Proteobacteria	Escherichia coli
comp2186094_c0_seq1	cellular organisms	Bacteria	Proteobacteria	Escherichia coli
comp2186103_c0_seq1	cellular organisms	Bacteria	Proteobacteria	Escherichia coli
comp2186139_c0_seq1	cellular organisms	Bacteria	Proteobacteria	Escherichia coli
comp2186158_c0_seq1	cellular organisms	Bacteria	Proteobacteria	Herbaspirillum seropedicae
comp2186184_c0_seq1	cellular organisms	Bacteria	Proteobacteria	Escherichia coli
comp2186232_c0_seq1	cellular organisms	Bacteria	Proteobacteria
comp2186357_c2_seq1	cellular organisms	Bacteria	Proteobacteria
comp2186408_c1_seq1	cellular organisms	Bacteria	Proteobacteria	Escherichia coli
comp2186754_c0_seq1	cellular organisms	Bacteria	Actinobacteria	Propionibacterium acnes
comp2187031_c0_seq1	cellular organisms	Bacteria	Proteobacteria	Escherichia coli
comp2187032_c3_seq1	cellular organisms	Bacteria	Proteobacteria	Escherichia coli
comp2187074_c0_seq1	cellular organisms	Bacteria	Proteobacteria	Escherichia coli
comp2187094_c0_seq1	cellular organisms	Bacteria	Actinobacteria	Propionibacterium acnes
comp2187207_c0_seq1	cellular organisms	Bacteria	Proteobacteria
comp2187221_c0_seq1	cellular organisms	Bacteria	Proteobacteria	Escherichia coli
comp2187299_c0_seq1	cellular organisms	Bacteria	Proteobacteria	Herbaspirillum seropedicae
comp2187392_c1_seq1	cellular organisms	Bacteria	Proteobacteria	Escherichia coli
comp2187457_c0_seq1	cellular organisms	Bacteria	Proteobacteria
comp2187540_c0_seq1	cellular organisms	Bacteria	Proteobacteria	Escherichia coli
comp2187540_c1_seq1	cellular organisms	Bacteria	Proteobacteria	Escherichia coli
comp2187627_c0_seq1	cellular organisms	Bacteria	Proteobacteria	Escherichia coli
comp2187684_c0_seq1	cellular organisms	Bacteria	Proteobacteria	Herbaspirillum seropedicae
comp2187693_c0_seq1	cellular organisms	Bacteria	Proteobacteria	Escherichia coli
comp2187693_c1_seq1	cellular organisms	Bacteria	Proteobacteria
comp2187695_c0_seq1	cellular organisms	Bacteria	Proteobacteria	Escherichia coli
comp2187731_c0_seq1	cellular organisms	Bacteria	Proteobacteria	Cupriavidus necator
comp2187782_c1_seq1	cellular organisms	Bacteria	Proteobacteria	Escherichia coli
comp2187808_c1_seq1	cellular organisms	Bacteria	Proteobacteria
comp2187992_c0_seq1	cellular organisms	Bacteria	Proteobacteria	Escherichia coli
comp2188004_c0_seq1	cellular organisms	Bacteria	Proteobacteria	Escherichia coli
comp2188151_c0_seq1	cellular organisms	Bacteria	Proteobacteria	Escherichia coli
comp2188335_c0_seq1	cellular organisms	Bacteria	Actinobacteria	Propionibacterium acnes
comp2188514_c1_seq1	cellular organisms	Bacteria	Proteobacteria	Escherichia coli
comp2188573_c0_seq1	cellular organisms	Bacteria	Proteobacteria
comp2188588_c0_seq1	cellular organisms	Bacteria	Proteobacteria	Herbaspirillum seropedicae
comp2188597_c0_seq1	cellular organisms	Bacteria	Proteobacteria	Herbaspirillum seropedicae
comp2188597_c1_seq1	cellular organisms	Bacteria	Proteobacteria	Herbaspirillum seropedicae
comp2188602_c0_seq1	cellular organisms	Bacteria	Proteobacteria	Escherichia coli
comp2188611_c0_seq1	cellular organisms	Bacteria	Proteobacteria	Herbaspirillum seropedicae
comp2188612_c0_seq1	cellular organisms	Bacteria	Proteobacteria	Escherichia coli
comp2188639_c1_seq1	cellular organisms	Bacteria	Proteobacteria	Escherichia coli
comp2188639_c2_seq1	cellular organisms	Bacteria	Proteobacteria	Escherichia coli
comp2188757_c0_seq3	cellular organisms	Bacteria	Proteobacteria	Escherichia coli
comp2188792_c0_seq1	cellular organisms	Bacteria	Proteobacteria	Escherichia coli
comp2188882_c0_seq1	cellular organisms	Bacteria	Proteobacteria	Escherichia coli
comp2189092_c1_seq1	cellular organisms	Bacteria	Actinobacteria	Propionibacterium acnes
comp2189094_c0_seq1	cellular organisms	Bacteria	Proteobacteria	Escherichia coli
comp2189182_c0_seq1
comp2189268_c0_seq1	cellular organisms	Bacteria	Proteobacteria	Escherichia coli
comp2189442_c0_seq1	cellular organisms	Bacteria	Proteobacteria
comp2189442_c1_seq1	cellular organisms	Bacteria	Proteobacteria	Escherichia coli
comp2189463_c0_seq1	cellular organisms	Bacteria	Proteobacteria	Escherichia coli
comp2189582_c0_seq1	cellular organisms	Bacteria	Proteobacteria	Escherichia coli
comp2189582_c2_seq1	cellular organisms	Bacteria	Proteobacteria	Escherichia coli
comp2189582_c4_seq1	cellular organisms	Bacteria	Proteobacteria	Escherichia coli
comp2189694_c0_seq1	cellular organisms	Bacteria	Proteobacteria	Herbaspirillum seropedicae
comp2189743_c0_seq1	cellular organisms	Bacteria	Proteobacteria	Escherichia coli
comp2189840_c0_seq1	cellular organisms	Bacteria	Proteobacteria	Escherichia coli
comp2189853_c2_seq1	cellular organisms	Bacteria	Actinobacteria	Propionibacterium acnes
comp2190105_c0_seq1	cellular organisms	Bacteria	Proteobacteria	Escherichia coli
comp2190244_c0_seq1	cellular organisms	Bacteria	Actinobacteria	Propionibacterium acnes
comp2190274_c0_seq1	cellular organisms	Bacteria	Actinobacteria	Propionibacterium acnes
comp2190346_c0_seq2	cellular organisms	Bacteria	Proteobacteria	Herbaspirillum seropedicae
comp2190368_c0_seq1	cellular organisms	Bacteria	Proteobacteria	Escherichia coli
comp2190592_c1_seq1	cellular organisms	Bacteria	Proteobacteria	Escherichia coli
comp2190633_c1_seq1	cellular organisms	Bacteria	Proteobacteria	Herbaspirillum seropedicae
comp2190733_c0_seq1	cellular organisms	Bacteria	Proteobacteria
comp2190749_c0_seq1	cellular organisms	Bacteria	Proteobacteria	Herbaspirillum seropedicae
comp2190854_c0_seq1	cellular organisms	Bacteria	Proteobacteria
comp2190857_c0_seq1	cellular organisms	Bacteria	Proteobacteria
comp2190857_c1_seq1	cellular organisms	Bacteria	Proteobacteria
comp2190915_c0_seq1	cellular organisms	Bacteria	Proteobacteria	Herbaspirillum seropedicae
comp2190952_c0_seq1	cellular organisms	Bacteria	Proteobacteria	Escherichia coli
comp2191032_c0_seq1	cellular organisms	Bacteria	Proteobacteria	Escherichia coli
comp2191046_c0_seq1	cellular organisms	Bacteria	Actinobacteria	Propionibacterium acnes
comp2191129_c1_seq1	cellular organisms	Bacteria	Proteobacteria	Escherichia coli
comp2191129_c2_seq1	cellular organisms	Bacteria	Proteobacteria	Escherichia coli
comp2191184_c1_seq1	cellular organisms	Bacteria	Proteobacteria	Escherichia coli
comp2191191_c0_seq1	cellular organisms	Bacteria	Proteobacteria	Herbaspirillum seropedicae
comp2191239_c0_seq1	cellular organisms	Bacteria	Proteobacteria
comp2191266_c1_seq1	cellular organisms	Bacteria	Proteobacteria	Escherichia coli
comp2191310_c2_seq1	cellular organisms	Bacteria	Proteobacteria
comp2191345_c0_seq1	cellular organisms	Bacteria	Proteobacteria	Herbaspirillum seropedicae
comp2191380_c1_seq1	cellular organisms	Bacteria	Proteobacteria	Xanthobacter autotrophicus
comp2191469_c1_seq3	cellular organisms	Bacteria	Proteobacteria	Escherichia coli
comp2191469_c2_seq1	cellular organisms	Bacteria	Proteobacteria	Escherichia coli
comp2191511_c0_seq1	cellular organisms	Bacteria	Proteobacteria	Escherichia coli
comp2191537_c1_seq1	cellular organisms	Bacteria	Proteobacteria	Escherichia coli
comp2191558_c0_seq1	cellular organisms	Bacteria	Proteobacteria	Escherichia coli
comp2191558_c1_seq1	cellular organisms	Bacteria	Proteobacteria	Escherichia coli
comp2191664_c0_seq1	cellular organisms	Bacteria	Proteobacteria
comp2191695_c0_seq1	cellular organisms	Bacteria	Proteobacteria
comp2191709_c3_seq1	cellular organisms	Bacteria	Proteobacteria	Escherichia coli
comp2191727_c0_seq1	cellular organisms	Bacteria	Proteobacteria	Herbaspirillum seropedicae
comp2191787_c0_seq1	cellular organisms	Bacteria	Actinobacteria	Propionibacterium acnes
comp2191833_c0_seq1	cellular organisms	Bacteria	Proteobacteria	Escherichia coli
comp2191918_c0_seq1	cellular organisms	Bacteria	Proteobacteria	Escherichia coli
comp2191931_c1_seq1	cellular organisms	Bacteria	Proteobacteria	Escherichia coli
comp2192072_c0_seq1	cellular organisms	Bacteria	Proteobacteria	Escherichia coli
comp2192113_c0_seq1	cellular organisms	Bacteria	Proteobacteria	Escherichia coli
comp2192152_c1_seq1	cellular organisms	Bacteria	Proteobacteria	Escherichia coli
comp2192215_c0_seq1	cellular organisms	Bacteria	Proteobacteria	Escherichia coli
comp2192221_c0_seq1
comp2192388_c0_seq1	cellular organisms	Bacteria	Proteobacteria	Escherichia coli
comp2192418_c2_seq1	cellular organisms	Bacteria	Proteobacteria	Herbaspirillum seropedicae
comp2192515_c3_seq1	cellular organisms	Bacteria	Proteobacteria	Escherichia coli
comp2192557_c0_seq1	cellular organisms	Bacteria	Proteobacteria	Burkholderia glumae
comp2192557_c1_seq1	cellular organisms	Bacteria	Proteobacteria	Alicycliphilus denitrificans
comp2192557_c2_seq1	cellular organisms	Bacteria	Proteobacteria	pseudomallei group
comp2192615_c0_seq1	cellular organisms	Bacteria	Proteobacteria	Escherichia coli
comp2192771_c0_seq1	cellular organisms	Bacteria	Actinobacteria	Propionibacterium acnes
comp2192774_c0_seq1	cellular organisms	Bacteria	Proteobacteria
comp2192774_c2_seq1	cellular organisms	Bacteria	Proteobacteria
comp2192781_c0_seq1	cellular organisms	Bacteria	Proteobacteria	Herbaspirillum seropedicae
comp2192900_c0_seq1	cellular organisms	Bacteria	Proteobacteria	Herbaspirillum seropedicae
comp2192900_c1_seq2	cellular organisms	Bacteria	Proteobacteria	Herbaspirillum seropedicae
comp2192902_c0_seq1	cellular organisms	Bacteria	Actinobacteria	Propionibacterium acnes
comp2192910_c0_seq1	cellular organisms	Bacteria	Proteobacteria	Thiomonas
comp2192943_c0_seq1	cellular organisms	Bacteria	Proteobacteria	Escherichia coli
comp2192943_c1_seq1	cellular organisms	Bacteria	Proteobacteria	Escherichia coli
comp2193171_c1_seq1	cellular organisms	Bacteria	Proteobacteria	Escherichia coli
comp2193179_c1_seq1	cellular organisms	Bacteria	Proteobacteria	Herbaspirillum seropedicae
comp2193322_c0_seq1	cellular organisms	Bacteria	Proteobacteria
comp2193338_c0_seq1	cellular organisms	Bacteria	Proteobacteria	Herbaspirillum seropedicae
comp2193338_c1_seq1	cellular organisms	Bacteria	Proteobacteria	Herbaspirillum seropedicae
comp2193343_c0_seq1	cellular organisms	Bacteria	Actinobacteria	Propionibacterium acnes
comp2193418_c0_seq1	cellular organisms	Bacteria	Proteobacteria	Herbaspirillum seropedicae
comp2193460_c0_seq1	cellular organisms	Bacteria	Proteobacteria	Herbaspirillum seropedicae
comp2193538_c1_seq1	cellular organisms	Bacteria	Proteobacteria	Escherichia coli
comp2193662_c0_seq1	cellular organisms	Bacteria	Proteobacteria	Escherichia coli
comp2193798_c0_seq1	cellular organisms	Bacteria	Proteobacteria	Escherichia coli
comp2193900_c0_seq1	cellular organisms	Bacteria	Proteobacteria	Escherichia coli
comp2194050_c0_seq1	cellular organisms	Bacteria	Proteobacteria	Escherichia coli
comp2194050_c1_seq1	cellular organisms	Bacteria	Proteobacteria	Escherichia coli
comp2194105_c0_seq1	cellular organisms	Bacteria	Proteobacteria	Herbaspirillum seropedicae
comp2194105_c2_seq1	cellular organisms	Bacteria	Proteobacteria	Herbaspirillum seropedicae
comp2194281_c0_seq1	cellular organisms	Bacteria	Proteobacteria
comp2194436_c0_seq2	cellular organisms	Bacteria	Proteobacteria	Pseudomonas fluorescens group
comp2194572_c0_seq1	cellular organisms	Bacteria	Proteobacteria	Escherichia coli
comp2194632_c0_seq1	cellular organisms	Bacteria	Proteobacteria	Herbaspirillum seropedicae
comp2194632_c1_seq1	cellular organisms	Bacteria	Proteobacteria	Herbaspirillum seropedicae
comp2194654_c1_seq1	cellular organisms	Bacteria	Proteobacteria	Escherichia coli
comp2195080_c1_seq1	cellular organisms	Bacteria	Actinobacteria	Propionibacterium acnes
comp2195205_c0_seq1	cellular organisms	Bacteria	Proteobacteria
comp2195365_c0_seq1	cellular organisms	Bacteria	Proteobacteria	Herbaspirillum seropedicae
comp2195391_c0_seq1	cellular organisms	Bacteria	Proteobacteria	Escherichia coli
comp2195426_c0_seq1	cellular organisms	Bacteria	Proteobacteria	Herbaspirillum seropedicae
comp2195426_c1_seq1	cellular organisms	Bacteria	Proteobacteria	Herbaspirillum seropedicae
comp2195437_c1_seq1	cellular organisms	Bacteria	Proteobacteria	Escherichia coli
comp2195568_c0_seq1	cellular organisms	Bacteria	Proteobacteria
comp2195568_c1_seq1	cellular organisms	Bacteria	Proteobacteria	Escherichia coli
comp2195648_c0_seq1	cellular organisms	Bacteria	Proteobacteria	Escherichia coli
comp2195716_c0_seq1	cellular organisms	Bacteria	Proteobacteria	Escherichia coli
comp2195756_c0_seq1	cellular organisms	Bacteria	Proteobacteria	Herbaspirillum seropedicae
comp2195843_c0_seq1	cellular organisms	Bacteria	Proteobacteria	Escherichia coli
comp2195843_c1_seq2	cellular organisms	Bacteria	Proteobacteria	Escherichia coli
comp2195880_c0_seq1	cellular organisms	Bacteria	Proteobacteria	Escherichia coli
comp2195895_c0_seq1	cellular organisms	Bacteria	Proteobacteria	Herbaspirillum seropedicae
comp2195895_c1_seq1	cellular organisms	Bacteria	Proteobacteria	Herbaspirillum seropedicae
comp2195981_c0_seq1	cellular organisms	Bacteria	Actinobacteria	Propionibacterium acnes
comp2195981_c1_seq1	cellular organisms	Bacteria	Actinobacteria	Propionibacterium acnes
comp2196034_c0_seq1	cellular organisms	Bacteria	Proteobacteria	Escherichia coli
comp2196127_c0_seq1	cellular organisms	Bacteria	Proteobacteria
comp2196137_c1_seq1	cellular organisms	Bacteria	Proteobacteria
comp2196137_c2_seq1	cellular organisms	Bacteria	Proteobacteria	Escherichia coli
comp2196436_c0_seq1	cellular organisms	Bacteria	Actinobacteria	Propionibacterium acnes
comp2196437_c0_seq1	cellular organisms	Bacteria	Proteobacteria	Alicycliphilus denitrificans
comp2196712_c0_seq1	cellular organisms	Bacteria	Proteobacteria	Escherichia coli
comp2196873_c1_seq2	cellular organisms	Bacteria	Proteobacteria	Escherichia coli
comp2196981_c1_seq1	cellular organisms	Bacteria	Actinobacteria	Propionibacterium acnes
comp2197043_c0_seq2	cellular organisms	Bacteria	Actinobacteria	Propionibacterium acnes
comp2197097_c0_seq1	cellular organisms	Bacteria	Proteobacteria	Herbaspirillum seropedicae
comp2197163_c1_seq1	cellular organisms	Bacteria	Proteobacteria	Herbaspirillum seropedicae
comp2197246_c0_seq1	cellular organisms	Bacteria	Actinobacteria	Propionibacterium acnes
comp2197252_c0_seq1	cellular organisms	Bacteria	Proteobacteria	Escherichia coli
comp2197252_c1_seq1	cellular organisms	Bacteria	Proteobacteria	Escherichia coli
comp2197381_c0_seq1	cellular organisms	Bacteria	Actinobacteria	Propionibacterium acnes
comp2197471_c1_seq1	cellular organisms	Bacteria	Actinobacteria	Propionibacterium acnes
comp2197535_c0_seq1	cellular organisms	Bacteria	Proteobacteria
comp2197535_c1_seq1	cellular organisms	Bacteria	Proteobacteria	Escherichia coli
comp2197598_c1_seq1	cellular organisms	Bacteria	Actinobacteria	Propionibacterium acnes
comp2197805_c0_seq1	cellular organisms	Bacteria	Proteobacteria	Escherichia coli
comp2197807_c0_seq1	cellular organisms	Bacteria	Proteobacteria	Escherichia coli
comp2197954_c0_seq1	cellular organisms	Bacteria	Proteobacteria	Escherichia coli
comp2197987_c1_seq1	cellular organisms	Bacteria	Proteobacteria	Herbaspirillum seropedicae
comp2198017_c0_seq1	cellular organisms	Bacteria	Proteobacteria	Herbaspirillum seropedicae
comp2198178_c0_seq1	cellular organisms	Bacteria	Actinobacteria	Propionibacterium acnes
comp2198336_c0_seq1	cellular organisms	Bacteria	Proteobacteria	Herbaspirillum seropedicae
comp2198373_c0_seq1	cellular organisms	Bacteria	Proteobacteria	Escherichia coli
comp2198494_c0_seq1	cellular organisms	Bacteria	Proteobacteria	Escherichia coli
comp2198511_c1_seq1	cellular organisms	Bacteria	Proteobacteria	Escherichia coli
comp2198704_c0_seq1	cellular organisms	Bacteria	Proteobacteria	Escherichia coli
comp2198704_c2_seq1	cellular organisms	Bacteria	Proteobacteria
comp2198708_c0_seq1	cellular organisms	Bacteria	Actinobacteria	Propionibacterium acnes
comp2198832_c0_seq1	cellular organisms	Bacteria	Proteobacteria	Herbaspirillum seropedicae
comp2198853_c0_seq1	cellular organisms	Bacteria	Actinobacteria	Propionibacterium acnes
comp2198929_c0_seq1	cellular organisms	Bacteria	Proteobacteria
comp2198929_c1_seq1	cellular organisms	Bacteria	Proteobacteria
comp2199035_c0_seq1	cellular organisms	Bacteria	Proteobacteria	Herbaspirillum seropedicae
comp2199089_c0_seq1	cellular organisms	Bacteria	Proteobacteria	Escherichia coli
comp2199089_c1_seq1	cellular organisms	Bacteria	Proteobacteria	Escherichia coli
comp2199125_c0_seq1	cellular organisms	Bacteria	Proteobacteria	Herbaspirillum seropedicae
comp2199125_c1_seq1	cellular organisms	Bacteria	Proteobacteria	Herbaspirillum seropedicae
comp2199125_c2_seq1	cellular organisms	Bacteria	Proteobacteria	Herbaspirillum seropedicae
comp2199125_c4_seq1	cellular organisms	Bacteria	Proteobacteria	Herbaspirillum seropedicae
comp2199125_c5_seq1	cellular organisms	Bacteria	Proteobacteria	Herbaspirillum seropedicae
comp2199136_c0_seq1	cellular organisms	Bacteria	Proteobacteria	Herbaspirillum seropedicae
comp2199136_c1_seq1	cellular organisms	Bacteria	Proteobacteria
comp2199169_c2_seq1	cellular organisms	Bacteria	Proteobacteria	Herbaspirillum seropedicae
comp2199217_c1_seq1	cellular organisms	Bacteria	Proteobacteria
comp2199231_c1_seq1	cellular organisms	Bacteria	Proteobacteria
comp2199272_c0_seq1	cellular organisms	Bacteria	Actinobacteria	Propionibacterium acnes
comp2199344_c0_seq1	cellular organisms	Bacteria	Proteobacteria
comp2199363_c2_seq1	cellular organisms	Bacteria	Proteobacteria	Herbaspirillum seropedicae
comp2199363_c3_seq1	cellular organisms	Bacteria	Proteobacteria	Herbaspirillum seropedicae
comp2199363_c4_seq1	cellular organisms	Bacteria	Proteobacteria	Herbaspirillum seropedicae
comp2199381_c2_seq1	cellular organisms	Bacteria	Proteobacteria	Escherichia coli
comp2199432_c0_seq1	cellular organisms	Bacteria	Proteobacteria	Herbaspirillum seropedicae
comp2199432_c1_seq1	cellular organisms	Bacteria	Proteobacteria	Herbaspirillum seropedicae
comp2199432_c2_seq1	cellular organisms	Bacteria	Proteobacteria	Ralstonia solanacearum
comp2199466_c0_seq1	cellular organisms	Bacteria	Proteobacteria	Escherichia coli
comp2199466_c1_seq1	cellular organisms	Bacteria	Proteobacteria	Escherichia coli
comp2199609_c2_seq2	cellular organisms	Bacteria	Proteobacteria	Escherichia coli
comp2199609_c3_seq2	cellular organisms	Bacteria	Proteobacteria	Escherichia coli
comp2199727_c0_seq1	cellular organisms	Bacteria	Proteobacteria	Escherichia coli
comp2199785_c0_seq1	cellular organisms	Bacteria	Actinobacteria	Arthrobacter arilaitensis
comp2199812_c1_seq1	cellular organisms	Bacteria	Proteobacteria
comp2199819_c0_seq1	cellular organisms	Bacteria	Proteobacteria	Escherichia coli
comp2199975_c0_seq1	cellular organisms	Bacteria	Proteobacteria	Escherichia coli
comp2200034_c0_seq1	cellular organisms	Bacteria	Proteobacteria	Magnetospirillum gryphiswaldense
comp2200136_c0_seq1	cellular organisms	Bacteria	Proteobacteria
comp2200208_c0_seq1	cellular organisms	Bacteria	Proteobacteria	Herbaspirillum seropedicae
comp2200240_c0_seq1	cellular organisms	Bacteria	Proteobacteria	Herbaspirillum seropedicae
comp2200291_c2_seq1	cellular organisms	Bacteria	Proteobacteria
comp2200322_c0_seq1	cellular organisms	Bacteria	Proteobacteria	Escherichia coli
comp2200336_c0_seq1	cellular organisms	Bacteria	Proteobacteria	Herbaspirillum seropedicae
comp2200346_c1_seq1	cellular organisms	Bacteria	Proteobacteria
comp2200365_c0_seq1	cellular organisms	Bacteria	Proteobacteria	Escherichia coli
comp2200390_c0_seq1	cellular organisms	Bacteria	Proteobacteria	Herbaspirillum seropedicae
comp2200446_c1_seq1	cellular organisms	Bacteria	Proteobacteria	Herbaspirillum seropedicae
comp2200446_c2_seq1	cellular organisms	Bacteria	Proteobacteria	Herbaspirillum seropedicae
comp2200506_c0_seq1	cellular organisms	Bacteria	Proteobacteria	Escherichia coli
comp2200506_c1_seq1	cellular organisms	Bacteria	Proteobacteria	Escherichia coli
comp2200522_c0_seq1	cellular organisms	Bacteria	Proteobacteria
comp2200631_c1_seq1	cellular organisms	Bacteria	Proteobacteria	Escherichia coli
comp2200706_c0_seq1	cellular organisms	Bacteria	Proteobacteria	Thiomonas
comp2200764_c0_seq1	cellular organisms	Bacteria	Proteobacteria	Escherichia coli
comp2200891_c1_seq1	cellular organisms	Bacteria	Proteobacteria	Escherichia coli
comp2200891_c2_seq1	cellular organisms	Bacteria	Proteobacteria	Escherichia coli
comp2200891_c4_seq1	cellular organisms	Bacteria	Proteobacteria	Escherichia coli
comp2201030_c1_seq1	cellular organisms	Bacteria	Proteobacteria	Herbaspirillum seropedicae
comp2201030_c2_seq1	cellular organisms	Bacteria	Proteobacteria	Herbaspirillum seropedicae
comp2201128_c0_seq1	cellular organisms	Bacteria	Proteobacteria	Escherichia coli
comp2201216_c0_seq1	cellular organisms	Bacteria	Actinobacteria	Propionibacterium acnes
comp2201216_c1_seq1	cellular organisms	Bacteria	Actinobacteria	Propionibacterium acnes
comp2201276_c0_seq1	cellular organisms	Bacteria	Proteobacteria	Herbaspirillum seropedicae
comp2201394_c0_seq1	cellular organisms	Bacteria	Proteobacteria	Escherichia coli
comp2201404_c0_seq1	cellular organisms	Bacteria	Proteobacteria	Escherichia coli
comp2201463_c2_seq1	cellular organisms	Bacteria	Proteobacteria	Escherichia coli
comp2201539_c0_seq1	cellular organisms	Bacteria	Actinobacteria	Propionibacterium acnes
comp2201555_c0_seq1	cellular organisms	Bacteria	Proteobacteria	Escherichia coli
comp2201557_c1_seq1	cellular organisms	Bacteria	Proteobacteria	Herbaspirillum seropedicae
comp2201607_c0_seq1	cellular organisms	Bacteria	Actinobacteria	Modestobacter marinus
comp2201793_c0_seq3	cellular organisms	Bacteria	Proteobacteria	Herbaspirillum seropedicae
comp2201869_c0_seq1	cellular organisms	Bacteria	Proteobacteria	Azospira oryzae
comp2201869_c2_seq1	cellular organisms	Bacteria	Proteobacteria	Herbaspirillum seropedicae
comp2201911_c0_seq2	cellular organisms	Bacteria	Proteobacteria	Escherichia coli
comp2201931_c0_seq1	cellular organisms	Bacteria	Actinobacteria	Propionibacterium acnes
comp2201960_c0_seq1	cellular organisms	Bacteria	Actinobacteria	Propionibacterium acnes
comp2202003_c0_seq1	cellular organisms	Bacteria	Proteobacteria	Herbaspirillum seropedicae
comp2202055_c0_seq1	cellular organisms	Bacteria	Proteobacteria	Escherichia coli
comp2202098_c0_seq1	cellular organisms	Bacteria	Actinobacteria	Propionibacterium acnes
comp2202148_c1_seq1	cellular organisms	Bacteria	Proteobacteria	Herbaspirillum seropedicae
comp2202222_c0_seq1	cellular organisms	Bacteria	Proteobacteria	Escherichia coli
comp2202233_c1_seq1	cellular organisms	Bacteria	Proteobacteria	Escherichia coli
comp2202338_c0_seq1	cellular organisms	Bacteria	Proteobacteria
comp2202338_c1_seq1	cellular organisms	Bacteria	Proteobacteria	Cupriavidus metallidurans
comp2202384_c0_seq1	cellular organisms	Bacteria	Proteobacteria	Escherichia coli
comp2202400_c1_seq1	cellular organisms	Bacteria	Proteobacteria	Herbaspirillum seropedicae
comp2202400_c2_seq1	cellular organisms	Bacteria	Proteobacteria	Herbaspirillum seropedicae
comp2202518_c0_seq2	cellular organisms	Bacteria	Proteobacteria	Herbaspirillum seropedicae
comp2202518_c1_seq1	cellular organisms	Bacteria	Proteobacteria	Herbaspirillum seropedicae
comp2202773_c0_seq1	cellular organisms	Bacteria	Proteobacteria	Escherichia coli
comp2202837_c0_seq1	cellular organisms	Bacteria	Proteobacteria	Escherichia coli
comp2202921_c0_seq1	cellular organisms	Bacteria	Actinobacteria	Propionibacterium acnes
comp2203490_c0_seq1
comp2203515_c0_seq1	cellular organisms	Bacteria	Proteobacteria	Escherichia coli
comp2203582_c1_seq1	cellular organisms	Bacteria	Proteobacteria	Escherichia coli
comp2203908_c0_seq1	cellular organisms	Bacteria	Proteobacteria	Escherichia coli
comp2203932_c0_seq1	cellular organisms	Bacteria	Proteobacteria	Escherichia coli
comp2203932_c1_seq1	cellular organisms	Bacteria	Proteobacteria	Escherichia coli
comp2204151_c0_seq1	cellular organisms	Bacteria	Actinobacteria	Propionibacterium acnes
comp2204178_c1_seq1	cellular organisms	Bacteria	Proteobacteria	Escherichia coli
comp2204178_c3_seq1	cellular organisms	Bacteria	Proteobacteria	Escherichia coli
comp2204178_c4_seq1	cellular organisms	Bacteria	Proteobacteria	Escherichia coli
comp2204345_c0_seq1	cellular organisms	Bacteria	Actinobacteria	Propionibacterium acnes
comp2204434_c0_seq1	cellular organisms	Bacteria	Proteobacteria	Escherichia coli
comp2204441_c0_seq1	cellular organisms	Bacteria	Actinobacteria	Propionibacterium acnes
comp2204441_c2_seq1	cellular organisms	Bacteria	Actinobacteria	Propionibacterium acnes
comp2204446_c1_seq1	cellular organisms	Bacteria	Proteobacteria	Escherichia coli
comp2204724_c0_seq1	cellular organisms	Bacteria	Actinobacteria	Propionibacterium acnes
comp2204801_c0_seq1	cellular organisms	Bacteria	Actinobacteria	Propionibacterium acnes
comp2204961_c1_seq1	cellular organisms	Bacteria	Proteobacteria	Escherichia coli
comp2205265_c0_seq1	cellular organisms	Bacteria	Proteobacteria	Escherichia coli
comp2205265_c1_seq1	cellular organisms	Bacteria	Proteobacteria	Escherichia coli
comp2205265_c2_seq1	cellular organisms	Bacteria	Proteobacteria	Escherichia coli
comp2205374_c0_seq1	cellular organisms	Bacteria	Proteobacteria	Escherichia coli
comp2205827_c0_seq1	cellular organisms	Bacteria	Proteobacteria	Herbaspirillum seropedicae
comp2206032_c1_seq2	cellular organisms	Bacteria	Proteobacteria	Herbaspirillum seropedicae
comp2206097_c2_seq1	cellular organisms	Bacteria	Proteobacteria	Escherichia coli
comp2206254_c1_seq1	cellular organisms	Bacteria	Actinobacteria	Propionibacterium acnes
comp2206456_c0_seq1	cellular organisms	Bacteria	Actinobacteria	Propionibacterium acnes
comp2206510_c0_seq1	cellular organisms	Bacteria	Proteobacteria
comp2206538_c0_seq1	cellular organisms	Bacteria	Proteobacteria	Escherichia coli
comp2206564_c0_seq1	cellular organisms	Bacteria	Proteobacteria	Escherichia coli
comp2206564_c1_seq1	cellular organisms	Bacteria	Proteobacteria	Escherichia coli
comp2206613_c0_seq1	cellular organisms	Bacteria	Actinobacteria	Propionibacterium acnes
comp2206796_c0_seq1	cellular organisms	Bacteria	Proteobacteria	Escherichia coli
comp2207044_c1_seq1	cellular organisms	Bacteria	Proteobacteria
comp2207066_c1_seq1	cellular organisms	Bacteria	Proteobacteria	Escherichia coli
comp2207638_c1_seq1	cellular organisms	Bacteria	Proteobacteria	Escherichia coli
comp2207745_c1_seq1	cellular organisms	Bacteria	Proteobacteria	Escherichia coli
comp2207910_c2_seq1	cellular organisms	Bacteria	Proteobacteria	Herbaspirillum seropedicae
comp2207925_c0_seq1	cellular organisms	Bacteria	Proteobacteria	Herbaspirillum seropedicae
comp2207925_c1_seq1	cellular organisms	Bacteria	Proteobacteria	Herbaspirillum seropedicae
comp2207925_c2_seq1	cellular organisms	Bacteria	Proteobacteria	Herbaspirillum seropedicae
comp2207994_c0_seq1	cellular organisms	Bacteria	Proteobacteria
comp2208022_c0_seq1	cellular organisms	Bacteria	Proteobacteria	Escherichia coli
comp2208035_c0_seq1	cellular organisms	Bacteria	Actinobacteria	Propionibacterium acnes
comp2208103_c0_seq1	cellular organisms	Bacteria	Proteobacteria	Escherichia coli
comp2208130_c0_seq1	cellular organisms	Bacteria	Proteobacteria
comp2208130_c1_seq1	cellular organisms	Bacteria	Proteobacteria	Escherichia coli
comp2208206_c0_seq1	cellular organisms	Bacteria	Proteobacteria	Escherichia coli
comp2208271_c0_seq1	cellular organisms	Bacteria	Proteobacteria	Escherichia coli
comp2208527_c2_seq1	cellular organisms	Bacteria	Proteobacteria
comp2208552_c1_seq1	cellular organisms	Bacteria	Proteobacteria	Herbaspirillum seropedicae
comp2208843_c0_seq1	cellular organisms	Bacteria	Proteobacteria	Escherichia coli
comp2208853_c0_seq1	cellular organisms	Bacteria	Proteobacteria	Herbaspirillum seropedicae
comp2209202_c3_seq1	cellular organisms	Bacteria	Proteobacteria	Escherichia coli
comp2209240_c0_seq1	cellular organisms	Bacteria	Proteobacteria	Escherichia coli
comp2209359_c0_seq1	cellular organisms	Bacteria	Proteobacteria	Herbaspirillum seropedicae
comp2209359_c1_seq1	cellular organisms	Bacteria	Proteobacteria	Herbaspirillum seropedicae
comp2209455_c0_seq1	cellular organisms	Bacteria	Actinobacteria	Propionibacterium acnes
comp2209477_c0_seq1	cellular organisms	Bacteria	Proteobacteria
comp2209658_c0_seq1	cellular organisms	Bacteria	Actinobacteria	Propionibacterium acnes
comp2209679_c0_seq1	cellular organisms	Bacteria	Proteobacteria	Escherichia coli
comp2209679_c1_seq1	cellular organisms	Bacteria	Proteobacteria	Escherichia coli
comp2209787_c1_seq1	cellular organisms	Bacteria	Proteobacteria	Escherichia coli
comp2210064_c0_seq1	cellular organisms	Bacteria	Actinobacteria	Propionibacterium acnes
comp2210151_c0_seq1	cellular organisms	Bacteria	Proteobacteria
comp2210187_c0_seq2	cellular organisms	Bacteria	Proteobacteria	Herbaspirillum seropedicae
comp2210223_c1_seq1	cellular organisms	Bacteria	Actinobacteria	Propionibacterium acnes
comp2210313_c0_seq1	cellular organisms	Bacteria	Proteobacteria	Herbaspirillum seropedicae
comp2210319_c1_seq3	cellular organisms	Bacteria	Proteobacteria	Escherichia coli
comp2210360_c0_seq1	cellular organisms	Bacteria	Proteobacteria	Escherichia coli
comp2210360_c1_seq1	cellular organisms	Bacteria	Proteobacteria	Escherichia coli
comp2210620_c0_seq1	cellular organisms	Bacteria	Proteobacteria	Escherichia coli
comp2210649_c0_seq1	cellular organisms	Bacteria	Proteobacteria	Herbaspirillum seropedicae
comp2210655_c0_seq1	cellular organisms	Bacteria	Proteobacteria	Escherichia coli
comp2210741_c0_seq1	cellular organisms	Bacteria	Proteobacteria	Escherichia coli
comp2210741_c2_seq1	cellular organisms	Bacteria	Proteobacteria	Escherichia coli
comp2210741_c4_seq2	cellular organisms	Bacteria	Proteobacteria	Escherichia coli
comp2210764_c0_seq1	cellular organisms	Bacteria	Proteobacteria	Herbaspirillum seropedicae
comp2210764_c1_seq2	cellular organisms	Bacteria	Proteobacteria	Herbaspirillum seropedicae
comp2210764_c2_seq1	cellular organisms	Bacteria	Proteobacteria	Herbaspirillum seropedicae
comp2210798_c0_seq1	cellular organisms	Bacteria	Proteobacteria	Escherichia coli
comp2210821_c1_seq1	cellular organisms	Bacteria	Proteobacteria
comp2210833_c0_seq1	cellular organisms	Bacteria	Actinobacteria	Propionibacterium acnes
comp2210837_c0_seq1	cellular organisms	Bacteria	Proteobacteria	Herbaspirillum seropedicae
comp2210872_c0_seq1	cellular organisms	Bacteria	Proteobacteria	Acidovorax ebreus
comp2210878_c1_seq1	cellular organisms	Bacteria	Proteobacteria
comp2210882_c0_seq1	cellular organisms	Bacteria	Proteobacteria	Herbaspirillum seropedicae
comp2210933_c1_seq1	cellular organisms	Bacteria	Actinobacteria	Propionibacterium acnes
comp2210939_c1_seq1	cellular organisms	Bacteria	Proteobacteria	Herbaspirillum seropedicae
comp2210969_c0_seq1	cellular organisms	Bacteria	Proteobacteria	Herbaspirillum seropedicae
comp2210975_c0_seq1	cellular organisms	Bacteria	Actinobacteria	Propionibacterium acnes
comp2211046_c0_seq1	cellular organisms	Bacteria	Actinobacteria	Propionibacterium acnes
comp2211048_c1_seq1	cellular organisms	Bacteria	Proteobacteria
comp2211078_c0_seq1	cellular organisms	Bacteria	Actinobacteria	Propionibacterium acnes
comp2211175_c0_seq1	cellular organisms	Bacteria	Proteobacteria	Herbaspirillum seropedicae
comp2211211_c0_seq1	cellular organisms	Bacteria	Actinobacteria	Propionibacterium acnes
comp2211241_c0_seq1	cellular organisms	Bacteria	Proteobacteria	Herbaspirillum seropedicae
comp2211254_c0_seq1	cellular organisms	Bacteria	Proteobacteria	Escherichia coli
comp2211277_c0_seq1	cellular organisms	Bacteria	Actinobacteria	Propionibacterium acnes
comp2211283_c0_seq2	cellular organisms	Bacteria	Proteobacteria	Herbaspirillum seropedicae
comp2211283_c3_seq1	cellular organisms	Bacteria	Proteobacteria	Herbaspirillum seropedicae
comp2211373_c1_seq2	cellular organisms	Bacteria	Proteobacteria	Herbaspirillum seropedicae
comp2211417_c0_seq2	cellular organisms	Bacteria	Proteobacteria	Herbaspirillum seropedicae
comp2211440_c0_seq1	cellular organisms	Bacteria	Proteobacteria	Herbaspirillum seropedicae
comp2211440_c1_seq1	cellular organisms	Bacteria	Proteobacteria	Herbaspirillum seropedicae
comp2211444_c0_seq1	cellular organisms	Bacteria	Actinobacteria	Propionibacterium acnes
comp2211444_c1_seq1	cellular organisms	Bacteria	Actinobacteria	Propionibacterium acnes
comp2211452_c0_seq2	cellular organisms	Bacteria	Actinobacteria	Propionibacterium acnes
comp2211467_c0_seq1	cellular organisms	Bacteria	Proteobacteria	Escherichia coli
comp2211472_c0_seq1	cellular organisms	Bacteria	Proteobacteria	Herbaspirillum seropedicae
comp2211476_c1_seq1	cellular organisms	Bacteria	Proteobacteria
comp2211476_c2_seq1	cellular organisms	Bacteria	Proteobacteria	Herbaspirillum seropedicae
comp2211513_c0_seq1	cellular organisms	Bacteria	Actinobacteria	Propionibacterium acnes
comp2211530_c2_seq1	cellular organisms	Bacteria	Proteobacteria	Herbaspirillum seropedicae
comp2211530_c4_seq1	cellular organisms	Bacteria	Proteobacteria	Herbaspirillum seropedicae
comp2211546_c0_seq1	cellular organisms	Bacteria	Actinobacteria	Propionibacterium acnes
comp2211549_c0_seq1	cellular organisms	Bacteria	Proteobacteria	Escherichia coli
comp2211609_c0_seq1	cellular organisms	Bacteria	Proteobacteria	Herbaspirillum seropedicae
comp2211609_c1_seq1	cellular organisms	Bacteria	Proteobacteria	Pseudomonas stutzeri group
comp2211609_c2_seq1	cellular organisms	Bacteria	Proteobacteria	Ralstonia solanacearum
comp2211624_c0_seq1	cellular organisms	Bacteria	Proteobacteria	Escherichia coli
comp2211634_c0_seq1	cellular organisms	Bacteria	Proteobacteria	Escherichia coli
comp2211634_c3_seq1	cellular organisms	Bacteria	Proteobacteria	Escherichia coli
comp2211658_c0_seq1	cellular organisms	Bacteria	Proteobacteria	Escherichia coli
comp2211671_c0_seq1	cellular organisms	Bacteria	Proteobacteria	Herbaspirillum seropedicae
comp2211678_c1_seq2	cellular organisms	Bacteria	Proteobacteria	Escherichia coli
comp2211740_c0_seq1	cellular organisms	Bacteria	Proteobacteria	Herbaspirillum seropedicae
comp2211740_c1_seq1	cellular organisms	Bacteria	Proteobacteria	Herbaspirillum seropedicae
comp2211762_c0_seq1	cellular organisms	Bacteria	Proteobacteria	Escherichia coli
comp2211773_c0_seq1	cellular organisms	Bacteria	Actinobacteria	Propionibacterium acnes
comp2211786_c1_seq1	cellular organisms	Bacteria	Proteobacteria	Escherichia coli
comp2211816_c0_seq1	cellular organisms	Bacteria	Proteobacteria	Herbaspirillum seropedicae
comp2211838_c0_seq2	Viruses	dsDNA viruses, no RNA stage	Adenoviridae
comp2211901_c1_seq1	cellular organisms	Bacteria	Proteobacteria
comp2211901_c2_seq1	cellular organisms	Bacteria	Proteobacteria	Escherichia coli
comp2211940_c1_seq1	cellular organisms	Bacteria	Proteobacteria	Herbaspirillum seropedicae
comp2211946_c0_seq1	cellular organisms	Bacteria	Proteobacteria	Escherichia coli
comp2211986_c1_seq1	cellular organisms	Bacteria	Proteobacteria	Escherichia coli
comp2211986_c2_seq1	cellular organisms	Bacteria	Proteobacteria
comp2212021_c0_seq1	cellular organisms	Bacteria	Proteobacteria	Herbaspirillum seropedicae
comp2212035_c0_seq1	cellular organisms	Bacteria	Proteobacteria	Herbaspirillum seropedicae
comp2212057_c0_seq1	cellular organisms	Bacteria	Proteobacteria	Herbaspirillum seropedicae
comp2212057_c1_seq1	cellular organisms	Bacteria	Proteobacteria	Herbaspirillum seropedicae
comp2212065_c0_seq1	cellular organisms	Bacteria	Actinobacteria	Propionibacterium acnes
comp2212065_c1_seq1	cellular organisms	Bacteria	Actinobacteria	Propionibacterium acnes
comp2212081_c0_seq1	cellular organisms	Bacteria	Proteobacteria	Herbaspirillum seropedicae
comp2212131_c1_seq1	cellular organisms	Bacteria	Proteobacteria	Escherichia coli
comp2212164_c0_seq1	cellular organisms	Bacteria	Proteobacteria	Escherichia coli
comp2212271_c2_seq1	cellular organisms	Bacteria	Proteobacteria	Herbaspirillum seropedicae
comp2212314_c1_seq1	cellular organisms	Bacteria	Proteobacteria	Escherichia coli
comp2212314_c2_seq1	cellular organisms	Bacteria	Proteobacteria	Escherichia coli
comp2212328_c0_seq1	cellular organisms	Bacteria	Actinobacteria	Propionibacterium acnes
comp2212351_c1_seq1	cellular organisms	Bacteria	Proteobacteria	Escherichia coli
comp2212382_c0_seq1	cellular organisms	Bacteria	Proteobacteria	Escherichia coli
comp2212399_c0_seq1	cellular organisms	Bacteria	Actinobacteria	Propionibacterium acnes
comp2212434_c0_seq1	cellular organisms	Bacteria	Proteobacteria	Herbaspirillum seropedicae
comp2212463_c0_seq1	cellular organisms	Bacteria	Proteobacteria	Herbaspirillum seropedicae
comp2212483_c0_seq1	cellular organisms	Bacteria	Proteobacteria	Escherichia coli
comp2212489_c0_seq1	cellular organisms	Bacteria	Proteobacteria	Herbaspirillum seropedicae
comp2212501_c1_seq1	cellular organisms	Bacteria	Proteobacteria	Herbaspirillum seropedicae
comp2212530_c1_seq1	cellular organisms	Bacteria	Proteobacteria	Herbaspirillum seropedicae
comp2212644_c0_seq1	cellular organisms	Bacteria	Actinobacteria	Propionibacterium acnes
comp2212667_c1_seq1	cellular organisms	Bacteria	Proteobacteria	Herbaspirillum seropedicae
comp2212667_c3_seq1	cellular organisms	Bacteria	Proteobacteria	Herbaspirillum seropedicae
comp2212687_c0_seq1	cellular organisms	Bacteria	Actinobacteria	Propionibacterium acnes
comp2212694_c0_seq2	cellular organisms	Bacteria	Proteobacteria	Herbaspirillum seropedicae
comp2212696_c0_seq1	cellular organisms	Bacteria	Proteobacteria	Escherichia coli
comp2212720_c1_seq1	cellular organisms	Bacteria	Proteobacteria	Escherichia coli
comp2212720_c3_seq1	cellular organisms	Bacteria	Proteobacteria
comp2212746_c1_seq1	cellular organisms	Bacteria	Actinobacteria	Propionibacterium acnes
comp2212802_c0_seq1	cellular organisms	Bacteria	Proteobacteria	Herbaspirillum seropedicae
comp2212835_c0_seq1	cellular organisms	Bacteria	Proteobacteria	Escherichia coli
comp2212842_c0_seq1	cellular organisms	Bacteria	Proteobacteria	Escherichia coli
comp2212852_c2_seq1	cellular organisms	Bacteria	Proteobacteria
comp2212865_c0_seq1	cellular organisms	Bacteria	Actinobacteria	Propionibacterium acnes
comp2212875_c0_seq2	cellular organisms	Bacteria	Actinobacteria	Propionibacterium acnes
comp2212875_c1_seq1	cellular organisms	Bacteria	Actinobacteria	Propionibacterium acnes
comp2212880_c0_seq2	cellular organisms	Bacteria	Proteobacteria	Pseudomonas aeruginosa group
comp2212898_c0_seq1	cellular organisms	Bacteria	Proteobacteria	Escherichia coli
comp2212911_c1_seq1	cellular organisms	Bacteria	Proteobacteria	Herbaspirillum seropedicae
comp2212926_c0_seq1	cellular organisms	Bacteria	Proteobacteria	Escherichia coli
comp2213007_c0_seq1	cellular organisms	Bacteria	Proteobacteria	Herbaspirillum seropedicae
comp2213016_c1_seq1	cellular organisms	Bacteria	Proteobacteria	Escherichia coli
comp2213130_c0_seq2	cellular organisms	Bacteria	Proteobacteria	Herbaspirillum seropedicae
comp2213319_c1_seq1	cellular organisms	Bacteria	Proteobacteria	Herbaspirillum seropedicae
comp2213323_c0_seq1	cellular organisms	Bacteria	Proteobacteria	Herbaspirillum seropedicae
comp2213344_c0_seq1	cellular organisms	Bacteria	Proteobacteria	Herbaspirillum seropedicae
comp2213349_c0_seq1	cellular organisms	Bacteria	Proteobacteria	Herbaspirillum seropedicae
comp2213349_c2_seq1	cellular organisms	Bacteria	Proteobacteria	Herbaspirillum seropedicae
comp2213487_c1_seq1	cellular organisms	Bacteria	Proteobacteria	Herbaspirillum seropedicae
comp2213488_c0_seq1	cellular organisms	Bacteria	Proteobacteria	Herbaspirillum seropedicae
comp2213494_c2_seq1	cellular organisms	Bacteria	Proteobacteria	Escherichia coli
comp2213516_c0_seq1	cellular organisms	Bacteria	Proteobacteria	Escherichia coli
comp2213524_c0_seq1	cellular organisms	Bacteria	Proteobacteria	Escherichia coli
comp2213601_c0_seq1	cellular organisms	Bacteria	Proteobacteria	Herbaspirillum seropedicae
comp2213609_c0_seq1	cellular organisms	Bacteria	Actinobacteria	Propionibacterium acnes
comp2213611_c1_seq1	cellular organisms	Bacteria	Proteobacteria	Herbaspirillum seropedicae
comp2213614_c1_seq1	cellular organisms	Bacteria	Proteobacteria	Escherichia coli
comp2213628_c1_seq1	cellular organisms	Bacteria	Proteobacteria	Herbaspirillum seropedicae
comp2213628_c3_seq1	cellular organisms	Bacteria	Proteobacteria	Herbaspirillum seropedicae
comp2213659_c1_seq2	cellular organisms	Bacteria	Proteobacteria	Herbaspirillum seropedicae
comp2213688_c2_seq1	cellular organisms	Bacteria	Proteobacteria	Herbaspirillum seropedicae
comp2213731_c0_seq1	cellular organisms	Bacteria	Proteobacteria	Herbaspirillum seropedicae
comp2213736_c1_seq1	cellular organisms	Bacteria	Proteobacteria	Escherichia coli
comp2213742_c0_seq1	cellular organisms	Bacteria	Proteobacteria	Herbaspirillum seropedicae
comp2213745_c1_seq1	cellular organisms	Bacteria	Proteobacteria	Escherichia coli
comp2213745_c2_seq1	cellular organisms	Bacteria	Proteobacteria	Escherichia coli
comp2213815_c0_seq1	cellular organisms	Bacteria	Proteobacteria	Herbaspirillum seropedicae
comp2213815_c1_seq1	cellular organisms	Bacteria	Proteobacteria	Herbaspirillum seropedicae
comp2213845_c1_seq1	cellular organisms	Bacteria	Proteobacteria	Escherichia coli
comp2213845_c2_seq1	cellular organisms	Bacteria	Proteobacteria	Escherichia coli
comp2213853_c1_seq1	cellular organisms	Bacteria	Proteobacteria	Escherichia coli
comp2213853_c2_seq1	cellular organisms	Bacteria	Proteobacteria
comp2213856_c0_seq1	cellular organisms	Bacteria	Proteobacteria	Escherichia coli
comp2213871_c0_seq1	cellular organisms	Bacteria	Actinobacteria	Propionibacterium acnes
comp2214006_c0_seq1	cellular organisms	Bacteria	Actinobacteria	Propionibacterium acnes
comp2214019_c0_seq1	cellular organisms	Bacteria	Proteobacteria	Escherichia coli
comp2214054_c0_seq1	cellular organisms	Bacteria	Proteobacteria	Escherichia coli
comp2214063_c0_seq1	cellular organisms	Bacteria	Proteobacteria	Escherichia coli
comp2214078_c0_seq1	cellular organisms	Bacteria	Proteobacteria	Escherichia coli
comp2214084_c0_seq1	cellular organisms	Bacteria	Proteobacteria
comp2214117_c0_seq1	cellular organisms	Bacteria	Proteobacteria	Herbaspirillum seropedicae
comp2214121_c0_seq1	cellular organisms	Bacteria	Proteobacteria	Escherichia coli
comp2214146_c1_seq1	cellular organisms	Bacteria	Proteobacteria	Escherichia coli
comp2214241_c0_seq4	cellular organisms	Bacteria	Proteobacteria	Escherichia coli
comp2214297_c1_seq1	cellular organisms	Bacteria	Actinobacteria	Propionibacterium acnes
comp2214310_c0_seq2	cellular organisms	Bacteria	Proteobacteria	Escherichia coli
comp2214344_c0_seq1	cellular organisms	Bacteria	Proteobacteria	Herbaspirillum seropedicae
comp2214344_c1_seq1	cellular organisms	Bacteria	Proteobacteria	Herbaspirillum seropedicae
comp2214347_c0_seq1	cellular organisms	Bacteria	Proteobacteria	Herbaspirillum seropedicae
comp2214347_c1_seq1	cellular organisms	Bacteria	Proteobacteria	Herbaspirillum seropedicae
comp2214347_c2_seq1	cellular organisms	Bacteria	Proteobacteria	Herbaspirillum seropedicae
comp2214373_c0_seq1	cellular organisms	Bacteria	Proteobacteria	Escherichia coli
comp2214373_c1_seq1	cellular organisms	Bacteria	Proteobacteria	Escherichia coli
comp2214395_c1_seq1	cellular organisms	Bacteria	Proteobacteria	Escherichia coli
comp2214395_c3_seq1	cellular organisms	Bacteria	Proteobacteria	Escherichia coli
comp2214395_c4_seq1	cellular organisms	Bacteria	Proteobacteria	Escherichia coli
comp2214406_c0_seq3	cellular organisms	Bacteria	Proteobacteria	Herbaspirillum seropedicae
comp2214406_c1_seq1	cellular organisms	Bacteria	Proteobacteria	Herbaspirillum seropedicae
comp2214444_c0_seq1	cellular organisms	Bacteria	Proteobacteria	Herbaspirillum seropedicae
comp2214444_c2_seq1	cellular organisms	Bacteria	Proteobacteria	Herbaspirillum seropedicae
comp2214471_c0_seq3	cellular organisms	Bacteria	Proteobacteria	Herbaspirillum seropedicae
comp2214539_c2_seq1	cellular organisms	Bacteria	Proteobacteria	Herbaspirillum seropedicae
comp2214565_c1_seq1	cellular organisms	Bacteria	Proteobacteria	Herbaspirillum seropedicae
comp2214586_c1_seq1	cellular organisms	Bacteria	Proteobacteria	Escherichia coli
comp2214587_c2_seq2	cellular organisms	Bacteria	Proteobacteria
comp2214602_c1_seq1	cellular organisms	Bacteria	Actinobacteria	Propionibacterium acnes
comp2214628_c1_seq1	cellular organisms	Bacteria	Proteobacteria	Herbaspirillum seropedicae
comp2214628_c2_seq1	cellular organisms	Bacteria	Proteobacteria	Herbaspirillum seropedicae
comp2214644_c1_seq1	cellular organisms	Bacteria	Proteobacteria	Herbaspirillum seropedicae
comp2214661_c1_seq1	cellular organisms	Bacteria	Proteobacteria	Escherichia coli
comp2214688_c0_seq1	cellular organisms	Bacteria	Actinobacteria	Arthrobacter arilaitensis
comp2214689_c0_seq1	cellular organisms	Bacteria	Proteobacteria	Escherichia coli
comp2214766_c0_seq1	cellular organisms	Bacteria	Proteobacteria	Herbaspirillum seropedicae
comp2214771_c0_seq1	cellular organisms	Bacteria	Proteobacteria	Stenotrophomonas maltophilia group
comp2214795_c0_seq1	cellular organisms	Bacteria	Proteobacteria	Herbaspirillum seropedicae
comp2214795_c2_seq1	cellular organisms	Bacteria	Proteobacteria	Herbaspirillum seropedicae
comp2214812_c0_seq1	cellular organisms	Bacteria	Proteobacteria	Escherichia coli
comp2214817_c0_seq2	cellular organisms	Bacteria	Actinobacteria	Propionibacterium acnes
comp2214949_c0_seq1	cellular organisms	Bacteria	Proteobacteria
comp2214975_c0_seq1	cellular organisms	Bacteria	Actinobacteria	Propionibacterium acnes
comp2214996_c0_seq1	cellular organisms	Bacteria	Proteobacteria	Herbaspirillum seropedicae
comp2215036_c0_seq1	cellular organisms	Bacteria	Proteobacteria	Herbaspirillum seropedicae
comp2215036_c1_seq1	cellular organisms	Bacteria	Proteobacteria	Herbaspirillum seropedicae
comp2215043_c0_seq1	cellular organisms	Bacteria	Proteobacteria	Herbaspirillum seropedicae
comp2215057_c0_seq1	cellular organisms	Bacteria	Proteobacteria	Herbaspirillum seropedicae
comp2215057_c2_seq1	cellular organisms	Bacteria	Proteobacteria	Herbaspirillum seropedicae
comp2215075_c0_seq1	cellular organisms	Bacteria	Proteobacteria	Herbaspirillum seropedicae
comp2215075_c1_seq1	cellular organisms	Bacteria	Proteobacteria	Herbaspirillum seropedicae
comp2215102_c1_seq1	cellular organisms	Bacteria	Proteobacteria	Herbaspirillum seropedicae
comp2215128_c0_seq1	cellular organisms	Bacteria	Proteobacteria	Escherichia coli
comp2215223_c0_seq1	cellular organisms	Bacteria	Proteobacteria	Herbaspirillum seropedicae
comp2215235_c2_seq1	cellular organisms	Bacteria	Proteobacteria	Escherichia coli
comp2215251_c1_seq1	cellular organisms	Bacteria	Proteobacteria	Herbaspirillum seropedicae
comp2215281_c0_seq3	cellular organisms	Bacteria	Proteobacteria	Herbaspirillum seropedicae
comp2215379_c0_seq1	cellular organisms	Bacteria	Actinobacteria	Propionibacterium acnes
comp2215379_c2_seq1	cellular organisms	Bacteria	Actinobacteria	Propionibacterium acnes
comp2215466_c0_seq1	cellular organisms	Bacteria	Proteobacteria
comp2215469_c1_seq1	cellular organisms	Bacteria	Proteobacteria	Variovorax paradoxus
comp2215489_c2_seq1	cellular organisms	Bacteria	Proteobacteria	Escherichia coli
comp2215508_c1_seq1	cellular organisms	Bacteria	Proteobacteria	Herbaspirillum seropedicae
comp2215508_c2_seq1	cellular organisms	Bacteria	Proteobacteria	Herbaspirillum seropedicae
comp2215508_c3_seq1	cellular organisms	Bacteria	Proteobacteria	Herbaspirillum seropedicae
comp2215510_c0_seq1	cellular organisms	Bacteria	Proteobacteria	Herbaspirillum seropedicae
comp2215517_c0_seq1	cellular organisms	Bacteria	Proteobacteria	Herbaspirillum seropedicae
comp2215554_c0_seq1	cellular organisms	Bacteria	Proteobacteria	Herbaspirillum seropedicae
comp2215577_c0_seq1	cellular organisms	Bacteria	Proteobacteria	Escherichia coli
comp2215577_c1_seq1	cellular organisms	Bacteria	Proteobacteria	Escherichia coli
comp2215580_c1_seq1	cellular organisms	Bacteria	Actinobacteria	Propionibacterium acnes
comp2215587_c3_seq1	cellular organisms	Bacteria	Proteobacteria	Herbaspirillum seropedicae
comp2215602_c0_seq1	cellular organisms	Bacteria	Proteobacteria
comp2215606_c0_seq1	cellular organisms	Bacteria	Proteobacteria	Herbaspirillum seropedicae
comp2215678_c0_seq1	cellular organisms	Bacteria	Proteobacteria	Herbaspirillum seropedicae
comp2215690_c2_seq1	cellular organisms	Bacteria	Proteobacteria	Delftia sp. Cs1-4
comp2215700_c0_seq1	cellular organisms	Bacteria	Proteobacteria	Escherichia coli
comp2215726_c2_seq1	cellular organisms	Bacteria	Proteobacteria	Escherichia coli
comp2215757_c0_seq2	cellular organisms	Bacteria	Proteobacteria	Herbaspirillum seropedicae
comp2215758_c1_seq1	cellular organisms	Bacteria	Proteobacteria	Herbaspirillum seropedicae
comp2215760_c0_seq1	cellular organisms	Bacteria	Actinobacteria	Propionibacterium acnes
comp2215768_c0_seq1	cellular organisms	Bacteria	Proteobacteria
comp2215814_c0_seq1	cellular organisms	Bacteria	Proteobacteria
comp2215835_c0_seq1	cellular organisms	Bacteria	Proteobacteria	Escherichia coli
comp2215835_c1_seq1	cellular organisms	Bacteria	Proteobacteria
comp2215845_c0_seq1	cellular organisms	Bacteria	Proteobacteria	Herbaspirillum seropedicae
comp2215864_c1_seq1	cellular organisms	Bacteria	Proteobacteria	Escherichia coli
comp2215886_c0_seq1	cellular organisms	Bacteria	Proteobacteria	Bradyrhizobium diazoefficiens
comp2215897_c0_seq1	cellular organisms	Bacteria	Actinobacteria	Propionibacterium acnes
comp2215903_c0_seq1	cellular organisms	Bacteria	Proteobacteria	Acidovorax sp. KKS102
comp2215908_c1_seq1	cellular organisms	Bacteria	Proteobacteria	Escherichia coli
comp2215943_c4_seq1	cellular organisms	Bacteria	Proteobacteria	Escherichia coli
comp2215977_c0_seq1	cellular organisms	Bacteria	Actinobacteria	Propionibacterium acnes
comp2216028_c0_seq1	cellular organisms	Bacteria	Proteobacteria	Herbaspirillum seropedicae
comp2216169_c0_seq1	cellular organisms	Bacteria	Proteobacteria
comp2216190_c1_seq1	cellular organisms	Bacteria	Proteobacteria	Escherichia coli
comp2216252_c1_seq1	cellular organisms	Bacteria	Proteobacteria	Cupriavidus taiwanensis
comp2216271_c1_seq1	cellular organisms	Bacteria	Proteobacteria	Herbaspirillum seropedicae
comp2216291_c0_seq1	cellular organisms	Bacteria	Proteobacteria	Mesorhizobium loti
comp2216330_c0_seq1	cellular organisms	Bacteria	Proteobacteria	Herbaspirillum seropedicae
comp2216341_c0_seq1	cellular organisms	Bacteria	Proteobacteria	Herbaspirillum seropedicae
comp2216341_c1_seq1	cellular organisms	Bacteria	Proteobacteria	Bradyrhizobium diazoefficiens
comp2216361_c0_seq1	cellular organisms	Bacteria	Proteobacteria	Herbaspirillum seropedicae
comp2216361_c4_seq1	cellular organisms	Bacteria	Proteobacteria	Herbaspirillum seropedicae
comp2216361_c5_seq1	cellular organisms	Bacteria	Proteobacteria	Herbaspirillum seropedicae
comp2216385_c0_seq1	cellular organisms	Bacteria	Proteobacteria	Herbaspirillum seropedicae
comp2216443_c0_seq1	cellular organisms	Bacteria	Cyanobacteria	Microcystis aeruginosa NIES-843
comp2216459_c0_seq1	cellular organisms	Bacteria	Actinobacteria	Propionibacterium acnes
comp2216467_c0_seq1	cellular organisms	Bacteria	Actinobacteria	Propionibacterium acnes
comp2216471_c0_seq1	cellular organisms	Bacteria	Proteobacteria	Escherichia coli
comp2216471_c1_seq1	cellular organisms	Bacteria	Proteobacteria	Escherichia coli
comp2216479_c0_seq1	cellular organisms	Bacteria	Proteobacteria	Escherichia coli
comp2216479_c1_seq1	cellular organisms	Bacteria	Proteobacteria	Escherichia coli
comp2216479_c2_seq1	cellular organisms	Bacteria	Proteobacteria	Escherichia coli
comp2216509_c1_seq1	cellular organisms	Bacteria	Proteobacteria	Escherichia coli
comp2216519_c0_seq1	cellular organisms	Bacteria	Actinobacteria	Propionibacterium acnes
comp2216537_c0_seq1
comp2216573_c0_seq1	cellular organisms	Bacteria	Proteobacteria	Escherichia coli
comp2216573_c1_seq1	cellular organisms	Bacteria	Proteobacteria	Escherichia coli
comp2216580_c0_seq1	cellular organisms	Bacteria	Proteobacteria	Escherichia coli
comp2216608_c0_seq2	cellular organisms	Bacteria	Proteobacteria	Herbaspirillum seropedicae
comp2216617_c1_seq1	cellular organisms	Bacteria	Proteobacteria	Neisseria meningitidis
comp2216617_c2_seq1	cellular organisms	Bacteria	Proteobacteria	Herbaspirillum seropedicae
comp2216617_c3_seq1	cellular organisms	Bacteria	Proteobacteria	Herbaspirillum seropedicae
comp2216670_c1_seq1	cellular organisms	Bacteria	Proteobacteria	Herbaspirillum seropedicae
comp2216735_c0_seq1	cellular organisms	Bacteria	Proteobacteria	Herbaspirillum seropedicae
comp2216756_c0_seq1	cellular organisms	Bacteria	Proteobacteria	Herbaspirillum seropedicae
comp2216756_c3_seq1	cellular organisms	Bacteria	Proteobacteria	Cupriavidus necator
comp2216810_c1_seq1	cellular organisms	Bacteria	Proteobacteria	Herbaspirillum seropedicae
comp2216865_c0_seq1	cellular organisms	Bacteria	Actinobacteria	Propionibacterium acnes
comp2216868_c0_seq1	cellular organisms	Bacteria	Proteobacteria	Escherichia coli
comp2216884_c0_seq1	cellular organisms	Bacteria	Proteobacteria	Herbaspirillum seropedicae
comp2216884_c1_seq1	cellular organisms	Bacteria	Proteobacteria	Herbaspirillum seropedicae
comp2216929_c0_seq1	cellular organisms	Bacteria	Proteobacteria	Herbaspirillum seropedicae
comp2216939_c1_seq2	cellular organisms	Bacteria	Proteobacteria	Herbaspirillum seropedicae
comp2216964_c1_seq1	cellular organisms	Bacteria	Proteobacteria	Herbaspirillum seropedicae
comp2217002_c1_seq3	cellular organisms	Bacteria	Proteobacteria	Escherichia coli
comp2217021_c0_seq1	cellular organisms	Bacteria	Proteobacteria	Escherichia coli
comp2217084_c0_seq1	cellular organisms	Bacteria	Proteobacteria	Herbaspirillum seropedicae
comp2217084_c1_seq1	cellular organisms	Bacteria	Proteobacteria	Herbaspirillum seropedicae
comp2217121_c0_seq1	cellular organisms	Bacteria	Proteobacteria	Herbaspirillum seropedicae
comp2217121_c1_seq1	cellular organisms	Bacteria	Proteobacteria	Herbaspirillum seropedicae
comp2217185_c0_seq1	cellular organisms	Bacteria	Proteobacteria	Escherichia coli
comp2217185_c1_seq1	cellular organisms	Bacteria	Proteobacteria	Escherichia coli
comp2217185_c2_seq1	cellular organisms	Bacteria	Proteobacteria	Escherichia coli
comp2217188_c0_seq1	cellular organisms	Bacteria	Proteobacteria	Herbaspirillum seropedicae
comp2217188_c1_seq1	cellular organisms	Bacteria	Proteobacteria	Herbaspirillum seropedicae
comp2217208_c0_seq1	cellular organisms	Bacteria	Proteobacteria	Collimonas fungivorans
comp2217239_c0_seq1	cellular organisms	Bacteria	Proteobacteria	Herbaspirillum seropedicae
comp2217289_c0_seq1	cellular organisms	Bacteria	Actinobacteria	Propionibacterium acnes
comp2217314_c0_seq1	cellular organisms	Bacteria	Actinobacteria	Propionibacterium acnes
comp2217339_c0_seq1	cellular organisms	Bacteria	Proteobacteria	Escherichia coli
comp2217345_c0_seq1	cellular organisms	Bacteria	Proteobacteria	Escherichia coli
comp2217363_c0_seq1	cellular organisms	Bacteria	Proteobacteria	Pseudomonas fluorescens group
comp2217363_c2_seq1	cellular organisms	Bacteria	Proteobacteria	Cupriavidus necator
comp2217402_c0_seq1	cellular organisms	Bacteria	Proteobacteria	Escherichia coli
comp2217418_c1_seq1	cellular organisms	Bacteria	Proteobacteria	Escherichia coli
comp2217427_c0_seq1	cellular organisms	Bacteria	Proteobacteria
comp2217449_c0_seq1	cellular organisms	Bacteria	Proteobacteria	Herbaspirillum seropedicae
comp2217449_c1_seq1	cellular organisms	Bacteria	Proteobacteria	Herbaspirillum seropedicae
comp2217471_c1_seq2	cellular organisms	Bacteria	Proteobacteria	Escherichia coli
comp2217490_c0_seq1	cellular organisms	Bacteria	Actinobacteria	Propionibacterium acnes
comp2217533_c0_seq1	cellular organisms	Bacteria	Proteobacteria	Escherichia coli
comp2217554_c0_seq1	cellular organisms	Bacteria	Proteobacteria	Herbaspirillum seropedicae
comp2217575_c1_seq1	cellular organisms	Bacteria	Proteobacteria	Escherichia coli
comp2217596_c0_seq1	cellular organisms	Bacteria	Proteobacteria	Herbaspirillum seropedicae
comp2217610_c0_seq2	cellular organisms	Bacteria	Proteobacteria	Herbaspirillum seropedicae
comp2217635_c0_seq1	cellular organisms	Bacteria	Proteobacteria	Escherichia coli
comp2217643_c0_seq1	cellular organisms	Bacteria	Actinobacteria	Propionibacterium acnes
comp2217643_c2_seq1	cellular organisms	Bacteria	Actinobacteria	Propionibacterium acnes
comp2217688_c3_seq1	cellular organisms	Bacteria	Proteobacteria	Escherichia coli
comp2217719_c0_seq1	cellular organisms	Bacteria	Proteobacteria	Escherichia coli
comp2217719_c2_seq1	cellular organisms	Bacteria	Proteobacteria	Escherichia coli
comp2217719_c3_seq1	cellular organisms	Bacteria	Proteobacteria	Escherichia coli
comp2217720_c0_seq1	cellular organisms	Bacteria	Proteobacteria	Herbaspirillum seropedicae
comp2217720_c1_seq1	cellular organisms	Bacteria	Proteobacteria	Herbaspirillum seropedicae
comp2217732_c2_seq1	cellular organisms	Bacteria	Proteobacteria	Herbaspirillum seropedicae
comp2217736_c0_seq1	cellular organisms	Bacteria	Proteobacteria	Herbaspirillum seropedicae
comp2217745_c0_seq1	cellular organisms	Bacteria	Actinobacteria	Propionibacterium acnes
comp2217747_c0_seq1	cellular organisms	Bacteria	Proteobacteria
comp2217772_c0_seq2	cellular organisms	Bacteria	Actinobacteria	Propionibacterium acnes
comp2217772_c1_seq1	cellular organisms	Bacteria	Actinobacteria	Propionibacterium acnes
comp2217776_c0_seq1	cellular organisms	Bacteria	Proteobacteria	Herbaspirillum seropedicae
comp2217788_c1_seq1	cellular organisms	Bacteria	Proteobacteria	Herbaspirillum seropedicae
comp2217788_c2_seq1	cellular organisms	Bacteria	Proteobacteria	Comamonas testosteroni
comp2217788_c3_seq1	cellular organisms	Bacteria	Proteobacteria	Achromobacter xylosoxidans
comp2217798_c0_seq1	cellular organisms	Bacteria	Actinobacteria	Propionibacterium acnes
comp2217803_c1_seq1	cellular organisms	Bacteria	Proteobacteria	Herbaspirillum seropedicae
comp2217810_c2_seq1	cellular organisms	Bacteria	Proteobacteria	Herbaspirillum seropedicae
comp2217810_c3_seq1	cellular organisms	Bacteria	Proteobacteria	Herbaspirillum seropedicae
comp2217810_c4_seq1	cellular organisms	Bacteria	Proteobacteria	Herbaspirillum seropedicae
comp2217810_c5_seq1	cellular organisms	Bacteria	Proteobacteria	Herbaspirillum seropedicae
comp2217855_c0_seq1	cellular organisms	Bacteria	Proteobacteria	Herbaspirillum seropedicae
comp2217872_c1_seq1	cellular organisms	Bacteria	Proteobacteria	Escherichia coli
comp2217872_c3_seq1	cellular organisms	Bacteria	Proteobacteria	Escherichia coli
comp2217874_c1_seq1	cellular organisms	Bacteria	Proteobacteria	Escherichia coli
comp2217889_c0_seq2	cellular organisms	Bacteria	Proteobacteria	Herbaspirillum seropedicae
comp2217918_c0_seq1	cellular organisms	Bacteria	Proteobacteria	Herbaspirillum seropedicae
comp2217918_c1_seq1	cellular organisms	Bacteria	Proteobacteria	Herbaspirillum seropedicae
comp2217918_c2_seq1	cellular organisms	Bacteria	Proteobacteria	Herbaspirillum seropedicae
comp2217919_c1_seq2	cellular organisms	Bacteria	Cyanobacteria	Microcystis aeruginosa NIES-843
comp2217926_c1_seq1	cellular organisms	Bacteria	Proteobacteria	Herbaspirillum seropedicae
comp2217927_c1_seq2	cellular organisms	Bacteria	Actinobacteria	Propionibacterium acnes
comp2217965_c0_seq1	cellular organisms	Bacteria	Proteobacteria	Herbaspirillum seropedicae
comp2217965_c1_seq1	cellular organisms	Bacteria	Proteobacteria	Herbaspirillum seropedicae
comp2218025_c3_seq1	cellular organisms	Bacteria	Proteobacteria	Herbaspirillum seropedicae
comp2218039_c0_seq1	cellular organisms	Bacteria	Proteobacteria	Escherichia coli
comp2218039_c1_seq2	cellular organisms	Bacteria	Proteobacteria	Escherichia coli
comp2218039_c2_seq1	cellular organisms	Bacteria	Proteobacteria	Escherichia coli
comp2218064_c0_seq1	cellular organisms	Bacteria	Proteobacteria	Escherichia coli
comp2218092_c1_seq1	cellular organisms	Bacteria	Proteobacteria	Escherichia coli
comp2218097_c1_seq1	cellular organisms	Bacteria	Actinobacteria	Propionibacterium acnes
comp2218131_c0_seq2	cellular organisms	Bacteria	Proteobacteria
comp2218134_c0_seq1	cellular organisms	Bacteria	Proteobacteria	Escherichia coli
comp2218135_c1_seq1	cellular organisms	Bacteria	Proteobacteria	Herbaspirillum seropedicae
comp2218143_c0_seq1	cellular organisms	Bacteria	Proteobacteria	Herbaspirillum seropedicae
comp2218143_c1_seq1	cellular organisms	Bacteria	Proteobacteria	Herbaspirillum seropedicae
comp2218143_c2_seq1	cellular organisms	Bacteria	Proteobacteria	Herbaspirillum seropedicae
comp2218174_c0_seq2	cellular organisms	Bacteria	Proteobacteria	Escherichia coli
comp2218178_c0_seq1	cellular organisms	Bacteria	Actinobacteria	Propionibacterium acnes
comp2218188_c0_seq1	cellular organisms	Bacteria	Proteobacteria	Escherichia coli
comp2218188_c1_seq1	cellular organisms	Bacteria	Proteobacteria
comp2218190_c0_seq1	cellular organisms	Bacteria	Proteobacteria	Escherichia coli
comp2218192_c0_seq1	cellular organisms	Bacteria	Proteobacteria	Herbaspirillum seropedicae
comp2218192_c1_seq1	cellular organisms	Bacteria	Proteobacteria	Herbaspirillum seropedicae
comp2218271_c2_seq1	cellular organisms	Bacteria	Proteobacteria	Herbaspirillum seropedicae
comp2218306_c0_seq1	cellular organisms	Bacteria	Proteobacteria	Escherichia coli
comp2218313_c2_seq1	cellular organisms	Bacteria	Proteobacteria	Escherichia coli
comp2218332_c0_seq2	cellular organisms	Bacteria	Proteobacteria	Ralstonia pickettii
comp2218332_c1_seq1	cellular organisms	Bacteria	Cyanobacteria
comp2218357_c0_seq1	cellular organisms	Bacteria	Proteobacteria	Escherichia coli
comp2218384_c0_seq1	cellular organisms	Bacteria	Proteobacteria	Herbaspirillum seropedicae
comp2218435_c0_seq1	cellular organisms	Bacteria	Proteobacteria	Herbaspirillum seropedicae
comp2218446_c0_seq1	cellular organisms	Bacteria	Proteobacteria	Herbaspirillum seropedicae
comp2218467_c0_seq1	cellular organisms	Bacteria	Proteobacteria	Methylibium
comp2218487_c0_seq1	cellular organisms	Bacteria	Proteobacteria	Ralstonia solanacearum
comp2218514_c0_seq1	cellular organisms	Bacteria	Proteobacteria	Herbaspirillum seropedicae
comp2218565_c0_seq1	cellular organisms	Bacteria	Proteobacteria	Herbaspirillum seropedicae
comp2218565_c1_seq1	cellular organisms	Bacteria	Proteobacteria	Herbaspirillum seropedicae
comp2218594_c1_seq1	cellular organisms	Bacteria	Actinobacteria	Propionibacterium acnes
comp2218596_c0_seq1	cellular organisms	Bacteria	Actinobacteria	Propionibacterium acnes
comp2218651_c1_seq1	cellular organisms	Bacteria	Actinobacteria	Propionibacterium acnes
comp2218683_c0_seq1	cellular organisms	Bacteria	Actinobacteria	Propionibacterium acnes
comp2218686_c0_seq1	cellular organisms	Bacteria	Proteobacteria	Escherichia coli
comp2218686_c1_seq1	cellular organisms	Bacteria	Proteobacteria
comp2218698_c1_seq1	cellular organisms	Bacteria	Proteobacteria	Escherichia coli
comp2218720_c0_seq1	cellular organisms	Bacteria	Actinobacteria	Propionibacterium acnes
comp2218747_c0_seq3	cellular organisms	Bacteria	Proteobacteria	Magnetospirillum magneticum
comp2218747_c1_seq1	cellular organisms	Bacteria	Proteobacteria	Cupriavidus taiwanensis
[truncated: 3,728 more rows]
