# Supplementary material for: Combined transcriptome and proteome profiling reveals specific molecular brain signatures for sex, maturation and circalunar clock phase
Source: eLife. 2019 Feb 15;8:e41556. doi: 10.7554/eLife.41556 (PMC6377233; doi:10.7554/eLife.41556)
Supplement: Figure 2—source data 2. — Annotation of TS_v1, including blastn, blastx, GO-term and THMM predictions. [file elife-41556-fig2-data2.zip]

Archive with 1 entries (1 files):
- Figure 2 source data 2_Pdu_HeadRef_TS_v1_baseAnnotation.csv
