# Supplementary material for: Combined transcriptome and proteome profiling reveals specific molecular brain signatures for sex, maturation and circalunar clock phase
Source: eLife. 2019 Feb 15;8:e41556. doi: 10.7554/eLife.41556 (PMC6377233; doi:10.7554/eLife.41556)
Supplement: Figure 2—source data 4. — Full list of European Nucleotide Archive accession numbers for all sequencing raw data and transcriptome assemblies from this study. [file elife-41556-fig2-data4.csv]

Study	PRJEB27496
Sample Name	Unique Name	Accession.1	Accession.2	Experiment	Run
IM_NM-FM	18192	ERS2583034	SAMEA4763067	ERX2687761	ERR2672663
IM_FRFM	18199	ERS2583175	SAMEA4763208	ERX2687902	ERR2672804
PM_Female_FRFM	18208	ERS2583176	SAMEA4763209	ERX2687903	ERR2672805
PM_Male_FRFM	18209	ERS2583177	SAMEA4763210	ERX2687904	ERR2672806
PM_Female_FM	18210	ERS2583178	SAMEA4763211	ERX2687905	ERR2672807
Mat_Female_NM	18211	ERS2583179	SAMEA4763212	ERX2687906	ERR2672808
PM_Female_NM	18212	ERS2583180	SAMEA4763213	ERX2687907	ERR2672809
PM_Male_NM	18213	ERS2583181	SAMEA4763214	ERX2687908	ERR2672810
Mat_Male_NM	18214	ERS2583182	SAMEA4763215	ERX2687909	ERR2672811
PM_Male_FM	18215	ERS2583183	SAMEA4763216	ERX2687910	ERR2672812
IM_NM.1	25240	ERS2598486	SAMEA4778539	ERX2698976	ERR2684362
PM_NM_Male.1	25248	ERS2598487	SAMEA4778540	ERX2698977	ERR2684363
PM_NM_Female.1	25249	ERS2598488	SAMEA4778541	ERX2698978	ERR2684364
Mat_NM_Male.1	25242	ERS2598489	SAMEA4778542	ERX2698979	ERR2684365
Mat_NM_Female.1	25256	ERS2598490	SAMEA4778543	ERX2698980	ERR2684366
IM_NM.2	25246	ERS2598491	SAMEA4778544	ERX2698981	ERR2684367
PM_Male.2	25387	ERS2598492	SAMEA4778545	ERX2698982	ERR2684368
PM_NM_Female.2	25239	ERS2598493	SAMEA4778546	ERX2698983	ERR2684369
Mat_NM_Male.2	25252	ERS2598494	SAMEA4778547	ERX2698984	ERR2684370
Mat_NM_Female.2	25251	ERS2598495	SAMEA4778548	ERX2698985	ERR2684371
IM_NM.3	25389	ERS2598496	SAMEA4778549	ERX2698986	ERR2684372
PM_NM_Male.3	25388	ERS2598497	SAMEA4778550	ERX2698987	ERR2684373
PM_NM_Female.3	24916	ERS2598498	SAMEA4778551	ERX2698988	ERR2684374
Mat_NM_Male.3	24922	ERS2598499	SAMEA4778552	ERX2698989	ERR2684375
Mat_NM_Female.3	24918	ERS2598500	SAMEA4778553	ERX2698990	ERR2684376
IM_FRFM.1	24919	ERS2598683	SAMEA4778737	ERX2699028	ERR2684414
PM_FRFM_Male.1	25243	ERS2598684	SAMEA4778738	ERX2699029	ERR2684415
PM_FRFM_Female.1	24921	ERS2598685	SAMEA4778739	ERX2699030	ERR2684416
PM_NM_Male.1_TR	25248_TR	ERS2598686	SAMEA4778740	ERX2699031	ERR2684417
PM_NM_Female.3_TR	24916_TR	ERS2598687	SAMEA4778741	ERX2699032	ERR2684418
IM_FRFM.2	25261	ERS2598688	SAMEA4778742	ERX2699033	ERR2684419
PM_FRFM_Male.2	25253	ERS2598689	SAMEA4778743	ERX2699034	ERR2684420
PM_FRFM_Female.2	25254	ERS2598690	SAMEA4778744	ERX2699035	ERR2684421
PM_NM_Male.3_TR	25388_TR	ERS2598691	SAMEA4778745	ERX2699036	ERR2684422
PM_Female.1_TR	25249_TR	ERS2598692	SAMEA4778746	ERX2699037	ERR2684423
IM_FRFM.3	24247	ERS2598693	SAMEA4778747	ERX2699038	ERR2684424
PM_FRFM_Male.3	24920	ERS2598694	SAMEA4778748	ERX2699039	ERR2684425
PM_FRFM_Female.3	25244	ERS2598695	SAMEA4778749	ERX2699040	ERR2684426
PM_NM_Male.2_TR	25387_TR	ERS2598696	SAMEA4778750	ERX2699041	ERR2684427
PM_NM_Female.2_TR	25239_TR	ERS2598697	SAMEA4778751	ERX2713236	ERR2698849
IM_NM.1_TR	25240_TR	ERS2600360	SAMEA4780416	ERX2702358	ERR2687915
IM_FRFM.1_TR	24919_TR	ERS2600361	SAMEA4780417	ERX2702359	ERR2687916
IM_NM.2_TR	25246_TR	ERS2600362	SAMEA4780418	ERX2702360	ERR2687917
IM_FRFM.2_TR	25261_TR	ERS2600363	SAMEA4780419	ERX2702361	ERR2687918
IM_NM.3_TR	25389_TR	ERS2600364	SAMEA4780420	ERX2702362	ERR2687919
IM_FRFM.3_TR	25247_TR	ERS2600365	SAMEA4780421	ERX2702363	ERR2687920
Assembly name	Accession
Pdu_HeadRef_TS_v1	ERZ667269
Pdu_HeadRef_TS_v4	ERZ667270
Pdu_HeadRef_TS_v5	ERZ667271
