# Supplementary material for: Combined transcriptome and proteome profiling reveals specific molecular brain signatures for sex, maturation and circalunar clock phase
Source: eLife. 2019 Feb 15;8:e41556. doi: 10.7554/eLife.41556 (PMC6377233; doi:10.7554/eLife.41556)
Supplement: Figure 3—source data 1. — Table containing the raw read count data for TS_v5. This table is used as input for differential expression analysis. [file elife-41556-fig3-data1.csv]

	PM_NM_Female_24916_4	Mature_NM_Female_24918_4	IM_FRFM_24919_8	PM_FRFM_Female_24920_1	PM_FRFM_Male_24921_6	Mature_NM_Male_24922_4	PM_NM_Female_25239_1	IM_NM_25240_8	Mature_NM_Male_25242_2	PM_FRFM_Male_25243_6	PM_FRFM_Female_25244_1	IM_NM_25246_8	IM_FRFM_25247_8	PM_NM_Male_25248_2	PM_NM_Female_25249_2	Mature_NM_Female_25251_3	Mature_NM_Male_25252_3	PM_FRFM_Male_25253_5	PM_FRFM_Female_25254_5	Mature_NM_Female_25256_2	IM_FRFM_25261_8	PM_NM_Male_25387_1	PM_NM_Male_25388_4	IM_NM_25389_8
comp1001455_c0_seq1	7	1	11	4	3	1	3	2	3	3	0	3	0	10	0	1	2	1	1	0	4	2	4	0
comp1002334_c0_seq1	0	2	0	0	0	0	3	0	1	1	1	5	1	3	0	0	0	0	0	0	0	0	1	1
comp1005918_c0_seq1	1	2	3	0	0	1	2	2	0	1	1	3	3	3	6	0	0	1	2	0	0	1	0	9
comp1023013_c0_seq1	5	7	16	6	3	6	6	17	7	8	4	21	21	19	10	2	3	4	4	0	5	3	6	17
comp1023764_c0_seq1	0	1	0	2	0	1	0	3	0	0	0	2	0	1	0	0	0	1	0	0	0	1	0	1
comp1028011_c0_seq1	0	3	4	7	1	2	8	8	1	0	2	13	7	14	3	0	2	5	1	4	3	2	0	10
comp1032388_c0_seq1	3	3	5	0	1	4	3	4	2	1	0	6	4	4	2	0	0	1	1	0	0	1	2	3
comp1035306_c0_seq1	1	0	1	1	1	0	5	0	1	0	0	4	3	6	1	0	0	0	0	0	2	0	2	5
comp1036455_c0_seq1	20	5	21	3	2	4	9	10	0	6	2	8	3	15	13	1	5	3	7	2	1	12	3	7
comp1098113_c0_seq1	2	0	0	0	0	0	1	0	0	0	1	0	1	2	1	0	1	0	0	0	2	1	0	1
comp1101863_c0_seq1	9	0	1	0	0	1	1	2	1	0	2	1	1	2	0	0	0	1	1	0	0	0	0	3
comp1107070_c0_seq1	4	4	9	3	1	0	7	4	4	7	0	9	15	11	11	1	3	6	4	2	1	0	4	23
comp1121752_c0_seq1	2	1	1	0	0	0	0	0	1	0	0	2	2	2	0	0	0	1	0	0	1	0	0	3
comp1135128_c0_seq1	28	10	14	2	2	1	5	15	2	2	0	6	9	14	3	1	6	4	9	1	7	4	1	20
comp1148332_c0_seq1	4	0	4	1	1	0	1	0	0	1	0	1	3	2	1	0	2	0	1	2	1	0	0	1
comp1155116_c0_seq1	3	1	1	3	4	4	2	6	1	1	1	2	2	8	1	1	0	0	0	0	5	0	1	4
comp1171856_c0_seq1	6	4	5	2	1	3	3	18	2	6	1	12	10	10	6	0	4	3	8	1	1	2	1	13
comp1171875_c0_seq1	4	5	16	3	0	0	4	10	49	6	2	25	22	15	9	0	5	2	4	0	0	5	4	17
comp1171913_c0_seq1	2	2	5	0	0	0	1	1	0	2	1	4	4	3	1	0	4	1	0	0	1	0	1	2
comp1172096_c0_seq1	28	5	17	11	6	2	5	7	3	2	2	7	12	12	14	2	10	3	2	0	3	2	6	10
comp1172130_c0_seq1	0	0	0	0	0	0	0	1	0	0	0	0	3	1	1	0	0	1	0	0	3	1	0	2
comp1172147_c0_seq1	5	4	12	6	0	3	2	5	2	4	0	18	18	22	5	0	3	3	1	3	3	1	1	15
comp1172206_c0_seq1	5	0	1	1	0	0	2	6	2	1	0	2	3	5	2	0	1	1	0	0	1	0	0	5
comp1172221_c0_seq1	2	2	3	2	0	1	1	0	0	1	0	4	9	3	2	0	0	0	1	0	0	2	0	3
comp1172227_c0_seq1	61	6	31	9	29	7	17	29	3	16	8	29	47	23	43	5	9	15	21	1	13	25	5	34
comp1172232_c0_seq1	58	14	31	32	23	5	17	13	3	6	9	20	19	19	31	3	6	10	15	0	12	29	10	23
comp1172289_c0_seq1	0	0	1	0	0	0	0	0	0	0	0	4	0	0	1	0	0	0	0	0	0	1	0	0
comp1172317_c0_seq1	0	0	2	1	0	0	0	0	0	0	0	4	6	4	0	0	0	3	0	1	0	0	0	1
comp1172330_c0_seq1	4	3	6	8	7	1	10	5	2	6	6	8	11	17	10	2	9	4	8	1	1	5	9	8
comp1172367_c0_seq1	30	9	14	13	5	3	13	13	9	4	8	23	10	29	9	11	8	5	9	0	19	8	3	19
comp1172416_c0_seq1	1	3	11	2	2	2	2	6	2	3	1	17	13	11	6	1	1	3	1	3	3	2	0	28
comp1172491_c0_seq1	30	11	52	8	18	3	35	25	2	7	8	27	44	13	47	10	8	15	15	0	8	29	14	34
comp1172754_c0_seq1	2	2	8	5	1	0	9	11	0	4	1	9	8	7	11	1	9	2	5	1	3	7	1	10
comp1172790_c0_seq2	7	0	3	2	0	0	4	2	0	3	0	8	13	10	4	0	1	0	3	0	0	3	4	8
comp1172812_c0_seq1	2	0	3	2	1	0	0	3	2	2	3	3	6	6	0	3	0	3	0	0	6	0	0	6
comp1172823_c0_seq1	4	4	7	5	0	1	5	9	4	4	2	13	23	13	8	0	4	1	5	0	1	1	1	17
gnl|Pdu_trscr_assembly_1|264016	251	48	74	211	155	45	102	246	87	108	81	226	73	276	54	41	22	17	27	0	190	16	58	63
comp1172831_c0_seq1	5	1	2	0	0	0	0	4	0	1	0	1	5	4	2	0	1	3	1	0	1	1	0	2
comp1172916_c0_seq1	66	17	17	33	7	7	24	8	6	6	13	13	19	21	27	2	23	13	9	0	9	29	17	36
comp1172936_c0_seq1	5	0	2	7	2	4	8	6	11	0	3	14	4	7	4	1	1	1	2	1	4	1	2	10
comp1172949_c0_seq1	11	7	16	4	5	1	5	12	6	8	2	24	33	31	24	0	5	10	9	2	0	8	4	22
comp1172991_c0_seq1	0	1	3	0	0	2	1	1	0	0	0	1	3	7	0	0	2	0	0	0	0	1	1	2
comp1173011_c0_seq1	0	2	6	0	0	1	1	3	2	1	0	8	7	8	1	0	2	1	0	0	0	0	0	7
comp1173038_c0_seq1	8	3	0	0	1	1	0	3	1	1	1	3	3	2	4	1	1	2	4	1	6	0	1	1
comp1173140_c0_seq1	2	0	0	0	0	0	0	1	0	1	0	0	0	1	0	0	0	0	0	0	0	0	0	0
comp1173141_c0_seq1	48	12	31	26	25	3	30	25	7	14	7	39	28	71	20	5	9	11	10	2	23	4	10	35
comp1173165_c0_seq1	24	22	35	13	10	12	14	37	5	14	4	38	36	59	39	2	8	11	25	3	3	12	6	73
comp1173168_c0_seq1	17	6	11	12	24	7	8	15	3	14	11	8	14	22	3	3	2	2	2	0	5	1	6	13
comp1173172_c0_seq1	4	5	9	3	1	1	5	11	2	4	2	14	20	16	7	2	5	1	2	0	3	2	0	15
comp1173202_c0_seq1	21	37	30	15	10	15	17	15	3	5	4	14	3	14	21	16	19	6	6	7	3	20	19	23
comp1173204_c0_seq1	6	7	12	7	0	4	4	10	1	7	1	16	11	17	8	1	0	9	6	2	1	4	1	29
comp1173226_c0_seq1	2	1	5	1	1	1	1	3	1	1	1	10	2	3	3	0	0	0	4	0	0	0	0	8
comp1173229_c0_seq1	7	4	2	1	3	1	4	5	0	3	0	10	7	6	4	0	1	2	2	0	10	1	0	3
comp1173235_c0_seq1	3	6	5	1	1	0	4	6	0	1	2	15	7	4	0	1	0	4	3	0	0	2	0	7
gnl|Pdu_trscr_assembly_1|90090	74	39	147	26	38	62	60	29	2	23	26	46	105	41	160	34	84	51	72	3	27	193	43	93
comp1173350_c0_seq1	1	1	2	1	0	0	2	4	1	1	0	6	10	10	3	3	1	2	5	2	0	2	1	10
comp1173533_c0_seq1	6	2	0	2	1	2	6	3	2	0	1	0	4	3	1	3	0	9	9	0	1	0	3	10
comp1173537_c0_seq1	3	2	10	2	3	6	9	4	1	3	2	6	10	7	12	0	3	11	2	2	0	15	12	13
comp1173544_c0_seq1	2	0	4	1	1	0	0	3	1	3	1	2	4	9	2	1	3	2	4	0	0	1	3	4
comp1173569_c0_seq1	1	0	0	0	1	0	0	3	0	0	0	0	1	1	1	0	0	0	0	0	0	3	0	0
comp1173582_c0_seq1	7	5	5	4	0	1	1	4	1	3	0	14	6	14	3	0	0	1	0	2	1	0	2	7
comp1173618_c0_seq1	5	10	9	8	5	4	5	17	10	8	1	17	9	21	11	0	6	6	6	0	1	5	1	18
comp1173681_c0_seq1	18	2	16	2	5	1	12	4	1	3	1	17	18	15	6	0	4	4	3	0	6	7	4	29
comp1173717_c0_seq1	0	1	0	0	1	1	2	6	0	1	1	8	4	2	5	0	2	4	0	0	1	2	1	7
comp1173729_c0_seq1	3	0	4	1	1	0	3	5	1	3	1	6	8	13	3	2	3	0	2	2	2	1	2	17
comp1173735_c0_seq1	5	7	17	4	1	0	0	8	4	3	0	15	19	19	2	0	3	4	3	1	1	1	1	20
comp1173772_c0_seq1	36	30	42	8	38	32	20	59	10	18	17	34	34	40	26	15	23	13	15	2	22	17	17	40
comp1173792_c0_seq1	3	0	4	6	8	0	11	7	3	1	6	14	3	7	6	0	0	0	2	0	8	0	10	12
comp1173809_c0_seq1	0	4	4	3	1	0	3	4	2	2	2	17	2	7	3	0	2	5	0	0	1	2	0	6
comp1173813_c0_seq1	1	1	1	0	2	1	0	3	0	0	0	2	0	0	2	0	1	1	2	0	1	0	1	4
comp1173837_c0_seq1	27	9	4	8	14	1	15	20	11	4	1	12	12	20	12	10	12	7	4	0	13	8	11	5
comp1173842_c0_seq1	0	1	3	0	1	1	1	2	0	0	1	8	8	5	0	1	0	1	2	0	2	3	1	5
comp1173851_c0_seq1	1	4	2	2	0	0	2	1	1	0	0	11	4	4	6	0	1	3	0	0	0	0	0	5
comp1173888_c0_seq1	0	3	1	0	1	1	0	2	0	0	1	4	3	4	1	0	0	2	0	0	0	2	0	3
comp1173901_c0_seq1	8	1	1	14	3	1	4	11	0	3	0	1	6	12	2	2	0	0	0	0	9	5	4	6
comp1173954_c0_seq1	2	0	4	0	0	1	2	7	2	4	0	9	6	9	3	0	2	1	4	1	1	1	1	5
comp1174134_c0_seq1	52	19	67	36	9	17	26	68	9	40	7	90	94	106	58	4	20	39	22	1	18	16	15	106
comp1174146_c0_seq1	0	0	3	0	0	0	0	0	0	0	0	0	1	1	0	0	0	0	0	0	1	1	0	1
comp1174189_c0_seq1	3	1	4	0	0	0	3	6	0	2	0	6	3	4	1	1	2	2	0	0	0	1	1	4
comp1174190_c0_seq1	2	4	5	1	0	1	3	5	2	2	1	10	7	9	2	0	2	2	2	0	0	0	0	4
comp1174245_c0_seq1	61	28	67	17	26	19	44	30	7	24	8	31	71	74	58	14	30	16	27	7	33	29	31	73
comp1174280_c0_seq1	2	2	1	1	0	0	1	2	1	0	0	3	5	4	0	0	2	1	0	0	0	0	0	2
comp1174355_c0_seq1	3	1	10	11	7	0	1	0	0	5	3	4	11	12	11	1	7	7	9	0	3	10	6	19
comp1174362_c0_seq1	59	173	21	34	53	233	34	26	19	17	15	28	29	40	62	159	224	7	24	20	22	18	17	22
comp1174424_c0_seq1	22	1	30	9	4	2	10	12	0	6	2	21	17	7	7	1	6	2	7	0	11	19	6	20
gnl|Pdu_trscr_assembly_1|73390	130	81	167	28	30	38	50	70	6	14	14	33	107	50	170	68	68	53	54	13	48	158	32	119
comp1174492_c0_seq1	5	4	15	4	1	1	9	25	3	11	2	21	27	31	15	3	5	6	2	0	7	3	3	40
comp1174542_c0_seq1	25	15	7	7	21	10	9	8	3	4	2	13	9	10	5	10	12	1	7	0	3	8	8	8
comp1174612_c0_seq1	25	9	13	4	8	0	16	19	6	9	5	9	7	5	14	5	5	4	3	0	21	9	2	11
comp1174623_c0_seq1	7	8	14	8	5	1	5	17	4	3	1	24	28	36	15	1	6	9	3	4	4	2	4	21
comp1174667_c0_seq1	7	5	12	2	3	5	1	9	0	8	2	12	15	13	7	1	1	2	7	2	0	1	1	11
comp1174828_c0_seq1	2	0	6	1	0	0	1	5	1	0	1	4	1	0	2	0	0	0	1	0	0	0	0	3
comp1174859_c0_seq1	21	26	3	1	6	16	2	7	1	4	0	6	6	11	10	1	1	12	14	0	2	4	0	7
comp1174862_c0_seq1	30	20	38	11	1	4	29	46	5	25	8	60	63	68	34	2	20	20	10	1	3	6	4	83
comp1174897_c0_seq1	3	0	6	1	0	0	5	1	0	0	0	0	0	3	0	0	1	0	1	0	0	0	0	2
comp1174914_c0_seq1	28	15	32	3	2	7	23	24	6	10	4	59	44	38	19	2	11	13	14	4	3	3	5	63
comp1174998_c0_seq1	0	2	4	0	0	2	2	2	1	4	0	7	7	5	3	0	1	4	2	1	0	1	0	7
comp1175079_c0_seq1	3	0	4	1	0	0	2	5	0	3	0	4	4	3	2	0	1	2	0	0	0	0	1	4
comp1175080_c0_seq1	0	1	2	3	0	1	0	4	0	0	0	2	0	4	0	1	2	0	1	0	0	0	0	4
comp1175130_c0_seq2	9	3	6	0	1	0	0	3	0	4	0	1	3	2	2	1	1	1	2	1	3	3	0	7
comp1175171_c0_seq1	3	9	10	5	2	2	3	0	2	7	0	16	8	17	8	1	6	6	4	0	3	1	2	21
comp1175176_c0_seq1	8	2	19	12	10	1	22	4	0	2	8	6	3	23	20	0	8	15	12	0	4	28	9	30
comp1175184_c0_seq1	5	7	5	3	0	1	9	6	2	6	1	19	10	24	8	0	1	2	8	1	2	1	2	14
comp1175321_c0_seq1	0	3	7	2	0	1	1	4	3	1	0	7	6	6	3	2	1	2	2	4	2	1	0	7
comp1175336_c0_seq1	13	5	12	5	8	2	5	10	3	4	1	10	9	12	21	0	5	4	6	0	4	12	10	7
comp1175402_c0_seq1	28	10	24	16	8	4	25	21	3	18	7	28	36	39	26	5	8	9	16	0	10	11	15	37
comp1175456_c0_seq1	6	17	15	11	1	10	10	30	2	17	5	41	23	36	15	3	7	14	11	5	4	2	9	50
comp1175482_c0_seq1	3	3	4	0	0	0	0	2	0	0	0	4	2	1	4	0	0	0	0	0	0	1	0	2
comp1175491_c0_seq1	48	5	88	4	2	26	33	13	6	2	7	28	41	4	52	1	1	28	5	4	5	2	25	54
comp1175525_c0_seq1	2	1	2	0	0	1	0	2	0	0	0	5	6	1	3	0	0	3	1	0	1	2	0	1
comp1175586_c0_seq1	2	6	9	1	1	2	3	4	0	3	0	8	10	8	3	1	5	0	4	0	1	3	1	9
comp1175642_c0_seq1	101	40	16	39	63	13	43	73	27	35	27	111	26	83	16	33	5	3	4	0	77	7	13	37
comp1175649_c0_seq1	18	7	15	10	11	4	15	4	7	7	2	4	9	16	8	3	3	18	7	0	19	6	15	20
comp1175661_c0_seq1	1	1	1	0	0	0	2	2	0	0	1	0	3	3	1	0	0	1	0	0	0	0	0	0
comp1175671_c0_seq1	54	14	49	25	17	13	22	49	1	7	11	44	29	37	23	1	7	7	14	2	23	20	20	41
comp1175699_c0_seq1	14	2	6	6	11	3	11	9	0	7	0	13	9	22	11	3	5	11	14	0	8	6	1	9
comp1175821_c0_seq1	29	1	3	0	0	1	0	38	0	15	0	16	0	0	15	1	0	30	10	0	0	7	1	5
comp1175834_c0_seq1	0	0	1	0	0	0	0	1	1	1	0	1	5	9	0	0	0	1	2	2	0	0	1	5
comp1175841_c0_seq1	2	2	5	1	0	0	2	9	1	2	1	10	1	8	4	1	2	3	3	0	0	2	0	4
comp1175866_c0_seq1	24	13	22	27	29	6	25	31	13	7	5	41	18	37	18	7	3	6	5	1	11	5	15	16
comp1175895_c0_seq1	0	1	2	1	0	0	0	6	0	3	0	5	3	9	1	0	3	1	3	0	3	0	1	6
comp1175924_c0_seq2	38	10	29	18	18	3	15	21	9	7	5	26	35	20	26	1	4	4	11	0	13	19	4	18
comp1175997_c0_seq1	0	0	3	2	0	1	2	3	1	0	1	4	7	4	0	0	1	1	3	0	0	0	0	9
comp1176039_c0_seq1	5	2	0	2	1	1	3	3	2	1	0	17	4	6	0	0	4	2	2	0	1	0	0	8
comp1176167_c0_seq1	4	0	2	1	1	1	0	3	0	1	0	6	4	1	1	0	0	0	1	0	0	0	1	8
comp1176204_c0_seq1	7	8	14	5	0	2	14	22	8	8	2	16	23	37	9	2	7	6	7	0	4	1	3	25
comp1176209_c0_seq1	29	9	7	8	16	9	7	3	5	5	7	15	2	16	6	3	11	2	0	0	0	11	9	9
comp1176210_c0_seq1	4	0	4	1	0	2	0	4	5	3	0	8	1	1	4	0	2	1	0	0	2	1	2	5
comp1176296_c0_seq1	6	2	3	3	0	0	2	1	0	1	0	3	4	1	1	0	0	3	4	0	2	1	4	4
comp1176355_c0_seq2	0	0	3	0	0	1	0	3	0	1	0	4	2	5	0	0	1	1	0	0	0	0	1	3
comp1176386_c0_seq1	2	1	1	0	4	1	1	1	2	17	0	1	6	22	2	0	1	3	1	0	3	17	41	1
comp1176408_c0_seq1	2	1	6	1	0	0	0	3	0	1	0	5	3	7	2	0	0	0	3	0	2	0	2	12
comp1176410_c0_seq1	5	9	19	5	2	6	11	26	3	9	3	26	25	33	17	2	7	3	4	2	2	5	4	34
comp1176428_c0_seq1	2	4	4	2	0	1	4	2	1	2	2	14	4	8	6	1	2	6	3	0	0	1	2	5
comp1176429_c0_seq1	12	10	27	5	10	11	12	6	6	7	7	13	18	8	34	3	5	5	13	0	3	33	4	18
comp1176432_c0_seq1	15	1	29	12	28	3	19	27	3	6	3	21	23	18	16	6	0	2	8	1	27	9	6	22
gnl|Pdu_trscr_assembly_1|90165	8	5	2	4	2	2	3	3	1	4	0	15	17	13	6	1	3	5	1	0	4	0	2	13
comp1176457_c0_seq1	3	1	2	0	1	0	1	6	0	2	0	11	11	8	9	0	2	0	2	0	1	0	2	2
comp1176463_c0_seq1	3	6	7	3	1	0	3	10	0	2	1	7	11	16	6	0	3	4	5	0	4	1	1	18
comp1176546_c0_seq1	0	0	5	2	0	0	0	6	2	2	2	4	7	7	2	0	3	0	1	0	0	1	0	9
comp1176567_c0_seq1	2	1	2	2	0	0	1	2	1	2	0	4	3	6	2	0	2	0	2	0	0	2	0	3
comp1176608_c0_seq1	19	13	33	9	3	8	21	23	4	24	6	40	37	28	22	3	11	13	10	3	1	4	3	47
comp1176624_c0_seq1	3	4	5	0	0	0	4	4	2	5	0	14	13	5	1	1	3	2	1	0	1	0	0	9
comp1176643_c0_seq1	19	8	28	4	15	5	7	29	5	3	3	5	5	8	6	5	5	15	8	4	19	26	1	22
comp1176664_c0_seq1	18	5	19	2	7	1	11	7	1	3	2	4	8	8	23	0	1	6	10	0	5	15	12	17
comp1176674_c0_seq1	3	4	2	0	0	0	1	8	0	0	0	7	9	10	8	0	1	4	2	2	0	2	1	8
comp1176681_c0_seq1	46	11	37	4	5	19	11	20	3	12	8	5	26	14	53	4	30	13	28	1	17	33	20	33
comp1176715_c0_seq1	10	9	15	6	0	4	6	8	1	3	2	16	23	28	7	1	8	6	1	2	3	0	3	11
comp1176817_c0_seq1	22	19	43	22	8	17	33	55	11	13	8	68	63	69	38	8	27	12	17	1	9	2	11	71
comp1176834_c0_seq1	18	16	4	0	2	2	3	1	0	1	0	0	5	3	2	0	0	5	5	3	0	1	1	2
comp1176849_c0_seq1	23	0	10	12	7	2	11	0	0	15	4	3	8	12	43	0	1	15	8	0	8	35	22	27
comp1176951_c0_seq1	4	0	4	3	0	1	6	11	2	1	5	9	13	10	4	1	1	3	3	0	0	5	0	7
comp1176953_c0_seq1	39	14	39	13	8	5	21	15	5	0	9	14	27	10	30	1	25	16	9	1	16	21	10	24
comp1176956_c0_seq1	30	5	52	21	32	6	13	21	0	15	15	9	28	21	43	4	2	25	22	0	14	36	17	63
comp1176989_c0_seq1	6	1	8	4	0	0	7	6	1	2	3	14	16	7	12	0	2	2	1	2	1	2	0	9
comp1177027_c0_seq1	260	43	112	41	66	25	163	52	14	25	30	18	52	127	146	40	50	22	74	3	26	80	11	51
comp1177035_c0_seq1	55	8	70	17	14	2	14	17	8	5	11	22	51	40	25	3	4	3	24	0	14	12	13	6
comp1177049_c0_seq1	32	4	47	9	4	2	35	4	2	4	6	2	12	15	33	1	8	1	23	2	3	15	4	9
comp1177055_c0_seq1	7	6	13	7	3	10	10	19	13	3	2	6	15	18	10	2	4	5	3	0	7	0	3	15
comp1177072_c0_seq1	51	8	32	20	39	15	24	117	6	31	9	46	28	50	238	5	7	37	33	0	10	99	25	91
comp1177168_c0_seq1	5	3	9	4	2	4	2	5	5	0	0	7	1	3	1	4	5	1	1	0	9	2	1	4
comp1177209_c0_seq1	8	16	37	5	0	1	13	31	5	2	3	30	24	23	58	23	18	16	14	1	17	34	5	42
comp1177243_c0_seq1	42	6	28	18	8	1	15	5	2	4	11	5	19	13	17	2	4	5	4	0	21	21	12	11
comp1177264_c0_seq1	330	4	207	33	66	34	119	11	8	23	27	29	50	47	10	38	42	4	36	2	69	5	5	26
comp1177270_c0_seq1	3	3	12	1	1	0	3	3	0	5	1	10	11	9	4	0	2	4	3	1	0	0	1	10
comp1177344_c0_seq1	2	3	5	1	1	4	5	7	2	4	0	9	18	15	6	0	1	3	4	1	0	2	4	16
comp1177349_c0_seq1	12	14	6	3	2	3	2	2	1	0	0	4	2	2	2	0	0	0	3	0	2	7	0	3
comp1177372_c0_seq2	1	1	1	0	0	0	5	5	0	2	1	3	4	2	4	0	1	0	0	0	0	3	0	3
comp1177450_c0_seq1	12	8	27	7	2	4	14	27	7	10	2	29	27	35	23	3	5	12	10	1	1	2	4	39
comp1177508_c0_seq1	18	8	16	7	1	8	8	8	2	2	3	10	7	11	8	1	8	5	7	0	5	6	4	8
comp1177543_c0_seq1	28	12	0	2	4	8	1	1	1	3	1	2	6	4	1	0	0	2	9	0	0	6	0	1
comp1177571_c0_seq1	233	26	144	57	49	11	98	111	8	30	41	69	86	99	147	13	8	43	69	1	29	115	50	107
comp1177635_c0_seq1	0	0	3	0	1	0	0	0	0	2	0	1	1	0	0	0	0	2	0	0	0	0	0	0
comp1177715_c0_seq1	99	9	14	21	48	5	25	66	27	49	17	75	19	75	8	8	0	9	3	0	48	3	9	31
comp1177761_c0_seq1	26	7	19	7	3	4	11	16	0	13	8	29	16	25	16	3	9	8	12	1	5	15	7	30
comp1177925_c0_seq1	39	6	34	11	15	7	28	19	1	6	6	16	22	20	58	3	4	8	17	1	16	28	10	17
comp1177935_c0_seq1	65	6	29	18	21	6	30	51	18	20	15	48	43	79	16	13	7	5	5	0	34	9	12	29
comp1177997_c0_seq1	7	1	8	2	0	2	2	5	1	5	0	7	6	7	3	4	3	1	3	1	1	1	0	8
comp1178039_c0_seq1	20	23	10	4	10	7	9	14	5	6	5	14	7	11	10	4	15	3	10	4	7	7	5	13
comp1178190_c0_seq1	0	0	1	1	0	0	2	9	0	5	0	10	6	4	10	1	3	0	1	1	5	0	0	7
comp1178191_c0_seq1	2	1	3	0	0	0	1	1	0	0	0	0	1	0	1	0	1	1	0	0	0	1	1	1
comp1178205_c0_seq1	10	17	9	8	0	11	13	20	4	11	2	27	33	34	26	5	5	12	9	2	3	5	2	49
comp1178216_c0_seq1	11	2	3	6	5	0	6	4	0	0	2	11	5	9	4	0	0	4	2	2	1	6	1	9
comp1178254_c0_seq1	4	2	6	0	1	2	0	2	1	1	0	3	5	3	2	0	1	2	2	0	0	0	0	9
comp1178287_c0_seq1	11	8	21	5	4	3	9	17	4	9	1	23	22	22	14	0	8	6	1	1	3	1	7	35
comp1178350_c0_seq1	0	0	0	0	0	0	0	0	0	0	0	0	0	1	2	0	0	1	0	0	0	1	0	1
comp1178476_c0_seq1	7	4	5	2	0	0	2	4	0	3	1	6	6	8	6	2	1	6	1	0	2	2	2	13
comp1178950_c0_seq1	0	0	7	1	1	1	1	0	0	1	1	4	1	1	1	0	2	2	2	0	1	0	2	0
comp1179158_c0_seq1	2	0	2	0	0	1	1	0	0	0	0	2	5	4	6	0	1	0	0	0	4	0	0	5
comp1179226_c0_seq1	39	4	28	20	46	9	41	20	2	20	18	3	30	25	66	5	17	24	24	1	10	49	26	81
comp1179239_c0_seq1	34	7	16	6	8	8	6	9	1	3	0	5	17	6	20	2	4	1	7	0	6	24	10	18
comp1179394_c0_seq1	0	0	2	0	0	1	4	9	0	3	0	6	7	8	1	0	2	3	1	0	1	0	1	8
comp1179530_c0_seq1	78	27	1	0	16	11	1	2	0	2	0	1	1	3	1	0	1	14	17	0	0	16	0	0
comp1179839_c0_seq1	6	1	6	0	0	0	0	8	0	1	0	0	4	1	1	1	0	4	1	0	4	0	0	1
gnl|Pdu_trscr_assembly_1|265056	45	40	87	12	11	38	18	17	18	7	13	10	57	16	135	38	97	29	44	3	18	136	22	55
comp1180091_c0_seq1	2	0	0	0	0	1	0	0	0	0	1	1	5	5	2	0	1	2	0	0	1	1	0	3
comp1180249_c0_seq1	8	2	2	3	1	1	1	2	0	1	0	8	11	7	2	0	1	2	1	1	0	2	1	14
comp1180291_c0_seq1	4	2	16	11	3	3	10	18	1	7	3	26	33	24	12	0	8	10	10	2	0	2	7	40
comp1180390_c0_seq1	14	10	22	6	5	6	9	36	7	19	3	26	29	36	9	0	1	8	7	1	5	6	4	46
comp1180468_c0_seq1	3	2	4	0	0	0	1	3	0	3	1	5	4	8	1	3	0	2	0	0	6	1	0	3
comp1180569_c0_seq1	6	4	3	1	2	1	3	7	1	4	1	15	11	6	5	2	4	2	3	0	2	3	0	12
comp1180595_c0_seq1	7	8	24	8	2	1	8	23	4	13	2	16	23	17	11	1	6	7	5	0	1	4	2	30
comp1180644_c0_seq1	1	3	2	3	1	1	4	4	0	6	2	16	16	13	5	0	3	2	1	2	0	3	0	7
comp1180705_c0_seq1	44	8	32	18	13	4	15	5	4	8	6	13	24	14	17	4	1	5	13	0	15	35	14	14
comp1180717_c0_seq1	0	0	6	0	1	0	2	5	0	0	0	2	6	8	2	0	1	0	1	0	0	0	0	10
comp1180854_c0_seq1	1	1	3	5	3	2	1	5	4	4	3	12	8	6	3	0	2	0	1	0	4	1	2	4
comp1181018_c0_seq1	4	3	1	0	0	1	4	4	0	3	1	5	8	6	5	0	3	3	2	0	1	0	1	7
comp1181189_c0_seq1	5	3	4	3	0	3	1	6	2	1	1	3	1	10	2	0	0	2	1	0	1	0	0	7
comp1181248_c0_seq1	24	14	16	4	1	4	12	18	3	6	1	19	31	34	11	12	10	7	8	4	6	6	4	23
comp1181287_c0_seq1	2	2	4	1	0	0	1	5	0	0	5	5	7	4	2	1	0	1	1	0	3	6	1	9
comp1181353_c0_seq1	2	0	3	0	0	0	0	1	0	1	0	0	0	4	1	0	0	0	3	0	0	1	0	4
comp1181450_c0_seq1	0	0	0	0	0	0	1	0	2	0	2	2	0	2	2	0	1	0	0	0	0	0	0	2
comp1181669_c0_seq1	2	1	12	0	0	1	2	4	0	1	0	1	2	4	1	1	2	2	0	0	0	2	1	6
comp1181787_c0_seq1	4	7	19	4	6	2	14	18	3	6	6	26	26	25	18	0	6	7	9	2	0	1	5	34
comp1181802_c0_seq1	14	8	14	5	5	8	5	7	4	2	2	13	6	25	9	2	7	7	7	2	9	3	1	33
comp1181817_c0_seq1	6	2	7	0	2	0	2	9	0	2	0	7	5	10	3	4	2	2	2	1	8	0	3	9
comp1181930_c0_seq1	11	11	12	5	3	4	14	16	1	7	4	17	24	54	11	3	6	14	6	3	2	3	1	26
comp1181940_c0_seq1	1	1	5	0	1	1	0	5	0	3	0	5	5	6	1	0	1	2	1	0	0	0	0	3
comp1181943_c0_seq1	10	2	13	3	3	4	4	6	0	1	1	20	4	9	8	2	3	4	7	1	3	5	1	8
comp1182202_c0_seq1	16	9	36	15	9	6	16	26	10	11	4	35	33	30	24	3	8	12	13	1	7	12	11	52
comp1182307_c0_seq1	1	0	1	0	0	1	1	2	0	0	0	1	0	1	3	0	1	0	0	1	0	0	0	2
comp1182410_c0_seq1	16	7	15	6	2	2	8	11	5	2	4	18	32	26	17	2	5	8	6	0	1	1	5	30
comp1182538_c1_seq1	4	1	8	5	1	1	7	11	1	7	3	9	17	9	11	1	4	6	2	2	2	0	2	18
comp1182729_c0_seq1	1	2	5	4	0	1	4	3	1	4	0	4	8	6	7	0	1	2	4	0	0	0	3	4
comp1182806_c0_seq1	16	5	2	0	2	1	2	0	2	0	0	5	1	1	0	1	0	2	5	0	1	1	0	6
comp1182828_c0_seq1	8	5	15	7	2	6	7	17	2	2	0	11	18	16	10	1	6	5	4	0	2	16	5	15
comp1183027_c0_seq1	16	11	21	6	1	7	15	20	10	15	4	32	27	48	12	2	13	11	16	1	2	3	3	43
comp1183086_c0_seq1	2	1	4	0	2	0	1	2	1	0	0	4	4	2	2	0	1	0	0	0	0	2	0	4
comp1183129_c0_seq1	4	0	6	2	1	1	5	1	1	2	0	10	6	9	4	0	1	3	4	0	1	2	1	6
comp1183317_c1_seq1	2	1	2	2	1	1	1	5	1	0	1	7	8	7	2	0	2	0	2	0	0	0	0	4
comp1183434_c0_seq1	3	3	2	0	1	2	0	0	0	0	2	3	2	2	3	2	0	1	3	0	6	2	0	2
comp1183487_c0_seq1	21	4	0	0	8	2	0	0	0	0	0	1	0	0	0	0	0	4	10	0	0	3	0	4
comp1183499_c0_seq1	46	11	18	16	17	6	7	19	3	2	5	13	38	28	17	2	5	3	9	0	15	15	7	21
comp1183716_c0_seq1	20	13	1	2	6	2	1	5	1	3	0	9	4	7	1	2	2	6	4	0	8	1	1	3
comp1183881_c0_seq1	4	2	17	12	4	6	10	13	4	13	1	27	26	22	14	6	6	9	6	6	8	2	2	25
comp1183889_c0_seq1	12	11	3	0	1	2	0	2	0	1	0	7	6	4	0	0	1	4	0	0	2	1	0	3
comp1184085_c0_seq1	2	8	3	6	2	0	5	4	2	6	0	6	6	10	8	0	3	4	3	0	0	2	1	15
comp1184141_c0_seq1	3	7	7	2	0	2	10	7	1	4	0	14	15	17	4	0	3	4	4	0	0	1	1	14
comp1184165_c0_seq1	5	5	7	2	2	3	3	10	3	3	0	7	15	9	5	0	2	6	3	3	0	1	2	12
comp1184216_c0_seq1	4	7	1	1	1	5	1	0	0	1	0	4	1	6	2	0	1	2	0	0	0	0	0	7
comp1184244_c0_seq1	10	6	1	0	4	1	0	0	0	0	0	2	5	1	0	0	0	1	4	0	2	4	0	2
comp1184261_c0_seq1	0	0	0	0	0	0	1	1	0	0	1	8	4	1	1	3	0	0	0	0	1	0	0	6
comp1184378_c0_seq1	7	3	22	7	4	4	18	5	4	1	5	2	22	2	36	9	18	11	3	0	9	31	24	27
comp1184399_c0_seq1	3	1	3	4	0	1	6	2	1	1	3	3	8	15	4	0	3	6	0	2	0	0	3	8
comp1184403_c0_seq1	20	2	15	4	1	2	3	5	0	8	2	15	19	4	18	0	3	1	5	0	2	7	1	9
comp1184511_c0_seq1	12	11	13	9	4	4	14	18	5	7	2	25	32	32	23	0	8	10	7	0	0	1	3	40
comp1184570_c0_seq2	4	3	4	2	1	2	4	11	1	4	1	14	14	8	4	1	2	3	3	2	9	2	1	20
comp1184705_c0_seq1	49	17	35	13	6	3	13	21	5	21	6	29	43	32	25	4	6	19	25	0	24	14	14	49
comp1184770_c0_seq1	6	5	5	2	1	1	2	8	2	4	1	6	15	10	3	0	2	3	2	0	2	1	0	7
comp1184850_c0_seq1	0	3	1	0	0	1	0	3	0	0	1	0	5	8	0	0	1	1	0	0	1	2	0	5
comp1184866_c0_seq1	28	6	28	9	12	2	8	15	4	1	1	14	13	4	22	3	1	2	9	0	6	13	12	24
comp1184964_c0_seq1	9	3	19	10	12	6	8	21	8	7	6	25	9	26	11	3	3	13	11	1	10	4	6	18
comp1184982_c0_seq1	31	5	23	3	6	6	8	14	2	15	4	15	27	9	23	2	9	11	12	1	3	24	13	33
comp1184992_c0_seq1	0	0	0	0	0	0	0	0	0	0	0	2	1	0	0	0	1	1	0	0	0	1	0	0
comp1185178_c0_seq1	6	2	3	4	2	0	6	10	2	3	0	12	15	9	2	0	6	4	6	1	0	2	1	18
comp1185219_c0_seq1	0	0	3	0	0	0	0	4	1	3	2	2	6	5	3	0	1	2	1	0	2	2	1	3
comp1185252_c0_seq1	5	10	5	3	1	0	2	5	0	4	1	19	14	23	6	0	3	1	2	2	2	2	1	14
comp1185299_c0_seq1	4	8	12	5	1	1	5	3	4	7	0	11	13	10	4	0	6	5	2	2	1	3	4	11
comp1185346_c0_seq1	14	28	52	19	5	14	13	33	8	12	6	53	48	64	30	2	23	18	19	0	1	5	8	66
comp1185353_c0_seq1	1	1	2	2	0	0	3	0	1	1	0	3	4	3	2	0	0	0	0	0	0	0	0	5
comp1185516_c0_seq1	19	2	10	10	16	5	6	20	6	8	3	25	2	12	3	1	5	2	2	1	20	1	8	3
comp1185610_c0_seq1	0	2	2	0	0	0	1	0	1	0	0	1	3	1	1	1	1	0	0	0	1	0	0	4
comp1185613_c0_seq1	1	0	2	1	0	0	1	1	0	1	0	9	3	9	0	0	2	0	0	2	0	0	2	6
comp1185751_c0_seq1	2	0	6	2	0	0	4	6	0	6	2	4	12	4	3	0	0	1	3	0	0	1	1	17
comp1185946_c0_seq1	1	1	5	0	1	0	3	1	0	0	1	3	1	1	0	0	3	0	3	0	0	1	1	8
comp1186015_c0_seq1	11	10	15	6	2	5	4	19	1	11	1	33	19	30	16	2	5	7	12	3	4	1	1	29
comp1186042_c0_seq1	14	6	2	0	2	2	4	8	1	4	1	5	3	10	3	1	1	1	2	3	12	0	3	6
comp1186199_c0_seq1	5	9	4	0	1	2	2	5	0	1	0	5	5	12	2	1	1	2	2	0	0	2	0	10
comp1186209_c0_seq1	36	0	23	9	5	0	14	4	0	5	2	10	9	16	57	0	1	15	12	0	9	48	6	17
comp1186253_c0_seq1	20	8	20	18	20	0	13	14	4	8	2	19	8	15	8	0	3	0	3	0	3	4	2	18
comp1186447_c0_seq1	3	7	5	0	3	0	8	11	2	6	1	18	15	19	11	0	3	2	1	0	4	0	1	18
comp1186556_c0_seq1	30	10	35	24	33	10	20	30	9	6	3	15	23	24	20	0	4	5	10	0	14	12	20	31
comp1186560_c0_seq1	13	3	24	4	0	4	7	29	4	20	1	20	36	31	19	3	5	11	12	1	3	1	7	43
comp1186569_c0_seq1	1	2	8	0	0	1	5	9	0	1	0	16	11	10	8	0	0	5	4	2	0	0	0	13
comp1186598_c0_seq1	6	2	7	2	0	2	2	6	0	2	0	12	7	6	3	0	0	2	2	0	0	1	0	7
comp1186706_c0_seq1	4	1	4	3	2	0	4	2	0	2	0	4	10	5	4	0	2	3	2	0	1	0	0	6
comp1186775_c0_seq1	2	1	1	1	4	0	1	3	1	0	3	0	1	3	3	0	1	0	1	0	0	2	0	4
comp1186825_c0_seq1	11	14	31	9	2	7	11	23	5	10	0	38	40	32	21	0	8	11	6	3	3	2	7	36
gnl|Pdu_trscr_assembly_1|10282	670	157	393	267	217	70	208	299	31	101	101	646	414	223	307	57	80	130	136	4	113	289	170	341
comp1186889_c0_seq1	0	2	1	0	0	0	2	4	0	1	0	4	10	2	4	2	1	1	0	0	1	0	1	3
comp1187047_c0_seq1	4	15	12	6	8	19	13	3	3	7	6	8	7	4	18	8	25	4	7	0	0	6	3	17
comp1187163_c0_seq1	0	6	4	1	1	0	1	5	0	0	0	8	9	4	1	0	1	1	2	0	0	0	1	5
comp1187184_c0_seq1	2	1	0	0	0	1	0	5	0	0	2	1	2	1	6	0	0	0	3	0	0	0	0	5
comp1187264_c0_seq1	5	4	5	3	2	1	0	10	1	4	3	12	10	5	8	0	1	4	4	1	0	2	0	16
comp1187377_c0_seq1	14	3	11	4	3	2	3	14	0	2	3	11	25	16	5	1	3	7	1	0	4	1	3	12
comp1187397_c0_seq1	9	6	14	4	3	2	5	11	1	5	1	14	17	16	12	0	7	4	3	1	4	2	0	24
comp1187412_c0_seq1	13	7	8	2	2	9	3	13	2	5	3	5	16	20	7	0	3	3	4	2	1	6	0	21
comp1187484_c0_seq1	5	6	16	11	1	8	8	9	7	8	2	17	15	16	12	1	3	5	7	0	6	1	9	22
comp1187605_c0_seq1	1	1	0	0	0	0	2	3	0	1	0	1	3	3	1	0	0	1	0	0	0	0	0	1
comp1187623_c0_seq1	4	4	0	2	0	2	0	4	2	2	4	13	4	7	6	0	2	3	6	1	0	3	1	9
comp1187682_c0_seq1	4	3	2	2	1	9	10	1	1	2	1	3	3	8	7	4	7	2	5	0	3	5	3	7
comp1187751_c0_seq1	3	0	7	1	0	1	5	8	2	3	0	12	3	9	4	0	2	3	1	0	2	1	2	18
comp1187763_c0_seq1	0	1	6	0	0	1	1	7	0	1	1	4	9	8	2	2	1	3	2	0	1	1	1	8
comp1187897_c0_seq1	1	3	4	2	1	0	2	10	1	2	1	13	8	10	3	0	2	0	1	0	1	0	3	3
comp1187923_c0_seq1	14	14	23	3	1	4	4	25	1	13	2	35	17	31	19	1	13	9	6	2	2	1	4	28
comp1187937_c0_seq1	5	2	13	5	3	2	6	8	3	8	2	22	16	25	16	6	4	11	2	4	10	3	2	19
comp1187950_c0_seq1	5	0	0	0	0	3	1	2	0	1	0	0	1	0	0	0	0	0	0	0	0	0	0	1
comp1187965_c0_seq1	5	14	6	2	2	9	13	8	6	4	4	5	5	3	4	6	8	4	0	0	2	2	4	9
comp1187972_c0_seq1	1	2	2	2	0	1	3	1	1	2	0	3	4	5	1	0	2	3	3	0	0	0	2	2
comp1188008_c0_seq1	16	1	6	5	18	1	6	20	8	4	2	11	2	9	8	0	0	2	6	0	15	9	10	16
comp1188033_c0_seq1	54	7	6	16	17	12	18	42	4	4	8	34	13	33	6	2	5	2	3	0	29	7	2	25
comp1188068_c0_seq1	2	1	0	0	1	0	0	3	0	2	0	1	0	1	0	0	0	0	0	0	0	0	1	1
comp1188072_c0_seq1	2	2	1	3	0	0	2	3	0	3	0	2	3	5	1	0	0	0	2	0	0	0	0	0
comp1188083_c0_seq1	3	2	7	2	3	3	1	12	4	2	1	13	8	14	2	0	3	5	6	1	0	1	1	17
comp1188124_c0_seq1	9	2	5	1	2	2	4	9	0	9	3	13	16	14	7	1	9	4	2	1	0	0	1	17
comp1188211_c0_seq1	11	6	11	6	10	1	8	10	5	11	7	19	10	22	8	9	1	5	6	0	5	1	3	14
comp1188241_c0_seq1	8	3	19	10	3	2	4	8	0	9	3	19	14	10	16	0	3	4	2	0	0	12	1	16
comp1188294_c0_seq1	0	0	2	0	0	0	0	2	1	2	0	3	1	1	0	0	1	0	0	1	3	3	0	3
comp1188335_c0_seq1	1	3	5	0	0	0	1	7	0	1	1	12	7	3	1	0	1	0	7	1	0	2	1	9
comp1188453_c0_seq1	1	0	3	1	0	0	1	4	0	0	0	3	1	3	1	0	0	2	0	0	0	0	0	1
comp1188522_c0_seq1	20	15	41	13	2	9	18	51	9	28	11	59	77	80	32	1	19	12	12	4	10	10	7	89
comp1188593_c0_seq1	3	4	8	3	2	3	10	8	2	7	1	24	23	16	17	0	4	1	4	0	1	2	1	23
comp1188601_c0_seq1	4	1	4	0	0	0	1	0	0	0	0	0	1	0	0	0	0	0	0	0	0	0	0	0
comp1188653_c0_seq1	3	4	7	1	0	0	2	2	1	1	1	8	3	5	6	1	1	5	2	0	0	3	1	7
comp1188784_c0_seq1	23	12	5	10	14	5	10	29	2	2	10	17	17	17	2	0	4	8	3	0	0	0	5	52
comp1188866_c0_seq1	24	20	33	5	18	17	6	10	3	6	4	8	32	16	31	12	24	5	18	2	10	28	11	23
comp1188919_c0_seq1	30	6	17	8	14	2	16	9	0	5	2	9	14	13	17	1	3	6	5	0	5	5	6	9
comp1188949_c0_seq1	11	6	20	10	6	8	4	1	1	11	2	2	10	7	49	1	16	10	8	0	0	54	12	30
comp1189012_c0_seq1	16	1	8	2	7	1	8	13	0	5	4	5	8	12	15	4	1	4	0	0	4	20	13	18
comp1189020_c0_seq1	2	4	13	1	2	3	6	4	1	6	1	16	15	10	6	1	5	5	4	2	3	3	2	28
comp1189157_c0_seq1	10	4	13	3	4	4	3	5	1	7	3	17	13	13	16	1	0	2	2	0	5	14	7	18
comp1189172_c0_seq1	41	13	26	7	12	2	9	12	2	6	9	10	15	4	12	7	13	8	14	1	9	17	6	29
comp1189182_c0_seq1	4	1	0	2	0	1	1	3	1	1	0	0	4	1	0	2	1	1	3	1	0	0	0	0
comp1189246_c0_seq1	6	9	13	4	2	4	7	11	1	6	3	19	26	26	13	0	6	6	7	0	1	1	3	32
comp1189297_c0_seq1	5	3	5	2	2	1	5	4	1	4	1	5	10	15	9	2	1	5	0	3	6	4	1	9
comp1189316_c0_seq1	3	5	11	1	0	1	3	6	1	4	0	8	8	13	6	1	3	1	3	1	1	0	2	6
comp1189317_c0_seq1	0	3	2	1	1	1	1	6	2	1	0	4	2	1	0	0	0	1	0	0	8	1	4	3
comp1189406_c0_seq1	5	2	9	3	4	0	7	15	1	4	1	10	18	17	8	0	2	3	3	1	2	2	1	20
comp1189648_c0_seq1	4	3	1	1	0	1	4	2	0	3	2	3	5	3	0	0	0	2	1	0	0	1	0	8
comp1189653_c0_seq1	0	2	3	1	0	0	1	4	0	0	0	0	3	8	1	0	0	2	0	1	3	0	1	3
comp1189668_c0_seq1	16	0	13	4	3	1	5	2	1	4	1	12	9	6	9	0	1	2	3	0	11	9	1	17
comp1189669_c0_seq1	1	0	3	1	1	0	2	3	1	5	0	3	10	12	0	0	1	1	1	0	0	0	1	4
comp1189677_c0_seq1	4	2	2	2	1	0	8	1	1	2	0	4	7	3	3	2	0	2	1	0	1	0	1	3
comp1189695_c0_seq1	3	4	8	0	0	1	7	5	3	0	1	39	2	7	5	1	0	1	4	4	1	1	2	3
comp1189699_c0_seq1	4	5	11	5	3	3	7	9	2	7	0	16	14	17	14	1	7	3	4	0	1	2	2	25
gnl|Pdu_trscr_assembly_1|14418	70	22	151	21	36	25	90	76	22	57	9	54	126	115	171	6	63	26	49	3	37	46	25	82
comp1189852_c0_seq1	7	4	4	1	0	0	2	2	0	1	0	6	10	8	3	0	0	1	0	1	1	1	1	3
comp1189927_c0_seq1	7	8	9	3	1	2	10	11	2	4	1	20	23	18	5	2	7	6	4	0	0	2	1	19
comp1190004_c0_seq1	36	22	34	30	18	11	33	46	19	21	9	61	70	103	38	3	15	21	21	0	17	1	10	91
comp1190088_c0_seq1	4	8	14	1	5	3	10	7	4	4	3	15	18	26	16	0	4	5	1	3	1	1	0	27
comp1190090_c0_seq1	3	3	1	1	2	1	4	7	1	4	0	9	15	7	3	0	5	3	3	0	1	1	0	6
comp1190151_c0_seq1	21	6	3	0	5	6	4	1	2	0	0	6	5	4	8	2	0	3	4	0	6	3	1	4
comp1190305_c0_seq1	1	6	9	1	3	0	5	4	0	2	2	7	19	8	5	1	3	0	1	0	3	2	0	18
comp1190396_c0_seq1	1	1	6	2	1	0	8	7	0	2	0	4	7	11	4	1	2	2	4	0	0	0	2	19
comp1190421_c0_seq1	2	0	0	0	0	0	2	1	1	0	0	0	0	0	0	0	0	0	0	0	0	0	0	0
comp1190496_c0_seq1	1	0	7	2	1	1	2	0	3	1	0	6	3	9	2	0	1	4	0	1	0	1	1	10
comp1190502_c0_seq1	4	3	10	5	3	2	11	19	1	5	2	23	15	16	9	0	2	7	3	0	0	2	3	29
comp1190595_c0_seq1	6	3	4	4	1	0	4	4	0	2	0	5	10	14	3	0	3	4	2	1	1	0	0	9
comp1190661_c0_seq1	4	0	11	0	0	1	3	5	0	5	0	6	7	12	2	0	3	4	1	0	0	0	0	6
comp1190706_c0_seq1	14	9	12	8	11	5	29	22	6	6	8	9	37	18	39	6	4	15	15	0	12	28	18	24
comp1190710_c0_seq1	24	10	12	11	10	7	14	14	8	6	2	11	7	25	12	5	9	8	13	0	5	7	2	23
comp1190934_c0_seq1	0	2	10	0	0	1	1	5	0	1	0	6	0	3	9	0	0	1	0	0	0	0	0	6
comp1190940_c0_seq1	72	38	75	111	107	43	55	156	46	50	22	129	58	158	45	21	15	29	20	0	65	8	27	97
comp1190967_c0_seq1	5	0	0	0	0	0	2	1	0	0	2	1	2	1	0	0	0	0	0	0	0	1	0	2
comp1191021_c0_seq1	3	8	8	1	2	2	2	7	1	8	0	11	13	19	6	0	1	3	0	0	0	0	1	14
comp1191028_c0_seq1	2	1	8	0	2	3	0	3	1	1	2	8	6	3	3	0	1	4	1	0	2	0	1	9
comp1191056_c0_seq1	3	0	3	1	0	0	0	2	2	0	0	4	4	6	0	0	1	0	0	0	1	1	0	2
comp1191112_c0_seq1	0	1	1	1	0	0	0	6	0	2	0	3	2	1	3	0	4	2	1	1	0	0	0	3
comp1191208_c0_seq1	3	4	3	3	0	1	2	4	1	1	0	5	8	4	1	0	2	3	2	0	0	0	2	8
comp1191255_c0_seq1	136	12	75	50	25	11	36	41	8	14	19	54	52	27	56	6	12	11	20	3	25	29	19	48
comp1191259_c0_seq1	2	4	6	4	3	2	4	8	2	2	0	1	1	4	7	1	3	2	2	0	0	1	0	0
comp1191262_c0_seq1	2	1	4	1	1	7	3	10	3	0	3	12	3	6	3	3	1	0	0	0	8	1	4	0
comp1191263_c0_seq1	11	5	10	2	3	3	1	8	0	6	0	11	3	15	4	0	2	3	1	0	1	4	2	9
comp1191279_c0_seq1	47	25	47	14	16	9	16	44	12	23	4	43	48	65	24	7	24	21	14	0	30	6	14	67
comp1191361_c0_seq1	3	8	12	3	0	3	8	11	0	8	2	27	15	15	12	0	4	7	3	0	1	0	0	20
comp1191376_c0_seq2	9	10	8	6	1	7	5	4	1	1	6	9	4	5	8	2	9	2	2	0	1	7	1	11
comp1191383_c0_seq1	2	1	2	0	0	0	2	0	2	1	0	0	2	0	1	0	1	1	4	0	0	1	0	0
comp1191414_c0_seq1	7	10	28	6	3	3	11	15	4	13	2	30	26	34	24	0	11	9	12	0	0	3	1	35
comp1191451_c0_seq1	2	0	0	0	0	1	0	1	1	0	0	0	1	2	0	0	0	0	0	0	0	0	1	0
comp1191511_c0_seq1	9	11	7	8	3	1	3	7	0	1	1	9	8	4	4	0	1	2	0	0	0	1	0	8
comp1191560_c0_seq1	29	14	7	1	9	7	1	1	0	3	0	4	7	4	2	1	1	12	16	1	7	10	0	1
comp1191638_c0_seq1	1	0	1	0	0	0	4	4	1	1	0	10	5	3	2	0	1	2	1	0	1	1	2	8
comp1191685_c0_seq1	1	0	3	0	0	0	1	0	0	2	0	2	0	1	0	1	0	0	0	0	0	0	1	0
comp1191810_c0_seq1	30	3	18	7	12	3	11	17	0	3	4	8	15	4	37	0	3	4	14	0	10	24	5	12
comp1191861_c0_seq1	9	7	8	12	3	1	10	2	1	4	1	3	11	21	7	0	0	5	8	0	2	5	5	9
comp1191902_c0_seq1	8	2	8	4	7	0	19	8	16	2	3	13	3	18	3	1	1	0	4	0	7	2	4	2
comp1191944_c0_seq1	21	17	17	4	3	8	3	1	2	7	3	10	14	18	11	0	3	12	5	3	3	6	3	26
comp1192031_c0_seq1	51	6	18	13	16	5	21	9	1	9	8	7	66	26	18	9	4	18	16	0	5	26	21	57
comp1192115_c0_seq1	8	5	15	6	4	5	5	18	3	7	3	34	12	23	12	7	6	8	6	11	11	0	4	25
comp1192176_c0_seq1	37	5	10	9	13	2	13	2	0	7	4	18	8	3	11	2	12	3	18	0	7	25	3	13
comp1192186_c0_seq1	8	6	6	1	7	1	6	4	2	1	1	15	8	12	2	1	1	0	4	1	9	0	8	6
comp1192280_c0_seq1	1	3	0	1	0	0	0	2	0	1	0	1	3	2	0	0	0	1	0	0	0	0	0	4
comp1192366_c0_seq1	0	0	2	0	0	1	0	2	0	1	3	0	0	2	0	0	1	0	0	0	0	0	1	2
comp1192377_c0_seq1	5	2	3	2	1	0	3	5	8	2	0	6	8	15	1	1	5	5	2	0	1	0	1	13
comp1192415_c0_seq1	1	1	4	1	1	3	0	8	0	3	1	4	4	5	4	0	4	4	2	0	0	0	1	8
comp1192426_c0_seq1	5	1	9	1	0	2	2	6	1	2	1	7	3	4	2	0	2	0	3	2	2	1	0	8
comp1192459_c0_seq1	125	13	24	33	31	4	19	42	0	21	14	30	30	21	31	9	21	38	14	0	4	38	11	80
comp1192515_c0_seq1	0	1	3	0	1	0	1	1	1	1	0	2	2	1	2	0	2	3	0	0	0	0	2	2
comp1192518_c0_seq1	1	2	1	1	1	1	2	6	1	2	0	2	5	3	2	0	0	2	0	0	0	0	0	6
comp1192536_c0_seq1	33	21	50	26	6	9	30	59	18	22	10	73	77	71	50	2	24	20	24	0	8	5	13	97
comp1192575_c0_seq1	47	5	22	38	45	8	48	79	33	15	4	33	21	55	11	21	3	6	3	0	44	3	17	36
comp1192595_c0_seq1	2	7	6	4	0	2	9	11	1	4	2	17	17	22	7	1	6	8	2	2	2	1	3	15
comp1192601_c0_seq1	4	3	18	5	0	1	5	14	4	3	2	18	21	26	10	2	7	5	7	1	0	2	2	12
comp1192608_c0_seq1	3	5	10	2	1	4	8	6	1	3	3	17	24	26	12	0	5	7	3	2	2	1	3	17
comp1192611_c0_seq1	257	1339	161	148	125	1150	148	172	177	49	56	120	169	121	145	653	1142	52	117	57	98	123	74	163
comp1192690_c0_seq1_contamination	1	6	5	3	0	2	2	5	1	1	0	8	10	9	5	0	1	4	1	1	1	1	2	9
comp1192713_c0_seq1	4	1	2	0	1	0	2	5	6	3	2	5	7	12	1	0	1	2	2	0	0	0	2	12
comp1192733_c0_seq1	3	1	2	2	0	5	2	3	1	4	0	10	16	7	2	1	2	1	3	0	1	0	1	1
comp1192776_c0_seq1	3	0	4	2	2	1	0	2	0	0	0	4	2	4	6	1	0	0	2	6	0	8	3	2
comp1192792_c0_seq1	18	10	24	6	3	10	29	5	0	8	2	3	9	7	29	115	10	14	10	23	30	31	13	36
gnl|Pdu_trscr_assembly_1|20693	112	18	97	15	19	13	46	55	3	35	15	73	67	37	38	14	17	28	22	2	30	36	30	62
comp1192804_c0_seq1	6	3	9	2	1	2	1	10	0	5	0	12	1	7	3	0	2	1	4	0	1	0	2	10
comp1192812_c0_seq1_contamination	2	1	0	4	0	1	1	2	1	1	0	9	5	5	2	1	0	3	1	0	0	1	1	2
comp1192816_c0_seq1	122	29	68	36	43	20	29	54	10	13	26	32	50	31	48	6	15	16	22	0	31	39	15	43
comp1192821_c0_seq1	93	8	43	29	28	6	16	39	3	13	6	33	30	13	17	6	6	6	13	0	38	42	10	32
comp1192827_c0_seq1	1	3	2	0	0	1	3	7	0	3	0	5	6	12	0	0	6	2	4	0	1	0	0	10
comp1192832_c0_seq1_contamination	3	2	4	2	3	0	7	4	1	3	0	11	8	7	3	0	0	2	1	0	0	0	1	10
comp1192847_c0_seq1	0	1	0	0	0	2	1	0	0	4	0	6	10	6	1	0	1	4	1	0	1	0	3	2
comp1192853_c0_seq1	3	1	11	1	1	0	8	2	3	1	0	13	24	8	6	1	3	3	4	2	0	2	2	16
comp1192858_c0_seq1	1	0	3	0	0	1	2	0	1	0	0	1	5	2	2	2	1	1	0	0	3	3	2	5
comp1192870_c0_seq1_contamination	13	4	15	5	4	4	16	30	3	11	2	20	32	30	16	4	6	17	10	0	4	9	2	30
gnl|Pdu_trscr_assembly_1|4293	501	70	342	171	142	33	184	160	14	106	78	156	341	163	425	36	91	134	161	8	97	373	155	426
comp1192907_c0_seq1	8	1	17	7	1	3	1	10	3	6	6	22	22	20	9	1	2	4	2	2	1	3	3	17
comp1192912_c0_seq1	4	4	15	8	3	1	7	19	4	10	7	27	27	29	23	1	5	10	12	0	2	5	4	40
comp1192925_c0_seq1	12	1	1	0	5	2	6	0	4	11	0	9	6	19	4	0	1	2	3	0	2	11	52	4
comp1192934_c0_seq1	189	304	513	72	92	363	65	171	22	33	23	80	170	118	107	319	531	47	98	102	91	230	93	137
comp1192936_c0_seq1	286	64	130	140	247	36	158	232	71	112	78	262	155	251	101	25	37	41	54	0	96	40	49	165
comp1192937_c0_seq1	2	4	7	2	1	3	1	7	1	3	0	13	22	5	2	0	0	1	3	0	2	0	4	4
comp1192955_c0_seq1	416	85	236	128	124	67	126	203	32	65	73	162	145	169	196	29	79	61	91	8	103	168	106	207
comp1192982_c0_seq1	5	0	9	1	0	1	1	4	1	1	1	6	12	7	1	2	2	0	1	0	0	0	2	8
comp1192988_c0_seq1	2	3	11	2	1	1	4	13	2	5	3	27	36	13	4	1	7	8	8	1	1	4	4	15
comp1193006_c0_seq1	3	308	1	0	0	61	0	8	34	2	0	5	1	3	1	235	86	1	3	43	0	1	0	1
comp1193013_c0_seq1	110	19	67	26	21	7	30	45	3	13	4	31	53	46	18	4	13	10	22	0	15	7	6	40
comp1193030_c0_seq1	1	0	6	3	1	1	1	4	0	1	0	2	11	7	0	0	0	1	1	1	0	0	0	10
comp1193088_c0_seq1	4	3	5	1	0	1	1	4	0	2	0	2	6	3	3	0	2	0	1	0	0	4	1	4
comp1193095_c0_seq1	9	6	15	7	4	8	16	14	9	2	2	13	14	6	15	7	14	8	13	1	2	7	9	13
comp1193122_c0_seq1	80	3	38	21	11	1	29	68	2	14	10	24	44	37	34	0	1	2	7	0	25	48	13	47
comp1193156_c0_seq1	68	3	10	11	16	1	7	29	5	16	7	43	6	42	4	2	1	2	1	0	11	4	5	15
comp1193162_c0_seq1	2	1	7	2	1	2	5	6	0	3	2	12	3	10	18	0	1	2	4	0	1	4	4	12
comp1193165_c0_seq2	4	6	7	3	0	2	10	8	3	8	2	7	21	16	15	1	2	8	2	0	1	2	3	16
comp1193187_c0_seq1	5	6	19	8	6	4	13	20	4	5	4	24	32	36	4	2	8	4	9	2	2	2	3	36
comp1193218_c0_seq1	1	1	1	1	1	0	4	5	0	0	1	2	9	9	2	0	0	0	2	0	0	1	1	3
comp1193274_c0_seq1	12111	2821	5222	5066	3584	1462	2825	5103	1175	1759	1267	6132	4172	5821	1799	974	1327	384	1509	62	2572	1216	1098	3488
comp1193291_c0_seq1	0	2	4	0	0	0	2	3	1	1	0	6	11	9	7	0	4	3	0	0	0	0	1	11
comp1193351_c0_seq1	84	9	64	27	21	7	30	31	6	20	14	21	68	33	78	2	3	9	29	1	8	38	24	72
comp1193381_c0_seq1	17	11	19	5	4	4	13	30	2	8	5	44	32	35	20	1	12	15	13	5	1	3	6	42
comp1193401_c0_seq1	23	14	11	20	13	5	22	27	16	16	3	26	22	29	13	16	7	6	9	0	12	6	6	23
comp1193411_c0_seq1_contamination	5	3	6	2	0	2	0	9	1	3	0	4	6	6	2	0	0	4	3	2	1	0	2	7
comp1193437_c0_seq1	30	5	49	38	33	4	14	19	2	3	9	24	46	48	26	2	22	8	15	1	28	34	16	30
comp1193456_c0_seq1	8	11	12	10	4	5	8	13	3	11	2	28	26	29	16	2	9	9	9	2	1	6	9	42
comp1193480_c0_seq1	91	2	184	26	10	42	45	5	0	50	0	10	32	10	143	6	71	3	4	1	3	43	49	17
comp1193487_c0_seq1	0	3	2	0	0	1	1	1	0	1	0	3	11	4	4	2	2	1	2	0	0	1	2	2
comp1193511_c0_seq1_contamination	1	5	4	2	1	0	2	8	2	6	3	4	9	17	6	0	3	2	3	0	0	1	1	10
comp1193520_c0_seq1	6	0	4	0	0	0	2	5	0	4	1	8	10	11	9	0	3	3	2	0	2	2	1	10
comp1193562_c0_seq1	106	8	6	37	51	0	24	24	6	22	16	38	19	52	11	18	5	7	8	0	11	8	7	19
comp1193567_c0_seq1	52	14	19	7	16	6	23	22	9	10	5	31	24	19	17	13	11	12	9	0	12	14	12	17
comp1193585_c0_seq1	0	5	5	0	0	0	1	1	0	1	0	7	6	10	3	1	0	2	1	1	0	1	0	4
comp1193613_c0_seq1	2	3	9	2	2	3	6	18	0	8	1	22	19	26	7	2	4	6	5	2	2	2	4	15
comp1193625_c0_seq1	18	2	12	2	6	0	9	8	2	5	4	10	11	23	12	3	1	9	10	1	2	6	3	12
comp1193627_c0_seq1	2	3	2	1	0	0	2	8	1	4	0	6	8	2	7	0	2	1	1	0	1	0	1	4
comp1193636_c0_seq1	345	104	200	149	115	76	148	171	37	55	61	171	174	152	168	22	61	73	73	1	60	205	69	249
comp1193686_c0_seq1	174	8	21	29	53	5	34	65	8	40	15	71	43	95	33	11	6	22	28	0	20	21	21	34
comp1193693_c0_seq1	100	48	72	21	27	58	29	36	16	27	15	41	59	33	83	30	54	15	30	0	22	64	26	69
comp1193702_c0_seq1	14	1	0	2	3	6	0	2	1	1	2	6	1	3	2	0	0	1	1	1	5	1	0	0
comp1193704_c0_seq1	165	14	99	49	37	12	42	86	6	13	12	56	121	44	84	5	8	19	41	0	28	90	25	54
comp1193710_c0_seq1	277	53	186	92	164	27	109	226	36	80	52	211	109	146	218	19	24	49	65	2	108	100	43	185
comp1193714_c0_seq1	6	13	31	7	3	8	8	18	5	13	4	21	28	32	12	1	10	7	6	2	2	7	3	39
comp1193716_c0_seq1	43	6	18	14	21	2	16	7	4	11	2	8	21	28	24	0	3	6	12	2	8	23	7	22
gnl|Pdu_trscr_assembly_1|16828	271	74	316	110	69	80	104	131	40	39	33	113	167	88	375	82	108	97	127	10	64	409	83	192
comp1193730_c0_seq1	428	44	31	81	216	15	123	232	72	127	75	301	83	215	34	51	17	13	16	0	133	18	28	85
comp1193734_c0_seq1	5	4	9	3	3	2	8	10	0	4	4	11	62	8	10	4	7	7	1	0	3	2	0	13
comp1193756_c0_seq1	2	1	3	3	0	0	3	4	0	2	0	2	11	9	2	3	1	1	1	0	0	1	1	6
comp1193762_c0_seq1	4	4	13	4	2	1	6	15	0	4	1	30	38	11	6	0	6	2	1	0	2	0	1	14
comp1193764_c0_seq1	10	2	3	0	3	2	2	4	4	3	2	4	10	6	4	0	0	4	2	0	1	15	43	2
comp1193769_c0_seq1	2876	44	2033	1099	777	43	1490	971	3	453	276	222	586	1165	2604	11	37	598	754	4	308	3029	757	1095
comp1193771_c0_seq1	261	19	22	49	314	18	68	192	71	118	43	196	76	227	9	26	22	18	16	0	111	17	20	46
comp1193815_c0_seq1	13	28	8	5	8	68	7	9	12	7	3	3	4	5	6	26	37	1	2	12	0	4	14	2
gnl|Pdu_trscr_assembly_1|90992	270	46	178	84	87	32	113	117	23	34	27	92	136	153	129	19	26	29	65	2	57	112	59	157
comp1193848_c0_seq1	231	181	91	47	54	50	78	100	11	21	25	63	132	111	171	24	109	18	34	1	49	99	59	115
comp1193856_c0_seq1	324	29	202	109	119	42	113	186	21	73	41	115	130	158	772	37	54	102	169	2	33	591	93	223
comp1193873_c0_seq1_contamination	80	6	24	24	41	7	21	21	9	19	6	47	22	28	7	0	5	2	7	0	6	7	8	15
comp1193891_c0_seq1	1059	1343	427	319	371	774	245	369	179	127	139	272	405	306	242	547	853	82	212	38	221	235	138	405
comp1193895_c0_seq1	1	1	3	2	0	2	1	7	0	1	0	3	3	4	4	0	0	0	1	0	0	2	0	3
comp1193906_c0_seq1	213	7	11	50	39	8	36	41	10	34	16	113	14	161	6	5	3	2	6	0	22	4	14	13
comp1193915_c0_seq1	26	12	20	17	9	13	15	39	14	8	4	29	15	30	21	29	28	18	5	5	19	6	10	25
comp1193916_c0_seq1	4	5	7	6	5	2	3	3	5	5	0	2	8	9	2	0	1	0	4	0	3	1	1	2
comp1193922_c0_seq1_contamination	1	3	4	1	0	1	2	6	0	0	0	15	6	1	0	5	2	0	0	2	2	1	0	7
comp1193932_c0_seq1	87	70	44	19	23	109	27	10	13	9	13	9	61	20	136	48	137	38	45	9	6	162	36	104
comp1193937_c0_seq1_contamination	8	4	13	5	0	3	2	9	4	3	1	13	17	12	8	3	4	3	3	2	0	1	4	9
comp1193984_c0_seq1	184	6	146	71	60	2	57	68	4	46	24	104	73	117	42	9	12	18	52	3	60	61	34	79
comp1194044_c0_seq1	400	42	351	127	187	25	233	324	4	120	68	620	303	270	343	26	27	127	109	2	127	459	228	548
comp1194047_c0_seq1	272	80	139	107	74	37	49	82	30	37	38	122	61	112	102	26	37	16	54	6	31	67	48	91
comp1194048_c0_seq1	885	193	302	298	294	83	199	293	60	189	153	306	277	432	307	99	122	150	159	15	203	193	173	292
comp1194051_c0_seq1	3817	1072	2910	1632	1548	634	1564	1608	228	771	946	1198	2315	2113	3118	526	969	1151	1493	116	1081	2402	1107	3077
comp1194060_c0_seq1	47	38	81	41	38	28	50	35	9	31	20	22	62	79	255	25	56	74	64	2	19	228	46	117
comp1194062_c0_seq1	300	86	227	87	123	68	86	170	23	70	54	188	217	197	111	39	55	33	67	6	172	85	70	156
comp1194069_c0_seq1	248	35	245	49	58	24	61	79	3	38	40	64	177	118	128	13	30	58	43	1	72	108	44	185
comp1194078_c0_seq1	181	50	350	63	29	58	47	179	10	19	21	186	243	52	129	29	85	21	63	2	127	95	64	185
comp1194082_c0_seq1	1609	87	1618	347	371	51	548	789	24	211	263	721	1105	660	1574	78	107	519	537	19	451	1486	488	1236
comp1194083_c0_seq1	546	422	388	159	189	254	160	297	68	142	134	310	319	234	187	296	225	53	90	54	238	157	97	329
comp1194087_c0_seq1	2295	567	1897	801	683	551	766	846	97	473	417	774	1407	1129	1447	360	567	478	601	89	607	1487	635	1643
comp1194094_c0_seq1	0	2	6	0	1	1	1	9	0	0	1	9	1	3	2	1	1	0	1	0	1	1	0	1
comp1194101_c0_seq1	904	167	800	253	194	112	295	408	24	112	93	212	373	341	491	83	134	139	199	27	265	514	199	562
comp1194105_c0_seq1	310	25	71	130	288	22	91	335	40	125	77	462	86	266	37	21	20	35	34	0	125	25	34	111
comp1194106_c0_seq1	1321	426	1284	476	466	195	657	645	51	276	177	432	952	560	1334	164	313	377	499	81	534	1032	434	1205
comp1194113_c0_seq2	291	48	253	139	63	33	78	99	15	28	24	69	98	89	63	25	20	22	45	2	113	100	35	114
comp1194115_c0_seq1	1329	395	1390	470	435	307	668	661	55	263	310	544	1054	694	1359	182	324	460	605	44	427	1184	455	1333
gnl|Pdu_trscr_assembly_1|264950	2442	409	1359	534	777	326	805	1092	87	373	303	806	1140	841	1294	196	332	315	595	21	577	1358	482	1215
comp1194158_c0_seq1	335	5	44	43	160	4	100	126	25	95	54	132	100	245	124	31	82	35	71	1	70	45	72	138
comp1194159_c0_seq1	460	119	394	135	114	118	190	263	22	56	65	179	252	156	390	64	143	76	153	12	101	333	137	330
comp1194160_c0_seq1	36	6	46	21	18	12	34	42	5	7	6	18	24	42	69	3	10	27	18	0	8	64	34	44
comp1194173_c0_seq1	91	34	10	7	3	4	15	2	0	0	13	3	4	4	65	3	0	1	16	3	0	1	0	4
comp1194189_c0_seq1	146	30	152	74	49	11	61	108	8	43	22	65	144	75	139	15	36	33	63	9	81	71	48	155
comp1194190_c0_seq1	943	57	665	283	278	36	391	356	30	167	153	283	503	449	785	32	57	241	325	2	275	550	213	729
comp1194202_c0_seq1	1210	27	1509	576	577	24	423	530	9	232	440	727	982	748	1001	5	35	329	711	9	484	946	587	905
comp1194207_c0_seq1	3964	737	2489	1321	1671	480	1587	1629	221	1072	803	1512	2358	2074	3528	425	697	1221	1146	49	1112	3165	1116	2848
comp1194210_c0_seq1	1470	319	1244	538	526	221	677	480	46	277	287	353	898	770	1726	168	296	442	593	41	504	1263	446	1264
comp1194211_c0_seq1	109262	12389	88393	44560	35044	8319	38469	54510	3672	22670	18033	52333	60545	51537	59490	6940	11892	20304	29684	3202	31666	54249	27409	69461
comp1194215_c0_seq1	812	30	655	316	288	18	308	355	24	158	144	238	380	282	498	21	27	127	222	12	216	420	178	495
comp1194220_c0_seq1	2685	460	1909	934	953	402	982	1261	135	570	470	960	1365	1242	2161	241	444	630	809	23	708	2114	868	1942
comp1194222_c0_seq1	102772	13467	78493	44461	38617	9502	47622	61771	3757	29352	22449	58985	59303	58899	65641	8187	11063	28451	27452	2910	33940	50354	31642	65791
comp1194229_c0_seq1	48	6	40	25	27	6	23	17	5	7	7	12	25	25	103	5	10	18	32	2	9	79	24	73
comp1194231_c0_seq1	118	22	124	45	55	15	46	17	5	33	27	50	160	79	115	2	19	39	20	3	78	178	58	138
comp1194234_c0_seq1	905	222	818	330	327	159	385	447	37	173	134	318	659	478	896	110	252	272	375	39	263	759	310	908
comp1194236_c0_seq1	537	138	321	118	176	69	184	327	51	98	112	248	361	304	331	97	197	122	179	11	201	256	194	441
comp1194244_c0_seq1	4215	76	523	432	1509	53	883	2394	204	890	637	3152	1877	1605	2187	206	473	842	858	6	1210	1026	975	2375
comp1194246_c0_seq1	1649	359	1045	766	521	214	1069	640	22	327	570	469	1277	1257	5471	135	446	982	577	42	170	2604	1627	1690
comp1194248_c0_seq1	3506	3370	3103	1289	957	2386	843	2462	501	681	393	1004	1519	1261	730	1573	1576	163	508	93	1172	759	489	1547
comp1194251_c0_seq1	1217	133	574	401	386	125	455	400	56	212	200	507	531	519	383	92	75	171	262	9	347	363	247	444
comp1194256_c0_seq1	69	33	149	30	45	50	46	43	9	34	30	46	96	70	47	25	52	39	27	8	47	60	43	83
comp1194287_c0_seq1	2461	550	1141	896	912	325	1425	1097	239	752	569	909	1381	1657	3335	489	822	1405	1356	44	552	2482	977	2585
comp1194290_c0_seq1	1469	22	2201	363	710	82	1256	3255	149	782	409	2799	2875	1468	3486	32	87	1833	736	1	716	4190	2602	3189
comp1194293_c0_seq1	128	8	89	17	30	2	41	17	0	25	3	33	135	81	70	1	3	19	38	0	18	100	26	59
comp1194294_c0_seq1	63659	6849	45823	26306	20887	4783	15402	23367	1736	9824	8746	25828	27288	23497	24455	3003	4287	9101	11346	1278	15164	25284	12804	30751
comp1194297_c0_seq1	1127	80	941	226	171	85	269	429	12	79	153	199	405	168	1419	44	90	374	452	26	190	1109	198	546
comp1194300_c0_seq1	567	107	399	199	202	78	179	243	37	102	111	193	266	224	263	60	91	76	153	3	172	240	114	276
comp1194301_c0_seq1	435	67	409	216	138	40	177	220	21	95	67	137	314	162	359	30	59	98	137	12	154	302	140	352
comp1194303_c0_seq1	4	1	2	1	1	0	0	0	0	1	0	2	4	3	3	0	1	1	1	0	0	4	2	3
comp1194304_c0_seq2	28	6	42	71	106	6	10	236	7	47	6	188	93	32	1242	8	5	151	492	5	18	704	218	392
comp1194312_c0_seq1	483	103	416	127	120	73	139	240	23	39	51	122	263	152	308	52	120	38	183	6	143	281	133	279
comp1194319_c0_seq1	255	35	266	69	74	27	118	89	16	53	46	55	191	146	371	44	49	100	141	1	41	448	111	334
comp1194322_c0_seq2	1454	289	1669	708	580	174	601	835	67	306	241	563	1128	595	1254	114	227	375	466	53	535	1016	433	1366
comp1194328_c0_seq2	695415	141644	305773	243837	278208	110893	223922	306597	98049	152509	121163	379887	244831	406715	217302	85521	90314	67291	123586	11719	248966	200049	136958	253291
comp1194329_c0_seq1	5577	520	7546	1570	1654	273	2634	3774	168	933	1180	2807	5894	2329	6665	434	587	1887	2792	66	1631	7728	2416	6989
comp1194331_c0_seq1	796	93	511	234	245	53	397	297	26	159	127	256	367	340	635	57	98	229	236	6	267	541	257	682
comp1194334_c0_seq1	5628	921	3994	2158	1866	419	3395	1377	180	1236	779	708	2475	3536	5362	903	1318	936	2055	101	1309	3933	1460	2306
comp1194335_c0_seq1	3	5	7	2	1	6	1	8	0	5	1	14	99	13	6	8	9	3	2	0	3	2	1	18
comp1194339_c0_seq1	21	1	8	8	1	0	5	13	0	4	1	1	12	13	9	6	0	1	1	0	14	7	4	12
comp1194343_c0_seq1	13677	1446	10493	4053	4437	1369	5841	4767	343	2776	2308	3846	7882	5359	12393	761	1688	3624	4772	158	2899	12069	4626	9973
gnl|Pdu_trscr_assembly_1|274766	200	2	69	38	65	6	33	63	19	19	20	30	63	31	43	3	4	13	11	0	35	67	39	67
comp1194345_c0_seq1	1359	128	665	579	542	156	394	658	83	196	230	761	576	543	275	80	96	113	169	6	525	330	255	401
comp1194358_c0_seq1	940	173	957	376	375	135	352	485	40	174	158	341	610	396	764	96	190	243	251	43	313	699	302	812
comp1194362_c0_seq2	2257	902	2257	919	1009	638	1191	888	119	607	430	605	1490	998	2211	347	689	728	874	133	551	2063	794	1880
comp1194364_c0_seq1	1694	765	7425	1582	2041	282	1577	3467	73	1408	931	4855	4440	895	2121	424	807	2905	1681	196	2774	4816	2350	5678
comp1194366_c0_seq1	110	19	61	62	122	9	69	72	7	57	19	76	55	65	105	20	19	27	60	0	75	118	38	114
comp1194375_c0_seq1	566	40	523	184	185	24	199	236	22	126	95	190	424	217	364	29	52	89	166	2	166	376	186	413
comp1194376_c0_seq1	171	29	138	66	53	36	67	104	10	37	27	130	142	89	70	21	39	36	35	4	88	89	63	123
comp1194380_c0_seq1	88	56	101	41	46	26	80	42	8	21	24	26	63	61	234	32	38	40	84	1	23	186	59	125
gnl|Pdu_trscr_assembly_1|1195	756	65	531	278	272	91	258	335	38	120	141	226	348	278	285	42	61	82	144	5	285	242	124	367
comp1194384_c0_seq1	2005	140	2010	764	658	126	700	608	120	259	426	581	1183	1094	2178	1425	856	585	1103	48	611	2062	941	879
comp1194390_c0_seq1	1481	39	373	436	392	35	563	222	2	316	246	264	716	1001	779	59	78	339	435	11	113	569	593	859
comp1194391_c0_seq1	228	31	205	73	66	23	71	94	7	26	22	76	121	67	144	12	20	25	48	5	80	89	45	165
gnl|Pdu_trscr_assembly_1|1374	6056	2389	2473	1159	569	255	1926	1651	125	451	749	1248	2719	941	4877	549	458	1150	1312	88	565	2387	1224	2506
comp1194395_c0_seq2	364	43	278	161	122	47	194	124	6	122	89	90	222	176	363	14	25	180	136	7	85	485	131	320
comp1194397_c0_seq1	692	367	693	181	171	356	250	366	109	115	141	327	560	350	623	302	486	216	225	36	318	591	296	501
comp1194406_c0_seq1	1038	282	851	281	336	216	365	362	40	153	160	266	572	381	970	131	278	240	380	15	264	974	361	726
comp1194407_c0_seq1	24	4	12	10	6	0	15	8	1	5	2	14	26	34	20	2	2	8	12	0	10	17	5	16
comp1194409_c0_seq1	2299	721	2222	898	866	646	912	910	90	525	430	706	1733	1146	1766	322	738	574	786	204	652	1846	862	1991
comp1194411_c0_seq1	1224	25	770	500	462	32	684	290	4	306	224	73	445	611	1310	15	39	444	573	3	120	1131	426	814
comp1194414_c0_seq1	277	92	208	216	211	75	132	155	34	72	56	192	176	175	213	31	40	49	80	1	92	145	115	199
gnl|Pdu_trscr_assembly_1|2977	59	17	30	13	9	7	13	15	2	14	12	23	18	18	21	5	1	11	11	2	2	10	7	28
comp1194427_c0_seq2	250	56	232	53	85	48	79	92	14	39	53	107	148	100	86	13	37	33	59	4	122	105	54	139
comp1194447_c0_seq2	17	5	28	10	10	2	9	5	1	8	6	15	10	6	6	0	2	1	4	0	15	9	6	11
comp1194461_c0_seq2	1	1	0	0	1	1	3	0	1	0	0	4	5	1	1	1	0	1	0	0	0	1	1	1
comp1194471_c0_seq1	9835	3903	7051	3351	3077	3040	2536	5179	1294	1905	2004	4059	4449	3838	3796	2319	3280	1431	1850	436	3132	3651	2099	5941
comp1194472_c0_seq1	10	0	3	3	0	4	1	5	0	1	2	6	15	8	9	0	3	2	1	0	0	6	5	10
comp1194475_c0_seq1	48	14	98	33	54	18	49	33	3	18	11	22	33	54	77	7	24	27	23	1	23	100	29	70
comp1194478_c0_seq1	202	55	230	76	120	58	123	70	8	64	49	62	210	120	174	27	95	67	86	8	57	195	97	249
comp1194482_c0_seq1	384	125	191	133	153	61	51	56	4	62	47	50	122	66	58	24	47	21	36	2	68	161	32	111
comp1194484_c0_seq2	274841	70710	152322	112470	115924	55829	107422	172928	48126	72656	58730	224093	126698	201184	107941	46366	48071	34604	57439	9477	127169	96522	69284	124540
comp1194514_c0_seq1	2	4	6	0	0	2	5	16	1	2	2	16	49	22	12	1	8	1	4	0	5	2	1	16
comp1194515_c0_seq1	101	33	84	38	24	34	48	22	3	16	20	12	54	45	70	16	32	24	32	1	36	60	33	71
comp1194519_c0_seq1	1687	735	1542	553	710	903	556	927	162	360	311	714	1125	661	697	341	676	217	355	60	701	776	405	1246
comp1194537_c0_seq1	4860	227	1792	1796	1852	349	2083	1048	83	1164	982	1002	1986	1877	1735	197	260	987	1181	96	836	1724	1143	1677
comp1194580_c0_seq1	129	11	144	44	47	35	38	47	4	36	21	54	70	68	39	13	11	34	28	1	54	49	27	83
comp1194592_c0_seq1	93	7	32	17	24	1	23	44	2	21	15	18	44	49	46	4	4	15	28	0	20	45	19	53
comp1194608_c0_seq1	923	2535	688	357	255	1294	426	340	405	145	202	300	696	516	1342	1414	1863	514	723	515	277	874	440	492
comp1194609_c0_seq1	206	27	156	52	89	11	131	41	14	38	23	42	134	97	189	8	49	61	98	1	39	204	63	196
comp1194611_c0_seq1	83	10	47	9	6	0	13	56	2	5	26	8	18	18	52	0	4	15	5	2	4	16	8	8
comp1194623_c0_seq1	3765	232	280	843	1296	64	667	1227	163	1048	369	1308	563	2171	381	232	75	100	235	3	610	138	321	525
comp1194629_c0_seq1	31909	9549	20461	17268	13259	7540	11225	19287	4955	7699	5252	24198	15052	21681	10968	4183	4704	3776	5966	881	18173	10624	6470	16387
comp1194636_c0_seq1	690	208	767	257	177	183	176	516	71	128	100	329	463	334	396	106	174	121	160	28	339	513	211	458
comp1194639_c0_seq1	14971	4875	9452	5807	4938	3856	5311	4795	892	2402	1897	3513	7345	5124	13298	2315	4751	2971	4722	276	2738	12397	3447	9521
comp1194641_c0_seq1	234	31	40	60	108	20	66	98	17	66	50	87	67	164	94	20	9	43	33	0	39	58	44	63
comp1194671_c0_seq1	1	1	5	0	1	2	3	1	0	6	0	1	1	1	3	1	0	1	0	0	1	1	1	2
comp1194675_c0_seq1	18668	1929	23346	3855	2551	2185	9233	7629	735	1552	3365	5679	11850	2375	15998	3869	4603	4147	11231	931	3628	18379	4189	9596
comp1194677_c0_seq1_contamination	4	5	12	4	1	5	6	28	3	2	2	8	10	20	12	13	6	4	1	0	8	6	2	14
comp1194685_c0_seq1	1142	285	1060	290	397	176	324	598	54	199	161	401	753	472	633	120	201	241	344	31	313	700	270	811
comp1194738_c0_seq1	12	19	34	11	5	5	29	39	6	15	5	57	45	59	37	1	16	20	19	1	1	4	13	73
comp1194770_c0_seq1	3	1	2	2	0	0	3	4	3	1	1	5	1	4	0	4	0	2	5	2	3	2	0	5
comp1194839_c0_seq1	2	4	13	1	0	3	1	8	1	4	0	5	19	12	5	0	4	3	2	1	0	0	1	6
comp1194875_c0_seq1_contamination	0	2	2	2	1	0	4	4	0	2	0	5	5	9	1	0	2	4	3	0	2	1	0	15
comp1194876_c0_seq1	1	3	4	1	0	2	2	4	1	3	1	7	15	7	1	4	0	1	2	1	0	0	0	11
comp1194881_c0_seq1	0	6	3	2	0	1	4	3	1	0	0	9	9	10	2	0	1	1	0	1	2	1	1	7
comp1194911_c0_seq1	0	1	4	0	0	0	1	1	0	0	0	3	7	2	2	0	1	0	1	0	0	0	1	4
comp1194925_c0_seq1	6	8	12	5	1	3	7	18	7	12	3	23	34	31	22	0	7	7	6	1	1	10	3	38
comp1194937_c0_seq2	1026	500	410	489	202	383	370	559	189	112	121	227	335	797	964	346	605	149	391	12	217	360	274	671
comp1194949_c0_seq1	4	5	13	4	1	2	6	2	1	9	2	21	7	12	11	0	4	5	2	1	2	0	2	9
comp1194974_c0_seq1	5	1	4	5	3	2	3	6	0	2	0	8	17	13	5	0	2	1	0	2	3	0	1	7
comp1194991_c0_seq1	9	9	24	15	12	5	10	10	1	6	0	15	21	26	31	3	5	20	10	1	3	33	9	28
comp1194992_c0_seq1	4	3	6	3	0	4	6	2	0	4	0	5	19	8	4	0	2	0	1	0	0	0	2	5
comp1195006_c0_seq1	430	232	312	438	344	259	628	398	135	260	184	322	165	568	1789	156	388	681	732	8	81	763	624	783
comp1195011_c0_seq1	1	5	4	2	1	0	8	5	1	3	0	6	10	12	7	0	1	2	0	0	1	1	3	6
gnl|Pdu_trscr_assembly_1|40506	1	0	1	3	0	2	3	4	0	2	1	6	9	7	2	1	1	2	1	1	2	1	0	9
comp1195039_c0_seq1	1	1	8	0	0	1	6	5	0	1	0	5	10	16	5	1	2	2	2	0	1	2	0	7
comp1195058_c0_seq1	16	7	19	4	3	4	2	5	2	1	1	6	6	11	10	0	4	6	4	0	2	8	2	13
comp1195071_c0_seq1	0	0	1	0	0	1	0	0	1	2	0	1	11	5	1	0	1	0	1	0	1	1	0	2
comp1195073_c0_seq1	31	13	36	24	11	2	9	20	0	9	1	16	28	14	18	0	6	3	14	0	21	33	12	33
comp1195093_c0_seq1	2	2	14	2	1	3	3	4	5	6	4	17	28	18	9	4	4	0	1	0	1	1	6	24
comp1195099_c0_seq1	7	2	12	2	0	1	3	7	3	2	2	8	9	11	6	0	4	3	4	0	2	7	1	7
comp1195101_c0_seq1	17	22	38	7	3	7	13	21	5	10	3	39	80	55	25	3	13	10	10	2	2	8	6	59
comp1195125_c0_seq1	82	13	145	27	12	14	53	86	6	21	9	55	133	85	248	45	30	18	37	2	15	151	22	74
comp1195132_c0_seq1	349	10	24	50	138	6	72	190	32	77	50	222	60	179	25	37	11	10	23	0	102	4	24	57
comp1195147_c0_seq1	18	0	5	8	9	1	5	30	9	7	2	3	3	22	4	1	7	3	5	0	9	3	6	6
comp1195184_c0_seq1	2	0	1	1	0	0	0	2	1	2	1	1	6	3	0	2	1	2	0	0	2	0	0	6
comp1195217_c0_seq1	1	1	3	2	0	0	1	2	0	2	0	0	3	6	0	0	1	1	0	0	0	2	0	5
comp1195220_c0_seq1	398	57	203	140	84	60	139	133	13	57	46	82	146	273	159	91	41	37	142	8	175	216	69	154
comp1195237_c0_seq1	3	1	8	2	2	1	2	5	1	2	1	7	15	7	3	0	1	1	5	1	0	0	0	7
comp1195254_c0_seq1	500	17	25	44	176	5	69	214	51	119	52	414	46	210	21	51	11	11	10	1	163	5	25	65
comp1195259_c0_seq1	4	6	3	1	0	0	3	11	2	0	2	6	14	8	2	0	1	1	1	1	0	1	2	13
comp1195281_c0_seq2	160	46	134	37	34	35	119	30	12	19	17	18	95	60	135	16	30	18	61	3	61	91	18	49
comp1195318_c0_seq1	3	3	4	2	0	1	1	1	1	2	2	1	6	4	4	0	2	1	0	1	0	0	0	5
comp1195353_c0_seq1	1	3	2	4	0	0	1	8	2	2	1	11	12	2	5	1	4	2	0	1	0	0	3	10
comp1195365_c0_seq1	5	4	7	4	1	4	9	26	4	4	2	13	8	19	18	9	1	3	4	2	1	5	5	24
comp1195367_c0_seq1	104	61	414	78	35	22	134	52	2	33	14	14	282	145	135	14	55	30	116	2	66	174	61	135
comp1195383_c0_seq1	6	5	9	4	1	3	5	7	4	6	1	19	19	22	8	0	5	9	1	3	1	3	1	20
comp1195389_c0_seq1	16	2	5	13	24	1	41	59	4	43	2	47	28	31	39	4	1	24	22	0	1	14	25	36
comp1195390_c0_seq1	2	1	8	0	1	1	0	3	1	1	2	6	18	5	2	2	0	0	0	1	3	0	0	3
comp1195395_c0_seq1	2	3	7	0	0	1	2	5	0	2	1	5	3	20	2	1	0	1	0	0	0	1	0	10
comp1195435_c0_seq1	4	3	4	1	2	2	1	8	1	2	0	3	23	2	1	0	2	2	1	0	0	3	0	5
comp1195459_c0_seq1	11	21	10	2	4	2	7	1	0	2	1	5	5	2	2	1	0	4	5	4	2	1	1	7
comp1195461_c0_seq1	1	5	10	3	1	1	4	6	0	5	1	10	31	12	4	2	7	5	2	2	0	0	1	12
comp1195475_c0_seq2	132	34	54	12	43	25	27	58	10	23	18	46	51	55	30	14	43	8	23	2	34	30	25	74
comp1195493_c0_seq1	2	3	8	6	0	0	5	11	2	6	1	17	13	21	7	4	6	4	4	1	2	0	3	22
gnl|Pdu_trscr_assembly_1|265502	921	239	835	286	273	183	427	383	60	142	156	280	509	406	904	108	241	242	292	17	275	789	295	711
comp1195501_c0_seq1	8	8	9	2	1	1	5	9	1	3	3	9	23	14	11	3	6	3	1	0	1	3	0	18
comp1195516_c0_seq1	13	10	53	12	5	7	28	38	6	16	4	41	42	60	30	0	17	14	9	0	2	5	11	50
comp1195529_c0_seq1	49	171	72	21	14	175	50	6	7	29	25	10	65	23	102	109	195	32	30	16	22	64	18	63
comp1195550_c0_seq2	3	34	10	4	3	43	3	9	27	4	1	8	6	14	4	28	42	2	0	1	7	6	3	9
comp1195642_c0_seq1	2	7	5	1	2	1	3	8	0	0	0	1	7	2	3	0	0	0	2	0	1	4	4	1
comp1195647_c0_seq1	3	2	10	0	1	0	1	9	1	2	1	3	3	2	4	3	0	3	0	1	1	0	1	5
comp1195667_c0_seq1	2	1	5	3	0	1	3	6	0	2	1	7	10	3	0	0	1	0	1	0	2	1	0	7
comp1195669_c0_seq1	6	3	10	3	0	2	2	5	3	4	1	5	14	17	8	0	6	1	0	1	2	1	2	16
comp1195672_c0_seq1	28	0	30	5	6	0	20	16	2	1	1	7	24	7	64	0	1	31	25	0	17	114	18	46
comp1195679_c0_seq1	4	0	3	2	0	0	1	1	0	1	1	4	4	1	0	0	0	1	0	0	2	4	1	5
comp1195686_c0_seq1	2	4	13	5	1	1	4	14	2	6	2	22	21	28	7	1	4	7	4	2	0	4	3	22
comp1195688_c0_seq1	2	3	4	0	0	1	2	2	0	0	0	5	6	7	1	0	2	0	0	0	0	0	0	2
comp1195785_c0_seq1	22	12	43	17	3	10	22	37	6	23	5	70	48	60	37	2	10	14	16	3	0	3	7	71
comp1195812_c0_seq1	2	9	9	1	1	0	7	9	3	3	1	16	26	27	6	0	4	5	2	1	1	1	2	15
comp1195840_c0_seq1	36	1	31	7	7	1	19	7	2	10	8	22	26	12	26	2	0	6	4	2	19	18	4	33
comp1195884_c0_seq1	611	97	829	188	205	62	521	205	11	215	129	108	580	418	1355	92	162	388	428	22	130	884	308	646
comp1195885_c0_seq1	3	4	6	2	0	0	3	9	4	7	0	9	8	12	6	1	5	7	6	1	0	1	0	14
comp1195908_c0_seq1	1	2	0	0	0	1	1	4	0	0	0	2	1	4	0	0	1	1	0	0	0	1	0	3
comp1195924_c0_seq1	10538	2237	8210	4179	3543	1712	4179	3853	342	2649	2240	3538	6830	5583	7485	1208	2250	3016	3602	476	2551	6963	3820	8119
comp1195935_c0_seq1	24	13	18	8	3	8	11	28	5	9	0	31	34	34	22	0	12	12	9	2	3	3	9	42
comp1195939_c0_seq1	24	0	24	14	2	2	14	6	1	4	0	2	38	8	11	0	0	0	6	0	13	17	6	0
comp1195959_c0_seq1	107	7	75	11	60	15	24	26	6	13	18	53	53	50	28	11	17	23	22	4	36	52	16	44
comp1195960_c0_seq1	4	5	2	4	0	0	3	2	0	3	2	17	8	8	5	0	2	4	3	0	2	0	1	21
comp1196045_c0_seq1	12	4	16	3	5	5	5	14	4	6	1	29	19	20	18	1	2	8	5	1	2	4	2	35
comp1196052_c0_seq1	3	4	4	0	0	1	3	4	0	4	0	14	25	16	1	0	3	4	1	0	1	0	0	14
comp1196070_c0_seq1	0	0	1	0	2	0	2	1	0	2	0	4	2	4	0	0	1	0	0	0	0	0	0	6
comp1196073_c0_seq1	49	28	17	17	37	18	19	68	25	17	9	42	11	63	9	12	15	7	3	0	15	5	6	29
comp1196140_c0_seq1	4	1	2	0	0	2	1	3	1	1	0	7	8	6	2	0	0	1	1	1	0	0	0	9
comp1196232_c0_seq1	7	14	15	3	4	6	15	30	2	14	5	33	35	42	14	4	11	10	4	0	4	2	5	66
comp1196291_c0_seq1	2	4	4	1	1	2	2	2	1	2	0	11	5	5	2	0	0	1	3	0	2	0	0	6
comp1196311_c0_seq1	1	2	1	1	1	1	1	2	0	2	0	8	0	4	2	0	0	1	0	0	0	1	0	4
comp1196362_c0_seq1	23	4	14	18	16	3	23	12	5	6	7	4	12	16	7	3	14	13	15	0	1	2	9	11
comp1196382_c0_seq1	14	8	6	4	10	6	18	25	13	6	1	17	10	31	12	6	3	2	5	0	14	7	15	10
comp1196393_c0_seq1	33	7	23	4	3	1	6	18	5	4	4	12	12	11	44	4	11	11	10	2	10	58	10	27
comp1196396_c0_seq1	17	14	18	10	2	18	22	22	13	5	6	32	26	33	10	9	8	10	13	2	7	4	12	25
comp1196468_c0_seq1	1	0	2	2	0	0	2	2	0	0	0	1	3	2	0	0	0	2	3	0	0	1	0	2
comp1196482_c0_seq1	2	3	9	0	1	1	2	2	2	1	1	3	2	12	1	0	1	3	3	0	0	1	0	10
comp1196551_c0_seq1	39	6	14	19	9	12	25	6	0	11	1	5	14	16	13	9	5	13	5	0	6	24	13	12
comp1196568_c0_seq1	151	15	36	33	60	4	55	97	11	34	20	93	46	89	98	6	13	33	39	1	27	65	25	71
comp1196578_c0_seq1_contamination	8203	561	3346	2455	2342	339	1718	3760	288	1039	805	2934	2580	2519	2142	933	528	643	1046	576	6609	2493	1489	2411
comp1196587_c0_seq1	2	3	1	0	0	1	1	0	0	0	0	2	3	2	1	0	0	0	0	0	2	1	0	2
comp1196698_c0_seq1	7	10	19	7	2	7	3	10	1	4	1	19	23	17	8	0	2	4	3	1	1	3	3	22
comp1196706_c0_seq1	9858	972	10024	2308	2886	600	3555	7359	302	1607	1112	4525	8304	3157	6817	522	858	2266	2437	134	3207	8904	3338	9307
comp1196767_c0_seq1	41	7	38	11	11	5	9	30	4	12	2	15	17	10	14	2	3	3	7	0	25	21	9	14
comp1196774_c0_seq1	1	0	2	2	2	0	2	4	1	3	1	7	12	7	9	1	3	0	6	0	0	0	1	11
comp1196809_c0_seq1	2	3	4	1	2	0	4	6	0	4	2	13	14	16	5	3	2	4	0	1	2	1	1	15
comp1196834_c0_seq1	0	3	2	0	1	1	2	5	1	1	0	2	1	1	2	0	1	0	2	0	0	0	0	4
comp1196871_c0_seq1	56	28	75	11	8	34	34	30	8	10	4	23	42	19	76	15	44	22	22	3	28	53	26	53
comp1196959_c0_seq2	5483	1640	5294	1864	2053	1257	2388	2701	282	1111	948	1999	4255	2595	6806	905	1802	1872	2249	186	1969	5444	1837	4879
comp1196984_c0_seq1	17	4	13	0	1	0	2	12	0	3	1	20	16	7	12	1	3	8	16	0	0	8	9	20
comp1196988_c0_seq1	4	1	3	0	3	0	1	6	2	0	1	7	3	7	2	0	1	0	0	0	0	1	1	10
comp1197053_c0_seq1	3	3	6	5	0	1	3	6	1	2	0	14	9	12	3	0	4	5	0	2	0	1	1	16
comp1197054_c0_seq1	6	2	5	3	0	2	7	7	5	6	1	14	15	18	9	1	1	4	5	0	0	6	4	20
comp1197057_c0_seq1	1	1	3	4	1	0	3	8	2	0	2	8	8	9	10	1	6	1	4	0	1	7	4	11
comp1197104_c0_seq1	2	2	6	2	0	0	3	1	2	2	0	12	2	5	3	1	3	0	1	2	2	0	0	8
comp1197177_c0_seq1	16	9	15	9	3	3	19	17	2	13	6	31	40	45	21	0	7	11	10	1	4	1	6	49
comp1197191_c0_seq1	13	6	8	9	12	2	21	12	6	5	6	17	28	14	19	7	9	12	10	1	7	21	7	24
comp1197198_c0_seq1	11	9	16	3	2	7	4	5	1	2	1	7	18	10	5	4	3	4	4	5	22	1	4	14
comp1197235_c0_seq1	42	5	20	31	21	5	30	27	6	8	23	31	26	46	14	2	6	8	11	1	1	16	12	22
comp1197282_c0_seq1	72	22	42	27	21	8	54	25	9	23	14	26	51	58	77	19	16	28	25	1	21	30	36	27
comp1197288_c0_seq1	0	0	1	1	1	0	2	0	0	0	0	5	3	3	4	0	1	1	0	0	0	2	0	8
comp1197340_c0_seq1_contamination	1	2	2	1	1	1	2	1	0	1	2	9	6	4	8	1	0	3	2	0	1	1	0	13
comp1197489_c0_seq1_contamination	1	3	5	2	0	0	1	2	0	0	1	8	4	4	6	3	0	1	0	0	0	0	1	3
comp1197507_c0_seq1	5744	556	3189	2306	1759	592	3503	1360	266	1743	1062	530	1989	2990	6924	445	704	2412	2687	282	658	6650	1818	4702
comp1197578_c0_seq1	8	9	26	4	2	4	14	14	1	14	3	17	34	33	19	2	7	6	5	0	0	4	5	33
comp1197597_c0_seq1	4	2	2	0	2	1	1	0	0	1	0	2	1	1	6	0	1	0	1	0	2	0	0	1
comp1197601_c0_seq1	5	2	5	4	6	0	1	3	0	2	3	10	6	11	12	0	1	15	5	0	1	5	26	6
comp1197617_c0_seq1	14	7	34	3	6	10	10	16	5	2	7	11	17	30	43	5	8	21	18	0	9	80	15	45
comp1197624_c0_seq1	26	5	21	11	5	3	8	9	1	9	2	13	21	19	10	3	5	5	8	0	8	18	14	20
comp1197637_c0_seq1	1	1	1	1	0	1	2	2	0	4	0	1	2	2	1	0	1	0	1	0	2	0	0	5
comp1197671_c0_seq1	1	0	1	2	0	0	6	16	0	4	1	4	0	0	41	0	1	0	0	0	1	18	0	4
comp1197756_c0_seq1	2	2	3	0	0	0	2	3	1	1	1	2	6	2	1	0	0	0	3	0	0	0	0	3
comp1197764_c0_seq1	8	2	4	1	0	2	4	4	0	0	2	4	10	7	6	5	4	1	1	0	1	4	1	18
comp1197813_c0_seq1	4	3	9	2	0	2	5	15	2	2	2	16	17	11	6	0	1	5	3	1	0	2	1	17
comp1197814_c0_seq1	8	13	26	12	4	7	17	24	5	15	1	24	35	32	16	0	3	8	6	0	0	3	4	35
comp1197875_c0_seq1	1	4	3	0	0	2	0	6	2	2	0	10	4	1	3	0	1	2	1	0	0	2	0	3
comp1197929_c0_seq1	0	10	2	1	0	0	3	4	0	0	1	1	2	1	8	2	0	4	0	1	0	1	0	4
comp1197946_c0_seq1	19	25	30	9	3	8	5	13	3	4	1	14	21	17	5	4	7	7	15	5	9	5	3	28
comp1197949_c0_seq1	9894	684	3833	6584	1082	549	793	914	451	464	1025	705	978	2658	3354	795	851	371	2655	118	1184	3389	831	1257
comp1198006_c0_seq1	1	2	1	1	1	2	4	2	2	2	1	7	2	3	2	0	1	1	4	2	0	0	2	3
gnl|Pdu_trscr_assembly_1|22099	2220	603	1846	735	806	547	674	1205	142	495	422	1108	1394	1110	903	267	356	390	517	30	933	708	554	1392
comp1198058_c0_seq1	1	0	4	0	0	0	1	0	0	0	0	4	2	1	1	0	0	1	2	1	1	0	0	1
comp1198086_c0_seq1	440	294	230	156	289	146	280	71	25	130	119	44	223	192	385	257	429	317	223	77	44	534	185	314
comp1198092_c0_seq1	2373	164	1334	727	849	155	771	1081	110	390	314	751	1042	916	1183	114	235	334	574	38	626	1216	561	1429
comp1198095_c0_seq1	15	1	5	2	5	0	7	10	3	9	0	3	10	13	17	0	1	6	5	0	1	7	3	11
comp1198107_c0_seq1	3	3	10	4	1	1	3	10	0	6	1	4	15	19	6	0	4	1	0	0	0	2	0	11
comp1198131_c0_seq1	1	10	5	0	0	0	2	7	0	2	1	6	12	8	3	0	0	4	1	0	1	2	2	5
gnl|Pdu_trscr_assembly_1|263651	271	67	198	79	89	67	126	110	23	53	61	59	199	120	296	28	85	61	118	6	68	272	85	293
comp1198226_c0_seq1	5	6	7	5	1	2	2	8	1	7	1	10	19	17	6	0	6	4	3	0	4	1	0	21
comp1198357_c0_seq1_contamination	10	7	14	5	4	4	13	16	5	7	4	33	27	30	14	2	10	9	9	0	8	2	2	37
comp1198407_c0_seq1	107	5	76	44	43	9	35	53	4	19	16	45	42	40	22	2	4	9	16	0	23	26	19	38
comp1198419_c0_seq1	6	4	10	1	0	1	5	16	1	13	1	13	17	19	3	2	4	5	3	0	0	5	4	22
comp1198512_c0_seq1	20	5	18	15	23	6	10	11	3	9	5	4	29	11	11	6	16	9	8	1	4	23	10	39
comp1198532_c0_seq1	7	2	10	10	1	0	11	3	0	2	1	12	5	10	7	1	1	1	3	0	0	5	3	11
comp1198575_c0_seq1	1096	635	1212	392	537	588	589	713	118	295	199	479	1122	491	1122	414	750	471	458	72	419	1177	484	1346
comp1198646_c0_seq1	1	4	3	1	0	1	0	2	68	0	1	8	1	2	0	0	0	0	0	0	0	1	1	3
comp1198666_c0_seq1	8	18	6	5	4	2	7	8	0	5	3	9	8	13	7	1	6	2	6	1	2	6	6	19
comp1198704_c0_seq1	7	6	9	4	2	5	0	9	1	0	2	10	8	7	2	0	1	0	4	4	2	3	0	5
comp1198802_c0_seq1	3	5	7	2	2	1	4	4	2	1	0	7	6	3	4	1	0	2	2	0	1	4	3	5
comp1198844_c0_seq1	75	28	121	22	25	15	35	44	7	8	17	37	58	31	78	9	20	13	27	0	53	57	21	43
comp1198856_c0_seq1	2	4	11	6	1	1	6	11	1	3	1	9	4	8	8	0	1	2	4	0	1	2	0	11
comp1198879_c0_seq1	14	6	16	6	4	2	9	16	3	8	3	22	17	31	9	0	8	6	7	0	2	4	1	28
comp1198905_c0_seq1	5	1	3	1	0	1	6	8	1	0	1	1	12	4	2	0	2	4	1	0	0	1	1	12
comp1198911_c0_seq1	2470	855	2147	839	960	694	1157	1205	189	523	437	834	1905	1345	2556	501	1062	763	1092	100	712	2094	869	2677
comp1198937_c0_seq1	6439	273	795	1320	2113	146	1277	2205	611	1406	787	2642	1454	2950	2021	471	354	675	815	14	1060	1157	820	2199
gnl|Pdu_trscr_assembly_1|16030	641	265	295	208	202	171	200	272	66	82	76	211	226	287	201	66	137	53	104	4	151	205	113	274
comp1198986_c0_seq1	60	0	22	18	0	0	23	38	2	11	6	3	112	36	3	0	0	1	17	0	63	0	11	3
comp1198988_c0_seq1	2	1	10	0	1	0	8	14	0	5	0	11	20	16	5	0	6	0	2	0	2	1	1	24
comp1199082_c0_seq1	2	3	18	8	0	1	1	8	0	5	2	15	21	19	6	0	6	5	6	1	1	4	1	23
comp1199107_c0_seq1	131	17	66	25	45	35	35	42	3	13	8	62	33	39	32	4	27	6	24	0	19	36	12	65
comp1199108_c0_seq1	282	43	286	71	97	18	132	117	4	45	34	75	211	108	335	13	54	86	97	4	107	273	102	238
comp1199217_c0_seq1	2	3	4	4	1	1	3	7	3	2	2	10	8	14	10	1	2	3	4	2	2	0	5	16
comp1199274_c0_seq1	82	10	123	37	47	9	76	13	0	33	27	18	54	34	51	13	24	21	24	0	42	60	11	42
comp1199275_c0_seq1	2	3	3	3	1	0	4	6	0	3	1	4	11	7	0	0	0	0	1	0	1	0	2	5
comp1199327_c0_seq1	53	8	18	36	44	7	29	74	31	25	9	88	28	101	10	8	8	6	7	6	30	3	8	29
comp1199350_c0_seq1	39	15	14	17	27	15	20	4	0	7	16	17	42	33	31	2	18	31	12	1	14	17	15	127
comp1199408_c0_seq1	3	0	4	3	1	4	4	7	2	3	3	12	5	13	6	0	0	3	1	0	1	2	0	10
comp1199413_c0_seq1	69	6	24	11	21	6	14	7	0	5	7	8	15	8	43	6	7	5	6	0	2	83	14	43
comp1199423_c0_seq1	7	5	8	6	1	5	2	9	2	5	0	12	15	28	6	0	2	5	7	1	0	2	1	26
comp1199428_c0_seq1	1016	136	114	264	299	39	334	348	73	511	258	402	176	426	156	48	62	165	218	1	89	89	88	480
comp1199432_c0_seq1	496	161	422	124	180	123	336	109	10	184	137	76	544	288	1388	122	364	499	483	19	91	1148	285	1061
comp1199610_c0_seq1	2	1	1	1	0	0	1	0	0	0	0	5	8	2	1	0	1	0	2	0	3	1	0	1
comp1199673_c0_seq1	1	1	5	1	0	1	3	2	0	3	0	3	2	4	1	0	0	2	0	0	0	0	0	3
comp1199727_c0_seq1	202	35	168	44	45	24	59	54	17	26	23	63	78	87	91	32	27	16	36	0	60	73	44	71
comp1199747_c0_seq1	2	1	4	2	0	1	2	9	1	4	0	2	12	7	5	0	4	1	1	0	0	1	1	6
comp1199768_c0_seq1	27	6	36	20	6	1	9	1	1	0	2	5	35	21	9	1	10	0	14	0	14	0	4	8
comp1199836_c0_seq2	4	2	1	2	1	0	0	1	2	1	0	4	9	2	1	0	0	1	0	0	0	0	0	3
comp1199845_c0_seq1	4	5	12	4	0	0	4	9	4	6	1	4	16	14	9	0	1	2	2	0	0	1	1	12
comp1199870_c0_seq1	283	86	242	75	76	26	84	115	15	66	38	99	205	150	317	30	50	82	107	7	91	235	79	285
comp1199918_c0_seq1	5	3	12	5	1	1	3	5	3	8	2	14	21	17	6	1	5	7	4	0	3	4	0	20
comp1199950_c0_seq1	143	39	124	83	74	30	62	98	9	48	35	118	198	164	74	17	40	52	46	1	49	53	57	188
comp1199977_c0_seq1	1	1	0	4	0	0	1	5	0	0	4	4	2	2	5	0	0	0	0	0	1	1	0	4
comp1200030_c0_seq1	2	1	5	1	0	0	4	2	0	2	1	7	16	9	3	1	2	2	3	0	0	1	2	12
comp1200137_c0_seq1	10	9	22	10	2	13	7	28	4	12	5	35	26	52	21	4	9	14	8	3	2	1	5	65
gnl|Pdu_trscr_assembly_1|6614	10833	2240	8060	4579	4505	1572	5147	4823	509	2533	2163	4679	6921	5852	7417	1356	2104	2525	3193	149	3620	6318	3198	7281
comp1200167_c0_seq1	1832	187	1893	538	494	75	767	1019	58	346	230	589	1142	700	1404	69	110	488	481	39	594	1109	550	1560
gnl|Pdu_trscr_assembly_1|7463	1175	187	1132	299	332	114	549	568	56	166	173	420	723	561	1068	97	177	276	525	27	402	1017	420	783
comp1200259_c0_seq1	6	7	6	3	0	0	3	7	2	3	1	6	14	12	9	1	4	4	4	1	3	2	1	18
gnl|Pdu_trscr_assembly_1|334453	11	6	17	3	1	2	5	4	0	7	1	12	14	12	16	1	5	4	2	0	3	4	0	20
comp1200415_c0_seq1	4	0	3	0	0	0	1	3	0	3	0	5	6	4	1	0	0	2	1	0	0	1	2	7
comp1200448_c0_seq1	5	7	5	5	1	2	2	11	2	6	5	6	16	26	7	1	8	6	4	1	1	2	1	19
comp1200496_c0_seq1	18	2	20	7	9	1	4	15	1	8	3	9	7	25	8	1	4	1	15	2	8	7	3	21
gnl|Pdu_trscr_assembly_1|7009	451	206	538	128	105	144	151	384	48	60	89	228	429	219	601	88	194	151	179	15	266	402	186	451
comp1200559_c0_seq1	0	14	0	0	8	6	1	0	0	0	0	4	1	3	2	1	1	1	0	0	0	0	0	3
comp1200615_c0_seq1	14	10	31	7	5	10	21	26	2	8	0	34	38	49	25	2	17	9	14	3	2	4	6	58
comp1200627_c0_seq2	3	1	3	3	0	0	0	2	0	0	0	2	5	7	2	0	0	3	0	0	0	0	0	4
comp1200650_c0_seq1	12	14	13	8	2	3	11	12	4	5	1	26	29	21	7	1	6	7	5	0	0	7	2	27
comp1200699_c1_seq1	5	7	0	1	0	0	1	3	0	1	1	7	10	11	4	2	1	1	0	0	1	1	0	16
comp1200705_c0_seq1	60	58	155	57	27	34	54	78	15	31	22	112	112	166	86	6	42	44	49	3	19	27	14	203
comp1200743_c0_seq1_contamination	1112	178	894	350	346	119	512	192	28	274	254	249	704	640	991	68	161	401	683	17	236	727	440	737
comp1201640_c0_seq1	11	5	2	0	4	0	2	1	1	2	0	5	3	4	0	2	1	2	2	1	0	6	0	10
comp1201878_c0_seq1	2866	118	1357	978	1022	116	969	636	9	419	233	155	482	932	1637	26	87	505	539	8	212	2057	510	981
comp1203204_c0_seq1	0	0	0	0	0	0	3	3	0	2	0	2	1	1	0	0	1	1	0	0	0	0	0	2
comp1203618_c0_seq1	0	2	2	0	0	0	1	2	0	2	0	1	1	5	1	0	0	2	0	0	0	0	0	1
comp1204168_c0_seq1	1	0	0	1	1	0	0	4	0	0	0	1	5	1	1	1	0	0	1	0	0	2	0	1
comp1204969_c0_seq1	27	10	23	7	6	11	16	14	3	15	10	16	68	40	25	6	8	31	9	10	7	9	12	65
comp1205089_c0_seq2	2	0	0	0	0	0	0	0	0	0	0	0	0	0	0	0	0	0	1	0	0	0	0	0
comp1205272_c0_seq1	13	10	16	9	2	6	21	35	3	9	1	40	39	37	18	2	8	13	12	2	1	3	8	26
gnl|Pdu_trscr_assembly_1|9291	1473	616	1885	440	361	297	791	884	64	330	211	677	1619	833	2111	338	625	938	790	95	571	1895	579	2072
comp1205708_c0_seq1	2	1	1	0	0	0	0	5	0	0	0	0	4	4	0	0	2	1	1	0	1	0	1	4
comp1206550_c0_seq1	1	0	0	0	0	1	0	0	0	0	0	1	0	0	0	0	0	0	0	0	1	0	0	0
comp1206737_c0_seq1	3	0	4	1	0	0	3	5	1	5	0	5	10	5	8	1	1	3	0	0	3	1	2	6
comp1206868_c0_seq1	7	9	10	9	0	1	7	8	1	1	1	11	12	6	11	0	1	4	1	0	2	5	4	8
comp1207343_c0_seq1	2	1	3	0	1	0	3	4	1	3	1	10	10	3	7	0	1	0	1	1	0	1	2	9
comp1207973_c0_seq1	4032	20	1120	1072	630	63	503	1355	86	377	510	792	932	952	1517	96	127	458	645	10	613	729	341	977
comp1208387_c0_seq1	357	31	404	190	104	36	162	217	11	125	102	310	187	359	276	47	39	154	125	29	317	193	131	330
comp1209289_c0_seq1	17	6	19	2	0	4	13	14	2	11	4	23	22	32	13	1	8	7	4	1	1	5	4	30
comp1209686_c0_seq1_contamination	7	2	13	2	0	3	6	3	2	1	0	12	13	10	5	0	2	2	0	1	0	3	0	13
comp1209773_c0_seq1	2	0	2	2	0	1	2	3	0	0	0	13	8	3	0	1	1	0	2	2	8	2	2	1
comp1209956_c0_seq1	2	0	3	0	0	0	1	0	0	0	0	0	0	0	0	0	0	1	0	0	2	0	1	0
comp1210211_c0_seq1	255	35	168	80	87	30	55	142	12	37	20	92	72	88	53	15	16	23	33	2	87	65	37	95
comp1210872_c0_seq2	16	7	15	8	15	1	30	11	0	10	1	6	13	21	40	5	6	13	20	0	8	33	14	36
comp1211624_c0_seq1	8	7	23	9	0	3	3	20	5	10	2	20	19	33	8	3	10	12	3	0	0	3	5	46
comp1211891_c0_seq1_contamination	17	9	47	9	1	11	4	48	6	11	7	26	28	17	8	26	5	3	9	4	10	12	4	36
comp1212190_c0_seq1	3	3	11	3	0	1	5	19	0	6	1	13	12	28	6	0	3	0	6	0	0	2	1	14
comp1212288_c0_seq1	3	2	3	0	1	1	1	0	0	0	0	0	0	0	1	0	0	2	0	0	2	2	0	0
comp1213217_c0_seq1	40	5	23	55	38	8	20	59	9	15	14	29	20	22	124	12	6	9	37	1	33	74	15	72
comp1214062_c0_seq1	0	2	0	0	1	0	2	4	0	1	0	2	2	0	1	0	0	0	0	0	0	0	1	1
comp1214934_c0_seq1	3	0	1	0	1	1	0	0	0	0	0	1	0	3	0	0	0	1	2	0	0	0	2	1
comp1215168_c0_seq1	2	3	3	0	0	1	3	4	1	2	1	7	9	9	9	1	3	4	0	0	3	1	2	2
comp1215470_c0_seq1	5	0	15	4	2	2	10	9	2	4	3	15	18	19	10	1	3	7	2	1	0	2	3	23
comp1215801_c0_seq1	3910	936	4120	1580	1323	324	2235	1584	110	865	772	973	2857	1636	5133	270	613	1612	2086	145	1215	3572	1622	4104
comp1216159_c0_seq1	0	0	0	0	0	0	1	5	0	3	0	0	0	2	0	0	0	0	0	0	3	0	1	7
comp1216482_c0_seq1	9	7	12	3	2	5	9	18	0	10	2	18	22	23	8	1	6	9	4	0	2	4	2	27
comp1216574_c0_seq1	2	1	4	3	0	0	1	4	0	2	0	7	5	8	0	0	1	1	1	0	0	0	2	5
comp1216867_c0_seq1	1	2	10	6	1	3	6	10	1	5	5	13	7	13	15	0	3	6	3	1	1	3	3	22
comp1217170_c0_seq1	7	1	8	5	5	0	10	2	1	2	3	9	13	11	13	4	5	5	10	0	12	13	5	5
comp1217539_c0_seq1	4	0	0	0	0	0	0	2	0	0	0	3	1	1	0	1	0	0	1	0	0	1	0	0
comp1217782_c0_seq1	1	0	0	1	1	0	2	6	0	0	2	1	1	3	0	0	0	0	1	0	0	0	0	0
comp1217841_c0_seq1	654	299	1303	152	144	578	263	568	212	93	150	493	985	361	1717	186	1246	397	555	42	405	1251	352	1252
comp1218050_c0_seq1	229	46	151	47	70	38	70	105	11	42	25	63	123	91	165	20	60	50	81	3	48	149	79	180
comp1218302_c0_seq1	6	3	8	2	2	1	2	2	4	1	1	15	20	9	2	0	3	1	6	0	1	1	0	14
comp1219119_c0_seq1	4	2	3	0	0	0	0	1	0	0	1	2	3	5	2	0	2	1	3	0	0	2	1	8
comp1219156_c0_seq1	45	16	1	1	12	3	0	1	0	0	0	0	1	0	1	0	1	13	11	0	0	16	0	1
comp1219318_c0_seq1	1	1	1	0	1	1	2	0	0	3	0	3	3	3	2	0	1	1	2	0	0	1	0	5
comp1219546_c0_seq1	1	0	0	5	2	1	0	1	0	2	1	1	3	1	0	0	1	0	0	0	0	0	0	2
comp1219690_c0_seq1	6	0	10	0	2	1	0	10	0	2	0	4	2	4	1	0	0	0	1	0	1	3	1	9
comp1219722_c0_seq1	1	2	10	1	0	1	4	2	0	5	0	7	9	6	4	0	3	2	2	1	0	1	0	12
comp1219744_c0_seq1	4	2	6	2	0	2	0	3	0	7	0	11	12	8	3	0	3	2	1	1	2	4	0	5
comp1220022_c0_seq1	29	13	26	8	10	4	15	29	0	6	2	18	28	24	37	3	1	14	10	0	3	15	5	30
comp1220126_c0_seq1	3	1	10	1	0	3	1	11	0	3	2	3	13	12	2	0	2	2	4	0	2	0	2	4
comp1220601_c0_seq1	3	0	5	5	4	0	11	4	3	3	1	3	5	10	4	1	1	3	2	0	3	5	9	15
comp1221132_c0_seq1	17	112	0	0	53	17	0	0	1	0	0	1	3	0	0	0	0	9	25	0	0	19	0	3
comp1221479_c0_seq1	5	2	8	8	3	3	3	6	1	4	0	8	9	8	10	1	1	2	1	3	1	3	1	11
comp1221576_c0_seq2	25	1	10	9	12	4	14	9	2	4	3	11	6	22	16	0	2	7	7	1	9	11	8	21
comp1222299_c0_seq1	18	1	7	19	21	2	8	6	3	8	18	10	6	15	20	4	6	4	11	2	6	13	18	22
comp1222859_c0_seq1	6	4	18	5	2	1	4	20	3	7	1	20	14	18	9	1	0	2	4	0	1	4	3	10
comp1222919_c0_seq1	7	3	4	2	1	2	1	16	1	4	0	9	11	21	5	2	0	0	3	2	3	1	3	17
comp1223419_c0_seq1	7	10	30	2	3	4	5	23	8	13	3	25	22	33	22	3	4	5	10	3	8	5	3	37
comp1223869_c0_seq1	30	5	17	6	2	3	11	18	5	10	4	14	8	16	22	0	2	4	6	1	4	11	6	16
comp1224009_c0_seq1	11	4	1	0	1	0	1	2	0	0	0	0	6	3	2	0	2	4	3	0	1	4	1	1
comp1224434_c0_seq1	3	0	0	0	0	0	0	1	0	1	1	2	3	6	0	0	0	0	2	0	0	2	0	1
comp1224905_c0_seq1	13	12	8	4	3	4	5	6	1	3	1	9	12	21	6	0	3	1	4	3	2	1	3	11
comp1225558_c0_seq1	2	3	3	1	1	1	3	4	0	3	1	7	9	8	1	0	2	3	0	2	0	0	0	6
comp1226242_c0_seq1	6	9	6	5	3	3	5	7	2	5	2	20	11	12	3	0	3	3	4	0	0	0	4	17
comp1226347_c0_seq1	7081	2821	9199	1831	2030	1770	5017	3280	623	1037	1197	1709	5794	5349	33526	3874	11741	5676	10206	430	1648	21704	5040	13017
comp1226551_c0_seq1	0	1	0	1	0	0	4	0	0	1	1	1	2	3	5	0	0	0	0	0	0	0	0	2
comp1227232_c0_seq1	1	5	6	1	0	2	2	4	0	1	1	1	0	0	3	0	0	1	0	0	2	3	2	9
comp1227959_c0_seq1	2	2	1	1	0	0	0	4	1	2	0	8	4	2	3	0	1	3	2	0	0	0	0	4
comp1229585_c0_seq1	0	0	1	1	2	1	2	0	0	0	0	1	2	0	1	0	0	1	1	0	0	2	0	2
comp1229744_c0_seq1	6364	840	3460	2445	1660	622	2529	2416	181	789	825	888	1908	2998	4477	456	661	906	3739	124	1036	2698	1765	3275
comp1229924_c0_seq1	1123	157	266	161	283	70	286	407	93	187	133	388	446	454	480	142	197	140	208	6	284	319	248	514
comp1230091_c0_seq1	9	4	12	0	0	3	5	14	3	4	0	16	9	17	6	1	1	1	0	1	1	3	0	9
comp1230588_c0_seq1	1	0	2	0	0	0	2	3	0	2	1	1	3	2	1	0	0	2	0	2	0	0	0	4
comp1230923_c0_seq1	2	3	10	2	6	0	9	0	1	5	5	0	21	14	15	7	4	3	5	0	5	16	5	13
comp1231389_c0_seq1	0	1	0	0	0	0	2	0	0	1	0	0	0	1	0	0	2	0	0	0	0	0	0	1
comp1231466_c0_seq1	2	0	7	1	2	1	1	0	0	1	0	9	8	3	3	1	0	7	2	0	0	2	0	3
comp1232253_c0_seq1	4	4	1	2	0	4	1	5	0	1	1	1	3	1	1	0	2	1	1	1	0	1	0	6
comp1232583_c0_seq1	23	13	9	12	7	10	5	11	1	7	11	9	7	11	4	16	6	4	10	2	17	21	7	9
comp1232683_c0_seq1	3	0	0	0	0	0	0	0	0	1	0	0	2	1	0	0	0	1	0	0	0	0	0	0
comp1232738_c0_seq1	1	0	0	2	2	0	0	1	0	0	0	4	3	0	0	0	1	0	0	0	0	10	0	3
comp1233216_c0_seq1	35	35	77	21	14	18	32	73	4	33	10	66	96	110	62	11	21	33	25	5	12	34	16	139
comp1233373_c0_seq1	7	0	2	1	0	0	0	3	0	2	0	2	3	2	3	0	0	0	2	0	0	1	0	2
comp1234122_c0_seq1	2	3	0	1	0	0	1	4	1	1	2	4	5	3	2	0	0	1	0	0	2	0	2	7
comp1234571_c0_seq1	1	3	0	0	0	1	3	1	0	2	0	3	2	3	1	0	0	0	0	1	0	0	0	3
comp1234630_c0_seq1	5225	852	3258	1178	1301	452	1828	2460	179	648	593	1439	2916	1849	3513	488	1037	1016	1470	97	1093	2890	1325	3056
comp1235748_c0_seq1	5	3	7	3	0	1	4	12	4	5	1	12	10	10	10	0	3	2	4	0	1	3	2	22
comp1236442_c0_seq1	5	2	7	1	1	1	5	7	0	3	0	6	13	12	6	0	0	2	4	0	4	1	1	4
comp1236612_c0_seq1	55	4	42	15	17	10	12	6	6	3	8	19	23	23	17	7	3	3	9	3	9	20	11	12
comp1236662_c0_seq1	4	6	11	1	2	2	2	5	1	2	0	15	4	5	5	1	1	3	1	1	0	4	0	4
comp1238426_c0_seq1	0	1	2	0	0	0	2	1	1	0	0	6	2	2	0	0	0	0	0	1	0	0	0	2
comp1238452_c0_seq1	10	9	6	2	0	3	3	5	1	3	2	18	4	13	2	3	1	5	1	2	5	2	3	11
comp1238986_c0_seq1	403	93	365	134	118	79	184	184	13	92	65	150	273	235	384	44	87	143	180	27	164	261	145	472
comp1241592_c0_seq1	157	30	64	98	99	9	44	65	10	33	89	52	95	155	148	16	44	58	81	4	40	110	152	190
comp1244303_c1_seq1	0	0	1	0	0	0	0	0	0	1	0	0	1	1	0	0	0	0	0	0	0	1	0	0
comp1244797_c0_seq1	12724	2923	10119	4789	5777	2589	7784	4411	384	5035	2908	3412	8956	7688	18383	1550	3539	7396	6151	426	2318	20764	9650	14926
comp1245434_c0_seq1	42	2	59	4	11	1	7	7	1	5	4	20	10	35	7	0	6	2	14	0	15	7	9	36
comp1245915_c0_seq1	8	15	28	3	2	5	14	28	8	15	5	48	36	48	23	3	13	12	10	3	6	3	8	51
comp1248126_c0_seq1	3	1	6	1	0	0	0	1	1	0	0	8	12	2	6	0	3	1	1	0	2	0	1	3
comp1249088_c0_seq1	4	3	11	1	1	2	1	4	0	3	3	9	2	7	2	0	1	2	1	0	0	3	0	7
comp1249128_c0_seq1	1	1	4	1	0	0	2	1	0	1	0	0	1	2	0	0	0	1	1	0	1	0	0	1
comp1252590_c0_seq1_contamination	27	12	26	14	2	6	11	49	5	14	4	30	40	33	12	16	9	11	13	8	16	17	7	55
comp1253291_c0_seq1	2	1	2	1	0	0	1	11	1	0	0	7	7	3	0	0	0	0	0	0	1	3	0	2
comp1253965_c0_seq1	7	3	10	6	3	2	8	21	2	9	1	28	44	33	19	1	8	10	6	0	4	3	4	36
comp1255451_c0_seq1	3	1	0	0	0	1	0	3	0	1	0	3	2	2	0	0	1	0	0	0	0	0	1	1
comp1256505_c1_seq1	1	4	2	2	3	3	3	1	0	1	0	0	0	3	2	1	0	2	3	0	0	1	0	1
comp1257501_c0_seq1	1	0	2	0	2	0	4	2	0	0	0	6	3	4	2	0	0	1	0	0	0	2	0	2
comp1258781_c0_seq1	1	3	5	0	1	0	5	4	1	2	1	5	5	5	4	0	2	0	3	1	0	1	0	12
comp1259234_c0_seq1	199	328	250	91	74	180	71	154	24	92	32	230	207	298	170	29	55	128	157	29	108	110	22	369
comp1259402_c0_seq1	9	8	16	3	2	4	5	14	2	5	2	20	16	19	9	0	3	8	8	1	0	1	1	16
comp1260271_c0_seq1	59	32	47	18	17	14	19	59	12	14	5	58	48	31	43	7	12	7	15	1	33	25	19	57
comp1262067_c0_seq1	1	0	2	1	0	0	1	1	0	1	0	3	5	9	2	0	1	2	1	1	0	0	0	6
comp1262796_c0_seq1	8	2	15	2	0	3	4	10	1	7	2	18	18	27	12	0	1	5	2	1	3	4	1	31
comp1263608_c0_seq1	33	12	42	11	9	2	12	30	3	2	7	14	38	17	36	9	11	13	16	2	12	47	11	23
comp1263873_c0_seq1	1	2	3	4	2	1	3	2	0	3	1	2	9	11	6	1	1	5	3	0	0	2	0	7
gnl|Pdu_trscr_assembly_1|1481	3117	243	1812	856	929	215	995	1003	64	632	427	807	1517	1387	1820	159	303	698	887	37	685	1738	829	1743
comp1265957_c0_seq1	5	10	6	2	2	10	11	7	2	5	1	21	12	22	13	3	6	3	5	4	10	2	1	25
comp1266523_c0_seq1	6	6	16	0	3	7	10	10	1	2	1	12	24	14	10	0	5	11	1	0	0	0	3	19
comp1266892_c0_seq1	9	7	10	5	2	2	4	13	1	3	2	13	16	24	10	0	3	2	5	0	4	2	0	22
comp1267071_c0_seq1	17	14	29	13	1	5	14	33	7	14	7	45	47	62	23	7	14	14	14	4	1	7	7	40
comp1267867_c0_seq1	529	2	424	272	235	2	246	322	0	155	136	109	162	397	803	8	6	331	247	1	90	705	220	440
comp1268432_c0_seq1	6	4	4	2	0	3	0	7	1	1	0	2	2	3	0	0	0	4	5	0	2	3	0	4
comp1269100_c0_seq1	8	7	10	2	0	4	9	14	3	7	2	11	23	27	9	0	2	6	6	0	4	1	3	10
comp1269381_c0_seq1	1	1	1	0	1	1	0	2	0	2	0	4	2	1	2	0	0	1	0	0	1	0	0	3
comp1269421_c0_seq1	2	0	2	1	0	0	0	2	0	1	0	4	4	6	3	0	3	1	0	1	0	0	0	3
comp1269449_c0_seq1	0	1	0	0	2	0	0	0	0	0	0	1	1	0	0	0	0	0	1	0	0	0	0	2
comp1269527_c0_seq2	1	0	1	0	0	0	1	0	0	0	0	0	0	0	0	0	0	0	0	0	0	0	0	0
comp1269688_c0_seq1	0	0	2	0	0	0	1	0	0	0	0	4	0	1	0	0	0	0	0	0	0	0	1	2
comp1269821_c0_seq1	0	1	1	0	0	1	1	2	2	2	0	8	3	7	0	0	1	1	1	1	3	0	0	3
comp1269907_c0_seq1	6	13	4	3	1	2	3	11	1	2	0	9	6	6	5	2	2	4	6	2	7	2	0	14
comp1269972_c0_seq1	70	6	17	25	14	3	39	19	0	6	4	4	27	37	51	0	3	6	48	0	7	43	18	41
comp1270005_c0_seq1	5	0	3	2	0	0	0	0	0	0	0	5	4	3	3	0	0	2	0	0	1	0	0	6
comp1270234_c0_seq1	1	0	1	0	0	1	1	0	0	0	1	2	1	0	0	0	0	1	0	0	0	0	1	2
comp1270477_c0_seq1	1	2	2	1	0	1	3	5	0	2	0	5	4	1	3	0	0	2	3	1	1	0	2	4
comp1270639_c0_seq1	1	1	4	1	0	0	3	1	0	0	2	6	12	9	4	0	2	1	0	2	2	2	0	4
comp1271176_c0_seq1	18	3	16	10	26	4	5	10	5	8	5	13	15	29	3	2	6	9	2	0	16	4	5	14
comp1271188_c0_seq1	9	4	6	4	0	2	9	15	2	4	3	20	9	16	5	0	5	6	3	1	2	2	1	14
comp1271283_c0_seq1	4	2	2	1	0	0	0	3	0	2	0	4	0	2	2	0	0	1	0	0	2	1	2	2
comp1271442_c0_seq1	0	0	0	0	0	0	0	0	0	0	0	2	3	1	1	0	0	0	1	0	0	0	0	3
comp1271561_c0_seq1	3	2	5	5	0	3	4	10	4	3	1	7	5	8	7	0	1	3	0	2	2	2	1	7
comp1271604_c0_seq1	5	5	11	4	0	5	4	8	0	7	1	20	7	14	10	0	4	4	3	3	2	5	4	18
comp1271683_c0_seq1	1064	255	1103	320	552	277	419	553	40	245	251	496	878	480	686	155	220	248	258	22	594	712	296	893
comp1271728_c0_seq1	1367	25	810	558	361	21	627	179	11	168	235	45	633	888	780	26	83	124	439	15	159	416	527	562
comp1271731_c0_seq1	14	2	10	6	1	3	8	19	4	2	2	9	10	33	4	0	0	1	5	0	8	2	5	13
comp1271977_c0_seq1	3	7	18	6	5	5	19	17	3	7	3	26	17	21	20	1	3	5	2	1	2	0	2	32
comp1272098_c0_seq1	8	0	6	2	0	3	8	9	2	1	0	5	11	5	7	3	4	2	1	1	2	4	3	5
comp1272104_c0_seq1	1	1	1	2	0	0	2	0	0	0	0	3	13	5	2	0	0	0	0	0	0	0	0	6
comp1272122_c0_seq1	32	13	30	19	7	10	22	36	7	17	2	50	49	44	22	6	8	20	24	1	14	8	7	45
comp1272461_c0_seq1	3	2	48	2	5	4	6	1	0	4	1	5	10	14	26	0	8	2	1	0	8	11	5	18
comp1272503_c0_seq1	9	4	21	5	2	9	10	11	3	16	1	17	110	21	15	19	9	7	4	0	6	9	5	28
comp1272515_c0_seq1	14	6	8	2	9	9	6	10	1	3	7	9	13	5	11	2	6	7	3	0	17	12	7	11
comp1272768_c0_seq1_contamination	4	5	8	2	0	5	3	3	1	2	2	12	13	25	7	2	1	5	9	0	0	3	1	22
comp1272777_c0_seq1	5	4	9	3	1	5	3	6	0	3	2	4	4	10	4	5	0	1	3	1	3	8	6	11
comp1273029_c0_seq1	9	12	12	6	1	2	4	14	3	7	2	12	15	17	13	3	5	5	4	3	3	1	5	18
comp1273037_c0_seq1	2	2	5	0	0	0	3	1	0	0	0	1	5	6	2	0	1	2	0	0	0	0	2	4
comp1273044_c0_seq1	12	14	26	8	4	3	15	19	3	9	3	34	42	24	12	3	5	11	15	3	16	5	8	36
comp1273112_c0_seq1	13	11	17	12	2	1	18	26	5	22	4	37	44	53	34	2	13	11	13	0	3	2	12	53
comp1273190_c0_seq1	3	1	7	0	0	0	4	4	1	2	0	2	10	4	1	2	1	4	2	0	2	0	0	10
comp1273793_c0_seq1	0	0	1	0	0	0	0	0	1	0	1	3	0	0	1	0	0	1	1	0	1	0	0	3
comp1273819_c0_seq1	0	1	4	0	0	0	0	0	0	2	1	0	0	2	1	0	1	1	1	0	2	0	0	1
comp1274010_c0_seq1	12	1	0	0	3	0	1	0	1	0	0	0	0	1	0	0	0	3	2	0	0	1	1	3
comp1274093_c0_seq1	8	6	6	1	1	2	3	5	2	8	1	19	19	13	8	1	5	6	2	3	2	1	2	15
comp1274142_c0_seq1	3	4	4	1	0	0	3	1	0	0	1	11	8	8	2	0	0	1	2	3	2	0	0	4
comp1274160_c0_seq1	1	0	0	0	0	0	4	0	0	0	0	1	0	0	1	0	0	0	0	0	0	0	0	0
comp1274403_c0_seq1	5	5	4	2	0	1	4	10	3	4	0	7	14	4	2	3	0	0	1	0	0	0	1	5
comp1274762_c0_seq1	10	17	23	7	3	7	12	15	7	6	1	31	36	31	10	0	8	5	9	1	0	6	1	34
comp1274775_c0_seq1	1	0	5	1	3	1	2	1	0	1	2	1	2	0	0	1	0	0	3	0	7	4	0	3
comp1274960_c0_seq1	1	3	9	1	0	0	2	8	0	2	0	11	10	7	3	0	4	6	2	2	1	1	1	12
comp1275281_c0_seq1	0	2	4	1	0	2	2	5	0	3	1	7	6	8	3	0	2	1	4	1	2	1	2	6
comp1275389_c0_seq1	74	25	54	31	13	10	35	68	3	21	23	76	66	75	56	2	21	18	29	3	6	19	11	77
comp1275823_c0_seq1	1	1	1	0	1	1	1	2	0	1	0	1	0	1	0	0	0	0	0	1	0	0	1	0
comp1276073_c0_seq1	1	1	3	0	0	0	0	2	0	1	0	6	3	2	2	0	0	0	0	0	1	0	1	3
comp1276153_c0_seq1	3	4	3	1	0	2	5	1	0	1	1	6	5	5	6	0	2	0	2	0	0	1	1	3
comp1276237_c0_seq1	1	0	2	0	0	0	0	0	0	0	0	0	0	2	0	0	0	0	1	0	0	0	0	0
comp1276457_c0_seq1	7	5	4	7	1	0	3	5	0	1	2	7	10	15	2	0	1	2	5	1	2	2	0	16
comp1276684_c0_seq1	1	4	2	4	0	0	1	5	0	4	0	7	6	8	0	0	0	0	0	0	1	1	4	5
comp1276846_c0_seq1	1	0	2	0	0	0	0	7	0	0	0	3	3	2	1	0	0	5	2	0	2	2	0	2
comp1277076_c0_seq1	1	1	0	2	0	0	2	3	0	0	0	1	1	0	1	0	0	0	0	0	0	0	0	3
comp1277376_c0_seq1	0	0	0	0	0	0	1	3	0	0	0	5	4	1	0	0	2	0	0	1	1	0	2	3
comp1277424_c0_seq1	26	14	29	1	10	2	21	5	1	4	1	14	27	11	29	5	7	10	7	0	5	21	8	22
comp1277465_c0_seq1	19	6	1	1	1	3	0	1	0	0	0	2	0	3	0	0	0	5	3	0	0	6	0	0
comp1277484_c0_seq1	6	8	14	6	0	3	6	11	3	4	1	29	31	20	3	2	6	6	2	1	1	1	1	22
comp1277590_c0_seq1	9	1	0	0	2	0	0	1	1	2	0	2	3	2	5	0	4	0	4	0	1	2	1	5
comp1278119_c0_seq1	5	0	2	1	1	2	1	2	1	1	1	3	3	1	2	0	1	0	2	0	0	1	0	7
comp1278671_c0_seq2	4	1	0	0	0	0	0	0	0	0	0	1	1	0	4	0	3	2	1	0	1	1	0	0
comp1278890_c0_seq1	2	5	12	2	1	0	2	7	2	1	0	13	7	15	9	0	2	5	2	0	1	0	0	9
comp1278999_c0_seq1	2	0	9	8	0	5	3	1	0	1	3	3	4	4	3	2	4	2	0	0	0	4	0	8
comp1279595_c0_seq1	45	20	64	36	15	18	28	69	13	30	13	95	103	106	55	9	29	28	30	1	22	18	28	109
comp1279745_c0_seq1	3	1	6	0	0	0	1	0	0	0	4	6	5	4	3	0	0	0	0	0	5	0	0	7
comp1279831_c0_seq1	4	1	4	5	3	0	12	15	1	2	5	17	7	13	3	1	4	5	0	0	0	1	5	4
comp1279970_c1_seq1	2	3	3	0	1	0	5	4	0	0	0	3	2	4	2	0	0	2	1	0	0	0	0	2
comp1280695_c0_seq1	4	4	16	5	3	7	6	11	0	2	1	16	16	8	9	2	0	2	6	1	7	6	1	7
comp1280750_c0_seq1	8	0	7	16	1	1	8	8	2	6	2	18	9	14	6	2	4	0	2	0	13	3	2	5
comp1281007_c0_seq1	1754	147	1044	524	576	61	450	759	67	343	249	703	837	813	687	64	136	281	305	21	436	676	336	923
comp1281090_c0_seq1	12	4	19	5	3	2	5	17	2	7	0	26	37	24	14	2	7	13	11	1	3	2	2	29
comp1281169_c0_seq2	0	0	1	1	0	1	0	1	0	2	1	1	3	4	2	0	0	0	0	0	0	2	1	1
comp1281272_c0_seq1	1910	48	1766	685	988	121	1100	2975	128	898	510	2630	1831	1810	2251	39	88	1337	481	3	677	2757	1899	2328
comp1281342_c0_seq1	4	1	7	2	1	1	5	10	0	3	3	7	12	14	7	2	0	5	4	0	0	0	2	10
comp1281387_c0_seq1	3	2	9	3	0	0	6	9	0	3	1	4	10	13	6	0	2	10	1	0	0	0	0	11
comp1281460_c0_seq1	0	1	0	1	1	2	1	7	2	3	0	9	4	6	3	3	9	1	2	0	0	0	3	4
comp1282114_c0_seq1	4	3	17	4	0	4	4	7	5	2	0	18	24	16	3	0	2	7	3	0	4	1	5	14
comp1282186_c1_seq1	6	6	2	2	1	3	2	5	2	0	1	4	3	5	1	1	0	4	0	0	1	1	2	9
comp1282233_c0_seq1	8	12	5	3	3	1	7	6	1	4	0	15	7	20	7	2	2	5	7	0	2	1	0	12
comp1282271_c0_seq1	3	3	5	0	0	0	5	6	0	3	2	5	6	5	3	0	2	1	2	0	0	1	1	10
comp1282347_c0_seq1	12	11	20	7	4	8	7	11	1	8	3	24	17	28	11	0	3	6	10	0	1	1	0	22
comp1282448_c0_seq1	1	0	3	5	1	0	2	2	0	3	1	2	5	6	5	0	1	2	1	0	2	1	0	6
comp1282604_c0_seq1	1	0	0	1	0	1	2	0	0	1	0	1	4	3	1	0	2	3	0	0	0	2	0	0
comp1282722_c0_seq1	7	6	26	7	1	4	12	13	5	8	3	28	25	22	10	4	2	6	3	1	2	4	2	26
comp1282791_c0_seq1	6	6	8	6	0	6	11	16	4	5	3	20	21	39	13	3	9	8	9	1	4	3	6	25
comp1282941_c0_seq1	494	119	353	200	188	65	184	289	38	87	71	215	219	258	172	55	81	56	100	8	166	187	99	219
comp1283160_c0_seq1	2	1	1	4	2	3	4	7	3	2	1	5	4	7	0	0	1	4	2	0	0	2	4	7
comp1283172_c0_seq1	6	4	5	4	1	0	8	7	0	5	2	8	5	7	4	1	3	1	1	0	1	1	0	7
comp1283215_c0_seq1	2	1	3	2	0	5	0	4	0	1	0	2	5	4	1	1	0	2	2	1	1	0	0	3
comp1283354_c0_seq1	0	0	7	1	1	0	2	0	0	0	1	3	4	7	2	0	1	2	2	0	3	1	3	2
comp1283458_c0_seq1	4	2	8	1	1	0	0	0	0	3	0	5	11	7	2	0	0	1	0	0	1	0	0	8
comp1283580_c0_seq1	6	10	12	14	3	5	19	36	5	9	7	20	16	29	19	3	6	7	6	1	9	3	5	25
comp1283658_c0_seq1	0	2	1	0	0	4	7	8	3	0	2	5	5	2	4	0	1	1	0	0	5	0	2	5
comp1283743_c0_seq1	1	3	3	0	1	1	3	4	0	4	0	9	15	11	2	0	3	1	4	0	0	1	0	13
comp1283933_c0_seq1	3	4	8	4	1	2	9	13	3	5	2	11	18	11	8	2	2	3	6	0	4	1	1	13
comp1283946_c0_seq1	0	2	2	3	0	0	0	1	0	1	0	7	5	3	3	0	0	1	0	1	1	1	0	4
comp1284006_c0_seq1	16	4	13	2	0	3	3	5	0	6	0	13	8	12	3	0	1	4	8	1	0	2	0	10
comp1284051_c0_seq1	0	0	1	0	0	0	1	0	0	1	0	0	0	1	2	0	2	0	0	0	1	1	0	0
comp1284302_c0_seq1	4	5	15	3	0	1	8	16	0	7	0	21	18	27	6	0	3	16	6	0	2	9	5	18
comp1284456_c0_seq1	11	2	23	20	10	5	7	13	1	1	2	13	34	19	11	6	7	6	4	3	15	14	7	33
comp1284593_c0_seq1	89	25	38	43	26	29	58	26	6	22	15	39	41	66	54	32	20	9	16	1	38	46	20	43
comp1284641_c0_seq1	20	3	15	10	5	3	13	13	6	7	4	10	25	27	8	1	9	3	8	0	11	6	6	35
comp1284697_c0_seq1	5	2	5	0	0	2	1	1	1	0	2	7	3	10	3	0	0	4	1	0	0	1	0	5
comp1284765_c0_seq1	5	3	6	1	2	0	1	3	0	1	0	9	7	4	3	1	0	2	0	1	2	1	2	6
comp1284883_c0_seq1	0	0	1	0	0	0	1	1	0	0	0	1	1	1	0	0	0	0	0	0	0	0	0	0
comp1285178_c0_seq1	0	1	2	1	0	0	0	0	0	0	0	0	3	2	1	0	0	0	1	1	0	0	0	2
comp1285247_c0_seq1	18	2	20	9	3	7	10	25	2	4	4	15	18	22	34	8	7	4	12	0	14	14	18	25
comp1285314_c0_seq1	6	5	9	3	1	2	8	9	2	5	3	21	9	17	3	1	4	4	2	0	4	1	2	17
comp1285501_c0_seq1	36	8	7	17	14	6	24	34	1	12	12	11	24	73	91	8	16	28	35	0	13	43	37	54
comp1285525_c1_seq1	5	5	16	13	3	6	10	19	3	7	1	21	27	20	10	1	5	12	12	0	2	8	7	31
comp1285633_c0_seq1	5	0	5	2	0	3	0	6	0	2	1	9	12	6	1	0	2	2	1	0	4	3	1	10
comp1285658_c0_seq1	3	2	5	2	1	2	4	6	1	2	1	10	9	9	6	0	0	2	2	0	2	2	1	9
comp1285658_c1_seq1	1	2	5	0	0	0	1	5	1	1	0	3	7	9	2	0	1	4	1	2	0	0	2	0
comp1285708_c0_seq1	10	7	21	4	3	5	8	29	7	8	2	30	26	15	20	2	9	5	8	0	2	2	5	30
comp1285733_c0_seq1	10	3	4	3	3	2	4	7	0	2	2	11	6	8	6	0	3	3	0	0	0	0	1	9
comp1285796_c0_seq1	3	0	4	6	1	1	2	7	1	1	4	9	10	9	2	0	1	1	1	3	6	1	1	5
comp1285884_c0_seq1	15	26	35	14	4	3	17	17	6	13	3	27	33	35	19	1	14	17	13	0	0	8	7	46
comp1285896_c0_seq1	25	21	29	6	1	8	8	22	5	3	1	27	38	22	13	6	5	13	12	5	14	5	7	28
gnl|Pdu_trscr_assembly_1|87944	18	18	40	15	18	26	20	44	16	16	5	66	58	77	26	6	15	13	18	5	23	3	18	36
comp1285935_c0_seq1	2	0	2	0	1	2	0	0	0	1	0	5	4	4	0	0	1	0	2	0	0	0	0	5
comp1286014_c0_seq1	0	0	0	0	0	1	1	1	0	0	0	0	0	1	0	0	0	0	1	0	0	0	0	2
comp1286063_c0_seq1	6	12	14	2	1	6	7	9	2	12	3	14	15	11	11	0	7	5	4	1	0	3	1	16
comp1286207_c0_seq1	9	5	20	5	0	2	7	13	4	6	1	27	20	30	9	1	7	11	6	0	2	1	3	29
comp1286230_c0_seq1	0	0	1	1	0	0	1	0	0	1	0	0	16	3	2	0	0	1	0	0	0	0	1	2
comp1286388_c0_seq1	11	1	2	0	0	0	1	2	0	1	0	6	1	1	2	0	0	0	0	0	3	0	5	4
comp1286401_c0_seq1	3	2	3	3	0	4	2	2	0	1	0	6	6	9	2	0	1	1	1	0	0	0	0	8
comp1286478_c0_seq1	15	8	7	1	1	5	3	9	4	5	0	14	15	21	10	1	6	5	7	2	1	3	2	27
comp1286576_c0_seq2	40	9	37	6	12	2	15	7	0	4	4	13	21	13	20	1	2	7	7	1	12	28	5	29
comp1286614_c0_seq1	12	4	28	4	5	5	5	28	0	2	3	9	20	1	6	2	4	2	3	0	1	9	0	12
comp1286616_c0_seq1	6	12	21	7	6	8	13	35	0	9	3	37	47	54	15	5	13	11	13	0	3	6	4	51
comp1286663_c0_seq1	1	0	1	0	0	0	0	1	0	2	0	3	1	0	0	0	1	1	0	0	1	0	1	4
comp1286696_c0_seq1	7	1	9	5	8	4	13	9	1	1	6	6	12	10	8	2	4	6	7	0	10	3	8	8
comp1286697_c0_seq1	4	3	6	1	1	0	1	4	3	2	0	8	8	9	4	0	1	5	6	0	4	0	2	6
comp1286751_c0_seq1	1	0	7	6	4	10	4	8	0	8	5	4	15	6	3	0	9	1	4	0	7	5	4	5
comp1286825_c0_seq1	5	3	9	4	3	4	6	9	2	3	3	11	14	2	16	6	4	6	2	3	8	9	6	9
comp1286836_c0_seq1	2	0	0	0	0	3	3	3	0	2	2	6	2	3	5	1	1	1	1	1	0	0	2	2
comp1286907_c0_seq1	5	6	24	8	2	5	1	8	1	5	3	13	10	11	8	0	8	4	6	1	2	6	4	9
comp1286985_c0_seq1	1	1	0	0	0	0	0	1	0	1	0	1	3	4	1	0	0	0	0	1	3	0	0	2
gnl|Pdu_trscr_assembly_1|2839	1764	383	1228	576	510	249	590	485	109	256	245	409	862	683	981	158	458	290	424	21	299	791	448	902
comp1287119_c0_seq1	3	0	1	0	2	2	1	4	0	0	0	5	3	4	2	0	0	1	0	0	0	1	0	3
comp1287122_c0_seq1	5	2	8	0	5	2	10	4	1	3	3	4	5	4	38	2	3	13	2	0	1	32	3	19
comp1287140_c0_seq1	3	2	6	1	0	2	8	15	2	10	0	15	20	24	9	1	4	2	3	2	2	3	3	22
comp1287276_c0_seq1	3	2	14	2	1	2	2	15	3	1	2	17	14	22	8	2	3	7	6	2	1	4	5	16
comp1287305_c0_seq1	1	0	4	0	0	2	0	2	1	0	0	5	7	1	0	0	0	2	0	0	0	2	0	6
comp1287322_c0_seq1	0	2	4	1	0	0	1	0	1	0	1	8	3	2	3	0	0	0	2	0	0	2	0	6
comp1287368_c0_seq1	2	0	0	0	0	0	0	0	0	0	0	5	1	0	0	0	1	0	0	0	0	0	0	3
comp1287535_c0_seq1	2	4	5	2	1	3	2	2	1	3	0	6	5	6	2	0	2	2	3	4	0	1	0	7
comp1287831_c0_seq1	2	4	5	4	1	2	2	2	0	1	0	9	7	16	11	1	2	5	3	1	0	3	0	11
comp1287864_c0_seq1	15	11	30	19	1	8	9	23	7	18	2	27	24	42	13	2	5	15	7	1	3	4	4	39
comp1288026_c0_seq1	2	4	8	2	3	5	6	7	0	2	3	11	5	10	5	1	1	1	2	2	10	2	0	14
comp1288073_c0_seq1	4	8	7	4	2	2	5	7	0	5	1	18	17	13	5	1	1	6	2	2	0	1	2	9
comp1288152_c0_seq1	1	1	6	4	0	1	4	4	1	2	1	5	6	8	3	0	4	1	3	0	0	1	0	10
comp1288261_c0_seq1	680	48	355	220	228	37	226	252	27	137	90	234	301	252	386	30	63	135	135	9	135	386	153	265
comp1288566_c0_seq1	13	0	4	5	3	1	8	13	1	6	4	13	10	4	8	1	3	1	3	1	5	2	3	3
comp1288872_c0_seq1	22	12	23	11	3	6	10	22	2	8	4	32	37	39	18	0	4	9	10	3	4	3	2	29
comp1289020_c0_seq1	4	0	3	0	0	0	3	1	0	1	0	2	5	0	3	0	0	0	0	0	0	0	0	2
comp1289067_c0_seq1	4	2	1	1	0	1	4	5	1	7	0	6	7	11	5	1	2	6	3	0	1	1	0	21
comp1289342_c0_seq1	0	2	3	3	0	0	1	3	0	2	0	5	11	9	6	0	2	2	5	0	0	0	0	10
comp1289445_c0_seq1	41	7	20	10	17	5	14	7	1	2	4	8	9	18	31	6	5	5	8	1	13	15	12	23
comp1289488_c0_seq1	0	0	11	0	1	0	0	5	1	2	0	6	2	11	1	1	1	3	0	2	2	0	0	0
comp1289648_c0_seq1	0	0	1	0	0	1	2	5	0	2	0	7	4	6	0	0	0	0	0	1	0	0	1	6
comp1289772_c0_seq1	5	8	8	8	1	1	11	7	1	5	2	29	18	21	10	1	7	5	2	2	3	3	5	11
comp1289872_c0_seq1	4	2	5	2	2	1	1	3	2	6	1	11	13	11	1	0	0	6	5	1	2	0	2	12
comp1290209_c0_seq1	2	1	3	0	0	2	0	3	1	2	0	2	5	4	0	0	0	2	0	0	0	2	0	2
comp1290238_c0_seq1	1	1	1	0	1	0	1	0	0	1	0	3	0	5	2	2	0	2	2	0	0	0	1	2
comp1290583_c0_seq1	6	2	1	1	2	0	0	4	1	2	0	2	1	1	0	0	1	2	1	0	2	1	0	1
comp1290705_c0_seq1	3	1	5	0	0	0	0	2	0	0	0	0	2	2	0	0	0	1	1	0	0	0	0	3
comp1290849_c0_seq1	5	3	10	1	1	1	1	10	2	3	0	9	8	7	2	0	2	2	1	1	0	1	1	7
comp1290910_c0_seq1	4	1	4	2	1	0	0	6	1	6	0	1	13	2	6	1	5	2	2	0	0	1	0	11
comp1290936_c0_seq1	2	2	1	2	2	0	2	1	0	0	1	2	3	1	5	0	1	1	0	0	0	1	0	5
comp1290979_c1_seq1	3	1	1	1	0	1	3	1	1	2	0	5	5	4	3	0	0	0	1	0	0	0	0	3
comp1291054_c0_seq1	18	11	29	13	2	9	22	34	5	16	2	38	64	64	26	2	14	14	17	3	8	7	8	71
comp1291089_c0_seq1	3	0	1	1	0	0	0	4	0	2	0	2	4	4	1	0	1	1	0	0	0	0	1	1
comp1291122_c0_seq1_contamination	1	0	4	0	0	0	2	2	0	0	0	1	2	1	0	0	0	0	0	0	0	0	1	1
comp1291136_c0_seq1	8	5	7	0	1	2	7	8	1	10	0	17	23	10	11	1	4	4	0	4	4	1	4	19
comp1291245_c0_seq1	338	6	260	74	56	1	314	58	2	119	41	17	99	185	468	1	12	85	187	0	14	416	118	211
comp1291289_c0_seq1	1	2	0	2	1	0	0	0	1	2	0	3	1	4	1	0	1	1	0	0	0	1	0	2
comp1291359_c0_seq1	1	0	0	1	0	0	2	1	0	1	0	0	0	4	2	0	0	0	0	0	0	0	0	2
comp1291372_c0_seq1_contamination	0	0	5	0	0	0	1	2	0	0	0	1	5	4	1	1	0	0	0	0	0	0	0	3
comp1291464_c0_seq1	67	0	1	34	30	1	38	50	0	15	3	7	33	14	70	0	6	34	18	0	5	45	12	31
comp1291798_c0_seq1	2	0	2	1	0	0	1	3	0	1	0	4	6	1	1	1	0	1	1	0	0	0	0	8
comp1291836_c0_seq1	0	0	2	0	0	2	0	3	2	1	0	3	1	4	2	0	0	0	3	0	0	0	0	2
comp1291856_c0_seq1	47	24	38	32	9	11	28	38	5	10	9	60	31	69	34	5	11	15	17	1	5	10	6	53
comp1291939_c0_seq1	3	2	2	1	0	1	0	1	1	0	2	1	0	1	0	1	1	1	0	0	0	1	0	2
comp1291954_c0_seq1	0	0	3	2	0	1	0	2	0	1	0	0	0	1	1	0	0	0	0	0	0	0	0	0
comp1292203_c0_seq1	1	3	2	0	1	2	0	2	2	1	0	3	6	1	0	0	0	2	3	0	1	0	1	9
comp1292218_c0_seq1	5	5	2	2	4	4	2	22	3	1	1	10	6	9	5	4	0	1	5	0	2	2	2	10
comp1292338_c0_seq1	6	6	14	3	3	5	4	6	1	8	2	18	21	22	10	2	2	5	8	0	4	4	3	3
comp1292350_c0_seq1	2	4	2	2	0	1	2	6	2	2	0	3	4	5	1	0	0	1	4	0	0	1	0	10
comp1292365_c0_seq2	2	0	1	1	0	1	0	7	0	0	1	0	6	2	0	0	2	2	1	0	3	4	1	5
comp1292369_c0_seq1	0	1	0	0	0	1	0	0	0	0	0	3	1	0	0	0	0	0	0	0	0	5	0	1
comp1292428_c0_seq1	2	0	0	0	0	0	1	0	0	0	0	2	1	0	1	0	0	1	0	0	1	0	1	0
comp1292447_c0_seq1	2	0	3	0	1	0	0	4	0	0	0	2	2	3	0	0	1	1	0	0	0	2	0	8
comp1292505_c0_seq1	3	3	5	2	0	1	1	0	0	3	0	2	5	2	7	1	1	1	1	0	0	1	0	4
comp1292534_c0_seq1	11	11	29	3	2	4	5	22	4	11	0	44	34	49	22	0	6	11	11	4	1	11	2	37
comp1292677_c0_seq2	2	2	3	0	0	0	0	7	1	3	1	5	1	6	1	1	0	1	1	1	1	2	0	5
comp1292783_c0_seq1	8	9	19	10	1	4	10	12	8	7	1	24	25	24	12	1	5	6	6	0	1	6	4	17
comp1292934_c0_seq1	6	0	3	2	1	3	0	2	0	2	0	7	9	5	3	0	0	2	1	0	0	0	1	6
comp1292937_c0_seq1	8	6	12	2	9	10	6	22	3	4	4	7	3	11	6	5	2	4	4	0	7	3	2	13
comp1292987_c0_seq1	11	3	11	3	1	0	6	19	2	2	0	15	17	11	7	0	6	1	3	2	2	1	5	6
comp1293010_c0_seq1	6	2	2	0	1	3	1	1	0	0	0	5	4	3	3	1	0	4	2	0	1	2	2	4
comp1293212_c0_seq1	3	3	7	1	2	2	1	14	1	5	0	6	5	7	6	0	2	4	3	0	0	1	0	9
comp1293367_c0_seq1	0	0	1	0	0	0	0	0	3	1	1	1	1	3	0	1	1	0	0	0	5	0	1	2
comp1293437_c0_seq1	2	2	6	0	0	0	1	4	0	2	1	9	8	6	2	0	0	5	2	0	1	0	1	6
comp1293533_c0_seq1	1	0	0	1	0	0	0	0	0	0	0	1	2	3	0	0	0	0	0	0	0	0	0	0
comp1293544_c0_seq1	3	4	5	0	2	0	4	2	0	1	0	7	3	2	3	0	0	0	4	0	0	0	1	7
comp1293693_c0_seq1	4	7	2	7	4	3	11	16	16	2	3	3	3	13	6	6	7	0	1	0	1	0	2	5
comp1293761_c0_seq1	3	3	12	6	1	3	6	7	3	4	0	13	27	25	11	0	4	2	5	2	1	2	3	16
comp1293946_c0_seq1	1	1	5	1	0	0	0	4	0	0	0	6	6	1	3	0	0	0	0	0	0	1	0	2
comp1294113_c0_seq1	3	0	9	3	1	1	4	2	3	3	1	8	11	8	2	0	1	3	3	3	3	1	1	11
comp1294221_c0_seq1	5	6	3	2	1	1	3	6	0	4	0	12	5	7	3	0	5	0	1	1	2	2	1	11
comp1294266_c0_seq1	1951	274	1501	536	549	262	836	865	61	370	361	637	1274	926	1300	123	313	535	654	21	599	1101	586	1288
comp1294458_c0_seq3	2	1	2	2	1	0	1	4	1	5	1	5	11	6	3	0	1	2	1	0	2	2	0	5
comp1294497_c0_seq1	1	6	10	4	1	0	3	11	3	4	1	10	20	10	2	0	2	1	1	0	0	4	1	20
comp1294500_c0_seq1	12146	4138	10068	4406	5129	2937	6175	4644	716	2530	2339	3563	7662	4687	10707	2647	3799	3443	4652	410	3090	10867	3972	9175
comp1294568_c0_seq1	0	0	0	0	1	0	0	1	0	0	0	0	3	2	0	0	0	0	0	0	0	0	0	0
comp1295140_c0_seq1	0	0	2	1	0	1	5	3	0	0	0	5	5	6	0	1	1	0	3	1	1	0	0	3
comp1295259_c0_seq1	6	4	7	8	4	2	4	15	0	3	1	5	17	6	3	0	5	3	5	0	3	11	9	10
comp1295480_c0_seq2	9	14	18	3	0	5	6	7	6	2	2	12	15	12	49	8	24	9	12	0	0	49	4	22
comp1295791_c0_seq1	1	7	4	3	1	1	5	9	1	6	1	7	9	7	9	0	2	1	2	0	0	1	0	8
comp1296512_c0_seq1	12	7	1	0	1	4	0	4	1	1	1	7	3	3	3	1	0	0	1	1	3	2	0	9
comp1296566_c0_seq1	7	9	11	5	2	0	8	16	3	11	4	18	21	18	14	1	4	4	7	2	1	5	1	25
comp1296583_c0_seq1	180	0	90	110	55	0	32	59	0	11	49	46	41	68	19	0	0	10	32	0	48	27	21	36
comp1296642_c0_seq1	0	1	1	0	1	1	2	1	0	0	1	1	10	9	4	0	0	2	0	0	0	1	0	3
comp1297051_c0_seq1	1	0	6	0	0	2	1	5	1	1	0	2	4	7	2	0	2	2	5	0	0	1	0	1
comp1297130_c0_seq1	6312	388	2948	2048	2143	174	1730	2459	225	817	744	2256	2299	2391	2280	155	189	566	1004	29	1786	2102	1069	2643
comp1297147_c0_seq1	12	12	4	2	6	4	2	1	4	6	0	13	9	6	2	0	0	6	7	0	0	4	0	4
comp1297229_c0_seq1	33	6	38	1	10	6	16	17	4	15	5	16	32	12	40	4	13	19	8	1	4	28	11	35
comp1297611_c0_seq1	2	0	0	0	0	0	0	1	0	0	0	4	1	1	0	0	0	1	3	0	0	5	1	1
comp1297965_c0_seq1	62	12	19	30	39	9	73	74	15	9	18	20	18	63	25	9	6	7	6	0	51	14	20	38
comp1298304_c0_seq1	10	13	18	8	3	6	12	14	9	14	0	37	39	32	21	4	10	14	9	1	1	6	7	38
comp1298623_c0_seq2	56	10	51	50	13	9	39	44	7	20	15	32	37	60	60	9	26	2	21	0	14	52	17	47
comp1299002_c0_seq1	16	2	8	1	1	0	4	3	1	0	3	5	8	16	3	0	8	0	2	0	1	0	2	12
comp1299104_c0_seq1	9	7	20	7	2	11	15	22	3	15	3	37	31	41	25	3	7	16	11	4	5	7	2	41
comp1299398_c0_seq1	8	10	12	1	1	1	5	11	2	2	2	18	20	13	3	0	4	4	0	0	0	1	3	17
comp1299555_c0_seq1	9	2	1	1	5	2	0	2	1	2	0	10	7	3	0	0	1	1	2	2	1	6	3	5
comp1299714_c0_seq1	15	5	1	0	0	0	1	0	1	1	1	3	1	1	0	0	0	0	2	0	5	3	1	0
comp1299741_c0_seq1	4	1	2	1	0	0	2	4	0	2	0	2	11	10	4	0	0	2	5	0	1	1	0	9
comp1299972_c0_seq1	20	20	44	14	13	5	20	32	10	14	14	21	38	28	33	3	15	21	17	0	10	26	11	42
comp1300126_c0_seq1	15	3	3	3	2	0	1	3	0	5	0	4	16	4	7	1	1	4	7	1	3	12	5	16
comp1300233_c0_seq1	4	2	2	1	0	1	0	6	0	0	0	0	3	5	1	0	0	0	1	0	1	2	1	3
comp1300240_c0_seq1	2	2	4	2	0	3	1	8	0	1	0	5	7	12	1	0	1	1	1	0	0	1	1	10
comp1300435_c0_seq1	1	0	0	2	0	1	1	2	0	1	1	3	4	1	2	0	0	2	2	0	0	0	0	3
comp1300920_c0_seq1	1	0	2	3	1	0	0	2	0	4	0	5	3	3	3	0	1	2	1	1	0	0	0	6
comp1301064_c0_seq1	5	5	11	2	0	0	9	13	1	6	1	8	14	23	8	0	6	9	5	0	0	3	1	27
comp1301356_c0_seq1	1	0	8	2	0	1	1	5	0	3	0	7	8	5	1	0	0	0	1	0	0	0	2	5
comp1301639_c0_seq1	2	3	4	0	0	1	1	1	0	1	1	2	3	9	6	0	1	3	2	0	2	1	2	8
comp1302118_c0_seq1	7	4	22	3	1	3	6	26	4	12	3	21	31	30	15	5	11	7	5	5	2	2	4	43
comp1302596_c0_seq1	4	3	10	0	0	1	6	5	1	2	0	7	10	8	3	0	2	2	6	0	1	0	2	13
comp1303666_c0_seq1	0	0	1	0	0	0	1	6	2	1	0	1	5	7	1	2	1	0	1	0	1	1	0	2
comp1303680_c0_seq1	0	0	6	1	0	0	2	2	0	2	0	11	6	0	1	1	1	1	1	0	0	0	0	2
comp1303724_c0_seq1	13	6	5	1	1	2	5	2	0	5	0	6	6	4	1	0	0	2	4	0	5	2	1	5
comp1303727_c0_seq1	4	4	1	1	0	1	0	3	0	1	0	2	3	3	1	0	0	0	1	0	3	0	0	2
comp1304350_c0_seq1	0	0	2	0	0	1	1	0	0	1	0	1	0	2	1	0	0	1	0	0	0	0	1	0
gnl|Pdu_trscr_assembly_1|6063	142229	23879	110324	57359	46440	18387	53321	72048	6210	33895	27895	68104	80402	78359	81061	15192	26288	32725	38212	4409	46328	59588	41378	92824
comp1304601_c0_seq1	0	1	0	0	0	0	0	0	0	1	0	1	0	0	0	0	0	0	0	0	0	0	0	0
comp1304871_c0_seq1	0	2	2	3	0	1	3	1	1	3	1	1	5	3	3	0	0	0	1	2	0	0	1	0
comp1305290_c0_seq1	5	3	4	0	0	0	0	7	2	2	1	4	11	7	4	0	4	2	1	1	0	1	0	8
comp1305321_c0_seq1	2	8	13	1	4	1	6	10	1	7	2	6	11	20	9	0	3	3	5	1	1	2	3	31
comp1305464_c0_seq1	0	0	2	0	0	0	0	2	0	1	0	3	2	4	3	1	5	1	0	0	2	0	2	2
comp1306039_c0_seq1	1	1	0	0	0	0	0	0	0	0	0	0	0	0	2	0	0	0	0	0	2	0	0	1
comp1306280_c0_seq1	4	3	2	0	0	2	2	3	0	1	1	3	8	7	5	0	2	0	3	2	0	0	1	5
comp1306445_c0_seq1	30	11	22	24	17	4	21	26	7	13	18	11	29	27	28	2	0	5	18	2	6	20	10	22
comp1306837_c0_seq1	5	2	5	2	1	3	2	3	0	1	1	1	5	0	0	1	1	3	4	0	1	1	0	4
comp1306952_c0_seq1	0	1	2	0	0	0	4	8	5	1	0	9	12	4	3	1	0	1	2	0	0	0	0	6
comp1307606_c1_seq1	1	1	3	2	0	0	0	1	0	1	0	1	3	0	1	0	0	0	0	0	1	0	0	2
comp1308878_c0_seq1	3	4	7	1	0	2	4	4	0	2	1	9	20	2	6	0	1	2	2	0	1	0	3	11
comp1309222_c0_seq1	34	1	17	10	12	3	13	12	2	0	1	7	16	18	13	1	3	7	6	0	17	26	11	17
comp1309458_c0_seq1	0	3	5	2	0	3	2	1	2	1	2	5	3	7	0	0	0	1	1	0	0	1	0	3
comp1309506_c0_seq1	5	10	17	3	2	2	8	16	1	8	0	15	23	20	13	1	8	10	7	1	4	3	2	21
comp1309848_c0_seq1	34	7	35	13	2	4	20	4	1	4	6	16	8	10	20	3	6	11	11	0	6	30	10	14
comp1310583_c0_seq1	0	0	0	0	0	0	0	0	0	0	0	0	0	0	0	0	0	0	1	0	0	0	0	3
comp1311060_c0_seq2	10	4	10	3	4	3	5	11	1	7	2	15	22	29	9	0	1	5	4	0	0	3	2	24
comp1311244_c0_seq1	21	11	13	1	4	13	22	2	8	6	3	5	15	6	60	13	35	11	21	0	5	48	13	17
comp1311261_c0_seq1	4	1	4	2	0	2	0	3	0	1	0	4	1	5	3	0	2	1	2	0	1	0	1	3
comp1311429_c0_seq1	16	6	5	10	4	1	4	0	0	6	3	3	13	4	15	3	4	6	6	1	4	10	4	13
comp1311630_c0_seq1	10	5	17	6	0	2	3	11	3	9	4	16	23	24	8	2	1	6	6	0	1	2	1	39
comp1311818_c0_seq1	4	2	9	9	2	1	3	8	2	2	3	17	10	8	10	0	2	4	5	1	2	2	3	21
comp1311833_c0_seq1	0	2	1	5	1	0	1	3	0	2	0	6	6	6	4	0	3	1	1	0	0	0	0	5
comp1311838_c0_seq1	0	2	3	0	0	0	2	0	0	0	0	4	4	2	1	0	1	0	0	1	0	0	0	2
comp1312241_c0_seq1	1	4	11	3	2	1	3	9	2	4	1	8	11	8	11	0	6	2	4	0	2	1	2	13
comp1312532_c0_seq1	4	2	11	3	2	0	2	5	0	7	0	7	9	8	3	0	0	6	2	1	0	2	2	11
comp1312651_c0_seq1	9	1	3	1	0	0	1	1	0	0	2	2	2	2	7	0	2	1	2	0	1	4	1	2
comp1312786_c0_seq1	4	2	5	2	3	2	4	11	0	3	1	11	11	13	6	0	3	4	2	2	1	4	1	12
comp1312797_c1_seq1	6	2	4	1	1	0	2	1	0	3	1	10	12	14	4	0	6	2	4	1	0	2	0	7
comp1312943_c0_seq1	8	3	5	4	1	0	1	4	1	2	1	2	4	3	3	0	0	2	1	0	1	0	2	6
comp1313594_c0_seq1	2	2	1	0	0	0	0	3	0	0	0	0	0	1	1	0	0	1	2	0	1	4	0	1
comp1313646_c0_seq2	5	0	1	1	1	1	2	2	0	1	0	1	2	1	1	0	0	0	0	0	0	1	0	0
comp1313674_c0_seq1	3	4	11	2	4	5	6	18	0	10	2	25	24	22	14	0	8	6	7	2	0	2	4	34
comp1313695_c0_seq1	4	0	2	4	1	2	6	0	0	0	2	5	0	7	3	3	1	2	0	0	0	4	6	7
comp1313919_c0_seq1	6	3	14	4	2	1	5	3	0	4	0	17	10	8	7	0	6	4	9	0	0	3	1	18
comp1313984_c0_seq1	1	0	0	0	1	0	0	2	1	1	0	1	3	4	0	0	0	0	1	1	1	1	0	2
comp1314166_c0_seq1	2	0	0	0	0	0	0	0	0	3	2	2	3	1	0	0	0	2	0	1	0	0	0	1
comp1314250_c0_seq1	20	7	25	22	5	9	23	16	6	22	5	37	55	61	32	1	17	14	19	2	5	18	10	53
comp1314452_c0_seq1	0	0	2	0	1	0	3	0	1	1	1	2	3	2	2	0	1	1	0	0	1	2	1	2
comp1314525_c0_seq1	4	6	8	2	0	2	3	5	0	1	1	9	6	12	4	0	0	1	0	1	0	0	2	11
comp1314701_c0_seq1	0	0	0	0	0	0	0	0	0	0	0	4	1	0	0	0	1	0	0	0	0	0	0	5
comp1314709_c0_seq1	2	1	0	0	0	2	1	1	1	0	0	3	3	5	3	0	1	1	0	0	0	0	0	6
comp1314724_c0_seq1_contamination	1	7	4	1	2	1	0	12	3	4	2	19	11	7	4	0	1	2	3	0	2	0	1	9
comp1315055_c0_seq1	7	5	11	0	2	5	2	5	1	3	2	8	9	17	6	3	0	5	5	0	1	3	1	9
comp1315217_c0_seq1	4	7	5	2	1	2	1	14	2	5	1	20	16	21	9	1	3	5	4	0	2	1	2	16
comp1315613_c0_seq1	2	1	4	2	0	0	0	2	0	0	2	13	3	5	4	2	0	1	2	0	1	2	1	4
comp1315794_c0_seq1	2	2	2	1	1	1	4	5	0	2	0	9	9	7	3	1	0	3	1	2	1	7	1	10
comp1315948_c0_seq1	1012	537	377	572	472	313	465	46	49	175	184	33	239	425	673	561	829	277	398	208	60	362	185	541
comp1316122_c0_seq1	6	5	15	5	1	4	5	16	0	9	1	25	18	19	8	1	3	8	4	2	1	0	2	20
comp1316382_c0_seq1	3	0	1	0	0	0	0	0	0	0	0	1	6	2	0	0	0	2	0	0	0	0	0	1
comp1316571_c0_seq1	3049	1938	2253	1187	1198	1038	1683	1271	292	592	585	799	1768	1574	3375	1203	2357	1028	1775	203	638	3266	1371	3260
comp1316672_c0_seq1	6	2	4	1	1	2	2	5	2	2	0	6	9	8	1	0	0	0	2	0	1	0	2	7
comp1316724_c0_seq1	15	6	21	11	7	5	16	16	2	4	2	10	36	10	25	8	5	7	10	0	13	2	12	18
comp1316737_c0_seq1	3	1	1	2	0	1	1	2	1	1	0	11	0	5	2	0	1	2	3	0	0	0	0	5
comp1316963_c0_seq1	1	1	2	0	0	0	0	0	0	1	0	1	1	0	3	0	0	0	0	0	0	0	2	2
comp1317020_c0_seq1	10	9	9	3	3	4	7	13	3	1	1	16	16	17	7	0	3	1	6	1	6	0	1	19
comp1317178_c0_seq1	3	1	1	0	0	0	1	1	1	0	0	6	2	2	0	0	0	2	0	0	0	0	1	4
comp1317356_c0_seq1	63	4	29	11	15	15	33	18	6	10	5	9	31	26	34	5	37	12	13	0	17	37	16	22
comp1317406_c0_seq1	4	4	4	0	1	2	6	1	0	2	1	7	8	6	3	0	0	2	3	0	1	2	2	4
comp1317436_c0_seq1	26	17	42	14	3	8	16	32	3	10	6	52	57	62	38	1	12	17	15	3	5	32	7	60
comp1317518_c0_seq1	0	0	0	1	0	0	0	2	0	1	0	0	2	2	0	0	0	0	0	0	0	0	0	0
comp1317637_c0_seq1	13	18	27	16	11	12	15	15	8	10	7	23	43	27	25	8	16	18	18	4	15	25	10	75
comp1318169_c0_seq1	34	4	23	15	25	4	26	30	1	19	13	30	24	67	16	6	6	11	16	2	36	5	20	30
comp1318222_c0_seq1	3	4	4	0	2	3	4	2	0	2	1	0	2	1	0	0	1	1	1	0	0	1	0	2
comp1318243_c0_seq1	3	1	3	0	0	1	0	0	1	3	0	2	4	5	0	0	1	1	1	0	0	0	1	4
comp1318414_c0_seq1	1	0	0	1	0	2	1	0	0	0	1	3	0	3	0	0	0	0	0	0	0	0	0	0
comp1318475_c0_seq1	0	0	2	0	0	1	0	0	1	0	1	4	0	0	0	0	1	0	0	0	0	0	0	1
comp1318490_c0_seq1	5	2	3	2	0	0	2	1	0	1	0	5	8	4	2	1	0	0	1	1	3	0	0	9
comp1318598_c0_seq1	2	2	1	1	0	0	0	2	1	1	1	0	5	2	2	1	0	1	0	0	2	0	2	3
comp1319135_c0_seq1	3	5	10	4	6	4	4	4	0	3	2	13	13	11	8	3	4	9	3	0	2	5	4	22
comp1319153_c1_seq1	1	4	0	0	5	1	3	1	0	0	0	0	2	0	4	0	0	1	0	0	0	0	2	2
comp1319590_c0_seq1	15	8	5	1	3	4	6	15	7	7	2	13	23	18	13	0	5	3	7	0	3	1	2	17
comp1320014_c0_seq1	34	3	25	4	17	1	18	16	1	7	1	12	5	10	13	2	2	3	11	0	10	10	7	6
comp1320036_c1_seq1	7	4	2	4	1	5	7	17	3	6	1	30	25	21	7	0	3	7	5	3	3	0	1	24
comp1320132_c0_seq1	1	3	3	0	0	0	3	6	1	2	1	8	14	5	2	0	0	1	2	3	0	0	1	6
comp1320379_c0_seq1	23	5	17	9	5	1	10	8	2	2	1	3	8	21	37	2	2	5	8	1	0	16	12	11
comp1321026_c0_seq1	14	15	25	3	3	8	6	3	11	3	3	13	20	9	14	7	14	4	4	0	8	10	5	16
comp1321056_c0_seq1	7	4	6	0	0	0	1	7	1	0	1	9	4	7	6	0	0	3	4	0	0	0	0	3
comp1321139_c0_seq1	0	0	1	0	0	1	1	1	0	0	0	4	0	4	0	0	1	3	0	0	0	1	0	1
comp1321981_c0_seq1	16	0	8	8	6	0	8	15	4	3	3	10	18	23	8	1	2	3	10	0	13	14	8	16
comp1322169_c0_seq1	202	20	68	71	64	6	73	49	22	33	33	54	62	96	167	33	31	21	50	0	37	97	48	97
comp1322233_c0_seq2	339	46	158	95	80	32	154	112	11	78	70	61	193	166	363	38	52	128	117	3	77	280	82	217
comp1322280_c0_seq1	0	0	1	0	0	0	0	0	0	0	0	0	1	1	0	0	0	1	1	0	1	0	0	0
comp1322334_c0_seq1	22	4	17	3	8	2	11	0	0	5	3	3	12	4	7	5	1	13	0	2	2	13	8	11
comp1322638_c0_seq1	1	2	3	0	2	10	5	5	4	1	4	13	8	7	10	4	4	2	0	1	2	1	3	9
comp1322651_c0_seq1	20	19	59	20	7	10	27	42	9	15	5	50	59	76	43	1	18	33	20	3	4	12	3	76
comp1322868_c0_seq1	5	1	19	2	4	5	7	18	0	2	10	38	6	9	34	3	1	5	2	0	5	34	3	24
comp1323251_c0_seq1	1	2	5	2	0	0	2	6	0	2	1	9	4	4	4	0	1	0	0	4	10	1	2	4
comp1323262_c0_seq1	2	3	8	1	1	1	1	6	1	1	2	4	10	12	2	0	3	2	2	0	0	1	2	5
comp1323404_c0_seq1	5	10	20	9	1	3	9	19	8	10	2	26	33	33	17	0	5	6	11	3	2	1	5	42
comp1323548_c0_seq1	20	10	0	2	3	3	1	0	0	2	0	1	3	2	1	0	0	3	12	0	1	8	0	3
comp1323722_c0_seq1	13	4	2	5	4	1	4	5	1	0	2	0	11	14	10	1	3	3	0	0	3	4	3	12
comp1323848_c0_seq1	18	13	26	11	4	7	22	46	8	20	7	61	39	54	20	2	13	16	13	2	10	4	8	52
comp1323856_c0_seq1	3	5	7	2	0	0	6	6	1	2	2	5	10	14	5	0	2	2	1	1	4	2	0	6
comp1323964_c0_seq1	2386	773	1765	795	732	405	1008	994	158	432	455	641	1632	1333	1958	552	788	712	1013	84	658	1442	818	1611
comp1324729_c0_seq1	0	0	0	0	0	0	0	0	0	0	0	0	0	0	0	0	0	0	0	0	0	0	0	0
comp1324757_c0_seq1	1	0	3	1	0	0	1	1	1	3	0	10	9	6	0	0	1	3	0	1	0	1	2	5
comp1324825_c0_seq1	2	1	6	7	4	0	5	17	3	3	4	13	5	15	3	0	2	1	1	0	7	1	5	6
comp1325114_c0_seq1	5	1	7	2	0	0	0	3	2	0	0	12	4	5	1	0	0	0	3	1	0	0	2	8
comp1325399_c0_seq1	3	0	3	1	0	2	1	1	1	0	0	5	5	4	0	0	0	2	0	1	0	1	0	0
comp1325418_c0_seq1	5	0	3	0	4	4	4	6	1	0	3	3	5	7	2	2	1	0	3	0	3	9	5	8
comp1326263_c0_seq1	5	3	18	4	1	1	10	13	3	8	3	24	26	18	7	0	3	11	4	3	2	3	2	26
comp1326513_c0_seq1	2720	1096	1410	1237	907	700	966	702	73	531	297	934	2825	1734	2884	280	1526	534	315	155	497	2378	797	2570
comp1326591_c0_seq1	192	70	134	58	28	4	88	122	2	33	26	69	148	66	128	12	5	64	45	3	38	198	77	152
comp1326839_c0_seq1	6	6	9	7	2	4	10	20	2	6	5	19	31	34	14	5	8	10	3	3	3	5	2	34
comp1326964_c0_seq1	16	5	7	10	1	0	9	2	1	3	4	2	14	21	8	2	4	0	5	0	5	9	4	11
comp1327467_c0_seq1	20	13	35	11	1	3	6	26	5	14	2	27	27	47	16	9	7	11	6	0	5	13	5	31
comp1327938_c0_seq1	52	22	84	20	36	10	40	33	9	22	22	26	54	36	91	7	25	27	35	0	22	71	37	117
comp1328336_c0_seq1	24	6	9	2	13	1	1	4	3	3	2	14	26	3	12	4	2	6	4	0	6	11	9	4
comp1328362_c0_seq1	13	10	2	3	12	11	18	21	17	4	7	14	19	16	6	11	2	4	3	0	1	4	6	7
comp1328836_c0_seq1	5	10	10	7	0	1	12	11	2	9	2	13	30	12	12	0	12	5	6	5	0	3	5	20
comp1328931_c0_seq1	4	2	14	3	0	4	1	11	2	4	1	12	34	8	11	0	2	3	2	0	5	3	3	20
comp1329137_c0_seq1	0	2	5	0	0	4	2	5	2	1	1	7	28	8	4	0	2	3	2	0	0	0	0	4
comp1329900_c0_seq1	4242	544	2062	1007	1247	246	1524	1864	263	991	725	1565	2254	2497	2510	462	623	1009	1161	43	1063	1515	1083	2820
comp1330193_c0_seq1	3	0	9	2	1	0	0	9	3	6	1	19	21	18	5	2	3	7	2	1	1	0	3	11
comp1330436_c0_seq1	85	1	0	2	1	0	7	2	1	1	13	3	1	0	26	2	0	0	10	1	0	0	0	5
comp1330711_c0_seq1	6	5	33	3	5	6	8	26	2	10	1	29	36	30	19	3	10	15	8	4	3	5	3	31
comp1331306_c0_seq1	9	9	26	9	3	5	12	24	2	22	6	51	47	43	22	2	6	9	14	4	5	1	7	35
comp1331331_c0_seq1	186	5	19	21	44	4	87	41	3	29	20	18	35	122	54	7	13	48	51	0	28	16	53	38
comp1332668_c0_seq1	4	2	5	2	0	1	5	3	1	4	0	7	7	6	3	0	3	1	2	0	1	0	1	8
comp1333144_c0_seq1	35	49	86	33	7	19	37	59	9	29	6	105	101	98	58	1	24	37	26	4	3	10	12	147
comp1333174_c0_seq1	8	2	6	0	0	1	5	7	1	3	1	6	10	12	8	2	3	2	3	1	0	1	1	14
comp1334554_c0_seq1	41	0	9	0	0	7	15	0	22	0	0	6	0	18	1	0	31	0	0	0	2	0	10	4
comp1334886_c0_seq1	4	3	8	1	0	0	0	0	1	1	2	0	1	0	12	1	0	1	1	1	1	1	0	4
comp1335001_c0_seq1	0	0	1	0	0	2	2	5	3	1	0	5	2	4	1	0	0	0	0	0	0	0	1	3
comp1335339_c0_seq2	1697	270	848	526	456	187	439	593	53	198	141	500	519	563	704	200	231	258	364	43	371	789	295	763
comp1335786_c0_seq1	13	2	2	0	4	1	3	1	0	0	0	0	0	3	1	0	1	2	6	2	0	7	1	0
comp1336975_c0_seq1	2	2	4	2	1	0	5	3	0	4	0	7	13	7	7	1	3	0	1	1	1	0	1	9
comp1337655_c0_seq1	558	230	421	165	199	255	244	293	93	142	110	236	312	308	337	160	201	110	109	13	212	316	169	384
comp1339061_c0_seq1	9	4	6	2	1	1	1	2	1	4	3	6	15	9	3	0	5	6	3	0	2	1	2	13
comp1339124_c0_seq1	13507	96	3971	4321	2987	106	2329	1516	77	993	1275	2186	1834	5702	2684	66	74	579	2055	30	1986	2332	1724	2457
comp1339701_c0_seq1	1	2	6	0	2	2	4	2	1	3	3	8	6	11	9	0	5	4	1	0	0	1	0	6
comp1340002_c0_seq1	9	9	25	7	3	5	9	18	9	11	3	22	212	41	22	3	20	14	7	3	3	3	4	40
comp1340160_c0_seq1	179	96	130	41	45	4	65	77	2	24	21	56	119	50	179	14	11	45	67	2	40	108	29	112
comp1340243_c0_seq1	235	126	359	125	158	58	231	262	21	87	78	118	241	155	285	53	53	64	99	2	140	197	51	221
comp1340698_c0_seq1	104	22	108	32	30	8	57	71	3	18	18	55	117	61	71	7	26	25	32	1	42	68	21	77
comp1341557_c0_seq1	3487	372	3204	885	1010	290	1397	1504	80	633	537	986	2596	1181	3239	169	504	1069	1372	58	995	3150	1126	2946
comp1342184_c0_seq1	324	41	230	121	74	34	89	133	17	40	40	56	130	64	124	11	15	21	32	2	80	143	42	115
comp1342517_c0_seq1	3	0	5	2	0	0	3	0	0	0	0	1	0	2	1	0	0	2	1	0	0	0	0	6
comp1342614_c0_seq1	2	2	5	0	0	2	2	1	0	2	0	1	1	3	0	0	1	0	0	0	0	0	0	4
comp1342690_c0_seq1	8	12	21	5	2	4	12	19	3	6	2	37	25	15	11	0	3	5	3	0	1	3	7	21
comp1344112_c0_seq1	2	4	7	4	0	0	2	6	2	5	0	11	11	8	6	1	0	2	5	0	2	2	2	8
comp1344797_c0_seq1	424	109	305	119	136	68	147	169	27	59	41	111	242	130	201	42	90	46	80	5	97	172	98	221
comp1345637_c0_seq1	1592	1208	141	48	301	504	33	172	23	39	13	326	135	76	62	25	30	411	449	57	274	410	19	67
comp1345755_c0_seq1	20	5	33	69	78	17	46	16	5	47	27	66	85	48	43	6	13	33	10	2	41	50	16	198
comp1349151_c0_seq1	26	2	18	5	4	7	13	8	2	4	4	9	24	18	10	2	2	8	11	0	7	7	6	13
comp1352616_c0_seq1	1	4	4	2	2	0	4	1	2	3	0	6	8	7	3	0	1	2	2	0	0	2	1	3
comp1353393_c0_seq1	6	6	2	0	1	1	1	0	0	1	1	1	2	3	3	0	1	4	3	0	0	2	0	5
comp1355803_c0_seq1	4	0	1	1	0	1	1	4	0	1	0	3	0	4	1	0	0	0	1	0	1	0	1	1
comp1361384_c0_seq1	12	2	2	3	1	7	0	0	2	0	0	3	4	2	0	0	0	1	6	0	1	9	2	6
comp1364489_c0_seq1	8	3	0	0	2	1	0	0	0	1	0	2	0	4	1	2	0	1	2	0	0	3	0	4
comp1367334_c0_seq1	1	0	1	0	0	1	0	3	0	2	1	1	4	3	0	0	0	1	1	0	1	0	0	0
comp1368210_c0_seq1	150	237	102	47	43	311	49	48	63	29	24	65	95	68	325	350	774	69	71	34	16	276	35	163
comp1369760_c0_seq1	1	2	10	1	0	5	2	2	2	1	4	2	4	7	9	16	18	3	4	2	4	4	5	2
comp1372324_c0_seq1	362	55	445	105	93	43	134	169	10	57	61	133	290	143	305	19	42	106	102	14	118	314	116	270
comp1376985_c0_seq1	6	35	9	1	5	23	2	5	3	3	1	7	12	6	5	16	28	3	3	3	0	0	3	9
comp1380251_c0_seq1	88	2	62	21	20	5	24	19	1	11	16	30	38	52	31	2	3	8	19	0	23	29	22	41
comp1381627_c0_seq1	2	2	6	6	0	0	2	6	0	1	1	6	14	17	3	0	0	1	1	0	0	0	0	5
comp1385566_c0_seq1	1	0	3	0	0	0	0	3	1	0	0	2	0	1	1	1	1	0	0	1	11	0	0	3
comp1387996_c0_seq1	2	1	6	0	1	2	2	3	0	1	0	4	0	2	4	0	0	1	1	0	17	0	0	5
comp1389305_c0_seq1	16	18	26	12	5	8	23	30	9	13	5	31	46	43	14	3	12	14	11	5	2	3	9	57
comp1392660_c0_seq1	4	3	14	3	3	2	7	9	5	8	2	13	20	25	13	2	5	5	6	0	3	2	1	21
comp1394094_c0_seq1	642	147	500	210	260	93	314	204	26	143	101	136	538	332	931	114	275	326	363	20	95	709	243	676
comp1394515_c0_seq1	6	6	20	2	2	3	1	9	6	9	2	18	13	18	8	0	4	9	6	1	3	1	1	34
comp1396943_c0_seq1	105	75	77	35	26	56	29	34	7	21	16	41	64	40	36	26	34	12	18	3	28	32	19	45
comp1398068_c0_seq2	18	5	8	4	5	1	11	9	2	19	4	14	14	20	37	3	3	3	4	0	5	24	3	22
comp1400324_c0_seq1	3	1	3	1	0	0	0	1	0	1	0	2	4	2	3	0	1	0	0	0	0	1	0	7
comp1402367_c0_seq1	15	10	0	0	5	3	0	0	0	0	0	0	0	1	0	0	0	3	12	0	0	7	0	1
comp1405748_c0_seq1	1	4	3	2	0	1	4	7	0	2	2	6	4	9	3	0	3	0	0	0	1	2	0	6
comp1407945_c0_seq1	167	35	42	58	60	1	26	9	59	14	30	8	129	151	25	6	50	2	11	0	28	2	23	6
comp1408241_c0_seq1	4	5	6	4	1	1	6	9	0	2	0	10	11	14	1	1	5	0	3	1	1	1	1	8
comp1408528_c0_seq1	31	9	2	23	56	0	4	100	6	25	9	28	1	4	2	20	10	6	17	0	0	18	1	30
comp1408619_c0_seq1	123	4	51	32	6	1	39	64	2	21	10	44	118	51	174	0	2	29	14	0	25	118	35	8
comp1410787_c0_seq1	2	1	4	0	0	4	1	5	0	1	0	14	7	1	5	0	2	2	0	1	0	0	0	1
comp1410942_c0_seq1	3	2	8	2	0	2	3	2	1	8	1	4	2	9	4	1	2	2	3	1	1	0	0	15
comp1413562_c0_seq1	13	8	23	6	0	6	10	21	6	8	7	28	44	41	16	3	4	9	11	0	1	8	7	35
comp1425134_c0_seq1	1538	823	1446	735	539	334	811	562	176	348	287	358	1058	671	2876	373	961	853	992	49	406	2196	706	2009
comp1425511_c0_seq1	176	80	172	51	92	140	106	73	34	57	57	60	156	79	245	41	176	85	108	16	47	219	73	206
comp1427095_c0_seq1	27	13	20	5	0	5	14	14	2	4	4	13	22	19	30	7	10	5	9	1	5	19	8	26
comp1435103_c0_seq1	2	1	6	6	2	1	3	2	2	0	0	3	6	5	3	0	3	2	0	0	3	0	0	5
comp1436764_c0_seq1	2	1	8	2	2	0	2	2	0	2	0	3	7	2	1	0	0	3	2	0	1	0	0	6
comp1436794_c0_seq1	62	3	41	24	23	7	41	23	1	15	3	11	35	24	15	1	13	4	21	0	17	33	23	28
comp1436856_c0_seq1	7	9	9	2	4	4	4	12	0	3	1	36	14	10	4	0	3	4	9	1	5	6	3	17
comp1437171_c0_seq1	1748	250	1470	945	1031	320	831	460	25	535	652	458	1357	984	891	167	252	545	532	71	714	866	554	1413
comp1439119_c0_seq1	3	2	1	0	0	0	0	3	0	0	0	2	1	2	1	0	0	0	0	0	1	2	0	1
comp1439966_c0_seq1	34	4	0	2	6	5	3	2	1	2	0	2	5	6	2	0	0	6	8	0	8	9	0	6
comp1440537_c0_seq1	7	11	15	5	2	2	5	9	0	8	2	17	23	14	9	1	6	5	1	0	1	1	2	26
comp1440793_c0_seq1	0	1	3	1	0	0	1	0	0	1	1	3	0	4	0	0	0	0	2	0	0	0	0	2
comp1441295_c0_seq1	1	1	5	3	1	1	2	1	1	2	1	9	10	5	1	0	4	4	2	2	0	1	0	10
gnl|Pdu_trscr_assembly_1|10931	146	35	156	80	106	21	94	155	45	48	46	128	104	181	110	36	44	32	44	4	121	81	65	119
comp1442014_c0_seq1	8	5	4	3	0	5	2	14	4	1	0	9	15	17	4	6	1	3	6	0	2	4	1	5
comp1442785_c0_seq1	1377	128	1047	419	497	103	387	730	50	194	146	598	494	437	452	46	79	131	246	2	496	524	225	600
comp1443740_c0_seq1	29	31	45	0	4	22	18	4	1	10	1	3	9	23	46	11	37	0	8	1	16	77	0	7
comp1443849_c0_seq1	8	5	4	1	0	1	2	4	0	1	1	5	10	5	2	0	2	1	3	0	0	6	0	5
comp1444026_c0_seq1	8	1	0	0	1	1	2	0	0	0	0	1	4	3	3	0	3	0	1	0	0	1	0	2
comp1445209_c0_seq1	4	2	3	1	0	3	1	6	1	6	3	11	8	26	7	0	4	6	8	0	2	7	3	14
comp1445680_c0_seq1	3	0	4	0	1	2	1	4	0	2	1	6	6	7	2	0	3	0	0	1	0	1	0	9
comp1445949_c0_seq1	28	6	55	9	17	2	23	17	4	12	7	21	14	20	28	7	4	9	15	0	11	26	10	15
comp1446186_c0_seq1	6	1	4	3	2	4	7	5	2	6	1	8	24	17	2	2	2	7	5	0	1	1	0	14
comp1446798_c0_seq1	25	5	24	6	7	2	21	3	1	1	4	1	28	4	11	5	9	6	1	0	12	10	9	10
comp1449968_c0_seq1	36	39	86	21	10	23	36	65	13	26	12	74	106	131	68	5	36	34	32	5	4	9	7	137
comp1452509_c0_seq1	2	2	0	2	0	0	1	6	1	3	0	15	10	8	1	0	4	3	2	0	0	2	1	6
comp1452657_c0_seq1	3	1	7	2	0	1	5	5	0	2	1	3	13	2	3	1	2	3	2	0	0	0	1	7
comp1452906_c0_seq1	2	0	9	2	0	1	7	12	0	3	2	7	27	11	2	3	10	1	3	1	2	0	1	9
comp1454824_c0_seq1	8113	2891	4881	3759	3919	1553	2689	6605	1276	2030	1267	7439	4160	5052	3053	1550	1923	991	1422	202	3589	2751	1743	4579
comp1456656_c0_seq1	294	185	166	99	294	92	117	75	18	25	23	131	186	38	153	18	21	63	70	14	90	340	49	64
comp1458714_c0_seq1	47	4	38	13	12	1	16	15	1	6	5	19	27	28	18	2	3	5	7	0	13	13	12	14
comp1459039_c0_seq1	67	4	63	29	23	9	19	10	0	20	14	33	58	39	23	0	0	13	14	0	16	16	29	43
comp1459048_c0_seq1	21	7	18	12	7	3	16	9	1	2	3	7	13	17	19	1	6	4	19	1	7	28	9	34
comp1460852_c0_seq1	1231	489	1011	496	383	508	328	898	142	228	241	733	583	545	379	188	257	143	200	17	726	235	232	718
comp1461042_c0_seq1	202	29	173	98	92	13	119	77	8	46	48	44	157	83	202	7	38	62	77	1	69	182	62	169
comp1463795_c0_seq1	129	25	89	24	29	8	50	50	2	24	18	39	103	57	106	7	26	31	43	4	17	94	72	108
comp1463825_c0_seq1	5	9	22	11	2	7	9	21	7	8	3	28	28	38	18	0	9	10	12	5	1	3	2	55
comp1464075_c0_seq1	1	1	1	3	0	0	3	0	0	0	0	3	3	1	1	0	2	0	0	0	0	0	0	4
comp1500489_c0_seq1	153	17	100	82	47	10	83	55	4	42	22	67	84	98	151	13	17	56	90	3	46	129	53	127
comp1506648_c0_seq1	27	7	14	6	14	4	37	4	0	4	5	6	12	15	50	7	11	4	23	1	8	32	16	36
comp1506663_c0_seq1	250	12	336	66	88	15	136	328	11	53	12	123	154	43	124	26	13	26	46	1	95	216	94	331
comp1507152_c0_seq1	226	20	18	37	93	4	56	137	29	76	51	174	34	122	28	9	9	9	8	0	53	10	16	36
comp1507166_c0_seq1	156	8	127	26	59	11	82	15	2	31	26	27	113	14	42	6	21	34	31	5	49	131	52	103
comp1507591_c0_seq1	9	1	7	3	3	7	5	7	0	3	2	4	10	8	15	3	2	3	7	0	1	9	9	15
comp1507820_c0_seq1	8	8	29	11	4	2	11	30	3	21	1	46	66	40	21	5	7	11	8	0	1	4	5	38
comp1508081_c0_seq1	8	2	8	6	3	2	8	9	2	7	1	11	9	18	4	0	2	2	5	0	2	1	4	20
comp1508308_c0_seq1	172	27	99	57	22	17	61	82	9	22	29	56	100	85	86	24	34	18	35	1	23	69	45	121
comp1508505_c0_seq1	266	17	125	60	93	9	50	145	12	42	32	104	93	114	77	7	9	21	40	0	53	50	36	85
comp1510629_c0_seq1	1	1	2	0	0	0	2	3	0	0	0	2	0	5	1	3	0	1	0	0	7	0	0	3
comp1517320_c0_seq2	3	0	2	4	0	0	7	1	0	0	3	0	3	0	2	1	1	0	1	0	0	5	2	6
comp1529608_c0_seq1	4	0	4	3	0	2	2	6	2	4	1	27	4	8	4	0	0	8	2	1	4	0	2	7
comp1531284_c0_seq1	1800	1209	2245	483	740	1382	913	711	154	428	428	694	2092	817	2405	888	1737	883	863	175	843	2251	658	2212
comp1533709_c0_seq1	2	3	5	3	3	2	3	13	1	1	1	16	15	15	9	0	3	7	1	1	1	1	3	8
comp1538346_c0_seq1	6348	307	2195	1371	909	337	968	1850	240	801	674	1453	2141	3385	2614	417	660	748	2025	318	723	1858	2276	2857
comp1542235_c0_seq1	16	12	23	11	2	7	13	31	3	13	3	43	43	64	23	2	11	13	19	4	2	4	6	50
comp1547345_c0_seq1	111	344	33	17	1	2	27	25	5	12	47	28	42	17	135	62	7	8	32	7	6	3	4	30
comp1557140_c0_seq1	6	9	2	2	6	0	0	4	0	0	0	3	5	3	0	0	1	2	1	0	2	2	0	3
comp1561392_c0_seq2	1	2	9	0	3	0	1	3	1	1	0	4	9	14	3	0	2	2	3	0	2	1	1	10
comp1564921_c0_seq1	3	6	10	3	2	2	11	14	0	7	0	10	20	15	7	4	3	3	8	1	0	0	3	16
comp1565422_c0_seq1	15	15	27	10	7	5	14	8	2	8	2	2	10	17	43	13	35	4	15	0	2	43	10	6
comp1573727_c0_seq1	50	1	64	6	14	8	33	9	0	9	9	6	57	37	31	1	11	3	24	0	1	47	19	42
comp1573914_c0_seq1	0	0	0	0	0	0	1	1	0	0	1	6	2	2	1	0	0	0	1	0	0	0	0	0
gnl|Pdu_trscr_assembly_1|338836	669	99	710	220	263	79	312	336	20	164	118	211	577	317	672	51	101	259	271	13	172	683	273	623
comp1583158_c0_seq1	8	1	4	2	0	1	4	3	0	0	1	4	3	10	1	0	0	2	1	0	2	0	0	10
comp1585543_c0_seq1	471	191	636	111	90	177	147	233	26	80	71	181	380	198	519	80	199	143	181	16	230	372	162	410
comp1587361_c0_seq1	5	3	9	6	1	3	3	8	0	4	6	5	7	15	7	2	4	4	4	0	1	3	1	15
comp1591488_c0_seq1	12	7	13	8	6	5	9	14	4	2	1	14	23	23	2	2	2	3	4	1	1	4	4	14
comp1597207_c0_seq1	296	124	469	146	137	39	98	98	4	44	276	295	371	4	254	34	190	202	110	10	48	166	1	155
comp1597810_c0_seq1	0	0	0	0	0	1	1	3	2	0	0	1	8	3	1	0	3	0	1	2	5	0	0	2
comp1598606_c0_seq1	3	2	3	2	0	0	2	0	2	2	1	5	5	11	0	0	1	1	1	0	1	0	1	9
comp1598715_c0_seq1	7	3	19	8	1	2	2	15	2	4	2	21	21	22	8	0	8	5	6	2	0	3	2	21
comp1599124_c0_seq1	0	0	0	0	0	0	0	0	0	0	0	0	0	0	0	0	0	0	1	0	0	0	0	0
comp1601248_c0_seq1	684	320	715	231	206	252	193	375	72	92	156	353	494	313	474	177	287	148	217	29	309	462	206	519
comp1601325_c0_seq1	3	3	6	0	1	1	3	10	2	2	0	12	12	5	6	0	0	2	1	1	2	1	0	5
comp1601662_c0_seq1	400	137	412	100	162	122	185	136	8	85	76	88	448	198	514	80	166	162	177	14	105	522	159	412
comp1612933_c0_seq1	405	48	95	66	148	22	82	154	63	75	51	157	137	182	156	68	102	66	94	0	86	102	75	179
comp1615018_c0_seq1	2050	249	2227	634	1050	129	876	1176	25	501	652	930	1892	1273	962	159	152	497	433	50	1079	927	557	2038
comp1617822_c0_seq1	1	0	0	1	1	1	1	1	1	0	0	1	0	2	1	0	0	1	1	0	0	1	0	6
comp1620709_c0_seq1	184	33	165	62	85	22	77	90	3	30	33	89	139	70	174	20	24	64	73	4	51	182	72	165
comp1634994_c0_seq1	3	4	2	2	0	1	5	5	2	2	0	15	11	7	2	0	4	3	4	1	2	2	2	6
comp1635553_c0_seq1	40	15	33	25	30	7	27	48	5	8	8	31	37	42	30	7	7	11	19	3	31	15	14	34
comp1636264_c0_seq1	1217	278	803	414	457	191	675	314	32	300	259	323	760	510	1560	188	314	552	587	40	217	1676	489	1068
comp1637034_c0_seq1	2	4	10	2	0	2	0	3	2	0	0	8	8	8	5	0	2	2	1	1	4	2	0	13
comp1637295_c0_seq1	1	1	5	2	1	0	2	1	1	1	1	0	14	3	1	0	0	1	3	0	1	0	0	6
comp1638054_c0_seq1	2	6	10	2	1	2	5	9	3	2	2	18	17	24	8	0	4	8	5	1	1	3	3	19
comp1638354_c0_seq1	9	5	5	18	12	6	6	17	6	3	5	14	16	37	10	0	1	4	3	0	18	2	3	10
comp1639053_c0_seq1	3850	976	3332	1355	1603	813	2035	1569	171	896	775	1104	2670	1849	4503	480	1004	1680	1715	95	1057	4265	1563	3605
comp1639857_c0_seq1	12	3	1	0	1	1	0	0	0	0	1	2	0	1	0	0	0	0	1	0	0	0	0	2
comp1643232_c0_seq1	148	10	124	50	46	7	46	50	8	27	32	58	50	36	68	7	6	14	43	1	44	92	21	54
comp1643856_c0_seq1	2	0	0	0	1	0	0	0	0	0	0	4	1	0	2	0	0	0	0	0	0	0	0	3
comp1646775_c0_seq1	2	1	1	1	0	1	0	1	0	1	0	7	9	2	0	0	1	1	0	0	1	0	2	3
comp1647029_c0_seq1	154	7	95	56	80	4	133	19	2	66	35	36	131	76	525	10	91	209	154	1	4	443	221	319
comp1647036_c0_seq1	0	0	0	0	0	0	2	1	0	0	0	2	0	1	3	0	0	0	0	1	0	1	0	1
comp1647783_c0_seq1	192	75	95	41	38	29	37	59	11	21	18	35	59	72	55	27	20	35	28	7	41	62	37	59
comp1647955_c0_seq1	0	0	0	0	1	0	1	1	0	0	0	10	8	4	2	0	1	2	0	1	0	4	8	3
comp1647980_c0_seq1	5	5	5	2	0	2	2	9	0	1	3	10	17	12	6	1	1	0	1	0	1	5	2	4
comp1650945_c0_seq1	3573	700	3083	1169	1308	452	1450	1384	45	748	890	1104	2671	1883	1344	389	540	615	775	72	1470	1393	893	3464
comp1651598_c0_seq1	41	14	29	14	17	5	24	14	2	11	6	10	8	17	39	5	7	13	22	0	5	31	14	46
comp1653395_c0_seq1	89	58	409	20	97	14	179	193	3	118	25	35	134	134	140	10	24	15	224	0	131	87	8	94
comp1660193_c0_seq1	2	3	9	1	1	2	1	4	0	2	0	9	13	10	1	1	1	4	2	1	0	0	1	7
comp1660546_c0_seq1	12	11	23	6	2	2	2	13	2	10	1	21	19	20	13	2	6	2	3	4	1	3	1	31
comp1663319_c0_seq1	1	4	6	2	1	0	3	3	1	1	0	8	14	10	4	1	2	2	0	1	5	0	0	10
comp1665789_c0_seq1	612	1	32	142	92	0	299	168	0	87	63	29	137	158	342	2	2	58	80	1	25	302	79	30
comp1668365_c0_seq1	204	10	69	176	117	16	67	181	17	44	43	112	103	95	69	3	5	30	53	1	102	47	23	139
comp1670990_c0_seq1	5	2	12	3	0	3	2	1	1	3	0	3	12	10	7	0	3	1	2	1	2	3	0	9
comp1671330_c0_seq1	4	3	4	1	3	0	5	6	0	0	0	6	5	6	1	0	1	3	3	0	0	0	0	5
comp1676582_c0_seq1	0	0	5	0	0	0	1	1	0	0	1	5	4	5	1	0	0	2	1	1	0	0	2	3
comp1676924_c0_seq1	4	15	8	4	5	8	3	3	4	0	1	6	3	13	7	11	9	2	0	0	8	2	4	16
comp1678085_c0_seq1	12	9	13	7	1	1	11	3	2	6	1	8	15	12	8	1	6	3	4	0	0	4	1	10
comp1678283_c0_seq1	5	9	7	4	2	3	9	9	0	7	2	8	13	12	8	0	7	6	4	1	4	2	2	15
comp1680048_c0_seq1	4	4	8	2	1	1	8	13	0	3	1	8	11	16	5	2	3	2	1	3	1	5	1	28
comp1684246_c0_seq1	3	4	10	6	3	4	6	12	2	4	0	13	18	19	10	0	1	7	4	1	2	1	1	16
comp1684533_c0_seq1	2834	909	2475	857	848	578	1437	1295	126	534	485	792	2216	1343	3328	453	1026	1005	1475	85	732	2860	1064	2864
comp1686323_c0_seq1	11	0	5	1	4	0	4	2	1	0	1	4	1	19	8	1	1	0	2	0	3	4	2	7
comp1686561_c0_seq1	5	3	11	2	1	0	6	9	1	4	0	19	16	20	9	0	2	7	3	3	4	2	1	12
gnl|Pdu_trscr_assembly_1|104769	1663	209	632	309	484	132	573	582	74	306	279	496	808	738	1004	165	200	368	430	9	340	721	395	747
comp1689058_c0_seq1	3694	319	3301	2453	888	428	1671	1472	441	583	876	1174	2003	2160	5365	907	1191	780	2082	157	988	6252	1588	2915
comp1692963_c0_seq1	252	15	15	72	22	58	96	14	7	62	15	39	28	130	207	10	47	76	33	6	4	293	55	104
comp1693860_c0_seq1	1	0	8	3	1	0	5	7	0	4	1	3	12	12	3	1	1	4	3	1	4	1	1	11
comp1695429_c0_seq1	0	0	2	1	0	0	0	1	0	0	0	2	0	1	0	0	3	0	0	0	0	1	0	0
comp1697433_c0_seq1	3	2	2	0	0	0	0	4	1	3	1	9	8	8	1	0	2	1	1	0	0	1	0	4
comp1699627_c0_seq1	60	17	34	31	12	3	70	29	5	10	18	21	27	40	39	7	6	5	27	2	16	19	22	32
comp1700634_c0_seq1	313	93	167	54	50	14	147	88	21	41	61	104	212	126	303	23	17	114	102	4	46	317	169	222
comp1702089_c0_seq1	45	18	56	27	25	15	45	51	9	28	12	75	52	87	46	3	18	30	24	1	6	17	22	67
comp1702658_c0_seq1	5	6	16	8	1	4	5	3	1	8	4	9	18	15	17	1	8	4	3	1	10	3	1	16
comp1712214_c0_seq1	0	0	1	0	0	0	3	1	0	0	0	7	2	3	1	0	0	2	5	0	0	0	0	2
comp1715673_c0_seq1	1	0	2	1	0	0	0	1	0	2	1	1	4	1	1	0	0	0	0	0	1	1	0	2
comp1718527_c0_seq2	10	4	9	1	0	0	2	3	0	4	0	4	5	2	6	0	1	2	1	0	0	1	0	5
comp1720267_c0_seq1	3	1	8	0	1	2	1	3	0	0	0	7	4	7	0	0	1	1	4	0	3	1	2	5
comp1723700_c0_seq1	10	12	6	1	2	2	6	10	1	0	0	9	4	4	1	1	2	4	5	1	6	3	1	4
comp1725465_c0_seq2	0	1	4	2	2	15	2	4	150	3	0	1	0	4	1	0	38	2	3	0	0	5	2	7
comp1725540_c0_seq1	2	0	3	2	0	0	0	3	0	2	0	4	6	2	1	1	1	2	0	0	0	0	0	1
comp1727678_c0_seq1	45	18	14	10	18	10	14	16	0	19	8	9	17	25	58	23	18	17	25	3	19	35	11	24
comp1729534_c0_seq1	0	0	2	0	0	0	1	3	1	2	1	4	8	6	3	0	0	0	2	0	2	0	1	3
comp1730942_c0_seq1	5	2	9	3	1	4	3	5	0	4	1	14	12	11	1	0	1	5	1	0	0	2	2	10
comp1731477_c0_seq1	3	1	0	0	0	0	0	2	1	2	0	0	0	2	2	0	0	1	2	0	0	0	0	1
comp1731573_c0_seq1	842	214	482	133	164	62	303	324	36	85	81	194	461	222	794	162	186	223	271	23	137	607	222	403
comp1733206_c0_seq1	11	7	14	5	4	2	7	12	3	3	2	34	32	22	9	2	6	5	11	1	2	3	6	44
comp1734616_c0_seq1	80	14	54	28	17	9	8	45	6	7	10	33	24	21	31	1	5	5	12	0	15	20	7	20
comp1736491_c0_seq1	1	1	5	1	0	3	0	2	8	0	0	1	2	3	0	0	7	0	2	0	0	4	1	6
comp1737058_c0_seq2	0	2	6	2	0	6	1	2	1	2	0	7	8	4	5	0	3	6	2	0	0	1	0	12
comp1740845_c0_seq1	5	1	3	0	0	2	4	5	1	2	0	15	10	9	4	1	1	2	1	0	1	1	2	6
comp1744218_c0_seq1	3	6	4	0	0	1	2	5	1	1	0	4	6	6	4	0	0	1	0	3	0	0	0	11
comp1745390_c0_seq1	111	67	182	55	53	40	101	56	11	38	36	55	142	105	335	28	80	112	112	3	32	308	100	248
comp1745883_c0_seq1	0	1	0	0	0	0	0	0	0	0	0	0	1	0	0	0	0	0	0	0	0	0	0	1
comp1745999_c0_seq1	2	3	10	7	1	3	6	13	1	2	1	15	26	16	7	0	3	6	2	1	2	1	2	15
comp1746341_c0_seq1	1211	490	1285	533	498	408	603	634	87	241	238	361	882	589	1166	282	523	346	488	58	497	971	432	1334
comp1748419_c0_seq1	2	2	8	7	1	3	5	13	1	2	0	11	17	18	16	0	10	5	2	2	1	2	1	16
comp1749153_c0_seq1	4	2	1	1	1	1	0	0	0	0	0	0	4	0	0	0	1	1	1	0	2	4	0	3
comp1750987_c0_seq1	0	1	6	1	0	1	2	3	0	2	0	7	8	3	5	0	1	1	1	0	0	0	0	13
comp1751262_c0_seq1	6	3	9	2	1	4	4	6	1	2	1	8	12	9	5	0	1	2	3	0	0	0	2	10
comp1752705_c0_seq1	3	1	11	3	0	0	2	7	1	1	0	7	3	3	4	0	2	6	2	1	0	2	2	7
comp1760985_c0_seq1	2	1	1	2	0	0	7	8	0	3	0	10	6	1	5	1	4	0	0	3	5	1	3	4
comp1761895_c0_seq1	6	2	2	2	4	1	4	6	3	5	4	8	9	10	5	0	1	4	0	1	0	2	1	5
comp1762242_c0_seq1	4	0	11	1	0	1	1	4	0	2	0	12	27	11	11	3	5	4	4	1	4	1	3	9
comp1763499_c0_seq1	1	1	5	1	1	2	3	7	1	2	1	11	6	12	7	1	3	4	3	0	0	0	6	8
comp1763825_c0_seq1	0	2	2	1	2	1	1	6	1	1	1	13	7	8	1	0	0	5	4	4	0	0	2	15
comp1764944_c0_seq1	707	32	463	232	158	24	147	380	43	89	85	328	459	330	211	14	20	61	120	0	198	241	149	250
comp1765396_c0_seq2	0	1	5	1	0	1	0	1	1	0	0	6	5	2	3	0	1	1	1	1	1	0	0	4
comp1769266_c0_seq1	6	0	4	1	0	0	0	3	0	0	1	7	2	3	4	0	0	1	0	0	0	0	1	3
comp1769718_c0_seq1	6482	36	1208	2107	1911	53	3123	874	19	2045	1174	263	904	4643	2635	34	152	2053	1437	17	528	3222	1990	1841
comp1770809_c0_seq1	5	6	14	5	2	2	10	18	3	16	2	18	16	33	14	1	4	6	9	2	1	6	2	21
comp1770920_c0_seq1	1444	438	1497	447	558	414	737	555	69	383	350	463	1195	743	1501	229	506	641	547	56	389	1712	673	1370
comp1775163_c0_seq1	6	10	3	2	2	4	3	9	2	2	0	5	9	7	4	0	3	3	6	1	0	7	1	12
comp1775519_c0_seq1	0	2	4	2	0	1	4	3	0	2	2	4	5	7	5	0	0	1	1	0	0	4	0	6
comp1776341_c0_seq1	9	2	7	2	0	3	7	12	0	0	0	6	8	7	4	0	3	3	0	0	1	0	1	10
comp1777636_c0_seq1	1	3	5	1	0	3	2	3	3	2	2	14	2	7	0	0	2	2	0	1	0	1	0	10
comp1777807_c0_seq1	2	3	0	0	0	3	1	3	0	1	0	1	4	1	1	0	0	1	1	0	0	0	0	3
comp1778649_c0_seq1	2404	415	1715	827	706	276	675	1079	105	269	239	658	1068	785	977	169	281	270	477	42	579	1047	441	1258
comp1780846_c0_seq1	1529	487	1149	663	722	432	1137	399	37	791	437	262	893	846	2007	335	451	1178	857	78	254	2514	762	1594
comp1780847_c0_seq1	25	4	18	24	6	1	10	4	3	8	9	4	8	27	18	1	5	1	6	0	4	16	8	25
comp1781461_c0_seq1	2589	330	2149	1014	892	69	1145	1018	65	439	383	550	1496	958	3113	77	176	699	1145	42	563	2250	743	2359
comp1782720_c0_seq1	4	1	5	1	2	2	3	4	1	0	0	4	6	11	5	0	2	0	0	0	0	3	1	10
comp1782895_c0_seq1	0	0	1	0	0	0	1	0	0	0	0	0	0	0	0	0	0	0	1	0	0	0	1	2
gnl|Pdu_trscr_assembly_1|6389	717	112	859	230	293	62	332	338	24	169	126	258	574	347	760	38	72	276	231	8	267	830	237	564
comp1785956_c0_seq1	11	7	33	15	3	3	9	39	3	6	1	11	38	19	10	1	4	6	8	0	8	1	3	20
comp1786397_c0_seq1	11	6	7	6	1	7	10	16	10	4	4	18	15	10	0	2	6	3	2	0	17	4	6	4
comp1789329_c0_seq1	1	2	3	1	1	1	1	1	0	0	0	3	0	2	1	0	1	1	0	3	1	0	1	5
comp1790527_c0_seq2	1	2	2	1	0	1	0	6	0	2	0	1	6	3	3	0	0	1	1	0	0	2	0	6
comp1791812_c0_seq1	0	1	0	0	0	0	0	0	0	1	0	7	0	0	0	0	0	0	0	0	0	1	0	1
comp1795720_c0_seq1	1694	606	779	487	452	377	420	731	174	335	237	553	635	702	770	311	410	329	317	39	383	587	478	850
comp1798045_c0_seq1	4	2	1	0	1	2	2	3	1	0	0	7	6	3	3	0	0	3	2	0	0	2	0	11
comp1798526_c0_seq1	962	363	874	364	355	238	472	448	65	175	199	311	723	516	976	272	361	347	480	38	348	1017	348	951
comp1804251_c0_seq1	12	4	16	6	4	1	11	20	2	2	3	18	20	15	10	5	4	6	7	0	3	5	1	15
comp1804656_c0_seq1	3	2	2	0	1	0	2	1	0	0	0	0	0	1	3	1	1	0	2	0	1	1	1	5
comp1804753_c0_seq1	9	9	26	2	3	8	4	6	0	4	2	18	12	11	4	1	2	1	1	0	1	2	2	14
comp1814869_c1_seq1	6	6	22	4	0	6	9	20	0	7	1	33	30	42	13	1	7	9	11	1	3	2	1	28
comp1832153_c0_seq1	7	3	17	7	2	4	12	13	2	6	7	20	11	19	11	3	6	4	6	2	4	2	3	21
comp1832169_c0_seq1	796	149	434	317	255	120	122	292	40	86	72	262	208	220	136	42	65	49	94	4	208	183	65	235
comp1832376_c0_seq1	2	1	4	0	0	3	1	2	0	0	2	3	3	4	5	0	1	2	0	0	0	0	1	2
comp1832488_c0_seq1	814	88	886	213	268	81	427	383	22	197	122	190	608	395	911	52	129	310	261	23	227	770	309	829
comp1834404_c0_seq1	836	68	566	88	75	93	137	377	13	118	15	98	289	37	20	79	66	8	85	11	247	189	44	272
gnl|Pdu_trscr_assembly_1|21211	1322	364	733	342	422	178	405	626	153	256	209	526	623	720	568	182	367	245	291	33	388	608	402	712
comp1835103_c0_seq1	18	5	38	8	8	9	20	25	7	11	1	41	31	22	33	4	10	4	13	0	0	14	8	13
gnl|Pdu_trscr_assembly_1|90772	366	59	326	74	76	30	160	140	6	57	80	139	180	116	166	37	20	50	60	4	77	187	130	172
comp1836404_c0_seq1	91	28	91	43	37	17	54	33	5	12	25	38	59	37	81	13	39	40	36	3	24	50	31	75
comp1836942_c0_seq1	6	2	0	0	0	1	0	4	0	0	1	0	0	2	0	0	0	0	0	0	0	0	0	0
gnl|Pdu_trscr_assembly_1|263814	138	64	7	4	31	13	7	196	55	54	5	32	8	34	73	38	5	57	44	0	5	50	18	112
comp1838014_c0_seq1	447	126	460	182	193	47	288	258	24	215	146	201	412	377	775	51	94	405	296	13	65	737	339	656
comp1838089_c0_seq1	2848	505	1637	1128	964	433	1348	1144	114	774	540	1079	1649	1598	1983	332	645	889	1017	35	625	1629	942	2070
comp1838578_c0_seq1	139872	15750	43926	50727	70561	45017	61193	15670	2170	42298	33882	14748	94892	126809	109828	3859	60747	46922	40833	2670	20912	124025	87453	69319
comp1841926_c0_seq1	1	6	1	0	0	0	3	4	1	2	2	8	14	7	1	0	4	2	3	0	1	2	1	9
comp1847822_c0_seq1	18	46	41	7	2	39	22	2	2	4	6	4	27	20	25	26	73	10	30	9	7	20	12	31
comp1851036_c0_seq1	2	2	8	1	1	0	0	4	2	4	1	11	5	12	5	0	0	3	1	0	0	4	4	11
comp1857756_c0_seq1	174	37	168	53	66	24	48	82	9	31	25	55	113	107	79	10	28	31	31	0	63	67	46	113
comp1858320_c0_seq1	3484	1254	2568	1144	1273	1305	1008	2036	367	566	566	1746	1830	1241	1162	507	965	360	672	45	1319	1273	701	1653
comp1867164_c0_seq1	468	52	190	149	176	34	212	174	11	140	102	122	213	257	414	46	53	147	142	0	76	318	116	266
comp1871692_c0_seq1	4	2	3	5	1	3	2	10	0	5	1	12	14	4	1	0	2	3	1	0	1	0	2	10
comp1872959_c0_seq1	7	6	19	3	2	2	10	20	4	10	1	18	28	34	12	0	7	6	5	0	4	4	6	27
comp1873537_c1_seq1	3	1	0	2	0	0	1	1	0	3	0	8	0	2	2	0	0	0	0	0	1	2	0	1
comp1873681_c0_seq1	67	11	38	18	14	10	22	11	5	10	12	31	36	25	41	13	13	12	31	0	18	46	23	14
comp1873710_c0_seq1	1	0	0	1	0	1	0	1	0	1	0	1	1	0	0	0	1	1	0	0	0	0	0	1
comp1873880_c0_seq2	4	1	3	5	0	1	3	5	1	1	1	4	5	5	6	2	0	1	4	0	5	6	1	3
comp1874144_c0_seq1	61	9	15	17	21	5	3	10	3	3	10	9	17	18	10	0	2	4	12	0	10	10	10	21
comp1874188_c0_seq1	22	3	11	0	4	0	4	6	1	4	1	15	10	8	13	0	1	1	0	0	3	5	12	7
comp1874217_c0_seq1	3	2	5	0	2	1	3	7	1	3	1	7	10	9	9	0	0	0	10	0	0	0	2	15
comp1874337_c0_seq1	64	16	28	26	24	1	28	34	6	10	2	47	43	19	15	1	5	13	10	0	20	16	19	36
comp1874436_c0_seq1	1	2	2	1	0	0	2	5	0	1	2	1	3	5	5	0	1	0	1	1	0	0	0	7
comp1874574_c0_seq1	0	0	2	1	0	0	1	0	0	2	1	5	3	1	2	1	0	1	0	0	4	0	0	4
comp1874673_c0_seq1	1	4	5	1	0	1	0	4	0	2	4	4	12	7	1	0	4	3	2	0	4	1	1	10
comp1874682_c0_seq1	7	5	11	4	6	6	12	25	5	5	6	16	26	14	8	2	10	4	10	1	9	5	2	26
comp1874921_c0_seq1	8	8	16	7	3	5	11	23	6	12	3	28	46	40	13	0	7	7	7	1	0	3	4	41
comp1874984_c0_seq1	11	17	26	7	2	9	10	20	6	4	2	25	33	30	12	0	1	7	10	0	2	0	2	37
gnl|Pdu_trscr_assembly_1|87171	34	7	33	10	24	10	28	11	3	25	14	13	52	14	32	4	9	16	19	1	4	52	17	72
comp1875091_c0_seq1	8	3	10	2	2	2	3	12	2	4	1	17	17	14	4	0	1	2	1	0	3	0	1	13
comp1875189_c0_seq1	2	2	1	2	0	0	2	1	0	0	1	3	2	3	1	0	0	1	0	0	0	1	0	4
comp1875347_c0_seq1	49	1	42	15	6	0	22	9	0	4	8	2	19	21	53	1	4	9	34	0	16	31	11	25
comp1875878_c0_seq1	2	3	8	0	2	1	3	9	2	3	1	8	7	9	7	0	1	6	1	2	0	2	2	10
comp1875912_c0_seq1	124	21	19	76	90	9	39	93	34	42	29	76	16	81	46	10	11	9	13	0	49	13	18	42
comp1875967_c0_seq1	2	1	0	0	0	0	0	1	0	1	0	1	1	1	0	0	0	0	0	0	0	0	0	0
comp1876201_c0_seq1	21	0	11	4	1	0	5	2	0	2	0	3	5	1	12	1	0	1	1	0	0	9	3	8
comp1876226_c0_seq1	0	0	0	0	0	0	0	0	0	0	0	2	0	1	1	0	0	0	0	0	1	0	0	0
comp1876256_c0_seq1	3	5	6	3	0	1	2	15	0	1	0	8	5	9	2	0	2	1	2	1	1	1	2	15
comp1876259_c0_seq1	6	1	2	1	0	0	4	2	1	3	2	5	6	4	2	0	0	3	0	0	0	0	1	4
comp1876298_c0_seq1	30	10	20	22	13	3	13	37	7	4	25	15	9	21	24	5	4	5	5	0	9	30	7	22
comp1876309_c0_seq1	10	1	6	7	1	3	9	27	0	9	1	13	15	28	7	2	1	3	0	0	6	3	2	2
comp1876327_c0_seq1	1	1	0	1	0	1	0	6	0	0	0	2	4	2	1	0	1	3	1	0	0	1	0	4
comp1876343_c0_seq2	6	5	17	3	5	1	8	10	12	2	1	6	14	22	6	10	2	1	2	0	12	1	11	3
comp1876466_c0_seq1	11	6	6	2	3	4	3	7	2	2	1	8	7	4	3	1	0	2	4	0	1	0	0	6
comp1876546_c0_seq1	3	1	2	0	0	1	3	1	0	0	0	4	3	1	1	0	1	0	0	0	0	1	0	3
comp1876588_c0_seq2	0	3	1	0	0	0	1	1	0	0	0	2	9	1	1	0	2	0	4	0	1	0	1	2
comp1876653_c0_seq1	18	20	37	32	14	17	30	34	6	12	3	36	27	59	22	14	18	29	29	3	9	12	16	71
comp1876679_c0_seq1	5	1	2	1	0	1	1	2	0	1	0	2	11	3	3	1	0	3	2	0	3	3	1	3
comp1876803_c0_seq2	4	0	5	0	1	0	1	5	0	4	0	3	5	4	2	1	2	0	1	1	0	1	0	5
comp1876805_c0_seq1	4768	789	4266	1931	1783	477	2093	1768	127	1038	744	1312	2651	1998	5061	343	772	1472	2052	105	1120	4910	1562	4379
comp1876958_c0_seq1	1	3	2	1	0	2	2	6	0	2	1	3	7	5	0	2	2	0	0	0	0	0	0	2
comp1876962_c0_seq1	81	20	119	54	62	41	40	25	0	28	11	21	122	39	88	19	39	19	43	6	47	82	33	135
comp1877039_c0_seq1	11	1	6	2	0	0	3	2	0	4	3	4	13	10	7	0	1	3	3	0	3	1	3	8
comp1877084_c0_seq1	10	10	6	5	6	5	7	4	0	5	0	9	11	7	14	8	8	11	11	1	2	25	10	20
comp1877358_c0_seq1	88	6	105	34	25	10	36	34	1	5	1	38	65	37	60	5	10	26	32	1	20	22	22	76
comp1877474_c0_seq1	5	4	6	1	1	0	7	11	1	6	0	14	18	21	5	1	4	2	0	4	0	1	3	18
comp1877552_c0_seq1	2	0	3	4	0	3	9	10	5	1	0	11	7	5	2	3	0	2	2	1	5	5	7	11
comp1877590_c0_seq1	5	10	8	3	2	2	2	9	1	0	0	6	4	12	5	0	1	7	4	0	7	3	2	14
comp1877616_c0_seq1	0	0	0	0	0	0	0	0	0	0	0	2	0	0	0	0	0	1	0	0	0	0	0	0
comp1877815_c0_seq1	5	0	2	1	1	0	0	0	2	2	1	6	4	11	6	0	1	1	2	0	0	0	0	7
comp1877869_c0_seq1	4	6	10	5	4	7	9	21	3	11	1	19	16	20	11	4	5	6	3	0	5	1	0	23
comp1877917_c0_seq1	4	8	6	0	2	0	3	2	1	2	0	5	6	7	3	1	0	2	2	2	0	1	0	5
comp1877963_c0_seq1	27	31	45	17	8	7	28	41	11	30	9	70	60	81	49	4	22	23	24	7	5	12	9	87
comp1878025_c0_seq1	51	5	20	13	14	7	6	10	2	4	3	14	9	10	9	1	4	5	2	0	8	19	8	15
comp1878072_c0_seq1	2	0	6	1	1	1	2	0	1	2	0	7	10	3	4	0	0	0	4	0	4	0	0	6
comp1878118_c0_seq1	108	2	71	44	1	0	14	5	0	8	5	2	49	89	28	0	5	0	25	0	14	0	4	1
comp1878270_c0_seq1	19	1	5	1	4	4	1	28	0	2	0	15	2	1	2	0	0	3	4	0	3	3	2	4
comp1878369_c0_seq1	43	3	25	10	7	3	19	9	2	2	5	14	19	18	22	2	5	13	13	0	12	19	8	27
comp1878726_c0_seq1	4	1	7	0	1	0	3	4	2	1	0	9	14	11	2	0	6	1	1	0	1	1	0	7
comp1878742_c0_seq1	2	3	2	0	0	0	0	5	0	1	1	0	0	0	1	0	0	0	0	0	0	0	0	0
comp1878838_c0_seq1	6	5	7	1	1	2	6	3	1	3	1	14	12	9	8	0	6	1	5	0	1	2	0	11
comp1878865_c0_seq1	3	3	14	2	0	0	2	5	1	5	0	11	15	21	5	0	4	2	4	1	1	0	1	16
gnl|Pdu_trscr_assembly_1|7945	666	154	529	267	324	142	309	364	65	157	147	248	403	345	438	68	141	154	207	5	216	393	190	487
comp1879052_c0_seq1	0	3	1	1	0	0	1	1	0	0	0	4	3	2	1	0	0	1	0	0	0	0	0	4
comp1879266_c0_seq1	13	5	12	3	4	3	13	12	2	14	4	19	18	35	12	2	6	8	5	0	0	25	28	12
comp1879384_c0_seq1	27	8	50	4	8	12	7	19	2	3	8	31	18	18	41	10	13	16	18	1	13	26	8	46
comp1879458_c0_seq1	6	7	19	5	3	2	12	23	3	10	2	31	31	21	14	1	6	8	5	0	0	3	2	26
comp1879459_c0_seq1	28	4	28	9	11	2	14	15	7	1	6	13	24	20	47	3	8	11	5	0	8	30	11	27
comp1879558_c0_seq1	2782	113	753	577	951	60	764	981	140	524	392	884	1153	1482	1254	106	221	345	766	5	867	573	484	1358
comp1879573_c0_seq1	0	1	3	0	0	0	2	2	1	3	0	5	1	5	0	0	0	2	1	0	1	19	36	8
comp1879574_c0_seq1	4	3	7	2	1	1	3	2	2	7	3	26	11	15	4	1	0	5	5	0	2	0	1	10
comp1879716_c0_seq1	14	7	18	2	9	10	13	2	2	1	5	5	8	9	23	4	16	8	12	0	8	10	9	22
comp1879754_c0_seq1	265	28	379	74	78	15	83	160	5	32	35	187	317	89	88	3	16	18	62	1	136	71	51	184
comp1879766_c0_seq2	6	3	3	1	0	0	3	8	1	3	1	11	7	17	9	0	0	7	7	1	0	1	0	9
comp1879972_c0_seq1	245	236	117	92	114	111	181	107	123	69	54	102	149	182	490	151	401	131	185	5	69	425	150	280
comp1879989_c0_seq1	3	14	18	3	2	3	7	18	5	9	6	18	22	35	13	4	10	8	2	1	1	3	5	28
comp1879991_c0_seq1	2	0	1	0	1	2	2	0	0	0	0	2	10	3	5	0	1	0	1	0	1	1	1	6
comp1880021_c0_seq1	175	36	34	38	43	11	48	55	27	43	40	27	135	72	42	42	47	24	31	2	31	63	9	33
comp1880054_c0_seq1	7	5	17	1	2	3	7	23	3	5	0	22	17	23	15	1	3	2	3	1	2	0	2	24
comp1880087_c0_seq1	8	10	26	9	6	4	17	26	12	15	5	40	34	58	20	1	16	14	18	2	3	2	7	53
comp1880514_c0_seq1	10	8	10	4	3	5	13	11	6	8	3	15	17	8	16	10	23	6	10	0	8	4	10	24
comp1880763_c0_seq1	6	3	5	2	1	1	1	2	0	0	0	7	1	5	1	0	1	2	0	2	0	2	1	3
comp1880775_c0_seq1	51	5	45	3	9	12	21	24	0	10	3	15	23	17	54	7	14	14	17	1	14	24	11	24
comp1880778_c0_seq1	1066	267	662	328	311	168	209	571	62	153	147	430	630	337	364	123	184	112	184	19	382	378	196	435
comp1880882_c1_seq1	1	0	1	1	1	0	4	5	1	2	0	31	9	1	2	0	1	2	1	1	0	0	0	6
comp1881057_c0_seq1	5	4	7	1	0	1	3	10	0	0	1	0	7	5	7	1	1	3	3	1	0	4	1	13
comp1881098_c0_seq1	1	3	2	1	0	0	0	7	1	0	0	7	1	6	0	0	5	2	0	1	1	0	1	1
comp1881406_c0_seq1	3	0	3	0	0	0	0	4	0	2	1	11	7	8	3	0	1	3	1	0	0	1	0	10
comp1881549_c0_seq1	1	1	3	1	0	1	2	4	0	2	0	2	4	3	0	0	0	2	3	1	0	0	0	4
comp1881632_c0_seq1	0	0	1	1	0	0	0	0	0	0	0	0	0	0	1	0	0	0	0	0	0	0	0	0
comp1881964_c0_seq1	4	4	11	5	1	0	6	9	1	5	2	13	8	11	8	0	0	2	3	1	4	0	3	14
comp1882024_c0_seq1	36	5	27	16	15	4	25	34	0	7	7	11	30	8	25	0	2	6	9	0	10	24	9	12
comp1882203_c0_seq1	166	56	71	112	164	54	114	123	16	82	59	205	103	161	209	62	52	130	86	9	55	128	95	245
comp1882366_c0_seq1	16	20	38	21	8	8	25	61	6	26	5	72	76	99	29	4	20	20	21	4	6	7	10	82
comp1882388_c0_seq1	7	1	18	4	2	1	3	8	0	3	1	13	15	8	7	1	3	1	2	0	0	0	3	13
comp1882478_c0_seq1	54	11	22	21	35	4	15	29	7	10	13	12	49	59	179	0	13	44	23	0	11	49	30	104
comp1882496_c0_seq1	2	3	3	2	1	1	6	4	1	7	1	11	15	6	10	1	1	8	3	3	4	2	0	14
comp1882498_c0_seq1	307	96	379	103	57	68	68	268	7	13	67	297	338	105	282	78	72	78	91	12	214	279	78	250
comp1882517_c0_seq1	2	1	1	0	1	0	1	2	0	0	0	3	5	2	4	0	0	2	0	0	0	0	1	5
comp1882517_c1_seq1	3	1	2	2	1	0	2	5	2	1	1	7	9	9	5	1	1	0	1	1	3	1	1	10
comp1882578_c0_seq1	0	4	2	0	0	0	0	2	1	2	0	4	0	8	2	0	1	3	0	0	1	0	0	3
comp1882579_c0_seq2	20	10	5	7	2	5	18	11	3	5	3	15	21	19	23	9	8	6	8	1	6	13	5	34
comp1882581_c0_seq1	1	3	8	4	1	10	10	17	14	1	6	10	1	12	3	3	3	2	2	0	12	4	14	5
comp1883392_c0_seq1	145	9	23	13	23	7	39	51	5	22	15	62	21	39	21	11	3	15	28	0	13	19	20	46
comp1883454_c0_seq1	141	23	109	57	37	27	82	123	17	20	29	64	59	82	137	15	12	39	57	2	61	100	53	114
comp1883655_c0_seq1	6561	2706	6905	1638	1557	1627	2779	2744	327	977	844	1402	5067	2466	13174	2498	6874	3652	4995	485	1179	10868	2534	8370
comp1883754_c0_seq1	48	33	100	22	10	17	48	69	15	40	18	103	109	145	82	12	32	52	42	8	8	57	24	178
comp1883895_c0_seq1	34	7	12	9	2	5	13	15	3	5	5	12	25	8	15	0	6	4	20	0	6	21	7	23
comp1883954_c0_seq1	4	5	3	1	2	0	3	1	0	0	0	1	5	0	5	0	0	4	5	0	0	12	9	8
comp1883975_c0_seq1	10	2	8	2	8	0	14	14	2	8	2	11	14	9	44	5	7	9	13	0	13	20	6	13
comp1884145_c0_seq1	1678	192	1157	506	478	139	624	313	7	286	224	119	505	688	1420	139	177	594	727	84	220	1627	451	688
comp1884317_c0_seq1	0	1	3	1	2	0	7	6	1	1	1	4	6	10	1	0	2	7	5	0	2	3	3	5
comp1884362_c0_seq1	3	1	3	1	2	1	7	4	0	4	1	7	6	7	5	0	0	2	0	0	0	0	0	6
comp1884702_c0_seq1	73	15	47	15	17	10	23	41	5	16	8	21	56	22	35	11	14	6	13	1	10	35	13	37
comp1884729_c0_seq1	17	15	12	5	8	11	9	36	2	10	3	10	4	9	41	7	1	15	9	0	1	39	3	39
comp1884971_c0_seq1	111	3	12	23	55	5	17	109	13	19	17	90	29	52	0	10	1	6	2	0	48	4	10	12
comp1884986_c0_seq1	330	46	255	130	115	23	147	146	4	68	44	83	161	189	246	14	29	86	118	6	128	231	93	335
comp1885015_c0_seq1	1	4	2	0	1	1	5	2	1	1	1	7	2	8	3	0	1	2	6	0	1	1	1	3
comp1885228_c0_seq1	19	2	24	18	7	10	12	3	3	4	2	5	17	11	13	2	6	0	11	0	7	14	5	29
comp1885236_c0_seq1	20	13	36	13	4	13	30	40	6	12	4	50	53	52	62	2	23	38	23	2	9	67	12	91
comp1885251_c0_seq1	8	11	27	14	4	12	10	42	7	3	6	35	25	47	21	6	19	7	7	2	3	0	7	42
comp1885430_c0_seq1	10	8	8	8	2	2	9	20	1	8	5	27	33	22	12	0	4	7	4	0	3	4	4	30
comp1885477_c0_seq2	5	2	5	2	1	0	2	11	4	3	2	16	18	23	6	1	1	4	4	4	0	3	1	25
comp1885719_c0_seq2	3156	351	1384	1035	1305	337	1426	1087	142	788	661	751	1097	1733	1657	274	540	700	1044	15	604	1998	962	1729
comp1885786_c0_seq1	406	54	292	152	95	61	83	165	24	57	60	160	146	138	117	26	34	27	62	1	168	100	66	154
comp1885849_c0_seq1	2580	1763	2721	549	716	1685	1323	1213	181	442	516	1109	2610	1257	4164	1326	2725	1372	1700	216	940	3794	1312	3168
comp1885988_c0_seq2	222	39	133	97	79	36	44	90	9	32	30	47	119	78	117	22	40	25	69	3	54	97	37	115
comp1886071_c0_seq2	2719	630	2054	1009	1076	524	699	1400	177	406	321	920	1102	849	816	185	283	236	363	39	1092	894	482	1194
comp1886141_c0_seq1	0	0	1	0	0	0	0	0	0	0	0	0	0	1	0	0	0	0	0	0	1	0	0	0
comp1886221_c0_seq1	9	10	14	3	0	5	14	29	2	6	4	18	115	34	10	1	8	13	9	2	2	4	2	26
comp1886327_c0_seq1	1317	341	1212	374	356	255	511	627	47	188	197	461	827	494	1277	197	486	375	465	38	318	1036	376	1128
comp1886346_c0_seq1	186	60	203	76	67	31	92	88	10	36	25	39	92	78	170	48	61	53	78	10	77	201	96	120
comp1886863_c0_seq1	1	1	4	0	0	0	1	3	0	0	0	0	1	6	1	0	0	0	1	1	0	0	0	4
comp1886951_c0_seq1	1	2	2	3	4	1	5	9	3	0	0	2	6	4	11	0	0	2	4	0	1	2	3	8
comp1887004_c0_seq1	2	3	4	1	2	0	5	3	3	5	0	12	20	18	8	0	3	4	2	0	1	0	0	20
comp1887021_c0_seq1	1111	203	553	243	403	37	515	1166	112	271	171	692	774	675	1008	55	51	449	331	11	384	1091	492	950
comp1887102_c0_seq1	9	2	4	0	1	3	3	0	1	2	1	11	1	2	8	0	0	1	1	0	0	6	0	1
comp1887132_c0_seq1	113	46	109	38	57	67	60	29	6	43	41	36	79	100	151	28	69	72	63	10	37	185	54	135
comp1887183_c0_seq1	2	0	3	0	0	1	0	5	0	4	2	4	6	5	0	0	1	2	0	0	0	0	0	2
comp1887245_c0_seq1	2	2	8	4	1	2	4	21	1	1	1	7	12	6	15	1	2	2	7	0	0	5	1	14
comp1887327_c0_seq1	315	68	88	94	77	56	107	175	10	70	22	91	190	182	89	53	73	20	81	6	75	114	96	187
comp1887411_c0_seq1	3	3	7	3	1	2	2	13	0	3	3	15	19	15	4	2	2	0	2	3	13	1	0	8
comp1887437_c0_seq1	5	1	0	0	0	0	1	7	2	3	0	0	2	2	1	0	12	1	1	0	0	0	2	1
comp1887452_c0_seq1	30	6	18	16	5	5	1	16	3	4	0	5	7	13	5	0	0	1	5	0	11	5	3	16
comp1887640_c0_seq1	5	2	4	2	1	1	1	4	0	1	0	8	6	6	3	1	2	1	2	0	0	0	1	7
comp1887861_c0_seq1	21	8	15	16	6	3	9	18	4	9	5	20	29	40	19	0	3	9	3	1	2	3	4	31
comp1888169_c0_seq2	712	203	586	270	256	201	288	405	51	113	88	253	435	277	447	121	251	116	195	37	238	375	182	577
comp1888379_c0_seq1	11	1	2	3	1	0	8	2	0	0	3	12	1	1	16	4	0	1	3	0	3	0	0	4
comp1888424_c0_seq1	6	1	1	3	0	0	2	6	0	1	0	7	4	8	6	0	2	1	0	0	0	1	0	9
comp1888429_c0_seq1	5631	1826	3273	1542	1913	1187	2024	1970	401	759	911	1519	2535	1923	4562	1184	1947	1335	1919	163	1141	4217	1487	3112
comp1888494_c1_seq1	3	0	1	0	0	0	1	0	0	0	0	3	2	1	1	0	0	0	0	0	0	0	0	4
comp1888540_c0_seq1	466	112	515	154	133	97	168	221	17	99	75	149	319	202	336	73	132	121	129	16	177	333	168	332
comp1888732_c0_seq1	2	4	6	2	0	1	2	9	3	3	0	5	13	13	1	0	7	3	4	0	0	2	3	8
comp1888899_c0_seq1	2	0	2	0	0	0	0	0	0	1	0	3	2	3	1	0	1	0	0	0	0	0	0	1
comp1888933_c0_seq1	7	2	2	14	9	0	4	8	0	4	4	5	4	7	7	0	0	1	5	0	1	9	1	3
comp1889010_c0_seq1	5	19	9	7	0	5	6	14	0	6	1	12	22	20	10	6	8	7	5	2	4	3	2	34
comp1889262_c0_seq1	6	6	21	8	2	4	10	12	0	12	3	20	28	34	8	1	11	6	3	1	2	8	3	34
comp1889381_c0_seq1	2	4	8	2	0	0	8	17	3	3	6	13	16	7	4	0	2	4	1	1	34	4	2	7
comp1889493_c0_seq1	21	17	27	13	2	6	23	38	10	17	8	42	45	50	24	1	9	17	17	2	5	6	7	49
comp1889715_c0_seq1	6	3	4	0	2	2	7	1	0	6	4	2	22	20	14	3	5	3	5	2	1	7	5	5
comp1889851_c0_seq1	4	10	24	4	4	6	5	17	11	7	3	18	23	28	14	0	8	6	2	0	1	4	1	26
comp1889859_c0_seq1	1	0	0	0	0	0	1	2	0	0	0	0	0	2	0	0	0	0	0	0	0	0	0	0
comp1890016_c0_seq1	103	33	136	61	33	40	91	29	7	29	20	24	85	57	217	14	74	44	71	5	24	129	30	142
comp1890072_c0_seq1	12	6	40	11	2	6	16	20	5	8	1	47	29	43	21	4	16	11	9	0	1	4	2	50
comp1890089_c0_seq1	0	4	3	4	4	0	2	0	2	0	0	0	0	4	1	1	2	1	1	0	1	1	0	0
comp1890207_c0_seq2	24	30	32	13	10	22	37	50	6	10	10	44	68	43	30	8	27	12	12	3	16	10	16	44
comp1890344_c0_seq2	2	3	5	0	1	1	2	3	0	1	1	5	15	8	6	0	4	2	3	1	1	1	1	8
comp1890348_c0_seq1	1044	283	854	356	330	209	508	400	62	169	173	274	520	444	653	166	181	178	282	26	261	654	318	526
comp1890453_c0_seq1	4	3	6	4	1	6	9	11	14	4	1	7	16	14	0	13	4	1	0	0	3	1	3	3
comp1890534_c0_seq2	429	12	42	103	131	8	103	156	16	75	32	148	71	187	58	11	13	23	42	2	82	38	78	113
comp1890607_c0_seq1	6	6	13	4	2	2	7	13	3	6	1	20	24	12	6	0	2	3	1	0	2	1	2	12
gnl|Pdu_trscr_assembly_1|2652	1094591	246479	509314	426364	475296	188526	393654	498433	156301	260672	210820	643546	421652	721184	353614	154623	163671	131063	222173	19894	414778	345219	244296	449940
comp1890826_c0_seq1	14	0	10	3	7	4	7	5	2	0	6	7	12	4	15	1	3	4	12	1	10	11	3	13
comp1890837_c0_seq1	24	17	51	8	6	10	24	50	2	16	5	41	39	65	33	2	17	20	16	1	7	7	4	59
comp1890841_c0_seq1	3	2	0	0	0	0	2	1	2	0	0	1	1	1	0	0	0	0	0	0	0	3	0	6
comp1890903_c0_seq1	4	0	3	0	0	3	0	0	0	2	0	4	2	0	1	1	1	0	0	0	0	0	0	3
comp1891030_c0_seq1	0	2	2	1	0	1	1	3	0	0	0	4	1	3	0	0	0	0	0	0	0	1	0	1
comp1891037_c0_seq1	2	1	6	2	0	4	4	6	2	6	0	6	9	11	8	0	1	6	2	0	0	1	1	14
comp1891060_c0_seq1	22	12	42	23	19	10	19	5	1	4	7	9	17	19	22	6	5	9	14	0	15	33	7	30
comp1891115_c0_seq1	1	3	9	1	0	2	2	5	2	0	0	10	6	7	5	0	0	1	0	0	0	0	0	8
comp1891251_c0_seq1	7	9	8	2	2	4	5	8	3	5	5	16	19	7	29	11	21	10	10	3	4	51	7	48
comp1891335_c0_seq1	4	2	5	3	0	1	1	15	1	3	0	9	13	14	3	0	0	4	2	0	2	1	1	14
comp1891350_c0_seq1	8	1	0	0	0	0	1	3	1	0	0	5	0	4	4	0	1	3	0	0	1	0	0	2
comp1891584_c0_seq1	4	6	6	3	0	1	8	6	2	7	1	9	18	12	6	1	3	4	3	0	1	1	1	13
comp1891610_c0_seq1	10	5	13	8	6	8	14	23	6	3	4	34	16	20	16	5	6	10	5	1	9	8	10	15
comp1892051_c0_seq1	2	0	0	0	0	0	0	0	1	1	0	3	1	6	0	0	0	2	0	0	0	0	0	4
comp1892054_c0_seq1	0	2	6	2	1	0	5	3	0	4	0	5	12	11	8	0	0	1	4	0	0	0	0	8
comp1892127_c0_seq1	1	3	2	0	1	1	1	2	0	2	0	5	4	5	1	1	1	0	1	0	0	2	1	5
comp1892241_c0_seq2	85	5	58	15	20	5	17	19	6	12	10	19	36	25	26	5	16	7	24	0	19	33	18	57
comp1892482_c0_seq1	1	0	6	0	0	0	0	3	0	1	0	4	9	3	4	0	2	4	1	0	0	1	3	9
comp1892497_c0_seq1	4	5	2	3	1	1	2	6	0	1	1	7	7	11	5	1	0	1	0	1	3	0	2	7
comp1892688_c0_seq1	0	0	0	0	1	0	0	0	0	0	0	0	0	1	0	0	0	3	3	0	0	4	0	1
comp1892691_c0_seq1	4	5	10	4	2	6	5	8	2	5	2	11	17	20	10	1	7	6	7	0	0	0	2	26
comp1892760_c0_seq1	1	3	3	0	0	0	0	1	1	0	0	5	2	3	4	0	0	3	1	0	1	0	0	3
comp1892833_c0_seq1_contamination	6	9	17	5	2	7	5	16	1	4	1	17	19	28	4	0	5	4	5	2	2	1	0	15
comp1892903_c0_seq1	34	21	17	3	6	10	22	17	3	1	5	16	30	5	80	22	27	22	22	0	20	73	10	33
comp1892910_c0_seq1	31	6	18	9	22	7	30	18	3	13	13	13	13	29	62	1	9	34	28	0	6	81	28	61
comp1892987_c0_seq1	1	0	0	2	1	0	2	1	0	0	0	5	0	2	1	0	3	0	2	0	0	1	0	1
comp1893115_c0_seq1	368	252	15	3	71	100	5	9	2	6	3	3	8	24	7	1	3	82	105	1	3	92	8	18
gnl|Pdu_trscr_assembly_1|90205	149	43	209	67	59	29	55	116	18	35	34	82	117	106	203	18	31	52	60	5	66	205	72	121
comp1893184_c0_seq1	73	8	4	27	57	5	14	73	22	31	15	49	9	35	0	6	2	0	5	0	18	3	6	27
comp1893218_c0_seq2	616	654	562	163	203	276	275	280	75	141	114	108	351	201	995	309	625	264	347	49	94	957	213	548
comp1893261_c0_seq1	8	5	8	2	0	2	1	5	2	0	2	9	14	4	3	0	1	5	3	0	3	3	0	17
comp1893282_c0_seq1	0	2	12	0	0	2	5	8	0	1	1	3	14	11	6	3	6	5	5	1	2	0	1	19
comp1893586_c0_seq1	28	31	64	24	6	14	17	64	10	30	10	79	75	105	29	6	21	35	20	6	7	13	18	95
comp1893647_c0_seq1	3	1	7	1	0	0	2	7	0	2	1	3	9	7	1	0	1	2	2	0	3	1	2	4
comp1893709_c0_seq1	5	3	4	0	1	2	1	3	1	1	0	1	2	3	2	1	0	1	2	1	0	0	1	8
comp1893717_c0_seq1	57	10	37	30	13	16	38	44	14	13	11	78	33	61	19	6	11	13	21	0	12	13	10	34
comp1893803_c0_seq1	23	11	11	9	3	8	9	10	1	3	3	19	26	25	16	0	8	12	15	0	3	6	1	20
comp1893828_c0_seq1	424	135	419	128	108	81	127	145	12	57	42	90	239	138	266	25	60	69	112	19	74	317	106	231
comp1893873_c0_seq1	9	3	6	6	1	2	15	12	4	4	0	18	25	19	9	1	2	3	4	2	4	1	1	19
comp1894100_c0_seq2	41	25	70	18	33	7	28	69	9	15	11	58	30	15	41	13	4	14	16	0	44	14	22	63
comp1894113_c0_seq1	5	7	8	4	0	1	4	9	2	6	0	16	14	18	6	0	1	1	6	0	1	0	0	18
comp1894136_c0_seq2	227	15	5	14	49	6	27	140	38	9	24	216	8	21	9	7	2	10	11	0	12	6	7	24
comp1894310_c0_seq1	1	0	5	1	0	2	6	8	0	4	3	8	9	8	3	0	3	2	0	1	6	3	1	11
comp1894513_c0_seq1	236	35	140	76	68	15	66	121	16	30	44	120	77	92	86	15	20	39	42	5	66	89	44	87
comp1894543_c0_seq1	31	3	33	14	18	4	26	9	6	4	8	32	29	16	6	5	8	3	6	3	17	10	8	21
comp1894575_c0_seq1	56	16	14	1	8	16	7	14	5	3	2	10	4	14	7	2	4	3	2	0	7	5	9	7
comp1894634_c0_seq1	12	7	12	9	1	7	8	7	4	5	1	21	25	18	6	0	5	11	5	3	1	3	2	24
comp1894783_c0_seq1	17	11	3	5	4	4	3	1	0	4	2	5	10	10	9	0	1	6	8	0	0	3	0	13
comp1894939_c0_seq1	4	1	6	2	2	1	3	2	1	1	0	11	5	9	4	0	2	3	1	0	0	0	0	16
comp1895089_c0_seq1	3	5	0	3	1	4	0	2	1	0	0	2	0	1	0	0	0	0	0	0	2	1	1	3
comp1895256_c1_seq1	0	2	7	2	1	2	5	9	1	3	1	7	10	9	3	0	2	3	2	4	3	0	1	8
comp1895298_c0_seq1	6	5	9	4	3	2	5	10	3	6	1	12	16	12	3	1	7	2	1	0	0	3	1	9
comp1895316_c0_seq1	1	2	3	2	1	0	4	3	0	1	1	8	5	12	4	2	2	1	1	2	0	1	0	12
comp1895373_c0_seq1	1	2	0	0	1	0	0	1	0	0	1	3	2	2	0	0	0	1	0	0	0	0	0	4
comp1895436_c0_seq1	1	0	0	0	0	0	3	2	0	1	0	1	2	5	2	1	0	0	0	0	1	1	0	2
comp1895482_c0_seq1	5	0	4	4	1	3	6	4	3	2	0	5	12	8	5	0	2	3	1	0	1	8	5	8
comp1895500_c0_seq2	93	60	208	78	46	102	344	308	121	51	100	235	75	259	159	1	50	65	31	2	2	114	212	87
comp1895551_c0_seq1	1063	170	564	344	334	94	236	389	58	95	188	484	416	397	531	45	87	146	208	1	318	519	255	457
comp1895845_c0_seq1	50	3	31	22	18	13	39	20	3	14	12	26	4	38	34	8	16	19	20	0	16	11	18	44
comp1895926_c0_seq1	431903	111316	245070	210101	206708	97136	151827	240774	73511	110824	90198	302421	187515	288880	145889	64614	66454	47502	81241	16961	208969	140555	100501	178148
comp1896033_c0_seq1	0	5	5	1	3	1	5	4	0	3	0	13	11	2	1	0	1	1	6	0	0	0	5	10
comp1896033_c1_seq1	15	12	21	7	4	1	16	17	2	7	1	28	21	26	13	2	8	5	5	0	0	4	1	21
comp1896035_c0_seq1	119	14	107	55	42	15	38	103	9	20	25	31	34	24	84	2	4	22	42	2	44	62	22	177
comp1896102_c0_seq2	27	25	54	22	6	24	40	64	15	23	10	98	72	104	49	3	29	22	28	1	4	9	13	122
comp1896176_c0_seq1	4	4	4	1	1	4	1	3	0	0	2	11	6	7	2	0	1	2	0	0	0	1	8	3
comp1896301_c0_seq1	15	12	9	6	5	8	4	16	3	6	5	18	13	4	8	4	3	5	15	12	24	8	1	11
comp1896396_c0_seq1	7	4	17	5	2	2	8	19	1	13	5	23	25	27	13	0	12	9	6	2	1	2	4	23
comp1896477_c0_seq1	1194	196	970	373	391	117	559	605	66	312	172	401	887	655	1276	72	160	422	527	40	371	854	403	1161
comp1896481_c0_seq1	0	1	2	0	0	1	3	7	1	2	0	2	6	1	0	0	0	5	1	0	4	2	1	4
comp1896502_c0_seq1	4	3	9	3	1	3	6	6	0	2	0	13	11	14	4	0	3	4	2	1	0	1	1	4
comp1896509_c0_seq1	8	0	2	0	3	0	2	3	0	2	0	1	0	3	1	0	0	0	0	0	0	2	0	1
comp1896519_c0_seq1	2	3	3	0	1	0	1	5	0	1	3	4	8	8	1	0	0	2	3	0	3	0	1	10
comp1896563_c0_seq1	3	3	4	1	2	1	6	9	0	3	1	7	16	8	5	0	4	1	3	1	1	0	1	16
comp1896567_c0_seq1	55	4	20	12	12	7	16	16	7	14	2	21	11	44	58	2	15	20	17	0	8	38	21	33
comp1896703_c0_seq1	10	2	15	0	1	1	8	11	1	5	2	6	11	12	4	0	0	4	1	2	3	3	3	18
comp1896744_c1_seq1	2	3	8	3	2	1	3	3	0	4	2	8	8	7	5	0	2	2	0	0	1	2	0	6
comp1896846_c0_seq1	30	0	34	20	13	1	12	11	3	5	0	9	25	13	19	0	0	5	8	0	23	10	18	5
comp1896862_c0_seq1	2	0	3	3	2	0	0	1	1	1	1	6	3	12	1	1	2	0	1	0	1	2	0	2
gnl|Pdu_trscr_assembly_1|334375	9	8	16	5	3	4	6	20	3	5	8	18	31	39	12	0	9	8	10	1	2	2	2	30
comp1896929_c0_seq1	3	0	0	1	1	1	3	1	1	2	1	7	3	3	0	0	0	0	1	0	0	0	0	3
comp1896950_c0_seq1	5	4	2	0	2	0	1	3	0	2	0	3	0	2	0	0	2	1	3	0	0	2	0	1
comp1897344_c0_seq1	4	0	0	2	0	0	0	3	0	0	0	2	4	1	1	0	0	1	2	0	2	0	0	0
comp1897347_c0_seq1	2	2	2	0	0	1	6	1	0	0	0	3	2	6	3	1	0	0	0	0	3	0	1	2
comp1897354_c0_seq1	8	9	25	2	0	4	10	20	1	10	4	29	27	23	9	1	6	11	7	2	3	1	1	33
comp1897409_c0_seq1	5	4	14	1	1	3	3	6	1	7	3	13	8	10	12	1	8	4	4	1	2	4	0	15
comp1897429_c0_seq1	1142	788	1168	328	369	697	465	451	124	258	268	486	1014	491	1073	505	1094	257	376	115	489	837	316	1140
comp1897486_c1_seq1	3	6	13	7	2	3	5	18	2	8	2	26	16	23	4	3	7	9	5	3	2	5	0	36
comp1897511_c0_seq1	0	1	2	0	0	0	0	0	1	0	0	1	0	0	2	0	0	0	0	0	0	0	0	1
comp1897806_c0_seq1	0	0	1	0	0	1	0	4	0	0	0	3	2	2	2	0	0	2	3	2	0	0	0	2
comp1897965_c0_seq1	655	34	371	222	191	41	141	224	40	85	89	189	176	256	240	7	13	56	86	5	193	188	97	246
comp1898073_c0_seq1	10	5	3	1	0	4	3	4	1	0	0	5	8	4	1	0	0	3	7	0	1	6	0	5
comp1898201_c0_seq1	20	11	37	10	5	14	11	30	23	15	10	52	46	72	37	10	14	18	18	1	7	5	8	66
comp1898282_c0_seq1	23	5	30	7	5	6	12	7	3	2	3	12	20	10	29	1	9	5	15	1	12	25	11	29
comp1898711_c0_seq1	5	2	3	2	2	3	4	2	0	1	2	11	10	10	6	1	3	3	0	0	0	1	0	8
comp1898929_c0_seq1	1	2	3	1	2	2	1	1	1	1	1	10	1	3	2	0	1	2	1	0	1	0	0	12
comp1899094_c0_seq1	9	0	3	0	2	2	1	1	1	0	0	1	5	1	1	0	0	2	2	0	0	1	0	5
comp1899101_c0_seq1	0	0	1	0	0	0	0	0	0	0	1	0	1	2	0	0	0	0	0	0	0	0	0	1
comp1899201_c0_seq1	0	0	0	0	0	0	0	0	0	0	0	1	3	0	0	0	0	0	0	0	0	2	0	0
comp1899261_c0_seq1	0	2	1	1	0	0	1	0	0	0	0	2	6	3	1	0	0	0	1	0	1	2	0	3
comp1899364_c0_seq1	107	23	70	46	30	7	62	37	4	14	17	60	44	115	62	3	13	30	26	0	23	38	31	58
comp1899411_c0_seq1	3	0	1	0	1	0	2	3	1	3	0	7	1	3	1	0	0	0	1	1	0	0	0	3
comp1899527_c0_seq1	4	4	8	1	1	1	5	10	0	6	0	5	35	14	3	1	5	4	1	0	2	0	2	14
comp1899547_c0_seq1	0	2	1	0	1	0	1	0	0	0	0	6	5	2	3	0	0	1	0	2	0	0	2	2
comp1899823_c0_seq1	17	14	25	10	3	7	19	23	4	10	2	23	31	23	32	2	18	19	10	0	14	21	3	44
comp1899962_c0_seq1	230	33	160	72	73	42	80	67	15	31	22	59	67	76	125	8	86	61	73	5	46	139	65	166
comp1900237_c0_seq1	23	4	3	4	6	0	3	6	0	3	4	17	12	15	11	0	2	3	2	1	5	4	1	18
comp1900285_c0_seq1	75	35	58	11	24	18	52	19	2	8	6	11	41	51	86	9	35	29	43	8	12	67	33	79
comp1900324_c0_seq1	1	5	1	1	0	0	0	0	0	2	0	7	2	3	2	0	0	2	2	1	1	1	0	6
comp1900516_c0_seq1	1	0	1	1	0	0	1	2	0	1	2	2	10	7	5	0	4	0	1	0	0	3	1	10
gnl|Pdu_trscr_assembly_1|4454	11	18	28	12	0	9	9	21	2	11	1	37	26	32	28	4	5	14	12	1	1	28	4	35
comp1900616_c0_seq1	1	4	4	0	1	1	1	3	0	1	1	8	2	5	6	0	1	2	2	0	0	0	0	4
comp1900763_c0_seq1	9	10	10	1	3	7	5	7	0	6	2	7	14	15	7	0	6	1	6	0	3	1	1	13
comp1900836_c0_seq1	29	4	22	6	10	4	16	4	3	3	1	10	11	13	18	2	6	3	13	0	8	15	8	10
comp1901136_c0_seq1	4	4	4	0	1	4	1	4	0	0	0	3	7	3	3	0	0	0	2	0	0	0	0	3
comp1901146_c0_seq1	19	61	10	4	8	45	8	15	16	5	3	9	4	14	11	55	81	2	2	2	9	4	5	4
comp1901169_c0_seq1	2	0	2	0	0	1	0	2	0	0	0	4	1	3	2	0	0	2	1	1	0	1	0	5
comp1901240_c0_seq1	5	3	2	1	1	1	1	0	0	2	0	4	1	4	2	0	0	3	1	0	0	2	0	3
comp1901387_c0_seq1	21	27	46	27	10	7	27	45	15	23	10	26	52	76	30	4	11	14	12	1	7	4	12	63
comp1901429_c0_seq1	8	4	6	3	3	0	5	6	1	4	3	8	6	2	5	0	1	3	4	0	0	10	5	11
comp1901450_c0_seq1	1	0	3	0	1	1	0	5	1	0	0	3	4	1	0	0	1	1	1	1	4	3	0	2
comp1901538_c1_seq1	1	3	3	1	1	1	1	8	4	3	1	7	6	7	0	0	1	2	6	0	0	1	1	11
comp1901635_c0_seq1	13	5	4	0	1	3	3	11	1	4	1	16	14	11	9	2	3	3	5	2	9	2	1	11
comp1901677_c0_seq1	28	11	25	14	17	10	10	5	0	9	11	7	18	12	25	6	10	12	17	0	2	28	23	33
comp1901784_c0_seq1	78	31	126	19	42	31	30	40	3	20	30	25	54	50	74	16	29	15	23	1	31	42	37	110
comp1901912_c0_seq1	2	6	7	5	0	0	6	7	0	1	2	8	13	5	6	2	3	6	2	0	2	0	3	5
comp1901941_c0_seq1	3	6	6	4	1	2	0	7	1	2	1	13	10	9	5	1	1	0	2	0	4	1	1	10
comp1901954_c0_seq2	4	1	5	2	1	0	6	4	0	1	3	5	4	5	14	0	0	7	1	0	1	6	4	5
comp1902091_c0_seq1	9	4	7	0	2	1	9	13	2	4	2	19	11	16	9	2	3	4	1	0	2	2	2	15
comp1902118_c0_seq1	0	3	3	3	0	2	2	4	1	2	1	12	7	7	5	0	2	2	3	1	0	0	0	8
comp1902344_c0_seq1	41	5	33	12	9	8	28	11	0	9	7	11	31	17	30	4	9	3	10	0	17	27	13	25
comp1902430_c0_seq1	170	50	112	74	67	23	112	134	36	99	51	210	150	253	130	1	44	76	57	0	11	51	31	220
comp1902522_c0_seq1	0	3	3	0	0	2	0	2	0	2	0	6	5	2	0	0	1	2	1	0	0	1	0	6
comp1902703_c0_seq1	5	10	22	2	3	3	10	18	4	12	0	26	21	41	12	1	11	11	7	1	4	3	4	64
comp1902922_c0_seq2	4	3	14	6	0	1	4	11	3	5	0	11	12	21	7	0	1	3	10	2	2	2	2	18
comp1903057_c0_seq1	1	5	3	1	0	1	4	3	2	5	2	13	11	23	6	1	3	3	4	0	4	1	1	18
comp1903061_c0_seq1	5	1	7	0	1	3	5	3	1	2	0	1	2	5	11	1	3	1	6	0	0	14	1	3
comp1903071_c0_seq1	114	15	72	28	29	5	34	33	3	10	11	43	60	41	96	0	6	15	46	1	23	75	34	56
comp1903114_c0_seq1	4	2	4	3	0	1	4	9	1	1	1	9	12	13	2	1	2	1	0	0	2	0	4	8
comp1903197_c0_seq1	1	1	5	1	1	0	1	5	1	2	0	11	5	10	5	0	2	0	2	0	0	2	2	23
comp1903275_c0_seq1	1	1	2	0	0	0	0	1	0	1	1	0	3	4	2	0	0	2	0	1	1	0	0	3
comp1903422_c1_seq1	4	1	3	0	0	0	4	1	0	1	0	1	0	4	3	0	2	0	0	0	0	2	2	5
comp1903746_c0_seq1	3	0	3	3	0	0	2	0	0	0	1	3	7	4	1	0	2	2	0	1	5	2	2	9
comp1903780_c0_seq1	378	48	82	224	98	43	269	309	8	20	66	282	62	178	171	29	37	73	90	4	52	159	89	192
comp1903912_c0_seq1	2	1	2	0	2	0	0	2	0	1	0	1	8	0	4	0	0	0	0	0	2	3	1	1
comp1903955_c0_seq1	3	2	0	0	0	1	1	2	0	2	1	2	5	2	3	0	0	2	3	0	0	0	0	6
comp1903983_c1_seq1	9	7	23	6	4	2	11	15	4	12	2	27	29	47	12	3	3	10	13	1	3	1	3	37
comp1903990_c0_seq1	2	0	0	0	0	0	1	0	1	0	0	0	0	1	0	0	0	0	0	0	0	0	0	0
comp1904092_c0_seq1	2	8	4	1	0	1	4	6	2	6	2	7	28	9	3	6	9	2	2	0	0	2	1	7
comp1904247_c0_seq1	7	9	10	4	2	6	3	17	3	15	4	28	28	28	12	2	4	5	4	0	0	4	4	25
comp1904323_c0_seq1	4	0	5	0	0	2	3	7	0	0	0	5	2	8	1	1	1	0	4	1	0	2	1	4
comp1904419_c0_seq2	8	5	3	1	0	3	2	6	2	5	0	14	8	14	13	3	3	3	4	0	1	0	3	17
comp1904499_c0_seq1	2	4	11	2	0	3	3	9	2	2	2	20	9	19	5	2	5	2	1	0	0	1	1	11
comp1904735_c0_seq1	13	15	12	8	5	22	8	4	1	4	2	1	3	8	17	12	23	9	11	2	0	41	10	14
comp1904779_c0_seq1	3	0	1	0	0	1	1	1	0	1	0	4	1	0	0	0	1	0	0	0	0	1	0	3
comp1904818_c0_seq1	6	3	4	4	1	1	2	3	1	3	0	6	7	8	5	3	1	1	2	0	0	1	0	12
comp1905217_c0_seq1	5	3	12	3	3	1	8	7	5	5	0	14	9	15	6	0	5	10	6	0	1	0	2	10
comp1905652_c0_seq1	2	6	3	4	2	4	5	12	1	8	3	8	14	8	6	1	2	5	3	2	0	2	2	13
comp1905671_c0_seq1	11	4	6	2	0	5	7	9	1	4	1	9	20	16	5	0	3	1	5	0	2	2	2	14
comp1905931_c0_seq1	9	4	14	2	4	0	6	9	5	7	2	12	12	17	4	1	2	6	5	1	0	0	4	19
comp1905981_c0_seq1	6	7	14	5	0	2	5	12	4	13	2	29	34	22	8	3	9	8	10	3	0	4	2	34
comp1906042_c0_seq2	6	15	19	5	0	3	15	24	3	16	2	22	36	32	12	2	10	6	14	0	2	7	7	30
comp1906392_c0_seq1	151	28	70	56	43	15	53	109	11	42	26	114	59	112	60	11	12	37	33	0	21	31	32	94
comp1906574_c0_seq1	8	0	7	3	0	0	2	6	0	2	2	14	11	11	5	0	4	7	5	0	0	2	1	9
comp1906776_c0_seq1	60	32	1	0	9	5	1	4	0	3	0	4	3	1	0	2	1	8	14	2	3	19	0	5
comp1906804_c0_seq1	10	9	5	3	0	1	9	13	3	10	4	27	18	24	11	1	3	2	11	3	0	3	1	34
comp1906888_c0_seq1	202	68	100	41	85	29	47	78	17	25	36	59	46	68	48	31	14	14	26	0	64	69	24	73
comp1906976_c1_seq1	33	9	0	0	5	4	0	3	0	0	0	0	2	1	0	0	2	4	2	0	1	3	0	6
comp1907034_c0_seq1	7	5	11	3	3	3	3	9	0	5	0	10	16	17	4	0	3	7	2	0	3	1	1	14
comp1907046_c0_seq1	15	10	12	3	4	1	4	3	1	1	0	6	6	6	3	0	1	3	9	1	0	6	1	10
comp1907268_c1_seq1	2	1	11	1	0	0	0	6	2	1	1	2	4	3	1	0	1	0	0	0	2	3	0	2
comp1907323_c0_seq1	2	3	3	1	1	1	1	2	0	2	1	3	6	15	0	0	1	1	0	0	0	2	0	11
comp1907417_c0_seq1	25	19	47	14	3	13	31	36	3	22	9	40	63	68	44	6	16	20	21	0	2	9	12	72
comp1907473_c0_seq1	8	4	0	0	1	2	0	5	0	3	1	4	6	5	5	0	0	1	5	0	0	1	0	5
comp1907498_c0_seq1	2	1	1	4	0	2	2	12	1	1	2	3	3	3	2	1	2	0	1	0	0	1	1	7
comp1907552_c0_seq1	5	0	2	0	2	0	3	4	0	2	1	8	6	7	5	0	1	1	1	1	0	5	2	0
comp1907572_c0_seq1	0	1	4	1	0	0	1	2	0	0	0	1	4	3	1	0	0	0	0	0	0	1	1	2
comp1907831_c0_seq1	6	10	25	6	5	10	23	31	9	7	11	27	11	23	9	0	9	6	6	0	1	5	14	16
comp1907955_c0_seq1	2	1	4	0	1	1	5	4	1	6	0	4	9	11	3	0	0	1	1	1	1	2	1	12
comp1908097_c0_seq1	39	6	15	6	5	2	15	3	1	4	4	15	25	15	9	2	5	4	6	3	14	23	1	14
comp1908160_c0_seq1	76	6	52	17	25	3	57	21	3	25	22	12	45	54	68	8	12	24	25	1	17	89	34	45
comp1908188_c0_seq2	20	10	27	3	1	6	20	13	1	14	4	25	44	33	23	1	7	13	6	3	3	3	3	40
comp1908268_c0_seq1	7	1	8	3	2	1	14	11	3	5	2	13	7	12	6	2	1	6	1	0	10	4	4	15
comp1908275_c0_seq1	0	1	2	0	0	0	1	0	0	1	0	1	1	3	1	0	0	0	0	0	0	0	0	3
comp1908280_c0_seq1	3	2	1	1	1	1	4	5	0	3	0	7	11	10	6	0	2	3	4	0	2	0	2	10
comp1908346_c0_seq1	2	51	7	3	0	24	10	9	2	4	3	14	5	7	12	75	41	4	3	8	3	3	1	10
comp1908444_c0_seq1	1	1	2	3	0	0	1	5	0	3	0	4	1	3	1	0	2	0	2	0	0	1	1	5
comp1908622_c0_seq1	0	0	3	0	0	0	0	4	1	0	0	2	3	1	1	0	0	0	0	0	0	0	1	5
comp1908733_c0_seq1	638	29	63	96	280	44	176	221	74	118	67	190	69	222	176	75	63	141	221	0	110	113	76	125
comp1908784_c0_seq1	0	0	0	0	1	0	0	0	0	1	0	1	0	0	1	0	0	1	0	0	1	0	1	1
comp1908807_c0_seq1	2	4	7	0	1	1	0	2	0	1	0	3	4	2	4	0	0	2	3	0	0	4	0	8
comp1908838_c0_seq1	1	1	5	1	0	1	2	6	3	3	1	8	7	7	1	1	1	3	2	0	2	4	1	7
comp1908987_c0_seq1	3	0	4	0	0	1	4	0	0	0	0	4	7	5	1	0	8	0	2	1	2	1	0	4
comp1909730_c0_seq1	428	314	792	102	141	144	210	221	9	40	108	155	261	67	289	133	191	60	110	85	198	276	54	198
comp1909794_c0_seq1	27	5	18	9	18	9	18	4	5	3	15	7	47	24	41	6	12	6	14	1	14	24	20	38
comp1909807_c0_seq1	1	0	3	0	1	0	2	2	0	1	0	3	1	2	3	0	3	0	2	1	0	0	0	7
comp1909829_c0_seq1	0	0	0	0	0	0	0	1	0	0	0	2	0	0	0	0	0	0	0	0	1	1	1	0
comp1910067_c0_seq1	57	31	58	24	21	19	21	13	3	12	7	12	47	16	57	11	14	12	18	0	10	55	28	65
comp1910096_c0_seq1	6	2	8	5	0	1	2	9	0	1	0	12	12	11	2	0	2	4	2	0	0	0	0	16
comp1910294_c0_seq1	2	5	3	3	0	5	5	14	4	6	2	19	18	16	3	0	5	2	2	0	4	0	1	28
comp1910314_c0_seq1	12898	2074	9815	5028	4691	1732	4812	5175	484	3196	2306	4960	8148	6406	8550	1562	2149	3477	3884	616	3267	9810	4439	8376
comp1910398_c0_seq1	2	0	0	1	0	1	0	3	0	0	0	11	0	0	0	0	0	0	1	0	1	0	0	0
comp1910500_c0_seq1	0	0	7	2	1	0	17	3	1	4	5	5	1	3	5	1	3	5	3	0	2	8	6	12
comp1910509_c0_seq1	1	1	0	0	0	0	0	0	0	0	0	3	0	1	3	0	0	2	0	0	0	0	0	1
comp1910528_c0_seq1	7	5	15	0	1	5	3	7	3	0	3	9	13	10	7	2	4	3	1	0	9	6	4	12
comp1910736_c0_seq1	4	5	18	7	4	5	6	7	3	2	0	23	20	4	4	0	5	8	1	4	9	0	2	9
comp1910774_c0_seq1	3	1	1	2	0	0	0	4	0	2	1	1	3	4	1	0	0	0	0	0	2	0	0	2
comp1910934_c0_seq1	6	6	8	4	1	2	2	8	1	0	5	10	16	9	5	1	3	1	2	1	3	1	1	5
comp1911009_c0_seq1	57	7	18	13	8	1	16	6	1	5	13	16	30	28	27	1	3	7	5	0	12	14	9	11
comp1911207_c0_seq1	4	1	2	0	0	0	0	4	1	4	0	5	5	8	2	0	2	2	1	0	0	0	1	0
comp1911338_c0_seq1	11	4	38	8	8	2	9	9	1	5	4	12	8	12	21	5	3	11	5	0	8	17	8	16
comp1911344_c0_seq1	3	3	7	1	0	4	0	3	0	1	1	11	10	7	6	2	0	1	4	0	1	2	1	19
comp1911375_c0_seq1	10	6	10	1	1	2	9	13	3	5	1	22	23	20	6	1	3	2	2	0	1	1	0	19
comp1911487_c0_seq1	43	0	8	23	30	2	2	37	4	21	8	35	11	33	6	6	2	5	4	0	16	4	2	5
comp1911522_c0_seq1	3	6	5	5	1	2	3	6	0	4	3	14	8	9	5	0	1	2	3	1	3	1	1	12
comp1911569_c0_seq2	0	0	1	0	0	0	0	0	0	1	0	2	2	0	0	0	0	0	0	0	0	0	0	1
comp1911573_c0_seq1	32	8	13	18	36	6	18	31	12	8	2	17	16	33	10	6	6	6	10	3	10	13	6	37
comp1911795_c0_seq1	51	26	59	29	9	21	35	60	15	32	12	67	45	81	39	6	21	18	19	1	8	35	19	79
comp1911802_c0_seq1	1	0	1	1	0	1	9	3	2	5	1	2	6	7	0	1	0	1	1	2	10	1	1	6
comp1912029_c0_seq1	1	10	3	3	1	1	1	5	2	2	0	22	1	5	3	2	0	1	1	0	0	2	3	7
comp1912076_c0_seq1	96	10	127	39	55	7	52	59	10	22	14	67	65	78	52	3	5	6	39	2	30	102	40	106
comp1912159_c0_seq1	5	1	4	1	0	0	2	5	0	3	0	5	4	1	6	1	2	0	2	0	1	1	1	13
comp1912186_c0_seq1	19	16	32	9	4	8	21	48	5	14	7	41	48	62	22	4	13	22	17	3	4	3	4	56
comp1912262_c0_seq1	57	50	105	39	14	34	72	126	18	49	5	159	153	216	96	14	62	71	60	3	5	25	21	244
comp1912385_c0_seq1	0	1	4	9	4	0	8	21	0	6	1	12	11	37	6	0	3	3	1	0	2	2	2	5
comp1912386_c0_seq1	1	0	0	0	1	1	0	2	0	1	0	0	0	0	0	0	0	1	0	0	0	1	2	0
comp1912440_c0_seq1	0	1	2	0	0	1	0	0	1	2	0	0	1	1	0	0	0	0	0	0	3	0	3	1
comp1912727_c0_seq1	24	48	30	5	5	29	4	23	10	5	4	21	9	13	10	32	49	2	5	7	19	12	4	38
comp1912744_c0_seq1	4	3	4	2	0	0	1	0	0	3	0	2	8	10	0	0	2	2	1	0	0	1	1	2
comp1912816_c0_seq1	1	0	5	3	1	2	1	4	0	3	0	11	9	7	5	1	3	1	2	0	1	1	0	3
comp1912857_c0_seq1	0	0	3	0	0	0	1	1	0	0	0	2	1	1	0	0	0	1	0	1	1	0	0	1
comp1912927_c0_seq1	0	1	3	1	0	0	0	3	0	1	1	6	3	2	3	0	1	1	0	0	0	0	1	7
comp1913049_c0_seq1	4	2	1	2	2	1	1	0	0	0	0	1	1	1	0	0	0	0	2	0	0	2	0	1
comp1913066_c0_seq1	4	1	3	3	2	1	1	2	1	2	0	5	15	5	3	0	2	3	3	3	0	0	0	11
comp1913113_c0_seq1	0	2	0	1	0	0	0	1	0	1	0	0	1	1	2	0	1	0	0	0	0	0	0	3
comp1913114_c0_seq1	76	0	63	9	22	4	12	29	3	13	3	11	31	14	26	1	4	6	9	0	13	36	16	20
gnl|Pdu_trscr_assembly_1|88876	110	14	59	66	143	9	91	155	5	41	33	144	61	99	53	17	9	19	14	0	133	12	13	81
comp1913508_c0_seq1	15	2	10	6	11	4	10	2	0	3	3	15	13	9	10	3	5	4	1	0	4	11	7	8
comp1913654_c0_seq1	8	1	3	4	0	3	5	2	0	1	0	2	9	6	3	0	4	0	0	0	1	4	1	8
comp1913746_c1_seq1	12	6	11	4	2	7	3	17	0	6	3	23	33	27	19	4	3	2	5	1	2	1	8	27
comp1913747_c0_seq1	7	6	16	5	3	3	4	17	5	4	2	24	17	26	16	1	5	13	6	1	0	1	2	27
comp1913750_c0_seq1	22	2	15	2	6	0	3	1	1	1	3	9	5	7	15	2	1	10	2	0	3	16	3	16
comp1914054_c0_seq1	40	8	32	26	7	7	17	38	3	14	8	41	22	47	20	5	22	8	7	0	33	48	19	44
comp1914149_c0_seq1	5	3	4	2	0	1	4	6	0	0	0	7	2	4	1	0	0	2	1	0	0	2	0	2
comp1914218_c0_seq1	6	12	31	10	8	8	22	24	7	13	4	45	34	40	18	2	6	5	6	0	12	6	7	36
comp1914219_c0_seq1	20	23	29	5	5	21	6	16	4	4	2	11	19	7	8	13	25	5	6	3	2	6	4	21
comp1914253_c0_seq2	21	0	19	5	7	0	15	3	0	6	8	8	42	8	3	1	7	0	5	1	12	7	8	23
comp1914257_c0_seq1	5	1	8	2	0	2	4	5	1	1	2	3	6	4	5	0	3	2	2	1	0	2	1	13
comp1914351_c0_seq1	1	7	11	6	3	5	5	13	6	15	0	33	12	20	8	1	3	4	5	1	2	1	1	21
comp1914426_c0_seq1	25	13	0	2	8	9	1	5	0	0	0	7	4	3	0	0	1	9	5	0	0	10	0	2
comp1914445_c0_seq1	7	7	8	5	0	1	3	8	2	3	1	18	22	26	10	1	5	1	2	2	0	0	1	19
comp1914455_c0_seq1_contamination	19	7	12	9	2	0	11	28	3	6	1	19	12	14	8	13	3	6	5	6	7	3	4	18
comp1914480_c0_seq1	11	8	16	9	0	4	10	17	3	11	4	29	29	26	11	1	6	12	7	0	1	2	3	34
comp1914622_c0_seq1	3	3	7	3	0	1	3	2	3	2	1	13	9	10	9	0	3	1	1	1	0	1	1	12
comp1914838_c0_seq1	1	1	2	1	0	0	2	1	0	0	0	0	1	3	6	0	1	1	0	0	1	0	0	2
comp1914979_c0_seq1	36	18	28	13	4	10	11	9	6	3	6	13	9	14	21	9	8	6	3	2	10	18	4	11
comp1915007_c0_seq1	60	9	90	13	18	2	29	52	3	9	11	16	64	17	56	3	2	11	19	0	16	24	32	48
comp1915409_c0_seq1	0	0	0	0	0	0	0	0	0	0	0	2	0	2	0	0	1	0	0	0	0	0	0	0
comp1915584_c0_seq1	5	8	12	3	2	3	5	6	1	9	2	14	20	23	10	3	5	3	8	0	2	3	0	24
comp1915724_c1_seq1	14	13	21	9	1	6	10	32	3	15	4	40	35	40	9	3	9	15	12	6	0	3	5	39
comp1915809_c0_seq1	1	1	7	2	0	4	7	7	0	2	0	11	9	11	5	0	3	1	1	0	0	1	5	8
comp1915937_c0_seq1	10	4	10	2	1	4	2	11	1	5	3	13	17	20	8	0	3	8	5	2	1	1	1	16
comp1915995_c0_seq1	6	7	16	11	2	5	6	20	0	12	3	25	19	36	11	3	12	9	10	1	0	2	5	29
comp1916133_c0_seq1	933	50	634	408	342	58	656	271	4	269	146	117	482	351	761	40	88	393	326	14	160	1017	318	833
comp1916193_c0_seq1	5	1	3	1	0	2	0	6	3	3	2	11	9	13	1	0	3	3	3	0	1	1	5	5
comp1916247_c0_seq1	22	33	40	14	9	10	19	45	10	28	7	60	82	71	38	3	17	8	23	5	5	3	17	86
comp1916277_c0_seq1	6	2	7	7	1	0	8	4	2	2	1	5	6	2	6	0	3	1	0	0	7	9	1	6
comp1916386_c0_seq1	0	2	1	0	0	0	0	3	0	6	1	6	1	4	1	0	1	3	0	2	0	0	0	4
comp1916444_c0_seq1	5	9	16	3	1	1	6	23	5	8	3	14	31	20	14	1	5	3	11	1	0	3	2	29
comp1916484_c0_seq1	0	0	0	1	0	0	1	1	0	1	0	1	0	0	0	0	0	0	0	0	1	0	0	1
comp1916500_c0_seq1	1	2	2	1	0	0	2	1	0	3	0	5	3	9	2	0	1	1	1	0	0	2	1	7
comp1916545_c0_seq1	8	3	10	5	1	3	6	24	2	4	3	17	32	25	4	1	6	3	6	0	5	3	3	26
comp1916578_c0_seq1	40	7	41	7	2	6	7	19	1	12	0	6	6	2	1	11	8	0	18	6	7	11	1	10
comp1916706_c0_seq1	0	0	0	0	0	0	0	0	0	1	0	3	0	1	0	1	0	0	0	0	0	1	0	0
comp1916779_c0_seq1	4795	319	3939	1788	1233	250	2567	2195	107	1045	683	1143	2616	1748	4901	274	779	1448	2442	49	1028	3866	1731	4154
comp1916816_c0_seq1	11	16	44	12	9	10	14	40	9	20	10	71	51	64	44	5	17	14	11	1	4	5	10	68
comp1916820_c0_seq1	6	7	13	6	1	5	12	7	6	7	0	17	9	23	5	1	3	5	6	0	2	1	2	30
comp1916854_c0_seq1	6	4	6	5	1	1	0	3	0	2	0	6	10	7	1	0	1	5	2	0	2	0	0	11
comp1916947_c0_seq1	1	0	0	0	0	0	0	0	0	1	0	1	2	3	0	0	0	0	0	0	0	1	0	1
comp1916971_c0_seq1	18	23	43	28	7	10	9	31	8	13	4	18	48	47	23	0	11	9	13	0	2	16	7	51
comp1917102_c0_seq1	3	3	4	2	1	3	1	4	2	3	0	9	12	6	7	0	2	1	1	0	1	3	0	10
comp1917143_c0_seq1	519	41	624	171	142	51	181	159	12	92	77	92	416	214	493	29	65	135	186	16	136	391	193	420
[truncated: 50,060 more rows]
