# Supplementary material for: Combined transcriptome and proteome profiling reveals specific molecular brain signatures for sex, maturation and circalunar clock phase
Source: eLife. 2019 Feb 15;8:e41556. doi: 10.7554/eLife.41556 (PMC6377233; doi:10.7554/eLife.41556)
Supplement: Figure 3—source data 2. — Normalised read counts of TS_v5 as calculated by the DESeq2 algorithm; used to build DET expression graphs. [file elife-41556-fig3-data2.csv]

	PM_NM_Female_24916_4	Mature_NM_Female_24918_4	IM_FRFM_24919_8	PM_FRFM_Female_24920_1	PM_FRFM_Male_24921_6	Mature_NM_Male_24922_4	PM_NM_Female_25239_1	IM_NM_25240_8	Mature_NM_Male_25242_2	PM_FRFM_Male_25243_6	PM_FRFM_Female_25244_1	IM_NM_25246_8	IM_FRFM_25247_8	PM_NM_Male_25248_2	PM_NM_Female_25249_2	Mature_NM_Female_25251_3	Mature_NM_Male_25252_3	PM_FRFM_Male_25253_5	PM_FRFM_Female_25254_5	Mature_NM_Female_25256_2	IM_FRFM_25261_8	PM_NM_Male_25387_1	PM_NM_Male_25388_4	IM_NM_25389_8
comp1001455_c0_seq1	2.246840172	1.252372396	4.447558506	3.856121786	2.735376561	1.801946223	2.044878938	1.335991286	13.89273806	4.143097086	0	2.422202014	0	5.719430294	0	2.31236934	2.557081745	1.000705493	0.825045259	0	4.610915425	0.848983009	3.774148502	0
comp1002334_c0_seq1	0	2.504744793	0	0	0	0	2.044878938	0	4.630912687	1.381032362	1.710853018	4.037003356	0.454686094	1.715829088	0	0	0	0	0	0	0	0	0.943537126	0.374780352
comp1005918_c0_seq1	0.320977167	2.504744793	1.212970502	0	0	1.801946223	1.363252625	1.335991286	0	1.381032362	1.710853018	2.422202014	1.364058282	1.715829088	2.213629644	0	0	1.000705493	1.650090518	0	0	0.424491505	0	3.373023168
comp1023013_c0_seq1	1.604885837	8.766606775	6.469176009	5.784182679	2.735376561	10.81167734	4.089757875	11.35592594	32.41638881	11.0482589	6.843412071	16.95541409	9.548407972	10.86691756	3.68938274	4.624738679	3.835622618	4.002821971	3.300181037	0	5.763644281	1.273474514	5.661222753	6.371265984
comp1023764_c0_seq1	0	1.252372396	0	1.928060893	0	1.801946223	0	2.00398693	0	0	0	1.614801342	0	0.571943029	0	0	0	1.000705493	0	0	0	0.424491505	0	0.374780352
comp1028011_c0_seq1	0	3.757117189	1.617294002	6.748213126	0.911792187	3.603892447	5.4530105	5.343965146	4.630912687	0	3.421706036	10.49620873	3.182802657	8.007202411	1.106814822	0	2.557081745	5.003527464	0.825045259	56.25055786	3.458186568	0.848983009	0	3.74780352
comp1032388_c0_seq1	0.962931502	3.757117189	2.021617503	0	0.911792187	7.207784894	2.044878938	2.671982573	9.261825375	1.381032362	0	4.844404027	1.818744376	2.287772118	0.737876548	0	0	1.000705493	0.825045259	0	0	0.424491505	1.887074251	1.124341056
comp1035306_c0_seq1	0.320977167	0	0.404323501	0.964030447	0.911792187	0	3.408131563	0	4.630912687	0	0	3.229602685	1.364058282	3.431658176	0.368938274	0	0	0	0	0	2.305457712	0	1.887074251	1.87390176
comp1036455_c0_seq1	6.41954335	6.261861982	8.490793512	2.89209134	1.823584374	7.207784894	6.134636813	6.679956432	0	8.286194173	3.421706036	6.459205369	1.364058282	8.579145441	4.796197562	2.31236934	6.392704364	3.002116478	5.775316814	28.12527893	1.152728856	5.093898055	2.830611377	2.623462464
comp1098113_c0_seq1	0.641954335	0	0	0	0	0	0.681626313	0	0	0	1.710853018	0	0.454686094	1.143886059	0.368938274	0	1.278540873	0	0	0	2.305457712	0.424491505	0	0.374780352
comp1101863_c0_seq1	2.888794507	0	0.404323501	0	0	1.801946223	0.681626313	1.335991286	4.630912687	0	3.421706036	0.807400671	0.454686094	1.143886059	0	0	0	1.000705493	0.825045259	0	0	0	0	1.124341056
comp1107070_c0_seq1	1.28390867	5.009489586	3.638911505	2.89209134	0.911792187	0	4.771384188	2.671982573	18.52365075	9.667226535	0	7.266606041	6.820291409	6.291373323	4.058321014	2.31236934	3.835622618	6.004232956	3.300181037	28.12527893	1.152728856	0	3.774148502	8.619948095
comp1121752_c0_seq1	0.641954335	1.252372396	0.404323501	0	0	0	0	0	4.630912687	0	0	1.614801342	0.909372188	1.143886059	0	0	0	1.000705493	0	0	1.152728856	0	0	1.124341056
comp1135128_c0_seq1	8.98736069	12.52372396	5.660529008	1.928060893	1.823584374	1.801946223	3.408131563	10.01993465	9.261825375	2.762064724	0	4.844404027	4.092174845	8.007202411	1.106814822	2.31236934	7.671245236	4.002821971	7.425407333	14.06263947	8.069101993	1.697966018	0.943537126	7.49560704
comp1148332_c0_seq1	1.28390867	0	1.617294002	0.964030447	0.911792187	0	0.681626313	0	0	1.381032362	0	0.807400671	1.364058282	1.143886059	0.368938274	0	2.557081745	0	0.825045259	28.12527893	1.152728856	0	0	0.374780352
comp1155116_c0_seq1	0.962931502	1.252372396	0.404323501	2.89209134	3.647168748	7.207784894	1.363252625	4.007973859	4.630912687	1.381032362	1.710853018	1.614801342	0.909372188	4.575544235	0.368938274	2.31236934	0	0	0	0	5.763644281	0	0.943537126	1.499121408
comp1171856_c0_seq1	1.925863005	5.009489586	2.021617503	1.928060893	0.911792187	5.40583867	2.044878938	12.02392158	9.261825375	8.286194173	1.710853018	9.688808054	4.546860939	5.719430294	2.213629644	0	5.114163491	3.002116478	6.600362074	14.06263947	1.152728856	0.848983009	0.943537126	4.872144576
comp1171875_c0_seq1	1.28390867	6.261861982	6.469176009	2.89209134	0	0	2.72650525	6.679956432	226.9147217	8.286194173	3.421706036	20.18501678	10.00309407	8.579145441	3.320444466	0	6.392704364	2.001410985	3.300181037	0	0	2.122457523	3.774148502	6.371265984
comp1171913_c0_seq1	0.641954335	2.504744793	2.021617503	0	0	0	0.681626313	0.667995643	0	2.762064724	1.710853018	3.229602685	1.818744376	1.715829088	0.368938274	0	5.114163491	1.000705493	0	0	1.152728856	0	0.943537126	0.749560704
comp1172096_c0_seq1	8.98736069	6.261861982	6.87349951	10.60433491	5.470753123	3.603892447	3.408131563	4.675969503	13.89273806	2.762064724	3.421706036	5.651804698	5.456233127	6.863316353	5.165135836	4.624738679	12.78540873	3.002116478	1.650090518	0	3.458186568	0.848983009	5.661222753	3.74780352
comp1172130_c0_seq1	0	0	0	0	0	0	0	0.667995643	0	0	0	0	1.364058282	0.571943029	0.368938274	0	0	1.000705493	0	0	3.458186568	0.424491505	0	0.749560704
comp1172147_c0_seq1	1.604885837	5.009489586	4.851882007	5.784182679	0	5.40583867	1.363252625	3.339978216	9.261825375	5.524129449	0	14.53321208	8.18434969	12.58274665	1.84469137	0	3.835622618	3.002116478	0.825045259	42.1879184	3.458186568	0.424491505	0.943537126	5.62170528
comp1172206_c0_seq1	1.604885837	0	0.404323501	0.964030447	0	0	1.363252625	4.007973859	9.261825375	1.381032362	0	1.614801342	1.364058282	2.859715147	0.737876548	0	1.278540873	1.000705493	0	0	1.152728856	0	0	1.87390176
comp1172221_c0_seq1	0.641954335	2.504744793	1.212970502	1.928060893	0	1.801946223	0.681626313	0	0	1.381032362	0	3.229602685	4.092174845	1.715829088	0.737876548	0	0	0	0.825045259	0	0	0.848983009	0	1.124341056
comp1172227_c0_seq1	19.57960722	7.514234379	12.53402852	8.676274019	26.44197343	12.61362356	11.58764731	19.37187365	13.89273806	22.09651779	13.68682414	23.41461946	21.37024641	13.15468968	15.86434578	11.5618467	11.50686785	15.01058239	17.32595044	14.06263947	14.98547513	10.61228762	4.717685628	12.74253197
comp1172232_c0_seq1	18.61667571	17.53321355	12.53402852	30.84897429	20.9712203	9.009731117	11.58764731	8.683943362	13.89273806	8.286194173	15.39767716	16.14801342	8.639035784	10.86691756	11.43708649	6.937108019	7.671245236	10.00705493	12.37567889	0	13.83274627	12.31025363	9.435371256	8.619948095
comp1172289_c0_seq1	0	0	0.404323501	0	0	0	0	0	0	0	0	3.229602685	0	0	0.368938274	0	0	0	0	0	0	0.424491505	0	0
comp1172317_c0_seq1	0	0	0.808647001	0.964030447	0	0	0	0	0	0	0	3.229602685	2.728116563	2.287772118	0	0	0	3.002116478	0	14.06263947	0	0	0	0.374780352
comp1172330_c0_seq1	1.28390867	3.757117189	2.425941004	7.712243572	6.38254531	1.801946223	6.816263125	3.339978216	9.261825375	8.286194173	10.26511811	6.459205369	5.001547033	9.7230315	3.68938274	4.624738679	11.50686785	4.002821971	6.600362074	14.06263947	1.152728856	2.122457523	8.49183413	2.998242816
comp1172367_c0_seq1	9.629315025	11.27135157	5.660529008	12.53239581	4.558960935	5.40583867	8.861142063	8.683943362	41.67821419	5.524129449	13.68682414	18.57021544	4.546860939	16.58634785	3.320444466	25.43606274	10.22832698	5.003527464	7.425407333	0	21.90184827	3.395932037	2.830611377	7.120826688
comp1172416_c0_seq1	0.320977167	3.757117189	4.447558506	1.928060893	1.823584374	3.603892447	1.363252625	4.007973859	9.261825375	4.143097086	1.710853018	13.72581141	5.910919221	6.291373323	2.213629644	2.31236934	1.278540873	3.002116478	0.825045259	42.1879184	3.458186568	0.848983009	0	10.49384986
comp1172491_c0_seq1	9.629315025	13.77609636	21.02482203	7.712243572	16.41225937	5.40583867	23.85692094	16.69989108	9.261825375	9.667226535	13.68682414	21.79981812	20.00618813	7.435259382	17.34009888	23.1236934	10.22832698	15.01058239	12.37567889	0	9.221830849	12.31025363	13.20951976	12.74253197
comp1172754_c0_seq1	0.641954335	2.504744793	3.234588005	4.820152233	0.911792187	0	6.134636813	7.347952076	0	5.524129449	1.710853018	7.266606041	3.637488751	4.003601206	4.058321014	2.31236934	11.50686785	2.001410985	4.125226296	14.06263947	3.458186568	2.971440532	0.943537126	3.74780352
comp1172790_c0_seq2	2.246840172	0	1.212970502	1.928060893	0	0	2.72650525	1.335991286	0	4.143097086	0	6.459205369	5.910919221	5.719430294	1.475753096	0	1.278540873	0	2.475135778	0	0	1.273474514	3.774148502	2.998242816
comp1172812_c0_seq1	0.641954335	0	1.212970502	1.928060893	0.911792187	0	0	2.00398693	9.261825375	2.762064724	5.132559053	2.422202014	2.728116563	3.431658176	0	6.937108019	0	3.002116478	0	0	6.916373137	0	0	2.248682112
comp1172823_c0_seq1	1.28390867	5.009489586	2.830264504	4.820152233	0	1.801946223	3.408131563	6.011960789	18.52365075	5.524129449	3.421706036	10.49620873	10.45778016	7.435259382	2.951506192	0	5.114163491	1.000705493	4.125226296	0	1.152728856	0.424491505	0.943537126	6.371265984
gnl|Pdu_trscr_assembly_1|264016	80.56526904	60.11387503	29.91993904	203.4104242	141.327789	81.08758005	69.52588388	164.3269282	402.8894038	149.1514951	138.5790944	182.4725517	33.19208485	157.8562761	19.9226668	94.80714293	28.1278992	17.01199338	22.276222	0	219.0184827	6.791864074	54.72515328	23.61116217
comp1172831_c0_seq1	1.604885837	1.252372396	0.808647001	0	0	0	0	2.671982573	0	1.381032362	0	0.807400671	2.27343047	2.287772118	0.737876548	0	1.278540873	3.002116478	0.825045259	0	1.152728856	0.424491505	0	0.749560704
comp1172916_c0_seq1	21.18449305	21.29033074	6.87349951	31.81300474	6.38254531	12.61362356	16.3590315	5.343965146	27.78547612	8.286194173	22.24108923	10.49620873	8.639035784	12.01080362	9.961333399	4.624738679	29.40644007	13.00917141	7.425407333	0	10.37455971	12.31025363	16.04013113	13.49209267
comp1172936_c0_seq1	1.604885837	0	0.808647001	6.748213126	1.823584374	7.207784894	5.4530105	4.007973859	50.94003956	0	5.132559053	11.3036094	1.818744376	4.003601206	1.475753096	2.31236934	1.278540873	1.000705493	1.650090518	14.06263947	4.610915425	0.424491505	1.887074251	3.74780352
comp1172949_c0_seq1	3.530748842	8.766606775	6.469176009	3.856121786	4.558960935	1.801946223	3.408131563	8.015947719	27.78547612	11.0482589	3.421706036	19.37761611	15.0046411	17.73023391	8.854518577	0	6.392704364	10.00705493	7.425407333	28.12527893	0	3.395932037	3.774148502	8.245167743
comp1172991_c0_seq1	0	1.252372396	1.212970502	0	0	3.603892447	0.681626313	0.667995643	0	0	0	0.807400671	1.364058282	4.003601206	0	0	2.557081745	0	0	0	0	0.424491505	0.943537126	0.749560704
comp1173011_c0_seq1	0	2.504744793	2.425941004	0	0	1.801946223	0.681626313	2.00398693	9.261825375	1.381032362	0	6.459205369	3.182802657	4.575544235	0.368938274	0	2.557081745	1.000705493	0	0	0	0	0	2.623462464
comp1173038_c0_seq1	2.56781734	3.757117189	0	0	0.911792187	1.801946223	0	2.00398693	4.630912687	1.381032362	1.710853018	2.422202014	1.364058282	1.143886059	1.475753096	2.31236934	1.278540873	2.001410985	3.300181037	14.06263947	6.916373137	0	0.943537126	0.374780352
comp1173140_c0_seq1	0.641954335	0	0	0	0	0	0	0.667995643	0	1.381032362	0	0	0	0.571943029	0	0	0	0	0	0	0	0	0	0
comp1173141_c0_seq1	15.40690404	15.02846876	12.53402852	25.06479161	22.79480468	5.40583867	20.44878938	16.69989108	32.41638881	19.33445307	11.97597112	31.48862618	12.73121063	40.60795509	7.37876548	11.5618467	11.50686785	11.00776042	8.250452592	28.12527893	26.51276369	1.697966018	9.435371256	13.11731232
comp1173165_c0_seq1	7.70345202	27.55219272	14.15132252	12.53239581	9.117921871	21.62335468	9.542768376	24.7158388	23.15456344	19.33445307	6.843412071	30.6812255	16.36869938	33.74463873	14.38859269	4.624738679	10.22832698	11.00776042	20.62613148	42.1879184	3.458186568	5.093898055	5.661222753	27.35896569
comp1173168_c0_seq1	5.456611847	7.514234379	4.447558506	11.56836536	21.88301249	12.61362356	5.4530105	10.01993465	13.89273806	19.33445307	18.8193832	6.459205369	6.365605315	12.58274665	1.106814822	6.937108019	2.557081745	2.001410985	1.650090518	0	5.763644281	0.424491505	5.661222753	4.872144576
comp1173172_c0_seq1	1.28390867	6.261861982	3.638911505	2.89209134	0.911792187	1.801946223	3.408131563	7.347952076	9.261825375	5.524129449	3.421706036	11.3036094	9.093721878	9.15108847	2.582567918	4.624738679	6.392704364	1.000705493	1.650090518	0	3.458186568	0.848983009	0	5.62170528
comp1173202_c0_seq1	6.740520517	46.33777867	12.12970502	14.4604567	9.117921871	27.02919335	11.58764731	10.01993465	13.89273806	6.905161811	6.843412071	11.3036094	1.364058282	8.007202411	7.747703754	36.99790943	24.29227658	6.004232956	4.950271555	98.43847626	3.458186568	8.489830092	17.92720539	8.619948095
comp1173204_c0_seq1	1.925863005	8.766606775	4.851882007	6.748213126	0	7.207784894	2.72650525	6.679956432	4.630912687	9.667226535	1.710853018	12.91841074	5.001547033	9.7230315	2.951506192	2.31236934	0	9.006349435	4.950271555	28.12527893	1.152728856	1.697966018	0.943537126	10.86863021
comp1173226_c0_seq1	0.641954335	1.252372396	2.021617503	0.964030447	0.911792187	1.801946223	0.681626313	2.00398693	4.630912687	1.381032362	1.710853018	8.074006712	0.909372188	1.715829088	1.106814822	0	0	0	3.300181037	0	0	0	0	2.998242816
comp1173229_c0_seq1	2.246840172	5.009489586	0.808647001	0.964030447	2.735376561	1.801946223	2.72650525	3.339978216	0	4.143097086	0	8.074006712	3.182802657	3.431658176	1.475753096	0	1.278540873	2.001410985	1.650090518	0	11.52728856	0.424491505	0	1.124341056
comp1173235_c0_seq1	0.962931502	7.514234379	2.021617503	0.964030447	0.911792187	0	2.72650525	4.007973859	0	1.381032362	3.421706036	12.11101007	3.182802657	2.287772118	0	2.31236934	0	4.002821971	2.475135778	0	0	0.848983009	0	2.623462464
gnl|Pdu_trscr_assembly_1|90090	23.75231039	48.84252346	59.43555459	25.06479161	34.64810311	111.7206659	40.89757875	19.37187365	9.261825375	31.76374433	44.48217846	37.14043087	47.74203986	23.4496642	59.03012384	78.62055755	107.3974333	51.03598013	59.40325866	42.1879184	31.12367912	81.92686039	40.5720964	34.85457273
comp1173350_c0_seq1	0.320977167	1.252372396	0.808647001	0.964030447	0	0	1.363252625	2.671982573	4.630912687	1.381032362	0	4.844404027	4.546860939	5.719430294	1.106814822	6.937108019	1.278540873	2.001410985	4.125226296	28.12527893	0	0.848983009	0.943537126	3.74780352
comp1173533_c0_seq1	1.925863005	2.504744793	0	1.928060893	0.911792187	3.603892447	4.089757875	2.00398693	9.261825375	0	1.710853018	0	1.818744376	1.715829088	0.368938274	6.937108019	0	9.006349435	7.425407333	0	1.152728856	0	2.830611377	3.74780352
comp1173537_c0_seq1	0.962931502	2.504744793	4.043235006	1.928060893	2.735376561	10.81167734	6.134636813	2.671982573	4.630912687	4.143097086	3.421706036	4.844404027	4.546860939	4.003601206	4.427259288	0	3.835622618	11.00776042	1.650090518	28.12527893	0	6.367372569	11.32244551	4.872144576
comp1173544_c0_seq1	0.641954335	0	1.617294002	0.964030447	0.911792187	0	0	2.00398693	4.630912687	4.143097086	1.710853018	1.614801342	1.818744376	5.147487264	0.737876548	2.31236934	3.835622618	2.001410985	3.300181037	0	0	0.424491505	2.830611377	1.499121408
comp1173569_c0_seq1	0.320977167	0	0	0	0.911792187	0	0	2.00398693	0	0	0	0	0.454686094	0.571943029	0.368938274	0	0	0	0	0	0	1.273474514	0	0
comp1173582_c0_seq1	2.246840172	6.261861982	2.021617503	3.856121786	0	1.801946223	0.681626313	2.671982573	4.630912687	4.143097086	0	11.3036094	2.728116563	8.007202411	1.106814822	0	0	1.000705493	0	28.12527893	1.152728856	0	1.887074251	2.623462464
comp1173618_c0_seq1	1.604885837	12.52372396	3.638911505	7.712243572	4.558960935	7.207784894	3.408131563	11.35592594	46.30912687	11.0482589	1.710853018	13.72581141	4.092174845	12.01080362	4.058321014	0	7.671245236	6.004232956	4.950271555	0	1.152728856	2.122457523	0.943537126	6.746046336
comp1173681_c0_seq1	5.777589015	2.504744793	6.469176009	1.928060893	4.558960935	1.801946223	8.179515751	2.671982573	4.630912687	4.143097086	1.710853018	13.72581141	8.18434969	8.579145441	2.213629644	0	5.114163491	4.002821971	2.475135778	0	6.916373137	2.971440532	3.774148502	10.86863021
comp1173717_c0_seq1	0	1.252372396	0	0	0.911792187	1.801946223	1.363252625	4.007973859	0	1.381032362	1.710853018	6.459205369	1.818744376	1.143886059	1.84469137	0	2.557081745	4.002821971	0	0	1.152728856	0.848983009	0.943537126	2.623462464
comp1173729_c0_seq1	0.962931502	0	1.617294002	0.964030447	0.911792187	0	2.044878938	3.339978216	4.630912687	4.143097086	1.710853018	4.844404027	3.637488751	7.435259382	1.106814822	4.624738679	3.835622618	0	1.650090518	28.12527893	2.305457712	0.424491505	1.887074251	6.371265984
comp1173735_c0_seq1	1.604885837	8.766606775	6.87349951	3.856121786	0.911792187	0	0	5.343965146	18.52365075	4.143097086	0	12.11101007	8.639035784	10.86691756	0.737876548	0	3.835622618	4.002821971	2.475135778	14.06263947	1.152728856	0.424491505	0.943537126	7.49560704
comp1173772_c0_seq1	11.55517803	37.57117189	16.98158702	7.712243572	34.64810311	57.66227915	13.63252625	39.41174295	46.30912687	24.85858252	29.0845013	27.45162282	15.45932719	22.87772118	9.592395125	34.68554009	29.40644007	13.00917141	12.37567889	28.12527893	25.36003484	7.216355578	16.04013113	14.99121408
comp1173792_c0_seq1	0.962931502	0	1.617294002	5.784182679	7.294337497	0	7.497889438	4.675969503	13.89273806	1.381032362	10.26511811	11.3036094	1.364058282	4.003601206	2.213629644	0	0	0	1.650090518	0	9.221830849	0	9.435371256	4.497364224
comp1173809_c0_seq1	0	5.009489586	1.617294002	2.89209134	0.911792187	0	2.044878938	2.671982573	9.261825375	2.762064724	3.421706036	13.72581141	0.909372188	4.003601206	1.106814822	0	2.557081745	5.003527464	0	0	1.152728856	0.848983009	0	2.248682112
comp1173813_c0_seq1	0.320977167	1.252372396	0.404323501	0	1.823584374	1.801946223	0	2.00398693	0	0	0	1.614801342	0	0	0.737876548	0	1.278540873	1.000705493	1.650090518	0	1.152728856	0	0.943537126	1.499121408
comp1173837_c0_seq1	8.666383522	11.27135157	1.617294002	7.712243572	12.76509062	1.801946223	10.22439469	13.35991286	50.94003956	5.524129449	1.710853018	9.688808054	5.456233127	11.43886059	4.427259288	23.1236934	15.34249047	7.004938449	3.300181037	0	14.98547513	3.395932037	10.37890838	1.87390176
comp1173842_c0_seq1	0	1.252372396	1.212970502	0	0.911792187	1.801946223	0.681626313	1.335991286	0	0	1.710853018	6.459205369	3.637488751	2.859715147	0	2.31236934	0	1.000705493	1.650090518	0	2.305457712	1.273474514	0.943537126	1.87390176
comp1173851_c0_seq1	0.320977167	5.009489586	0.808647001	1.928060893	0	0	1.363252625	0.667995643	4.630912687	0	0	8.881407383	1.818744376	2.287772118	2.213629644	0	1.278540873	3.002116478	0	0	0	0	0	1.87390176
comp1173888_c0_seq1	0	3.757117189	0.404323501	0	0.911792187	1.801946223	0	1.335991286	0	0	1.710853018	3.229602685	1.364058282	2.287772118	0.368938274	0	0	2.001410985	0	0	0	0.848983009	0	1.124341056
comp1173901_c0_seq1	2.56781734	1.252372396	0.404323501	13.49642625	2.735376561	1.801946223	2.72650525	7.347952076	0	4.143097086	0	0.807400671	2.728116563	6.863316353	0.737876548	4.624738679	0	0	0	0	10.37455971	2.122457523	3.774148502	2.248682112
comp1173954_c0_seq1	0.641954335	0	1.617294002	0	0	1.801946223	1.363252625	4.675969503	9.261825375	5.524129449	0	7.266606041	2.728116563	5.147487264	1.106814822	0	2.557081745	1.000705493	3.300181037	14.06263947	1.152728856	0.424491505	0.943537126	1.87390176
comp1174134_c0_seq1	16.69081271	23.79507553	27.08967454	34.70509608	8.206129684	30.6330858	17.72228413	45.42370374	41.67821419	55.24129449	11.97597112	72.66606041	42.74049283	60.62596112	21.39841989	9.249477359	25.57081745	39.02751422	18.1509957	14.06263947	20.74911941	6.791864074	14.15305688	39.72671731
comp1174146_c0_seq1	0	0	1.212970502	0	0	0	0	0	0	0	0	0	0.454686094	0.571943029	0	0	0	0	0	0	1.152728856	0.424491505	0	0.374780352
comp1174189_c0_seq1	0.962931502	1.252372396	1.617294002	0	0	0	2.044878938	4.007973859	0	2.762064724	0	4.844404027	1.364058282	2.287772118	0.368938274	2.31236934	2.557081745	2.001410985	0	0	0	0.424491505	0.943537126	1.499121408
comp1174190_c0_seq1	0.641954335	5.009489586	2.021617503	0.964030447	0	1.801946223	2.044878938	3.339978216	9.261825375	2.762064724	1.710853018	8.074006712	3.182802657	5.147487264	0.737876548	0	2.557081745	2.001410985	1.650090518	0	0	0	0	1.499121408
comp1174245_c0_seq1	19.57960722	35.0664271	27.08967454	16.38851759	23.70659686	34.23697825	29.99155775	20.0398693	32.41638881	33.14477669	13.68682414	25.02942081	32.28271267	42.32378417	21.39841989	32.37317076	38.35622618	16.01128788	22.276222	98.43847626	38.04005225	12.31025363	29.24965089	27.35896569
comp1174280_c0_seq1	0.641954335	2.504744793	0.404323501	0.964030447	0	0	0.681626313	1.335991286	4.630912687	0	0	2.422202014	2.27343047	2.287772118	0	0	2.557081745	1.000705493	0	0	0	0	0	0.749560704
comp1174355_c0_seq1	0.962931502	1.252372396	4.043235006	10.60433491	6.38254531	0	0.681626313	0	0	6.905161811	5.132559053	3.229602685	5.001547033	6.863316353	4.058321014	2.31236934	8.949786109	7.004938449	7.425407333	0	3.458186568	4.244915046	5.661222753	7.120826688
comp1174362_c0_seq1	18.93765288	216.6604246	8.490793512	32.77703518	48.32498592	419.8534701	23.17529463	17.36788672	87.98734106	23.47755016	25.66279527	22.60721879	13.18589672	22.87772118	22.87417299	367.666725	286.3931555	7.004938449	19.80108622	281.2527893	25.36003484	7.640847083	16.04013113	8.245167743
comp1174424_c0_seq1	7.061497685	1.252372396	12.12970502	8.676274019	3.647168748	3.603892447	6.816263125	8.015947719	0	8.286194173	3.421706036	16.95541409	7.729663596	4.003601206	2.582567918	2.31236934	7.671245236	2.001410985	5.775316814	0	12.68001742	8.065338588	5.661222753	7.49560704
gnl|Pdu_trscr_assembly_1|73390	41.72703177	101.4421641	67.5220246	26.9928525	27.35376561	68.47395649	34.08131563	46.75969503	27.78547612	19.33445307	23.95194225	26.64422215	48.65141205	28.59715147	62.71950658	157.2411151	86.94077935	53.03739111	44.552444	182.8143131	55.3309851	67.06965773	30.19318802	44.59886189
comp1174492_c0_seq1	1.604885837	5.009489586	6.064852509	3.856121786	0.911792187	1.801946223	6.134636813	16.69989108	13.89273806	15.19135598	3.421706036	16.95541409	12.27652454	17.73023391	5.53407411	6.937108019	6.392704364	6.004232956	1.650090518	0	8.069101993	1.273474514	2.830611377	14.99121408
comp1174542_c0_seq1	8.024429187	18.78558595	2.830264504	6.748213126	19.14763593	18.01946223	6.134636813	5.343965146	13.89273806	5.524129449	3.421706036	10.49620873	4.092174845	5.719430294	1.84469137	23.1236934	15.34249047	1.000705493	5.775316814	0	3.458186568	3.395932037	7.548297004	2.998242816
comp1174612_c0_seq1	8.024429187	11.27135157	5.256205508	3.856121786	7.294337497	0	10.906021	12.69191722	27.78547612	12.42929126	8.554265089	7.266606041	3.182802657	2.859715147	5.165135836	11.5618467	6.392704364	4.002821971	2.475135778	0	24.20730598	3.820423541	1.887074251	4.122583872
comp1174623_c0_seq1	2.246840172	10.01897917	5.660529008	7.712243572	4.558960935	1.801946223	3.408131563	11.35592594	18.52365075	4.143097086	1.710853018	19.37761611	12.73121063	20.58994906	5.53407411	2.31236934	7.671245236	9.006349435	2.475135778	56.25055786	4.610915425	0.848983009	3.774148502	7.870387391
comp1174667_c0_seq1	2.246840172	6.261861982	4.851882007	1.928060893	2.735376561	9.009731117	0.681626313	6.011960789	0	11.0482589	3.421706036	9.688808054	6.820291409	7.435259382	2.582567918	2.31236934	1.278540873	2.001410985	5.775316814	28.12527893	0	0.424491505	0.943537126	4.122583872
comp1174828_c0_seq1	0.641954335	0	2.425941004	0.964030447	0	0	0.681626313	3.339978216	4.630912687	0	1.710853018	3.229602685	0.454686094	0	0.737876548	0	0	0	0.825045259	0	0	0	0	1.124341056
comp1174859_c0_seq1	6.740520517	32.56168231	1.212970502	0.964030447	5.470753123	28.83113958	1.363252625	4.675969503	4.630912687	5.524129449	0	4.844404027	2.728116563	6.291373323	3.68938274	2.31236934	1.278540873	12.00846591	11.55063363	0	2.305457712	1.697966018	0	2.623462464
comp1174862_c0_seq1	9.629315025	25.04744793	15.36429302	10.60433491	0.911792187	7.207784894	19.76716306	30.72779959	23.15456344	34.52580905	13.68682414	48.44404027	28.64522392	38.892126	12.54390132	4.624738679	25.57081745	20.01410985	8.250452592	14.06263947	3.458186568	2.546949028	3.774148502	31.10676921
comp1174897_c0_seq1	0.962931502	0	2.425941004	0.964030447	0	0	3.408131563	0.667995643	0	0	0	0	0	1.715829088	0	0	1.278540873	0	0.825045259	0	0	0	0	0.749560704
comp1174914_c0_seq1	8.98736069	18.78558595	12.93835202	2.89209134	1.823584374	12.61362356	15.67740519	16.03189544	27.78547612	13.81032362	6.843412071	47.6366396	20.00618813	21.73383512	7.009827206	4.624738679	14.0639496	13.00917141	11.55063363	56.25055786	3.458186568	1.273474514	4.717685628	23.61116217
comp1174998_c0_seq1	0	2.504744793	1.617294002	0	0	3.603892447	1.363252625	1.335991286	4.630912687	5.524129449	0	5.651804698	3.182802657	2.859715147	1.106814822	0	1.278540873	4.002821971	1.650090518	14.06263947	0	0.424491505	0	2.623462464
comp1175079_c0_seq1	0.962931502	0	1.617294002	0.964030447	0	0	1.363252625	3.339978216	0	4.143097086	0	3.229602685	1.818744376	1.715829088	0.737876548	0	1.278540873	2.001410985	0	0	0	0	0.943537126	1.499121408
comp1175080_c0_seq1	0	1.252372396	0.808647001	2.89209134	0	1.801946223	0	2.671982573	0	0	0	1.614801342	0	2.287772118	0	2.31236934	2.557081745	0	0.825045259	0	0	0	0	1.499121408
comp1175130_c0_seq2	2.888794507	3.757117189	2.425941004	0	0.911792187	0	0	2.00398693	0	5.524129449	0	0.807400671	1.364058282	1.143886059	0.737876548	2.31236934	1.278540873	1.000705493	1.650090518	14.06263947	3.458186568	1.273474514	0	2.623462464
comp1175171_c0_seq1	0.962931502	11.27135157	4.043235006	4.820152233	1.823584374	3.603892447	2.044878938	0	9.261825375	9.667226535	0	12.91841074	3.637488751	9.7230315	2.951506192	2.31236934	7.671245236	6.004232956	3.300181037	0	3.458186568	0.424491505	1.887074251	7.870387391
comp1175176_c0_seq1	2.56781734	2.504744793	7.682146511	11.56836536	9.117921871	1.801946223	14.99577888	2.671982573	0	2.762064724	13.68682414	4.844404027	1.364058282	13.15468968	7.37876548	0	10.22832698	15.01058239	9.90054311	0	4.610915425	11.88576213	8.49183413	11.24341056
comp1175184_c0_seq1	1.604885837	8.766606775	2.021617503	2.89209134	0	1.801946223	6.134636813	4.007973859	9.261825375	8.286194173	1.710853018	15.34061275	4.546860939	13.72663271	2.951506192	0	1.278540873	2.001410985	6.600362074	14.06263947	2.305457712	0.424491505	1.887074251	5.246924928
comp1175321_c0_seq1	0	3.757117189	2.830264504	1.928060893	0	1.801946223	0.681626313	2.671982573	13.89273806	1.381032362	0	5.651804698	2.728116563	3.431658176	1.106814822	4.624738679	1.278540873	2.001410985	1.650090518	56.25055786	2.305457712	0.424491505	0	2.623462464
comp1175336_c0_seq1	4.172703177	6.261861982	4.851882007	4.820152233	7.294337497	3.603892447	3.408131563	6.679956432	13.89273806	5.524129449	1.710853018	8.074006712	4.092174845	6.863316353	7.747703754	0	6.392704364	4.002821971	4.950271555	0	4.610915425	5.093898055	9.435371256	2.623462464
comp1175402_c0_seq1	8.98736069	12.52372396	9.703764014	15.42448714	7.294337497	7.207784894	17.04065781	14.02790851	13.89273806	24.85858252	11.97597112	22.60721879	16.36869938	22.30577815	9.592395125	11.5618467	10.22832698	9.006349435	13.20072415	0	11.52728856	4.669406551	14.15305688	13.86687302
comp1175456_c0_seq1	1.925863005	21.29033074	6.064852509	10.60433491	0.911792187	18.01946223	6.816263125	20.0398693	9.261825375	23.47755016	8.554265089	33.10342752	10.45778016	20.58994906	5.53407411	6.937108019	8.949786109	14.0098769	9.075497851	70.31319733	4.610915425	0.848983009	8.49183413	18.7390176
comp1175482_c0_seq1	0.962931502	3.757117189	1.617294002	0	0	0	0	1.335991286	0	0	0	3.229602685	0.909372188	0.571943029	1.475753096	0	0	0	0	0	0	0.424491505	0	0.749560704
comp1175491_c0_seq1	15.40690404	6.261861982	35.58046805	3.856121786	1.823584374	46.85060181	22.49366831	8.683943362	27.78547612	2.762064724	11.97597112	22.60721879	18.64212985	2.287772118	19.18479025	2.31236934	1.278540873	28.0197538	4.125226296	56.25055786	5.763644281	0.848983009	23.58842814	20.23813901
comp1175525_c0_seq1	0.641954335	1.252372396	0.808647001	0	0	1.801946223	0	1.335991286	0	0	0	4.037003356	2.728116563	0.571943029	1.106814822	0	0	3.002116478	0.825045259	0	1.152728856	0.848983009	0	0.374780352
comp1175586_c0_seq1	0.641954335	7.514234379	3.638911505	0.964030447	0.911792187	3.603892447	2.044878938	2.671982573	0	4.143097086	0	6.459205369	4.546860939	4.575544235	1.106814822	2.31236934	6.392704364	0	3.300181037	0	1.152728856	1.273474514	0.943537126	3.373023168
comp1175642_c0_seq1	32.41869392	50.09489586	6.469176009	37.59718742	57.44290779	23.4253009	29.30993144	48.76368196	125.0346426	48.33613268	46.19303148	89.6214745	11.82183844	47.47127144	5.903012384	76.30818821	6.392704364	3.002116478	3.300181037	0	88.76012192	2.971440532	12.26598263	13.86687302
comp1175649_c0_seq1	5.777589015	8.766606775	6.064852509	9.640304465	10.02971406	7.207784894	10.22439469	2.671982573	32.41638881	9.667226535	3.421706036	3.229602685	4.092174845	9.15108847	2.951506192	6.937108019	3.835622618	18.01269887	5.775316814	0	21.90184827	2.546949028	14.15305688	7.49560704
comp1175661_c0_seq1	0.320977167	1.252372396	0.404323501	0	0	0	1.363252625	1.335991286	0	0	1.710853018	0	1.364058282	1.715829088	0.368938274	0	0	1.000705493	0	0	0	0	0	0
comp1175671_c0_seq1	17.33276704	17.53321355	19.81185153	24.10076116	15.50046718	23.4253009	14.99577888	32.73178652	4.630912687	9.667226535	18.8193832	35.52562953	13.18589672	21.16189209	8.485580303	2.31236934	8.949786109	7.004938449	11.55063363	28.12527893	26.51276369	8.489830092	18.87074251	15.36599443
comp1175699_c0_seq1	4.493680345	2.504744793	2.425941004	5.784182679	10.02971406	5.40583867	7.497889438	6.011960789	0	9.667226535	0	10.49620873	4.092174845	12.58274665	4.058321014	6.937108019	6.392704364	11.00776042	11.55063363	0	9.221830849	2.546949028	0.943537126	3.373023168
comp1175821_c0_seq1	9.308337857	1.252372396	1.212970502	0	0	1.801946223	0	25.38383444	0	20.71548543	0	12.91841074	0	0	5.53407411	2.31236934	0	30.02116478	8.250452592	0	0	2.971440532	0.943537126	1.87390176
comp1175834_c0_seq1	0	0	0.404323501	0	0	0	0	0.667995643	4.630912687	1.381032362	0	0.807400671	2.27343047	5.147487264	0	0	0	1.000705493	1.650090518	28.12527893	0	0	0.943537126	1.87390176
comp1175841_c0_seq1	0.641954335	2.504744793	2.021617503	0.964030447	0	0	1.363252625	6.011960789	4.630912687	2.762064724	1.710853018	8.074006712	0.454686094	4.575544235	1.475753096	2.31236934	2.557081745	3.002116478	2.475135778	0	0	0.848983009	0	1.499121408
comp1175866_c0_seq1	7.70345202	16.28084115	8.895117013	26.02882206	26.44197343	10.81167734	17.04065781	20.70786494	60.20186494	9.667226535	8.554265089	33.10342752	8.18434969	21.16189209	6.640888932	16.18658538	3.835622618	6.004232956	4.125226296	14.06263947	12.68001742	2.122457523	14.15305688	5.996485632
comp1175895_c0_seq1	0	1.252372396	0.808647001	0.964030447	0	0	0	4.007973859	0	4.143097086	0	4.037003356	1.364058282	5.147487264	0.368938274	0	3.835622618	1.000705493	2.475135778	0	3.458186568	0	0.943537126	2.248682112
comp1175924_c0_seq2	12.19713236	12.52372396	11.72538152	17.35254804	16.41225937	5.40583867	10.22439469	14.02790851	41.67821419	9.667226535	8.554265089	20.99241745	15.91401329	11.43886059	9.592395125	2.31236934	5.114163491	4.002821971	9.075497851	0	14.98547513	8.065338588	3.774148502	6.746046336
comp1175997_c0_seq1	0	0	1.212970502	1.928060893	0	1.801946223	1.363252625	2.00398693	4.630912687	0	1.710853018	3.229602685	3.182802657	2.287772118	0	0	1.278540873	1.000705493	2.475135778	0	0	0	0	3.373023168
comp1176039_c0_seq1	1.604885837	2.504744793	0	1.928060893	0.911792187	1.801946223	2.044878938	2.00398693	9.261825375	1.381032362	0	13.72581141	1.818744376	3.431658176	0	0	5.114163491	2.001410985	1.650090518	0	1.152728856	0	0	2.998242816
comp1176167_c0_seq1	1.28390867	0	0.808647001	0.964030447	0.911792187	1.801946223	0	2.00398693	0	1.381032362	0	4.844404027	1.818744376	0.571943029	0.368938274	0	0	0	0.825045259	0	0	0	0.943537126	2.998242816
comp1176204_c0_seq1	2.246840172	10.01897917	5.660529008	4.820152233	0	3.603892447	9.542768376	14.69590415	37.0473015	11.0482589	3.421706036	12.91841074	10.45778016	21.16189209	3.320444466	4.624738679	8.949786109	6.004232956	5.775316814	0	4.610915425	0.424491505	2.830611377	9.369508799
comp1176209_c0_seq1	9.308337857	11.27135157	2.830264504	7.712243572	14.58867499	16.21751601	4.771384188	2.00398693	23.15456344	6.905161811	11.97597112	12.11101007	0.909372188	9.15108847	2.213629644	6.937108019	14.0639496	2.001410985	0	0	0	4.669406551	8.49183413	3.373023168
comp1176210_c0_seq1	1.28390867	0	1.617294002	0.964030447	0	3.603892447	0	2.671982573	23.15456344	4.143097086	0	6.459205369	0.454686094	0.571943029	1.475753096	0	2.557081745	1.000705493	0	0	2.305457712	0.424491505	1.887074251	1.87390176
comp1176296_c0_seq1	1.925863005	2.504744793	1.212970502	2.89209134	0	0	1.363252625	0.667995643	0	1.381032362	0	2.422202014	1.818744376	0.571943029	0.368938274	0	0	3.002116478	3.300181037	0	2.305457712	0.424491505	3.774148502	1.499121408
comp1176355_c0_seq2	0	0	1.212970502	0	0	1.801946223	0	2.00398693	0	1.381032362	0	3.229602685	0.909372188	2.859715147	0	0	1.278540873	1.000705493	0	0	0	0	0.943537126	1.124341056
comp1176386_c0_seq1	0.641954335	1.252372396	0.404323501	0	3.647168748	1.801946223	0.681626313	0.667995643	9.261825375	23.47755016	0	0.807400671	2.728116563	12.58274665	0.737876548	0	1.278540873	3.002116478	0.825045259	0	3.458186568	7.216355578	38.68502215	0.374780352
comp1176408_c0_seq1	0.641954335	1.252372396	2.425941004	0.964030447	0	0	0	2.00398693	0	1.381032362	0	4.037003356	1.364058282	4.003601206	0.737876548	0	0	0	2.475135778	0	2.305457712	0	1.887074251	4.497364224
comp1176410_c0_seq1	1.604885837	11.27135157	7.682146511	4.820152233	1.823584374	10.81167734	7.497889438	17.36788672	13.89273806	12.42929126	5.132559053	20.99241745	11.36715235	18.87411997	6.271950658	4.624738679	8.949786109	3.002116478	3.300181037	28.12527893	2.305457712	2.122457523	3.774148502	12.74253197
comp1176428_c0_seq1	0.641954335	5.009489586	1.617294002	1.928060893	0	1.801946223	2.72650525	1.335991286	4.630912687	2.762064724	3.421706036	11.3036094	1.818744376	4.575544235	2.213629644	2.31236934	2.557081745	6.004232956	2.475135778	0	0	0.424491505	1.887074251	1.87390176
comp1176429_c0_seq1	3.85172601	12.52372396	10.91673452	4.820152233	9.117921871	19.82140846	8.179515751	4.007973859	27.78547612	9.667226535	11.97597112	10.49620873	8.18434969	4.575544235	12.54390132	6.937108019	6.392704364	5.003527464	10.72558837	0	3.458186568	14.00821965	3.774148502	6.746046336
comp1176432_c0_seq1	4.814657512	1.252372396	11.72538152	11.56836536	25.53018124	5.40583867	12.95089994	18.03588237	13.89273806	8.286194173	5.132559053	16.95541409	10.45778016	10.29497453	5.903012384	13.87421604	0	2.001410985	6.600362074	14.06263947	31.12367912	3.820423541	5.661222753	8.245167743
gnl|Pdu_trscr_assembly_1|90165	2.56781734	6.261861982	0.808647001	3.856121786	1.823584374	3.603892447	2.044878938	2.00398693	4.630912687	5.524129449	0	12.11101007	7.729663596	7.435259382	2.213629644	2.31236934	3.835622618	5.003527464	0.825045259	0	4.610915425	0	1.887074251	4.872144576
comp1176457_c0_seq1	0.962931502	1.252372396	0.808647001	0	0.911792187	0	0.681626313	4.007973859	0	2.762064724	0	8.881407383	5.001547033	4.575544235	3.320444466	0	2.557081745	0	1.650090518	0	1.152728856	0	1.887074251	0.749560704
comp1176463_c0_seq1	0.962931502	7.514234379	2.830264504	2.89209134	0.911792187	0	2.044878938	6.679956432	0	2.762064724	1.710853018	5.651804698	5.001547033	9.15108847	2.213629644	0	3.835622618	4.002821971	4.125226296	0	4.610915425	0.424491505	0.943537126	6.746046336
comp1176546_c0_seq1	0	0	2.021617503	1.928060893	0	0	0	4.007973859	9.261825375	2.762064724	3.421706036	3.229602685	3.182802657	4.003601206	0.737876548	0	3.835622618	0	0.825045259	0	0	0.424491505	0	3.373023168
comp1176567_c0_seq1	0.641954335	1.252372396	0.808647001	1.928060893	0	0	0.681626313	1.335991286	4.630912687	2.762064724	0	3.229602685	1.364058282	3.431658176	0.737876548	0	2.557081745	0	1.650090518	0	0	0.848983009	0	1.124341056
comp1176608_c0_seq1	6.098566182	16.28084115	13.34267552	8.676274019	2.735376561	14.41556979	14.31415256	15.36389979	18.52365075	33.14477669	10.26511811	32.29602685	16.82338547	16.01440482	8.116642028	6.937108019	14.0639496	13.00917141	8.250452592	42.1879184	1.152728856	1.697966018	2.830611377	17.61467654
comp1176624_c0_seq1	0.962931502	5.009489586	2.021617503	0	0	0	2.72650525	2.671982573	9.261825375	6.905161811	0	11.3036094	5.910919221	2.859715147	0.368938274	2.31236934	3.835622618	2.001410985	0.825045259	0	1.152728856	0	0	3.373023168
comp1176643_c0_seq1	6.098566182	10.01897917	11.32105802	3.856121786	13.67688281	9.009731117	4.771384188	19.37187365	23.15456344	4.143097086	5.132559053	4.037003356	2.27343047	4.575544235	2.213629644	11.5618467	6.392704364	15.01058239	6.600362074	56.25055786	21.90184827	11.03677912	0.943537126	8.245167743
comp1176664_c0_seq1	5.777589015	6.261861982	7.682146511	1.928060893	6.38254531	1.801946223	7.497889438	4.675969503	4.630912687	4.143097086	3.421706036	3.229602685	3.637488751	4.575544235	8.485580303	0	1.278540873	6.004232956	8.250452592	0	5.763644281	6.367372569	11.32244551	6.371265984
comp1176674_c0_seq1	0.962931502	5.009489586	0.808647001	0	0	0	0.681626313	5.343965146	0	0	0	5.651804698	4.092174845	5.719430294	2.951506192	0	1.278540873	4.002821971	1.650090518	28.12527893	0	0.848983009	0.943537126	2.998242816
comp1176681_c0_seq1	14.7649497	13.77609636	14.95996952	3.856121786	4.558960935	34.23697825	7.497889438	13.35991286	13.89273806	16.57238835	13.68682414	4.037003356	11.82183844	8.007202411	19.55372852	9.249477359	38.35622618	13.00917141	23.10126726	14.06263947	19.59639055	14.00821965	18.87074251	12.36775162
comp1176715_c0_seq1	3.209771675	11.27135157	6.064852509	5.784182679	0	7.207784894	4.089757875	5.343965146	4.630912687	4.143097086	3.421706036	12.91841074	10.45778016	16.01440482	2.582567918	2.31236934	10.22832698	6.004232956	0.825045259	28.12527893	3.458186568	0	2.830611377	4.122583872
comp1176817_c0_seq1	7.061497685	23.79507553	17.38591053	21.20866982	7.294337497	30.6330858	22.49366831	36.73976038	50.94003956	17.95342071	13.68682414	54.90324564	28.64522392	39.46406903	14.01965441	18.49895472	34.52060356	12.00846591	14.02576941	14.06263947	10.37455971	0.848983009	10.37890838	26.60940499
comp1176834_c0_seq1	5.777589015	20.03795834	1.617294002	0	1.823584374	3.603892447	2.044878938	0.667995643	0	1.381032362	0	0	2.27343047	1.715829088	0.737876548	0	0	5.003527464	4.125226296	42.1879184	0	0.424491505	0.943537126	0.749560704
comp1176849_c0_seq1	7.382474852	0	4.043235006	11.56836536	6.38254531	3.603892447	7.497889438	0	0	20.71548543	6.843412071	2.422202014	3.637488751	6.863316353	15.86434578	0	1.278540873	15.01058239	6.600362074	0	9.221830849	14.85720266	20.75781676	10.1190695
comp1176951_c0_seq1	1.28390867	0	1.617294002	2.89209134	0	1.801946223	4.089757875	7.347952076	9.261825375	1.381032362	8.554265089	7.266606041	5.910919221	5.719430294	1.475753096	2.31236934	1.278540873	3.002116478	2.475135778	0	0	2.122457523	0	2.623462464
comp1176953_c0_seq1	12.51810953	17.53321355	15.76861652	12.53239581	7.294337497	9.009731117	14.31415256	10.01993465	23.15456344	0	15.39767716	11.3036094	12.27652454	5.719430294	11.06814822	2.31236934	31.96352182	16.01128788	7.425407333	14.06263947	18.4436617	8.914321597	9.435371256	8.994728447
comp1176956_c0_seq1	9.629315025	6.261861982	21.02482203	20.24463938	29.17734999	10.81167734	8.861142063	14.02790851	0	20.71548543	25.66279527	7.266606041	12.73121063	12.01080362	15.86434578	9.249477359	2.557081745	25.01763732	18.1509957	0	16.13820399	15.28169417	16.04013113	23.61116217
comp1176989_c0_seq1	1.925863005	1.252372396	3.234588005	3.856121786	0	0	4.771384188	4.007973859	4.630912687	2.762064724	5.132559053	11.3036094	7.274977502	4.003601206	4.427259288	0	2.557081745	2.001410985	0.825045259	28.12527893	1.152728856	0.848983009	0	3.373023168
comp1177027_c0_seq1	83.45406355	53.85201305	45.28423207	39.52524831	60.17828435	45.04865559	111.1050889	34.73577345	64.83277762	34.52580905	51.32559053	14.53321208	23.64367688	72.63676473	53.86498801	92.49477359	63.92704364	22.01552084	61.05334918	42.1879184	29.97095026	33.95932037	10.37890838	19.11379795
comp1177035_c0_seq1	17.65374421	10.01897917	28.30264504	16.38851759	12.76509062	3.603892447	9.542768376	11.35592594	37.0473015	6.905161811	18.8193832	17.76281477	23.18899079	22.87772118	9.223456851	6.937108019	5.114163491	3.002116478	19.80108622	0	16.13820399	5.093898055	12.26598263	2.248682112
comp1177049_c0_seq1	10.27126936	5.009489586	19.00320453	8.676274019	3.647168748	3.603892447	23.85692094	2.671982573	9.261825375	5.524129449	10.26511811	1.614801342	5.456233127	8.579145441	12.17496304	2.31236934	10.22832698	1.000705493	18.97604096	28.12527893	3.458186568	6.367372569	3.774148502	3.373023168
comp1177055_c0_seq1	2.246840172	7.514234379	5.256205508	6.748213126	2.735376561	18.01946223	6.816263125	12.69191722	60.20186494	4.143097086	3.421706036	4.844404027	6.820291409	10.29497453	3.68938274	4.624738679	5.114163491	5.003527464	2.475135778	0	8.069101993	0	2.830611377	5.62170528
comp1177072_c0_seq1	16.36983554	10.01897917	12.93835202	19.28060893	35.5598953	27.02919335	16.3590315	78.15549026	27.78547612	42.81200323	15.39767716	37.14043087	12.73121063	28.59715147	87.80730922	11.5618467	8.949786109	37.02610323	27.22649355	0	11.52728856	42.02465896	23.58842814	34.10501203
comp1177168_c0_seq1	1.604885837	3.757117189	3.638911505	3.856121786	1.823584374	7.207784894	1.363252625	3.339978216	23.15456344	0	0	5.651804698	0.454686094	1.715829088	0.368938274	9.249477359	6.392704364	1.000705493	0.825045259	0	10.37455971	0.848983009	0.943537126	1.499121408
comp1177209_c0_seq1	2.56781734	20.03795834	14.95996952	4.820152233	0	1.801946223	8.861142063	20.70786494	23.15456344	2.762064724	5.132559053	24.22202014	10.91246625	13.15468968	21.39841989	53.18449481	23.01373571	16.01128788	11.55063363	14.06263947	19.59639055	14.43271116	4.717685628	15.74077478
comp1177243_c0_seq1	13.48104103	7.514234379	11.32105802	17.35254804	7.294337497	1.801946223	10.22439469	3.339978216	9.261825375	5.524129449	18.8193832	4.037003356	8.639035784	7.435259382	6.271950658	4.624738679	5.114163491	5.003527464	3.300181037	0	24.20730598	8.914321597	11.32244551	4.122583872
comp1177264_c0_seq1	105.9224653	5.009489586	83.69496462	31.81300474	60.17828435	61.2661716	81.11353119	7.347952076	37.0473015	31.76374433	46.19303148	23.41461946	22.7343047	26.88132238	3.68938274	87.87003491	53.69871665	4.002821971	29.70162933	28.12527893	79.53829107	2.122457523	4.717685628	9.744289151
comp1177270_c0_seq1	0.962931502	3.757117189	4.851882007	0.964030447	0.911792187	0	2.044878938	2.00398693	0	6.905161811	1.710853018	8.074006712	5.001547033	5.147487264	1.475753096	0	2.557081745	4.002821971	2.475135778	14.06263947	0	0	0.943537126	3.74780352
comp1177344_c0_seq1	0.641954335	3.757117189	2.021617503	0.964030447	0.911792187	7.207784894	3.408131563	4.675969503	9.261825375	5.524129449	0	7.266606041	8.18434969	8.579145441	2.213629644	0	1.278540873	3.002116478	3.300181037	14.06263947	0	0.848983009	3.774148502	5.996485632
comp1177349_c0_seq1	3.85172601	17.53321355	2.425941004	2.89209134	1.823584374	5.40583867	1.363252625	1.335991286	4.630912687	0	0	3.229602685	0.909372188	1.143886059	0.737876548	0	0	0	2.475135778	0	2.305457712	2.971440532	0	1.124341056
comp1177372_c0_seq2	0.320977167	1.252372396	0.404323501	0	0	0	3.408131563	3.339978216	0	2.762064724	1.710853018	2.422202014	1.818744376	1.143886059	1.475753096	0	1.278540873	0	0	0	0	1.273474514	0	1.124341056
comp1177450_c0_seq1	3.85172601	10.01897917	10.91673452	6.748213126	1.823584374	7.207784894	9.542768376	18.03588237	32.41638881	13.81032362	3.421706036	23.41461946	12.27652454	20.01800603	8.485580303	6.937108019	6.392704364	12.00846591	8.250452592	14.06263947	1.152728856	0.848983009	3.774148502	14.61643373
comp1177508_c0_seq1	5.777589015	10.01897917	6.469176009	6.748213126	0.911792187	14.41556979	5.4530105	5.343965146	9.261825375	2.762064724	5.132559053	8.074006712	3.182802657	6.291373323	2.951506192	2.31236934	10.22832698	5.003527464	5.775316814	0	5.763644281	2.546949028	3.774148502	2.998242816
comp1177543_c0_seq1	8.98736069	15.02846876	0	1.928060893	3.647168748	14.41556979	0.681626313	0.667995643	4.630912687	4.143097086	1.710853018	1.614801342	2.728116563	2.287772118	0.368938274	0	0	2.001410985	7.425407333	0	0	2.546949028	0	0.374780352
comp1177571_c0_seq1	74.78768002	32.56168231	58.22258408	54.94973545	44.67781717	19.82140846	66.79937863	74.1475164	37.0473015	41.43097086	70.14497373	55.71064631	39.10300408	56.62235991	54.23392628	30.06080142	10.22832698	43.03033619	56.92812288	14.06263947	33.42913683	48.81652303	47.17685628	40.10149766
comp1177635_c0_seq1	0	0	1.212970502	0	0.911792187	0	0	0	0	2.762064724	0	0.807400671	0.454686094	0	0	0	0	2.001410985	0	0	0	0	0	0
comp1177715_c0_seq1	31.77673958	11.27135157	5.660529008	20.24463938	43.76602498	9.009731117	17.04065781	44.08771245	125.0346426	67.67058575	29.0845013	60.55505034	8.639035784	42.8957272	2.951506192	18.49895472	0	9.006349435	2.475135778	0	55.3309851	1.273474514	8.49183413	11.61819091
comp1177761_c0_seq1	8.345406355	8.766606775	7.682146511	6.748213126	2.735376561	7.207784894	7.497889438	10.68793029	0	17.95342071	13.68682414	23.41461946	7.274977502	14.29857573	5.903012384	6.937108019	11.50686785	8.005643942	9.90054311	14.06263947	5.763644281	6.367372569	6.604759879	11.24341056
comp1177925_c0_seq1	12.51810953	7.514234379	13.74699902	10.60433491	13.67688281	12.61362356	19.08553675	12.69191722	4.630912687	8.286194173	10.26511811	12.91841074	10.00309407	11.43886059	21.39841989	6.937108019	5.114163491	8.005643942	14.02576941	14.06263947	18.4436617	11.88576213	9.435371256	6.371265984
comp1177935_c0_seq1	20.86351589	7.514234379	11.72538152	17.35254804	19.14763593	10.81167734	20.44878938	34.06777781	83.35642837	27.62064724	25.66279527	38.75523222	19.55150204	45.18349932	5.903012384	30.06080142	8.949786109	5.003527464	4.125226296	0	39.19278111	3.820423541	11.32244551	10.86863021
comp1177997_c0_seq1	2.246840172	1.252372396	3.234588005	1.928060893	0	3.603892447	1.363252625	3.339978216	4.630912687	6.905161811	0	5.651804698	2.728116563	4.003601206	1.106814822	9.249477359	3.835622618	1.000705493	2.475135778	14.06263947	1.152728856	0.424491505	0	2.998242816
comp1178039_c0_seq1	6.41954335	28.80456512	4.043235006	3.856121786	9.117921871	12.61362356	6.134636813	9.351939005	23.15456344	8.286194173	8.554265089	11.3036094	3.182802657	6.291373323	3.68938274	9.249477359	19.17811309	3.002116478	8.250452592	56.25055786	8.069101993	2.971440532	4.717685628	4.872144576
comp1178190_c0_seq1	0	0	0.404323501	0.964030447	0	0	1.363252625	6.011960789	0	6.905161811	0	8.074006712	2.728116563	2.287772118	3.68938274	2.31236934	3.835622618	0	0.825045259	14.06263947	5.763644281	0	0	2.623462464
comp1178191_c0_seq1	0.641954335	1.252372396	1.212970502	0	0	0	0.681626313	0.667995643	0	0	0	0	0.454686094	0	0.368938274	0	1.278540873	1.000705493	0	0	0	0.424491505	0.943537126	0.374780352
comp1178205_c0_seq1	3.209771675	21.29033074	3.638911505	7.712243572	0	19.82140846	8.861142063	13.35991286	18.52365075	15.19135598	3.421706036	21.79981812	15.0046411	19.446063	9.592395125	11.5618467	6.392704364	12.00846591	7.425407333	28.12527893	3.458186568	2.122457523	1.887074251	18.36423725
comp1178216_c0_seq1	3.530748842	2.504744793	1.212970502	5.784182679	4.558960935	0	4.089757875	2.671982573	0	0	3.421706036	8.881407383	2.27343047	5.147487264	1.475753096	0	0	4.002821971	1.650090518	28.12527893	1.152728856	2.546949028	0.943537126	3.373023168
comp1178254_c0_seq1	1.28390867	2.504744793	2.425941004	0	0.911792187	3.603892447	0	1.335991286	4.630912687	1.381032362	0	2.422202014	2.27343047	1.715829088	0.737876548	0	1.278540873	2.001410985	1.650090518	0	0	0	0	3.373023168
comp1178287_c0_seq1	3.530748842	10.01897917	8.490793512	4.820152233	3.647168748	5.40583867	6.134636813	11.35592594	18.52365075	12.42929126	1.710853018	18.57021544	10.00309407	12.58274665	5.165135836	0	10.22832698	6.004232956	0.825045259	14.06263947	3.458186568	0.424491505	6.604759879	13.11731232
comp1178350_c0_seq1	0	0	0	0	0	0	0	0	0	0	0	0	0	0.571943029	0.737876548	0	0	1.000705493	0	0	0	0.424491505	0	0.374780352
comp1178476_c0_seq1	2.246840172	5.009489586	2.021617503	1.928060893	0	0	1.363252625	2.671982573	0	4.143097086	1.710853018	4.844404027	2.728116563	4.575544235	2.213629644	4.624738679	1.278540873	6.004232956	0.825045259	0	2.305457712	0.848983009	1.887074251	4.872144576
comp1178950_c0_seq1	0	0	2.830264504	0.964030447	0.911792187	1.801946223	0.681626313	0	0	1.381032362	1.710853018	3.229602685	0.454686094	0.571943029	0.368938274	0	2.557081745	2.001410985	1.650090518	0	1.152728856	0	1.887074251	0
comp1179158_c0_seq1	0.641954335	0	0.808647001	0	0	1.801946223	0.681626313	0	0	0	0	1.614801342	2.27343047	2.287772118	2.213629644	0	1.278540873	0	0	0	4.610915425	0	0	1.87390176
comp1179226_c0_seq1	12.51810953	5.009489586	11.32105802	19.28060893	41.94244061	16.21751601	27.94667881	13.35991286	9.261825375	27.62064724	30.79535432	2.422202014	13.64058282	14.29857573	24.34992609	11.5618467	21.73519484	24.01693183	19.80108622	14.06263947	11.52728856	20.80008373	24.53196526	30.35720851
comp1179239_c0_seq1	10.91322369	8.766606775	6.469176009	5.784182679	7.294337497	14.41556979	4.089757875	6.011960789	4.630912687	4.143097086	0	4.037003356	7.729663596	3.431658176	7.37876548	4.624738679	5.114163491	1.000705493	5.775316814	0	6.916373137	10.18779611	9.435371256	6.746046336
comp1179394_c0_seq1	0	0	0.808647001	0	0	1.801946223	2.72650525	6.011960789	0	4.143097086	0	4.844404027	3.182802657	4.575544235	0.368938274	0	2.557081745	3.002116478	0.825045259	0	1.152728856	0	0.943537126	2.998242816
comp1179530_c0_seq1	25.03621906	33.8140547	0.404323501	0	14.58867499	19.82140846	0.681626313	1.335991286	0	2.762064724	0	0.807400671	0.454686094	1.715829088	0.368938274	0	1.278540873	14.0098769	14.02576941	0	0	6.791864074	0	0
comp1179839_c0_seq1	1.925863005	1.252372396	2.425941004	0	0	0	0	5.343965146	0	1.381032362	0	0	1.818744376	0.571943029	0.368938274	2.31236934	0	4.002821971	0.825045259	0	4.610915425	0	0	0.374780352
gnl|Pdu_trscr_assembly_1|265056	14.44397254	50.09489586	35.17614455	11.56836536	10.02971406	68.47395649	12.26927363	11.35592594	83.35642837	9.667226535	22.24108923	8.074006712	25.91710735	9.15108847	49.80666699	87.87003491	124.0184647	29.02045929	36.3019914	42.1879184	20.74911941	57.73084463	20.75781676	20.61291936
comp1180091_c0_seq1	0.641954335	0	0	0	0	1.801946223	0	0	0	0	1.710853018	0.807400671	2.27343047	2.859715147	0.737876548	0	1.278540873	2.001410985	0	0	1.152728856	0.424491505	0	1.124341056
comp1180249_c0_seq1	2.56781734	2.504744793	0.808647001	2.89209134	0.911792187	1.801946223	0.681626313	1.335991286	0	1.381032362	0	6.459205369	5.001547033	4.003601206	0.737876548	0	1.278540873	2.001410985	0.825045259	14.06263947	0	0.848983009	0.943537126	5.246924928
comp1180291_c0_seq1	1.28390867	2.504744793	6.469176009	10.60433491	2.735376561	5.40583867	6.816263125	12.02392158	4.630912687	9.667226535	5.132559053	20.99241745	15.0046411	13.72663271	4.427259288	0	10.22832698	10.00705493	8.250452592	28.12527893	0	0.848983009	6.604759879	14.99121408
comp1180390_c0_seq1	4.493680345	12.52372396	8.895117013	5.784182679	4.558960935	10.81167734	6.134636813	24.04784316	32.41638881	26.23961488	5.132559053	20.99241745	13.18589672	20.58994906	3.320444466	0	1.278540873	8.005643942	5.775316814	14.06263947	5.763644281	2.546949028	3.774148502	17.23989619
comp1180468_c0_seq1	0.962931502	2.504744793	1.617294002	0	0	0	0.681626313	2.00398693	0	4.143097086	1.710853018	4.037003356	1.818744376	4.575544235	0.368938274	6.937108019	0	2.001410985	0	0	6.916373137	0.424491505	0	1.124341056
comp1180569_c0_seq1	1.925863005	5.009489586	1.212970502	0.964030447	1.823584374	1.801946223	2.044878938	4.675969503	4.630912687	5.524129449	1.710853018	12.11101007	5.001547033	3.431658176	1.84469137	4.624738679	5.114163491	2.001410985	2.475135778	0	2.305457712	1.273474514	0	4.497364224
comp1180595_c0_seq1	2.246840172	10.01897917	9.703764014	7.712243572	1.823584374	1.801946223	5.4530105	15.36389979	18.52365075	17.95342071	3.421706036	12.91841074	10.45778016	9.7230315	4.058321014	2.31236934	7.671245236	7.004938449	4.125226296	0	1.152728856	1.697966018	1.887074251	11.24341056
comp1180644_c0_seq1	0.320977167	3.757117189	0.808647001	2.89209134	0.911792187	1.801946223	2.72650525	2.671982573	0	8.286194173	3.421706036	12.91841074	7.274977502	7.435259382	1.84469137	0	3.835622618	2.001410985	0.825045259	28.12527893	0	1.273474514	0	2.623462464
comp1180705_c0_seq1	14.12299537	10.01897917	12.93835202	17.35254804	11.85329843	7.207784894	10.22439469	3.339978216	18.52365075	11.0482589	10.26511811	10.49620873	10.91246625	8.007202411	6.271950658	9.249477359	1.278540873	5.003527464	10.72558837	0	17.29093284	14.85720266	13.20951976	5.246924928
comp1180717_c0_seq1	0	0	2.425941004	0	0.911792187	0	1.363252625	3.339978216	0	0	0	1.614801342	2.728116563	4.575544235	0.737876548	0	1.278540873	0	0.825045259	0	0	0	0	3.74780352
comp1180854_c0_seq1	0.320977167	1.252372396	1.212970502	4.820152233	2.735376561	3.603892447	0.681626313	3.339978216	18.52365075	5.524129449	5.132559053	9.688808054	3.637488751	3.431658176	1.106814822	0	2.557081745	0	0.825045259	0	4.610915425	0.424491505	1.887074251	1.499121408
comp1181018_c0_seq1	1.28390867	3.757117189	0.404323501	0	0	1.801946223	2.72650525	2.671982573	0	4.143097086	1.710853018	4.037003356	3.637488751	3.431658176	1.84469137	0	3.835622618	3.002116478	1.650090518	0	1.152728856	0	0.943537126	2.623462464
comp1181189_c0_seq1	1.604885837	3.757117189	1.617294002	2.89209134	0	5.40583867	0.681626313	4.007973859	9.261825375	1.381032362	1.710853018	2.422202014	0.454686094	5.719430294	0.737876548	0	0	2.001410985	0.825045259	0	1.152728856	0	0	2.623462464
comp1181248_c0_seq1	7.70345202	17.53321355	6.469176009	3.856121786	0.911792187	7.207784894	8.179515751	12.02392158	13.89273806	8.286194173	1.710853018	15.34061275	14.09526891	19.446063	4.058321014	27.74843208	12.78540873	7.004938449	6.600362074	56.25055786	6.916373137	2.546949028	3.774148502	8.619948095
comp1181287_c0_seq1	0.641954335	2.504744793	1.617294002	0.964030447	0	0	0.681626313	3.339978216	0	0	8.554265089	4.037003356	3.182802657	2.287772118	0.737876548	2.31236934	0	1.000705493	0.825045259	0	3.458186568	2.546949028	0.943537126	3.373023168
comp1181353_c0_seq1	0.641954335	0	1.212970502	0	0	0	0	0.667995643	0	1.381032362	0	0	0	2.287772118	0.368938274	0	0	0	2.475135778	0	0	0.424491505	0	1.499121408
comp1181450_c0_seq1	0	0	0	0	0	0	0.681626313	0	9.261825375	0	3.421706036	1.614801342	0	1.143886059	0.737876548	0	1.278540873	0	0	0	0	0	0	0.749560704
comp1181669_c0_seq1	0.641954335	1.252372396	4.851882007	0	0	1.801946223	1.363252625	2.671982573	0	1.381032362	0	0.807400671	0.909372188	2.287772118	0.368938274	2.31236934	2.557081745	2.001410985	0	0	0	0.848983009	0.943537126	2.248682112
comp1181787_c0_seq1	1.28390867	8.766606775	7.682146511	3.856121786	5.470753123	3.603892447	9.542768376	12.02392158	13.89273806	8.286194173	10.26511811	20.99241745	11.82183844	14.29857573	6.640888932	0	7.671245236	7.004938449	7.425407333	28.12527893	0	0.424491505	4.717685628	12.74253197
comp1181802_c0_seq1	4.493680345	10.01897917	5.660529008	4.820152233	4.558960935	14.41556979	3.408131563	4.675969503	18.52365075	2.762064724	3.421706036	10.49620873	2.728116563	14.29857573	3.320444466	4.624738679	8.949786109	7.004938449	5.775316814	28.12527893	10.37455971	1.273474514	0.943537126	12.36775162
comp1181817_c0_seq1	1.925863005	2.504744793	2.830264504	0	1.823584374	0	1.363252625	6.011960789	0	2.762064724	0	5.651804698	2.27343047	5.719430294	1.106814822	9.249477359	2.557081745	2.001410985	1.650090518	14.06263947	9.221830849	0	2.830611377	3.373023168
comp1181930_c0_seq1	3.530748842	13.77609636	4.851882007	4.820152233	2.735376561	7.207784894	9.542768376	10.68793029	4.630912687	9.667226535	6.843412071	13.72581141	10.91246625	30.88492359	4.058321014	6.937108019	7.671245236	14.0098769	4.950271555	42.1879184	2.305457712	1.273474514	0.943537126	9.744289151
comp1181940_c0_seq1	0.320977167	1.252372396	2.021617503	0	0.911792187	1.801946223	0	3.339978216	0	4.143097086	0	4.037003356	2.27343047	3.431658176	0.368938274	0	1.278540873	2.001410985	0.825045259	0	0	0	0	1.124341056
comp1181943_c0_seq1	3.209771675	2.504744793	5.256205508	2.89209134	2.735376561	7.207784894	2.72650525	4.007973859	0	1.381032362	1.710853018	16.14801342	1.818744376	5.147487264	2.951506192	4.624738679	3.835622618	4.002821971	5.775316814	14.06263947	3.458186568	2.122457523	0.943537126	2.998242816
comp1182202_c0_seq1	5.13563468	11.27135157	14.55564602	14.4604567	8.206129684	10.81167734	10.906021	17.36788672	46.30912687	15.19135598	6.843412071	28.25902349	15.0046411	17.15829088	8.854518577	6.937108019	10.22832698	12.00846591	10.72558837	14.06263947	8.069101993	5.093898055	10.37890838	19.4885783
comp1182307_c0_seq1	0.320977167	0	0.404323501	0	0	1.801946223	0.681626313	1.335991286	0	0	0	0.807400671	0	0.571943029	1.106814822	0	1.278540873	0	0	14.06263947	0	0	0	0.749560704
comp1182410_c0_seq1	5.13563468	8.766606775	6.064852509	5.784182679	1.823584374	3.603892447	5.4530105	7.347952076	23.15456344	2.762064724	6.843412071	14.53321208	14.549955	14.87051876	6.271950658	4.624738679	6.392704364	8.005643942	4.950271555	0	1.152728856	0.424491505	4.717685628	11.24341056
comp1182538_c1_seq1	1.28390867	1.252372396	3.234588005	4.820152233	0.911792187	1.801946223	4.771384188	7.347952076	4.630912687	9.667226535	5.132559053	7.266606041	7.729663596	5.147487264	4.058321014	2.31236934	5.114163491	6.004232956	1.650090518	28.12527893	2.305457712	0	1.887074251	6.746046336
comp1182729_c0_seq1	0.320977167	2.504744793	2.021617503	3.856121786	0	1.801946223	2.72650525	2.00398693	4.630912687	5.524129449	0	3.229602685	3.637488751	3.431658176	2.582567918	0	1.278540873	2.001410985	3.300181037	0	0	0	2.830611377	1.499121408
comp1182806_c0_seq1	5.13563468	6.261861982	0.808647001	0	1.823584374	1.801946223	1.363252625	0	9.261825375	0	0	4.037003356	0.454686094	0.571943029	0	2.31236934	0	2.001410985	4.125226296	0	1.152728856	0.424491505	0	2.248682112
comp1182828_c0_seq1	2.56781734	6.261861982	6.064852509	6.748213126	1.823584374	10.81167734	4.771384188	11.35592594	9.261825375	2.762064724	0	8.881407383	8.18434969	9.15108847	3.68938274	2.31236934	7.671245236	5.003527464	3.300181037	0	2.305457712	6.791864074	4.717685628	5.62170528
comp1183027_c0_seq1	5.13563468	13.77609636	8.490793512	5.784182679	0.911792187	12.61362356	10.22439469	13.35991286	46.30912687	20.71548543	6.843412071	25.83682148	12.27652454	27.45326541	4.427259288	4.624738679	16.62103135	11.00776042	13.20072415	14.06263947	2.305457712	1.273474514	2.830611377	16.11555513
comp1183086_c0_seq1	0.641954335	1.252372396	1.617294002	0	1.823584374	0	0.681626313	1.335991286	4.630912687	0	0	3.229602685	1.818744376	1.143886059	0.737876548	0	1.278540873	0	0	0	0	0.848983009	0	1.499121408
comp1183129_c0_seq1	1.28390867	0	2.425941004	1.928060893	0.911792187	1.801946223	3.408131563	0.667995643	4.630912687	2.762064724	0	8.074006712	2.728116563	5.147487264	1.475753096	0	1.278540873	3.002116478	3.300181037	0	1.152728856	0.848983009	0.943537126	2.248682112
comp1183317_c1_seq1	0.641954335	1.252372396	0.808647001	1.928060893	0.911792187	1.801946223	0.681626313	3.339978216	4.630912687	0	1.710853018	5.651804698	3.637488751	4.003601206	0.737876548	0	2.557081745	0	1.650090518	0	0	0	0	1.499121408
comp1183434_c0_seq1	0.962931502	3.757117189	0.808647001	0	0.911792187	3.603892447	0	0	0	0	3.421706036	2.422202014	0.909372188	1.143886059	1.106814822	4.624738679	0	1.000705493	2.475135778	0	6.916373137	0.848983009	0	0.749560704
comp1183487_c0_seq1	6.740520517	5.009489586	0	0	7.294337497	3.603892447	0	0	0	0	0	0.807400671	0	0	0	0	0	4.002821971	8.250452592	0	0	1.273474514	0	1.499121408
comp1183499_c0_seq1	14.7649497	13.77609636	7.277823011	15.42448714	15.50046718	10.81167734	4.771384188	12.69191722	13.89273806	2.762064724	8.554265089	10.49620873	17.27807157	16.01440482	6.271950658	4.624738679	6.392704364	3.002116478	7.425407333	0	17.29093284	6.367372569	6.604759879	7.870387391
comp1183716_c0_seq1	6.41954335	16.28084115	0.404323501	1.928060893	5.470753123	3.603892447	0.681626313	3.339978216	4.630912687	4.143097086	0	7.266606041	1.818744376	4.003601206	0.368938274	4.624738679	2.557081745	6.004232956	3.300181037	0	9.221830849	0.424491505	0.943537126	1.124341056
comp1183881_c0_seq1	1.28390867	2.504744793	6.87349951	11.56836536	3.647168748	10.81167734	6.816263125	8.683943362	18.52365075	17.95342071	1.710853018	21.79981812	11.82183844	12.58274665	5.165135836	13.87421604	7.671245236	9.006349435	4.950271555	84.37583679	9.221830849	0.848983009	1.887074251	9.369508799
comp1183889_c0_seq1	3.85172601	13.77609636	1.212970502	0	0.911792187	3.603892447	0	1.335991286	0	1.381032362	0	5.651804698	2.728116563	2.287772118	0	0	1.278540873	4.002821971	0	0	2.305457712	0.424491505	0	1.124341056
comp1184085_c0_seq1	0.641954335	10.01897917	1.212970502	5.784182679	1.823584374	0	3.408131563	2.671982573	9.261825375	8.286194173	0	4.844404027	2.728116563	5.719430294	2.951506192	0	3.835622618	4.002821971	2.475135778	0	0	0.848983009	0.943537126	5.62170528
comp1184141_c0_seq1	0.962931502	8.766606775	2.830264504	1.928060893	0	3.603892447	6.816263125	4.675969503	4.630912687	5.524129449	0	11.3036094	6.820291409	9.7230315	1.475753096	0	3.835622618	4.002821971	3.300181037	0	0	0.424491505	0.943537126	5.246924928
comp1184165_c0_seq1	1.604885837	6.261861982	2.830264504	1.928060893	1.823584374	5.40583867	2.044878938	6.679956432	13.89273806	4.143097086	0	5.651804698	6.820291409	5.147487264	1.84469137	0	2.557081745	6.004232956	2.475135778	42.1879184	0	0.424491505	1.887074251	4.497364224
comp1184216_c0_seq1	1.28390867	8.766606775	0.404323501	0.964030447	0.911792187	9.009731117	0.681626313	0	0	1.381032362	0	3.229602685	0.454686094	3.431658176	0.737876548	0	1.278540873	2.001410985	0	0	0	0	0	2.623462464
comp1184244_c0_seq1	3.209771675	7.514234379	0.404323501	0	3.647168748	1.801946223	0	0	0	0	0	1.614801342	2.27343047	0.571943029	0	0	0	1.000705493	3.300181037	0	2.305457712	1.697966018	0	0.749560704
comp1184261_c0_seq1	0	0	0	0	0	0	0.681626313	0.667995643	0	0	1.710853018	6.459205369	1.818744376	0.571943029	0.368938274	6.937108019	0	0	0	0	1.152728856	0	0	2.248682112
comp1184378_c0_seq1	2.246840172	3.757117189	8.895117013	6.748213126	3.647168748	7.207784894	12.26927363	3.339978216	18.52365075	1.381032362	8.554265089	1.614801342	10.00309407	1.143886059	13.28177786	20.81132406	23.01373571	11.00776042	2.475135778	0	10.37455971	13.15923664	22.64489101	10.1190695
comp1184399_c0_seq1	0.962931502	1.252372396	1.212970502	3.856121786	0	1.801946223	4.089757875	1.335991286	4.630912687	1.381032362	5.132559053	2.422202014	3.637488751	8.579145441	1.475753096	0	3.835622618	6.004232956	0	28.12527893	0	0	2.830611377	2.998242816
comp1184403_c0_seq1	6.41954335	2.504744793	6.064852509	3.856121786	0.911792187	3.603892447	2.044878938	3.339978216	0	11.0482589	3.421706036	12.11101007	8.639035784	2.287772118	6.640888932	0	3.835622618	1.000705493	4.125226296	0	2.305457712	2.971440532	0.943537126	3.373023168
comp1184511_c0_seq1	3.85172601	13.77609636	5.256205508	8.676274019	3.647168748	7.207784894	9.542768376	12.02392158	23.15456344	9.667226535	3.421706036	20.18501678	14.549955	18.30217694	8.485580303	0	10.22832698	10.00705493	5.775316814	0	0	0.424491505	2.830611377	14.99121408
comp1184570_c0_seq2	1.28390867	3.757117189	1.617294002	1.928060893	0.911792187	3.603892447	2.72650525	7.347952076	4.630912687	5.524129449	1.710853018	11.3036094	6.365605315	4.575544235	1.475753096	2.31236934	2.557081745	3.002116478	2.475135778	28.12527893	10.37455971	0.848983009	0.943537126	7.49560704
comp1184705_c0_seq1	15.72788121	21.29033074	14.15132252	12.53239581	5.470753123	5.40583867	8.861142063	14.02790851	23.15456344	29.00167961	10.26511811	23.41461946	19.55150204	18.30217694	9.223456851	9.249477359	7.671245236	19.01340436	20.62613148	0	27.66549255	5.942881065	13.20951976	18.36423725
comp1184770_c0_seq1	1.925863005	6.261861982	2.021617503	1.928060893	0.911792187	1.801946223	1.363252625	5.343965146	9.261825375	5.524129449	1.710853018	4.844404027	6.820291409	5.719430294	1.106814822	0	2.557081745	3.002116478	1.650090518	0	2.305457712	0.424491505	0	2.623462464
comp1184850_c0_seq1	0	3.757117189	0.404323501	0	0	1.801946223	0	2.00398693	0	0	1.710853018	0	2.27343047	4.575544235	0	0	1.278540873	1.000705493	0	0	1.152728856	0.848983009	0	1.87390176
comp1184866_c0_seq1	8.98736069	7.514234379	11.32105802	8.676274019	10.94150625	3.603892447	5.4530105	10.01993465	18.52365075	1.381032362	1.710853018	11.3036094	5.910919221	2.287772118	8.116642028	6.937108019	1.278540873	2.001410985	7.425407333	0	6.916373137	5.51838956	11.32244551	8.994728447
comp1184964_c0_seq1	2.888794507	3.757117189	7.682146511	9.640304465	10.94150625	10.81167734	5.4530105	14.02790851	37.0473015	9.667226535	10.26511811	20.18501678	4.092174845	14.87051876	4.058321014	6.937108019	3.835622618	13.00917141	9.075497851	14.06263947	11.52728856	1.697966018	5.661222753	6.746046336
comp1184982_c0_seq1	9.950292192	6.261861982	9.299440513	2.89209134	5.470753123	10.81167734	5.4530105	9.351939005	9.261825375	20.71548543	6.843412071	12.11101007	12.27652454	5.147487264	8.485580303	4.624738679	11.50686785	11.00776042	9.90054311	14.06263947	3.458186568	10.18779611	12.26598263	12.36775162
comp1184992_c0_seq1	0	0	0	0	0	0	0	0	0	0	0	1.614801342	0.454686094	0	0	0	1.278540873	1.000705493	0	0	0	0.424491505	0	0
comp1185178_c0_seq1	1.925863005	2.504744793	1.212970502	3.856121786	1.823584374	0	4.089757875	6.679956432	9.261825375	4.143097086	0	9.688808054	6.820291409	5.147487264	0.737876548	0	7.671245236	4.002821971	4.950271555	14.06263947	0	0.848983009	0.943537126	6.746046336
comp1185219_c0_seq1	0	0	1.212970502	0	0	0	0	2.671982573	4.630912687	4.143097086	3.421706036	1.614801342	2.728116563	2.859715147	1.106814822	0	1.278540873	2.001410985	0.825045259	0	2.305457712	0.848983009	0.943537126	1.124341056
comp1185252_c0_seq1	1.604885837	12.52372396	2.021617503	2.89209134	0.911792187	0	1.363252625	3.339978216	0	5.524129449	1.710853018	15.34061275	6.365605315	13.15468968	2.213629644	0	3.835622618	1.000705493	1.650090518	28.12527893	2.305457712	0.848983009	0.943537126	5.246924928
comp1185299_c0_seq1	1.28390867	10.01897917	4.851882007	4.820152233	0.911792187	1.801946223	3.408131563	2.00398693	18.52365075	9.667226535	0	8.881407383	5.910919221	5.719430294	1.475753096	0	7.671245236	5.003527464	1.650090518	28.12527893	1.152728856	1.273474514	3.774148502	4.122583872
comp1185346_c0_seq1	4.493680345	35.0664271	21.02482203	18.31657848	4.558960935	25.22724713	8.861142063	22.04385623	37.0473015	16.57238835	10.26511811	42.79223557	21.82493251	36.60435388	11.06814822	4.624738679	29.40644007	18.01269887	15.67585992	0	1.152728856	2.122457523	7.548297004	24.73550323
comp1185353_c0_seq1	0.320977167	1.252372396	0.808647001	1.928060893	0	0	2.044878938	0	4.630912687	1.381032362	0	2.422202014	1.818744376	1.715829088	0.737876548	0	0	0	0	0	0	0	0	1.87390176
comp1185516_c0_seq1	6.098566182	2.504744793	4.043235006	9.640304465	14.58867499	9.009731117	4.089757875	13.35991286	27.78547612	11.0482589	5.132559053	20.18501678	0.909372188	6.863316353	1.106814822	2.31236934	6.392704364	2.001410985	1.650090518	14.06263947	23.05457712	0.424491505	7.548297004	1.124341056
comp1185610_c0_seq1	0	2.504744793	0.808647001	0	0	0	0.681626313	0	4.630912687	0	0	0.807400671	1.364058282	0.571943029	0.368938274	2.31236934	1.278540873	0	0	0	1.152728856	0	0	1.499121408
comp1185613_c0_seq1	0.320977167	0	0.808647001	0.964030447	0	0	0.681626313	0.667995643	0	1.381032362	0	7.266606041	1.364058282	5.147487264	0	0	2.557081745	0	0	28.12527893	0	0	1.887074251	2.248682112
comp1185751_c0_seq1	0.641954335	0	2.425941004	1.928060893	0	0	2.72650525	4.007973859	0	8.286194173	3.421706036	3.229602685	5.456233127	2.287772118	1.106814822	0	0	1.000705493	2.475135778	0	0	0.424491505	0.943537126	6.371265984
comp1185946_c0_seq1	0.320977167	1.252372396	2.021617503	0	0.911792187	0	2.044878938	0.667995643	0	0	1.710853018	2.422202014	0.454686094	0.571943029	0	0	3.835622618	0	2.475135778	0	0	0.424491505	0.943537126	2.998242816
comp1186015_c0_seq1	3.530748842	12.52372396	6.064852509	5.784182679	1.823584374	9.009731117	2.72650525	12.69191722	4.630912687	15.19135598	1.710853018	26.64422215	8.639035784	17.15829088	5.903012384	4.624738679	6.392704364	7.004938449	9.90054311	42.1879184	4.610915425	0.424491505	0.943537126	10.86863021
comp1186042_c0_seq1	4.493680345	7.514234379	0.808647001	0	1.823584374	3.603892447	2.72650525	5.343965146	4.630912687	5.524129449	1.710853018	4.037003356	1.364058282	5.719430294	1.106814822	2.31236934	1.278540873	1.000705493	1.650090518	42.1879184	13.83274627	0	2.830611377	2.248682112
comp1186199_c0_seq1	1.604885837	11.27135157	1.617294002	0	0.911792187	3.603892447	1.363252625	3.339978216	0	1.381032362	0	4.037003356	2.27343047	6.863316353	0.737876548	2.31236934	1.278540873	2.001410985	1.650090518	0	0	0.848983009	0	3.74780352
comp1186209_c0_seq1	11.55517803	0	9.299440513	8.676274019	4.558960935	0	9.542768376	2.671982573	0	6.905161811	3.421706036	8.074006712	4.092174845	9.15108847	21.02948162	0	1.278540873	15.01058239	9.90054311	0	10.37455971	20.37559222	5.661222753	6.371265984
comp1186253_c0_seq1	6.41954335	10.01897917	8.086470012	17.35254804	18.23584374	0	8.861142063	9.351939005	18.52365075	11.0482589	3.421706036	15.34061275	3.637488751	8.579145441	2.951506192	0	3.835622618	0	2.475135778	0	3.458186568	1.697966018	1.887074251	6.746046336
comp1186447_c0_seq1	0.962931502	8.766606775	2.021617503	0	2.735376561	0	5.4530105	7.347952076	9.261825375	8.286194173	1.710853018	14.53321208	6.820291409	10.86691756	4.058321014	0	3.835622618	2.001410985	0.825045259	0	4.610915425	0	0.943537126	6.746046336
comp1186556_c0_seq1	9.629315025	12.52372396	14.15132252	23.13673072	30.08914217	18.01946223	13.63252625	20.0398693	41.67821419	8.286194173	5.132559053	12.11101007	10.45778016	13.72663271	7.37876548	0	5.114163491	5.003527464	8.250452592	0	16.13820399	5.093898055	18.87074251	11.61819091
comp1186560_c0_seq1	4.172703177	3.757117189	9.703764014	3.856121786	0	7.207784894	4.771384188	19.37187365	18.52365075	27.62064724	1.710853018	16.14801342	16.36869938	17.73023391	7.009827206	6.937108019	6.392704364	11.00776042	9.90054311	14.06263947	3.458186568	0.424491505	6.604759879	16.11555513
comp1186569_c0_seq1	0.320977167	2.504744793	3.234588005	0	0	1.801946223	3.408131563	6.011960789	0	1.381032362	0	12.91841074	5.001547033	5.719430294	2.951506192	0	0	5.003527464	3.300181037	28.12527893	0	0	0	4.872144576
comp1186598_c0_seq1	1.925863005	2.504744793	2.830264504	1.928060893	0	3.603892447	1.363252625	4.007973859	0	2.762064724	0	9.688808054	3.182802657	3.431658176	1.106814822	0	0	2.001410985	1.650090518	0	0	0.424491505	0	2.623462464
comp1186706_c0_seq1	1.28390867	1.252372396	1.617294002	2.89209134	1.823584374	0	2.72650525	1.335991286	0	2.762064724	0	3.229602685	4.546860939	2.859715147	1.475753096	0	2.557081745	3.002116478	1.650090518	0	1.152728856	0	0	2.248682112
comp1186775_c0_seq1	0.641954335	1.252372396	0.404323501	0.964030447	3.647168748	0	0.681626313	2.00398693	4.630912687	0	5.132559053	0	0.454686094	1.715829088	1.106814822	0	1.278540873	0	0.825045259	0	0	0.848983009	0	1.499121408
comp1186825_c0_seq1	3.530748842	17.53321355	12.53402852	8.676274019	1.823584374	12.61362356	7.497889438	15.36389979	23.15456344	13.81032362	0	30.6812255	18.18744376	18.30217694	7.747703754	0	10.22832698	11.00776042	4.950271555	42.1879184	3.458186568	0.848983009	6.604759879	13.49209267
gnl|Pdu_trscr_assembly_1|10282	215.0547022	196.6224662	158.8991357	257.3961292	197.8589046	126.1362356	141.778273	199.7306973	143.5582933	139.4842686	172.7961548	521.5808336	188.2400429	127.5432956	113.2640501	131.8050524	102.2832698	130.0917141	112.2061553	56.25055786	130.2583607	122.6780448	160.4013113	127.8001
comp1186889_c0_seq1	0	2.504744793	0.404323501	0	0	0	1.363252625	2.671982573	0	1.381032362	0	3.229602685	4.546860939	1.143886059	1.475753096	4.624738679	1.278540873	1.000705493	0	0	1.152728856	0	0.943537126	1.124341056
comp1187047_c0_seq1	1.28390867	18.78558595	4.851882007	5.784182679	7.294337497	34.23697825	8.861142063	2.00398693	13.89273806	9.667226535	10.26511811	6.459205369	3.182802657	2.287772118	6.640888932	18.49895472	31.96352182	4.002821971	5.775316814	0	0	2.546949028	2.830611377	6.371265984
comp1187163_c0_seq1	0	7.514234379	1.617294002	0.964030447	0.911792187	0	0.681626313	3.339978216	0	0	0	6.459205369	4.092174845	2.287772118	0.368938274	0	1.278540873	1.000705493	1.650090518	0	0	0	0.943537126	1.87390176
comp1187184_c0_seq1	0.641954335	1.252372396	0	0	0	1.801946223	0	3.339978216	0	0	3.421706036	0.807400671	0.909372188	0.571943029	2.213629644	0	0	0	2.475135778	0	0	0	0	1.87390176
comp1187264_c0_seq1	1.604885837	5.009489586	2.021617503	2.89209134	1.823584374	1.801946223	0	6.679956432	4.630912687	5.524129449	5.132559053	9.688808054	4.546860939	2.859715147	2.951506192	0	1.278540873	4.002821971	3.300181037	14.06263947	0	0.848983009	0	5.996485632
comp1187377_c0_seq1	4.493680345	3.757117189	4.447558506	3.856121786	2.735376561	3.603892447	2.044878938	9.351939005	0	2.762064724	5.132559053	8.881407383	11.36715235	9.15108847	1.84469137	2.31236934	3.835622618	7.004938449	0.825045259	0	4.610915425	0.424491505	2.830611377	4.497364224
comp1187397_c0_seq1	2.888794507	7.514234379	5.660529008	3.856121786	2.735376561	3.603892447	3.408131563	7.347952076	4.630912687	6.905161811	1.710853018	11.3036094	7.729663596	9.15108847	4.427259288	0	8.949786109	4.002821971	2.475135778	14.06263947	4.610915425	0.848983009	0	8.994728447
comp1187412_c0_seq1	4.172703177	8.766606775	3.234588005	1.928060893	1.823584374	16.21751601	2.044878938	8.683943362	9.261825375	6.905161811	5.132559053	4.037003356	7.274977502	11.43886059	2.582567918	0	3.835622618	3.002116478	3.300181037	28.12527893	1.152728856	2.546949028	0	7.870387391
comp1187484_c0_seq1	1.604885837	7.514234379	6.469176009	10.60433491	0.911792187	14.41556979	5.4530105	6.011960789	32.41638881	11.0482589	3.421706036	13.72581141	6.820291409	9.15108847	4.427259288	2.31236934	3.835622618	5.003527464	5.775316814	0	6.916373137	0.424491505	8.49183413	8.245167743
comp1187605_c0_seq1	0.320977167	1.252372396	0	0	0	0	1.363252625	2.00398693	0	1.381032362	0	0.807400671	1.364058282	1.715829088	0.368938274	0	0	1.000705493	0	0	0	0	0	0.374780352
comp1187623_c0_seq1	1.28390867	5.009489586	0	1.928060893	0	3.603892447	0	2.671982573	9.261825375	2.762064724	6.843412071	10.49620873	1.818744376	4.003601206	2.213629644	0	2.557081745	3.002116478	4.950271555	14.06263947	0	1.273474514	0.943537126	3.373023168
comp1187682_c0_seq1	1.28390867	3.757117189	0.808647001	1.928060893	0.911792187	16.21751601	6.816263125	0.667995643	4.630912687	2.762064724	1.710853018	2.422202014	1.364058282	4.575544235	2.582567918	9.249477359	8.949786109	2.001410985	4.125226296	0	3.458186568	2.122457523	2.830611377	2.623462464
comp1187751_c0_seq1	0.962931502	0	2.830264504	0.964030447	0	1.801946223	3.408131563	5.343965146	9.261825375	4.143097086	0	9.688808054	1.364058282	5.147487264	1.475753096	0	2.557081745	3.002116478	0.825045259	0	2.305457712	0.424491505	1.887074251	6.746046336
comp1187763_c0_seq1	0	1.252372396	2.425941004	0	0	1.801946223	0.681626313	4.675969503	0	1.381032362	1.710853018	3.229602685	4.092174845	4.575544235	0.737876548	4.624738679	1.278540873	3.002116478	1.650090518	0	1.152728856	0.424491505	0.943537126	2.998242816
comp1187897_c0_seq1	0.320977167	3.757117189	1.617294002	1.928060893	0.911792187	0	1.363252625	6.679956432	4.630912687	2.762064724	1.710853018	10.49620873	3.637488751	5.719430294	1.106814822	0	2.557081745	0	0.825045259	0	1.152728856	0	2.830611377	1.124341056
comp1187923_c0_seq1	4.493680345	17.53321355	9.299440513	2.89209134	0.911792187	7.207784894	2.72650525	16.69989108	4.630912687	17.95342071	3.421706036	28.25902349	7.729663596	17.73023391	7.009827206	2.31236934	16.62103135	9.006349435	4.950271555	28.12527893	2.305457712	0.424491505	3.774148502	10.49384986
comp1187937_c0_seq1	1.604885837	2.504744793	5.256205508	4.820152233	2.735376561	3.603892447	4.089757875	5.343965146	13.89273806	11.0482589	3.421706036	17.76281477	7.274977502	14.29857573	5.903012384	13.87421604	5.114163491	11.00776042	1.650090518	56.25055786	11.52728856	1.273474514	1.887074251	7.120826688
comp1187950_c0_seq1	1.604885837	0	0	0	0	5.40583867	0.681626313	1.335991286	0	1.381032362	0	0	0.454686094	0	0	0	0	0	0	0	0	0	0	0.374780352
comp1187965_c0_seq1	1.604885837	17.53321355	2.425941004	1.928060893	1.823584374	16.21751601	8.861142063	5.343965146	27.78547612	5.524129449	6.843412071	4.037003356	2.27343047	1.715829088	1.475753096	13.87421604	10.22832698	4.002821971	0	0	2.305457712	0.848983009	3.774148502	3.373023168
comp1187972_c0_seq1	0.320977167	2.504744793	0.808647001	1.928060893	0	1.801946223	2.044878938	0.667995643	4.630912687	2.762064724	0	2.422202014	1.818744376	2.859715147	0.368938274	0	2.557081745	3.002116478	2.475135778	0	0	0	1.887074251	0.749560704
comp1188008_c0_seq1	5.13563468	1.252372396	2.425941004	4.820152233	16.41225937	1.801946223	4.089757875	13.35991286	37.0473015	5.524129449	3.421706036	8.881407383	0.909372188	5.147487264	2.951506192	0	0	2.001410985	4.950271555	0	17.29093284	3.820423541	9.435371256	5.996485632
comp1188033_c0_seq1	17.33276704	8.766606775	2.425941004	15.42448714	15.50046718	21.62335468	12.26927363	28.05581702	18.52365075	5.524129449	13.68682414	27.45162282	5.910919221	18.87411997	2.213629644	4.624738679	6.392704364	2.001410985	2.475135778	0	33.42913683	2.971440532	1.887074251	9.369508799
comp1188068_c0_seq1	0.641954335	1.252372396	0	0	0.911792187	0	0	2.00398693	0	2.762064724	0	0.807400671	0	0.571943029	0	0	0	0	0	0	0	0	0.943537126	0.374780352
comp1188072_c0_seq1	0.641954335	2.504744793	0.404323501	2.89209134	0	0	1.363252625	2.00398693	0	4.143097086	0	1.614801342	1.364058282	2.859715147	0.368938274	0	0	0	1.650090518	0	0	0	0	0
comp1188083_c0_seq1	0.962931502	2.504744793	2.830264504	1.928060893	2.735376561	5.40583867	0.681626313	8.015947719	18.52365075	2.762064724	1.710853018	10.49620873	3.637488751	8.007202411	0.737876548	0	3.835622618	5.003527464	4.950271555	14.06263947	0	0.424491505	0.943537126	6.371265984
comp1188124_c0_seq1	2.888794507	2.504744793	2.021617503	0.964030447	1.823584374	3.603892447	2.72650525	6.011960789	0	12.42929126	5.132559053	10.49620873	7.274977502	8.007202411	2.582567918	2.31236934	11.50686785	4.002821971	1.650090518	14.06263947	0	0	0.943537126	6.371265984
comp1188211_c0_seq1	3.530748842	7.514234379	4.447558506	5.784182679	9.117921871	1.801946223	5.4530105	6.679956432	23.15456344	15.19135598	11.97597112	15.34061275	4.546860939	12.58274665	2.951506192	20.81132406	1.278540873	5.003527464	4.950271555	0	5.763644281	0.424491505	2.830611377	5.246924928
comp1188241_c0_seq1	2.56781734	3.757117189	7.682146511	9.640304465	2.735376561	3.603892447	2.72650525	5.343965146	0	12.42929126	5.132559053	15.34061275	6.365605315	5.719430294	5.903012384	0	3.835622618	4.002821971	1.650090518	0	0	5.093898055	0.943537126	5.996485632
comp1188294_c0_seq1	0	0	0.808647001	0	0	0	0	1.335991286	4.630912687	2.762064724	0	2.422202014	0.454686094	0.571943029	0	0	1.278540873	0	0	14.06263947	3.458186568	1.273474514	0	1.124341056
comp1188335_c0_seq1	0.320977167	3.757117189	2.021617503	0	0	0	0.681626313	4.675969503	0	1.381032362	1.710853018	9.688808054	3.182802657	1.715829088	0.368938274	0	1.278540873	0	5.775316814	14.06263947	0	0.848983009	0.943537126	3.373023168
comp1188453_c0_seq1	0.320977167	0	1.212970502	0.964030447	0	0	0.681626313	2.671982573	0	0	0	2.422202014	0.454686094	1.715829088	0.368938274	0	0	2.001410985	0	0	0	0	0	0.374780352
comp1188522_c0_seq1	6.41954335	18.78558595	16.57726352	12.53239581	1.823584374	16.21751601	12.26927363	34.06777781	41.67821419	38.66890614	18.8193832	47.6366396	35.01082923	45.75544235	11.80602477	2.31236934	24.29227658	12.00846591	9.90054311	56.25055786	11.52728856	4.244915046	6.604759879	33.35545133
comp1188593_c0_seq1	0.962931502	5.009489586	3.234588005	2.89209134	1.823584374	5.40583867	6.816263125	5.343965146	9.261825375	9.667226535	1.710853018	19.37761611	10.45778016	9.15108847	6.271950658	0	5.114163491	1.000705493	3.300181037	0	1.152728856	0.848983009	0.943537126	8.619948095
comp1188601_c0_seq1	1.28390867	1.252372396	1.617294002	0	0	0	0.681626313	0	0	0	0	0	0.454686094	0	0	0	0	0	0	0	0	0	0	0
comp1188653_c0_seq1	0.962931502	5.009489586	2.830264504	0.964030447	0	0	1.363252625	1.335991286	4.630912687	1.381032362	1.710853018	6.459205369	1.364058282	2.859715147	2.213629644	2.31236934	1.278540873	5.003527464	1.650090518	0	0	1.273474514	0.943537126	2.623462464
comp1188784_c0_seq1	7.382474852	15.02846876	2.021617503	9.640304465	12.76509062	9.009731117	6.816263125	19.37187365	9.261825375	2.762064724	17.10853018	13.72581141	7.729663596	9.7230315	0.737876548	0	5.114163491	8.005643942	2.475135778	0	0	0	4.717685628	19.4885783
comp1188866_c0_seq1	7.70345202	25.04744793	13.34267552	4.820152233	16.41225937	30.6330858	4.089757875	6.679956432	13.89273806	8.286194173	6.843412071	6.459205369	14.549955	9.15108847	11.43708649	27.74843208	30.68498095	5.003527464	14.85081467	28.12527893	11.52728856	11.88576213	10.37890838	8.619948095
comp1188919_c0_seq1	9.629315025	7.514234379	6.87349951	7.712243572	12.76509062	3.603892447	10.906021	6.011960789	0	6.905161811	3.421706036	7.266606041	6.365605315	7.435259382	6.271950658	2.31236934	3.835622618	6.004232956	4.125226296	0	5.763644281	2.122457523	5.661222753	3.373023168
comp1188949_c0_seq1	3.530748842	7.514234379	8.086470012	9.640304465	5.470753123	14.41556979	2.72650525	0.667995643	4.630912687	15.19135598	3.421706036	1.614801342	4.546860939	4.003601206	18.07797543	2.31236934	20.45665396	10.00705493	6.600362074	0	0	22.92254125	11.32244551	11.24341056
comp1189012_c0_seq1	5.13563468	1.252372396	3.234588005	1.928060893	6.38254531	1.801946223	5.4530105	8.683943362	0	6.905161811	6.843412071	4.037003356	3.637488751	6.863316353	5.53407411	9.249477359	1.278540873	4.002821971	0	0	4.610915425	8.489830092	12.26598263	6.746046336
comp1189020_c0_seq1	0.641954335	5.009489586	5.256205508	0.964030447	1.823584374	5.40583867	4.089757875	2.671982573	4.630912687	8.286194173	1.710853018	12.91841074	6.820291409	5.719430294	2.213629644	2.31236934	6.392704364	5.003527464	3.300181037	28.12527893	3.458186568	1.273474514	1.887074251	10.49384986
comp1189157_c0_seq1	3.209771675	5.009489586	5.256205508	2.89209134	3.647168748	7.207784894	2.044878938	3.339978216	4.630912687	9.667226535	5.132559053	13.72581141	5.910919221	7.435259382	5.903012384	2.31236934	0	2.001410985	1.650090518	0	5.763644281	5.942881065	6.604759879	6.746046336
comp1189172_c0_seq1	13.16006387	16.28084115	10.51241102	6.748213126	10.94150625	3.603892447	6.134636813	8.015947719	9.261825375	8.286194173	15.39767716	8.074006712	6.820291409	2.287772118	4.427259288	16.18658538	16.62103135	8.005643942	11.55063363	14.06263947	10.37455971	7.216355578	5.661222753	10.86863021
comp1189182_c0_seq1	1.28390867	1.252372396	0	1.928060893	0	1.801946223	0.681626313	2.00398693	4.630912687	1.381032362	0	0	1.818744376	0.571943029	0	4.624738679	1.278540873	1.000705493	2.475135778	14.06263947	0	0	0	0
comp1189246_c0_seq1	1.925863005	11.27135157	5.256205508	3.856121786	1.823584374	7.207784894	4.771384188	7.347952076	4.630912687	8.286194173	5.132559053	15.34061275	11.82183844	14.87051876	4.796197562	0	7.671245236	6.004232956	5.775316814	0	1.152728856	0.424491505	2.830611377	11.99297126
comp1189297_c0_seq1	1.604885837	3.757117189	2.021617503	1.928060893	1.823584374	1.801946223	3.408131563	2.671982573	4.630912687	5.524129449	1.710853018	4.037003356	4.546860939	8.579145441	3.320444466	4.624738679	1.278540873	5.003527464	0	42.1879184	6.916373137	1.697966018	0.943537126	3.373023168
comp1189316_c0_seq1	0.962931502	6.261861982	4.447558506	0.964030447	0	1.801946223	2.044878938	4.007973859	4.630912687	5.524129449	0	6.459205369	3.637488751	7.435259382	2.213629644	2.31236934	3.835622618	1.000705493	2.475135778	14.06263947	1.152728856	0	1.887074251	2.248682112
comp1189317_c0_seq1	0	3.757117189	0.808647001	0.964030447	0.911792187	1.801946223	0.681626313	4.007973859	9.261825375	1.381032362	0	3.229602685	0.909372188	0.571943029	0	0	0	1.000705493	0	0	9.221830849	0.424491505	3.774148502	1.124341056
comp1189406_c0_seq1	1.604885837	2.504744793	3.638911505	2.89209134	3.647168748	0	4.771384188	10.01993465	4.630912687	5.524129449	1.710853018	8.074006712	8.18434969	9.7230315	2.951506192	0	2.557081745	3.002116478	2.475135778	14.06263947	2.305457712	0.848983009	0.943537126	7.49560704
comp1189648_c0_seq1	1.28390867	3.757117189	0.404323501	0.964030447	0	1.801946223	2.72650525	1.335991286	0	4.143097086	3.421706036	2.422202014	2.27343047	1.715829088	0	0	0	2.001410985	0.825045259	0	0	0.424491505	0	2.998242816
comp1189653_c0_seq1	0	2.504744793	1.212970502	0.964030447	0	0	0.681626313	2.671982573	0	0	0	0	1.364058282	4.575544235	0.368938274	0	0	2.001410985	0	14.06263947	3.458186568	0	0.943537126	1.124341056
comp1189668_c0_seq1	5.13563468	0	5.256205508	3.856121786	2.735376561	1.801946223	3.408131563	1.335991286	4.630912687	5.524129449	1.710853018	9.688808054	4.092174845	3.431658176	3.320444466	0	1.278540873	2.001410985	2.475135778	0	12.68001742	3.820423541	0.943537126	6.371265984
comp1189669_c0_seq1	0.320977167	0	1.212970502	0.964030447	0.911792187	0	1.363252625	2.00398693	4.630912687	6.905161811	0	2.422202014	4.546860939	6.863316353	0	0	1.278540873	1.000705493	0.825045259	0	0	0	0.943537126	1.499121408
comp1189677_c0_seq1	1.28390867	2.504744793	0.808647001	1.928060893	0.911792187	0	5.4530105	0.667995643	4.630912687	2.762064724	0	3.229602685	3.182802657	1.715829088	1.106814822	4.624738679	0	2.001410985	0.825045259	0	1.152728856	0	0.943537126	1.124341056
comp1189695_c0_seq1	0.962931502	5.009489586	3.234588005	0	0	1.801946223	4.771384188	3.339978216	13.89273806	0	1.710853018	31.48862618	0.909372188	4.003601206	1.84469137	2.31236934	0	1.000705493	3.300181037	56.25055786	1.152728856	0.424491505	1.887074251	1.124341056
comp1189699_c0_seq1	1.28390867	6.261861982	4.447558506	4.820152233	2.735376561	5.40583867	4.771384188	6.011960789	9.261825375	9.667226535	0	12.91841074	6.365605315	9.7230315	5.165135836	2.31236934	8.949786109	3.002116478	3.300181037	0	1.152728856	0.848983009	1.887074251	9.369508799
gnl|Pdu_trscr_assembly_1|14418	22.46840172	27.55219272	61.05284859	20.24463938	32.82451874	45.04865559	61.34636813	50.76766889	101.8800791	78.71884464	15.39767716	43.59963624	57.29044783	65.77344838	63.08844486	13.87421604	80.54807498	26.01834281	40.4272177	42.1879184	42.65096768	19.52660921	23.58842814	30.73198886
comp1189852_c0_seq1	2.246840172	5.009489586	1.617294002	0.964030447	0	0	1.363252625	1.335991286	0	1.381032362	0	4.844404027	4.546860939	4.575544235	1.106814822	0	0	1.000705493	0	14.06263947	1.152728856	0.424491505	0.943537126	1.124341056
comp1189927_c0_seq1	2.246840172	10.01897917	3.638911505	2.89209134	0.911792187	3.603892447	6.816263125	7.347952076	9.261825375	5.524129449	1.710853018	16.14801342	10.45778016	10.29497453	1.84469137	4.624738679	8.949786109	6.004232956	3.300181037	0	0	0.848983009	0.943537126	7.120826688
comp1190004_c0_seq1	11.55517803	27.55219272	13.74699902	28.9209134	16.41225937	19.82140846	22.49366831	30.72779959	87.98734106	29.00167961	15.39767716	49.25144094	31.82802657	58.91013203	14.01965441	6.937108019	19.17811309	21.01481535	17.32595044	0	19.59639055	0.424491505	9.435371256	34.10501203
comp1190088_c0_seq1	1.28390867	10.01897917	5.660529008	0.964030447	4.558960935	5.40583867	6.816263125	4.675969503	18.52365075	5.524129449	5.132559053	12.11101007	8.18434969	14.87051876	5.903012384	0	5.114163491	5.003527464	0.825045259	42.1879184	1.152728856	0.424491505	0	10.1190695
comp1190090_c0_seq1	0.962931502	3.757117189	0.404323501	0.964030447	1.823584374	1.801946223	2.72650525	4.675969503	4.630912687	5.524129449	0	7.266606041	6.820291409	4.003601206	1.106814822	0	6.392704364	3.002116478	2.475135778	0	1.152728856	0.424491505	0	2.248682112
comp1190151_c0_seq1	6.740520517	7.514234379	1.212970502	0	4.558960935	10.81167734	2.72650525	0.667995643	9.261825375	0	0	4.844404027	2.27343047	2.287772118	2.951506192	4.624738679	0	3.002116478	3.300181037	0	6.916373137	1.273474514	0.943537126	1.499121408
comp1190305_c0_seq1	0.320977167	7.514234379	3.638911505	0.964030447	2.735376561	0	3.408131563	2.671982573	0	2.762064724	3.421706036	5.651804698	8.639035784	4.575544235	1.84469137	2.31236934	3.835622618	0	0.825045259	0	3.458186568	0.848983009	0	6.746046336
comp1190396_c0_seq1	0.320977167	1.252372396	2.425941004	1.928060893	0.911792187	0	5.4530105	4.675969503	0	2.762064724	0	3.229602685	3.182802657	6.291373323	1.475753096	2.31236934	2.557081745	2.001410985	3.300181037	0	0	0	1.887074251	7.120826688
comp1190421_c0_seq1	0.641954335	0	0	0	0	0	1.363252625	0.667995643	4.630912687	0	0	0	0	0	0	0	0	0	0	0	0	0	0	0
comp1190496_c0_seq1	0.320977167	0	2.830264504	1.928060893	0.911792187	1.801946223	1.363252625	0	13.89273806	1.381032362	0	4.844404027	1.364058282	5.147487264	0.737876548	0	1.278540873	4.002821971	0	14.06263947	0	0.424491505	0.943537126	3.74780352
comp1190502_c0_seq1	1.28390867	3.757117189	4.043235006	4.820152233	2.735376561	3.603892447	7.497889438	12.69191722	4.630912687	6.905161811	3.421706036	18.57021544	6.820291409	9.15108847	3.320444466	0	2.557081745	7.004938449	2.475135778	0	0	0.848983009	2.830611377	10.86863021
comp1190595_c0_seq1	1.925863005	3.757117189	1.617294002	3.856121786	0.911792187	0	2.72650525	2.671982573	0	2.762064724	0	4.037003356	4.546860939	8.007202411	1.106814822	0	3.835622618	4.002821971	1.650090518	14.06263947	1.152728856	0	0	3.373023168
comp1190661_c0_seq1	1.28390867	0	4.447558506	0	0	1.801946223	2.044878938	3.339978216	0	6.905161811	0	4.844404027	3.182802657	6.863316353	0.737876548	0	3.835622618	4.002821971	0.825045259	0	0	0	0	2.248682112
comp1190706_c0_seq1	4.493680345	11.27135157	4.851882007	7.712243572	10.02971406	9.009731117	19.76716306	14.69590415	27.78547612	8.286194173	13.68682414	7.266606041	16.82338547	10.29497453	14.38859269	13.87421604	5.114163491	15.01058239	12.37567889	0	13.83274627	11.88576213	16.98366826	8.994728447
comp1190710_c0_seq1	7.70345202	12.52372396	4.851882007	10.60433491	9.117921871	12.61362356	9.542768376	9.351939005	37.0473015	8.286194173	3.421706036	8.881407383	3.182802657	14.29857573	4.427259288	11.5618467	11.50686785	8.005643942	10.72558837	0	5.763644281	2.971440532	1.887074251	8.619948095
comp1190934_c0_seq1	0	2.504744793	4.043235006	0	0	1.801946223	0.681626313	3.339978216	0	1.381032362	0	4.844404027	0	1.715829088	3.320444466	0	0	1.000705493	0	0	0	0	0	2.248682112
comp1190940_c0_seq1	23.11035606	47.59015107	30.32426254	107.0073796	97.56176402	77.48368761	37.48944719	104.2073203	213.0219836	69.05161811	37.63876639	104.1546866	26.37179345	90.36699864	16.60222233	48.55975613	19.17811309	29.02045929	16.50090518	0	74.92737565	3.395932037	25.47550239	36.35369414
comp1190967_c0_seq1	1.604885837	0	0	0	0	0	1.363252625	0.667995643	0	0	3.421706036	0.807400671	0.909372188	0.571943029	0	0	0	0	0	0	0	0.424491505	0	0.749560704
comp1191021_c0_seq1	0.962931502	10.01897917	3.234588005	0.964030447	1.823584374	3.603892447	1.363252625	4.675969503	4.630912687	11.0482589	0	8.881407383	5.910919221	10.86691756	2.213629644	0	1.278540873	3.002116478	0	0	0	0	0.943537126	5.246924928
comp1191028_c0_seq1	0.641954335	1.252372396	3.234588005	0	1.823584374	5.40583867	0	2.00398693	4.630912687	1.381032362	3.421706036	6.459205369	2.728116563	1.715829088	1.106814822	0	1.278540873	4.002821971	0.825045259	0	2.305457712	0	0.943537126	3.373023168
comp1191056_c0_seq1	0.962931502	0	1.212970502	0.964030447	0	0	0	1.335991286	9.261825375	0	0	3.229602685	1.818744376	3.431658176	0	0	1.278540873	0	0	0	1.152728856	0.424491505	0	0.749560704
comp1191112_c0_seq1	0	1.252372396	0.404323501	0.964030447	0	0	0	4.007973859	0	2.762064724	0	2.422202014	0.909372188	0.571943029	1.106814822	0	5.114163491	2.001410985	0.825045259	14.06263947	0	0	0	1.124341056
comp1191208_c0_seq1	0.962931502	5.009489586	1.212970502	2.89209134	0	1.801946223	1.363252625	2.671982573	4.630912687	1.381032362	0	4.037003356	3.637488751	2.287772118	0.368938274	0	2.557081745	3.002116478	1.650090518	0	0	0	1.887074251	2.998242816
comp1191255_c0_seq1	43.65289478	15.02846876	30.32426254	48.20152233	22.79480468	19.82140846	24.53854725	27.38782137	37.0473015	19.33445307	32.50620734	43.59963624	23.64367688	15.44246179	20.66054335	13.87421604	15.34249047	11.00776042	16.50090518	42.1879184	28.8182214	12.31025363	17.92720539	17.98945689
comp1191259_c0_seq1	0.641954335	5.009489586	2.425941004	3.856121786	2.735376561	3.603892447	2.72650525	5.343965146	9.261825375	2.762064724	0	0.807400671	0.454686094	2.287772118	2.582567918	2.31236934	3.835622618	2.001410985	1.650090518	0	0	0.424491505	0	0
comp1191262_c0_seq1	0.641954335	1.252372396	1.617294002	0.964030447	0.911792187	12.61362356	2.044878938	6.679956432	13.89273806	0	5.132559053	9.688808054	1.364058282	3.431658176	1.106814822	6.937108019	1.278540873	0	0	0	9.221830849	0.424491505	3.774148502	0
comp1191263_c0_seq1	3.530748842	6.261861982	4.043235006	1.928060893	2.735376561	5.40583867	0.681626313	5.343965146	0	8.286194173	0	8.881407383	1.364058282	8.579145441	1.475753096	0	2.557081745	3.002116478	0.825045259	0	1.152728856	1.697966018	1.887074251	3.373023168
comp1191279_c0_seq1	15.08592687	31.30930991	19.00320453	13.49642625	14.58867499	16.21751601	10.906021	29.3918083	55.57095225	31.76374433	6.843412071	34.71822886	21.82493251	37.17629691	8.854518577	16.18658538	30.68498095	21.01481535	11.55063363	0	34.58186568	2.546949028	13.20951976	25.11028358
comp1191361_c0_seq1	0.962931502	10.01897917	4.851882007	2.89209134	0	5.40583867	5.4530105	7.347952076	0	11.0482589	3.421706036	21.79981812	6.820291409	8.579145441	4.427259288	0	5.114163491	7.004938449	2.475135778	0	1.152728856	0	0	7.49560704
comp1191376_c0_seq2	2.888794507	12.52372396	3.234588005	5.784182679	0.911792187	12.61362356	3.408131563	2.671982573	4.630912687	1.381032362	10.26511811	7.266606041	1.818744376	2.859715147	2.951506192	4.624738679	11.50686785	2.001410985	1.650090518	0	1.152728856	2.971440532	0.943537126	4.122583872
comp1191383_c0_seq1	0.641954335	1.252372396	0.808647001	0	0	0	1.363252625	0	9.261825375	1.381032362	0	0	0.909372188	0	0.368938274	0	1.278540873	1.000705493	3.300181037	0	0	0.424491505	0	0
comp1191414_c0_seq1	2.246840172	12.52372396	11.32105802	5.784182679	2.735376561	5.40583867	7.497889438	10.01993465	18.52365075	17.95342071	3.421706036	24.22202014	11.82183844	19.446063	8.854518577	0	14.0639496	9.006349435	9.90054311	0	0	1.273474514	0.943537126	13.11731232
comp1191451_c0_seq1	0.641954335	0	0	0	0	1.801946223	0	0.667995643	4.630912687	0	0	0	0.454686094	1.143886059	0	0	0	0	0	0	0	0	0.943537126	0
comp1191511_c0_seq1	2.888794507	13.77609636	2.830264504	7.712243572	2.735376561	1.801946223	2.044878938	4.675969503	0	1.381032362	1.710853018	7.266606041	3.637488751	2.287772118	1.475753096	0	1.278540873	2.001410985	0	0	0	0.424491505	0	2.998242816
comp1191560_c0_seq1	9.308337857	17.53321355	2.830264504	0.964030447	8.206129684	12.61362356	0.681626313	0.667995643	0	4.143097086	0	3.229602685	3.182802657	2.287772118	0.737876548	2.31236934	1.278540873	12.00846591	13.20072415	14.06263947	8.069101993	4.244915046	0	0.374780352
comp1191638_c0_seq1	0.320977167	0	0.404323501	0	0	0	2.72650525	2.671982573	4.630912687	1.381032362	0	8.074006712	2.27343047	1.715829088	0.737876548	0	1.278540873	2.001410985	0.825045259	0	1.152728856	0.424491505	1.887074251	2.998242816
comp1191685_c0_seq1	0.320977167	0	1.212970502	0	0	0	0.681626313	0	0	2.762064724	0	1.614801342	0	0.571943029	0	2.31236934	0	0	0	0	0	0	0.943537126	0
comp1191810_c0_seq1	9.629315025	3.757117189	7.277823011	6.748213126	10.94150625	5.40583867	7.497889438	11.35592594	0	4.143097086	6.843412071	6.459205369	6.820291409	2.287772118	13.65071614	0	3.835622618	4.002821971	11.55063363	0	11.52728856	10.18779611	4.717685628	4.497364224
comp1191861_c0_seq1	2.888794507	8.766606775	3.234588005	11.56836536	2.735376561	1.801946223	6.816263125	1.335991286	4.630912687	5.524129449	1.710853018	2.422202014	5.001547033	12.01080362	2.582567918	0	0	5.003527464	6.600362074	0	2.305457712	2.122457523	4.717685628	3.373023168
comp1191902_c0_seq1	2.56781734	2.504744793	3.234588005	3.856121786	6.38254531	0	12.95089994	5.343965146	74.094603	2.762064724	5.132559053	10.49620873	1.364058282	10.29497453	1.106814822	2.31236934	1.278540873	0	3.300181037	0	8.069101993	0.848983009	3.774148502	0.749560704
comp1191944_c0_seq1	6.740520517	21.29033074	6.87349951	3.856121786	2.735376561	14.41556979	2.044878938	0.667995643	9.261825375	9.667226535	5.132559053	8.074006712	6.365605315	10.29497453	4.058321014	0	3.835622618	12.00846591	4.125226296	42.1879184	3.458186568	2.546949028	2.830611377	9.744289151
comp1192031_c0_seq1	16.36983554	7.514234379	7.277823011	12.53239581	14.58867499	9.009731117	14.31415256	6.011960789	4.630912687	12.42929126	13.68682414	5.651804698	30.0092822	14.87051876	6.640888932	20.81132406	5.114163491	18.01269887	13.20072415	0	5.763644281	11.03677912	19.81427964	21.36248006
comp1192115_c0_seq1	2.56781734	6.261861982	6.064852509	5.784182679	3.647168748	9.009731117	3.408131563	12.02392158	13.89273806	9.667226535	5.132559053	27.45162282	5.456233127	13.15468968	4.427259288	16.18658538	7.671245236	8.005643942	4.950271555	154.6890341	12.68001742	0	3.774148502	9.369508799
comp1192176_c0_seq1	11.8761552	6.261861982	4.043235006	8.676274019	11.85329843	3.603892447	8.861142063	1.335991286	0	9.667226535	6.843412071	14.53321208	3.637488751	1.715829088	4.058321014	4.624738679	15.34249047	3.002116478	14.85081467	0	8.069101993	10.61228762	2.830611377	4.872144576
comp1192186_c0_seq1	2.56781734	7.514234379	2.425941004	0.964030447	6.38254531	1.801946223	4.089757875	2.671982573	9.261825375	1.381032362	1.710853018	12.11101007	3.637488751	6.863316353	0.737876548	2.31236934	1.278540873	0	3.300181037	14.06263947	10.37455971	0	7.548297004	2.248682112
comp1192280_c0_seq1	0.320977167	3.757117189	0	0.964030447	0	0	0	1.335991286	0	1.381032362	0	0.807400671	1.364058282	1.143886059	0	0	0	1.000705493	0	0	0	0	0	1.499121408
comp1192366_c0_seq1	0	0	0.808647001	0	0	1.801946223	0	1.335991286	0	1.381032362	5.132559053	0	0	1.143886059	0	0	1.278540873	0	0	0	0	0	0.943537126	0.749560704
comp1192377_c0_seq1	1.604885837	2.504744793	1.212970502	1.928060893	0.911792187	0	2.044878938	3.339978216	37.0473015	2.762064724	0	4.844404027	3.637488751	8.579145441	0.368938274	2.31236934	6.392704364	5.003527464	1.650090518	0	1.152728856	0	0.943537126	4.872144576
comp1192415_c0_seq1	0.320977167	1.252372396	1.617294002	0.964030447	0.911792187	5.40583867	0	5.343965146	0	4.143097086	1.710853018	3.229602685	1.818744376	2.859715147	1.475753096	0	5.114163491	4.002821971	1.650090518	0	0	0	0.943537126	2.998242816
comp1192426_c0_seq1	1.604885837	1.252372396	3.638911505	0.964030447	0	3.603892447	1.363252625	4.007973859	4.630912687	2.762064724	1.710853018	5.651804698	1.364058282	2.287772118	0.737876548	0	2.557081745	0	2.475135778	28.12527893	2.305457712	0.424491505	0	2.998242816
comp1192459_c0_seq1	40.12214594	16.28084115	9.703764014	31.81300474	28.2655578	7.207784894	12.95089994	28.05581702	0	29.00167961	23.95194225	24.22202014	13.64058282	12.01080362	11.43708649	20.81132406	26.84935833	38.02680872	11.55063363	0	4.610915425	16.13067718	10.37890838	29.98242816
comp1192515_c0_seq1	0	1.252372396	1.212970502	0	0.911792187	0	0.681626313	0.667995643	4.630912687	1.381032362	0	1.614801342	0.909372188	0.571943029	0.737876548	0	2.557081745	3.002116478	0	0	0	0	1.887074251	0.749560704
comp1192518_c0_seq1	0.320977167	2.504744793	0.404323501	0.964030447	0.911792187	1.801946223	1.363252625	4.007973859	4.630912687	2.762064724	0	1.614801342	2.27343047	1.715829088	0.737876548	0	0	2.001410985	0	0	0	0	0	2.248682112
comp1192536_c0_seq1	10.59224653	26.29982033	20.21617503	25.06479161	5.470753123	16.21751601	20.44878938	39.41174295	83.35642837	30.38271197	17.10853018	58.940249	35.01082923	40.60795509	18.4469137	4.624738679	30.68498095	20.01410985	19.80108622	0	9.221830849	2.122457523	12.26598263	36.35369414
comp1192575_c0_seq1	15.08592687	6.261861982	8.895117013	36.63315697	41.03064842	14.41556979	32.718063	52.77165582	152.8201187	20.71548543	6.843412071	26.64422215	9.548407972	31.45686662	4.058321014	48.55975613	3.835622618	6.004232956	2.475135778	0	50.72006967	1.273474514	16.04013113	13.49209267
comp1192595_c0_seq1	0.641954335	8.766606775	2.425941004	3.856121786	0	3.603892447	6.134636813	7.347952076	4.630912687	5.524129449	3.421706036	13.72581141	7.729663596	12.58274665	2.582567918	2.31236934	7.671245236	8.005643942	1.650090518	28.12527893	2.305457712	0.424491505	2.830611377	5.62170528
comp1192601_c0_seq1	1.28390867	3.757117189	7.277823011	4.820152233	0	1.801946223	3.408131563	9.351939005	18.52365075	4.143097086	3.421706036	14.53321208	9.548407972	14.87051876	3.68938274	4.624738679	8.949786109	5.003527464	5.775316814	14.06263947	0	0.848983009	1.887074251	4.497364224
comp1192608_c0_seq1	0.962931502	6.261861982	4.043235006	1.928060893	0.911792187	7.207784894	5.4530105	4.007973859	4.630912687	4.143097086	5.132559053	13.72581141	10.91246625	14.87051876	4.427259288	0	6.392704364	7.004938449	2.475135778	28.12527893	2.305457712	0.424491505	2.830611377	6.371265984
comp1192611_c0_seq1	82.49113204	1676.926639	65.09608359	142.6765061	113.9740234	2072.238157	100.8806943	114.8952506	819.6715457	67.67058575	95.807769	96.88808054	76.84194987	69.20510656	53.49604973	1509.977179	1460.093677	52.03668562	96.53029533	801.5704495	112.9674279	52.21245507	69.82174729	61.08919737
comp1192690_c0_seq1_contamination	0.320977167	7.514234379	2.021617503	2.89209134	0	3.603892447	1.363252625	3.339978216	4.630912687	1.381032362	0	6.459205369	4.546860939	5.147487264	1.84469137	0	1.278540873	4.002821971	0.825045259	14.06263947	1.152728856	0.424491505	1.887074251	3.373023168
comp1192713_c0_seq1	1.28390867	1.252372396	0.808647001	0	0.911792187	0	1.363252625	3.339978216	27.78547612	4.143097086	3.421706036	4.037003356	3.182802657	6.863316353	0.368938274	0	1.278540873	2.001410985	1.650090518	0	0	0	1.887074251	4.497364224
comp1192733_c0_seq1	0.962931502	1.252372396	0.808647001	1.928060893	0	9.009731117	1.363252625	2.00398693	4.630912687	5.524129449	0	8.074006712	7.274977502	4.003601206	0.737876548	2.31236934	2.557081745	1.000705493	2.475135778	0	1.152728856	0	0.943537126	0.374780352
comp1192776_c0_seq1	0.962931502	0	1.617294002	1.928060893	1.823584374	1.801946223	0	1.335991286	0	0	0	3.229602685	0.909372188	2.287772118	2.213629644	2.31236934	0	0	1.650090518	84.37583679	0	3.395932037	2.830611377	0.749560704
comp1192792_c0_seq1	5.777589015	12.52372396	9.703764014	5.784182679	2.735376561	18.01946223	19.76716306	3.339978216	0	11.0482589	3.421706036	2.422202014	4.092174845	4.003601206	10.69920995	265.9224741	12.78540873	14.0098769	8.250452592	323.4407077	34.58186568	13.15923664	12.26598263	13.49209267
gnl|Pdu_trscr_assembly_1|20693	35.94944276	22.54270314	39.21937956	14.4604567	17.32405155	23.4253009	31.35481038	36.73976038	13.89273806	48.33613268	25.66279527	58.940249	30.46396829	21.16189209	14.01965441	32.37317076	21.73519484	28.0197538	18.1509957	28.12527893	34.58186568	15.28169417	28.30611377	23.23638182
comp1192804_c0_seq1	1.925863005	3.757117189	3.638911505	1.928060893	0.911792187	3.603892447	0.681626313	6.679956432	0	6.905161811	0	9.688808054	0.454686094	4.003601206	1.106814822	0	2.557081745	1.000705493	3.300181037	0	1.152728856	0	1.887074251	3.74780352
comp1192812_c0_seq1_contamination	0.641954335	1.252372396	0	3.856121786	0	1.801946223	0.681626313	1.335991286	4.630912687	1.381032362	0	7.266606041	2.27343047	2.859715147	0.737876548	2.31236934	0	3.002116478	0.825045259	0	0	0.424491505	0.943537126	0.749560704
comp1192816_c0_seq1	39.15921443	36.3187995	27.49399804	34.70509608	39.20706404	36.03892447	19.76716306	36.07176474	46.30912687	17.95342071	44.48217846	25.83682148	22.7343047	17.73023391	17.70903715	13.87421604	19.17811309	16.01128788	18.1509957	0	35.73459454	16.55516868	14.15305688	16.11555513
comp1192821_c0_seq1	29.85087658	10.01897917	17.38591053	27.95688295	25.53018124	10.81167734	10.906021	26.05183009	13.89273806	17.95342071	10.26511811	26.64422215	13.64058282	7.435259382	6.271950658	13.87421604	7.671245236	6.004232956	10.72558837	0	43.80369653	17.82864319	9.435371256	11.99297126
comp1192827_c0_seq1	0.320977167	3.757117189	0.808647001	0	0	1.801946223	2.044878938	4.675969503	0	4.143097086	0	4.037003356	2.728116563	6.863316353	0	0	7.671245236	2.001410985	3.300181037	0	1.152728856	0	0	3.74780352
comp1192832_c0_seq1_contamination	0.962931502	2.504744793	1.617294002	1.928060893	2.735376561	0	4.771384188	2.671982573	4.630912687	4.143097086	0	8.881407383	3.637488751	4.003601206	1.106814822	0	0	2.001410985	0.825045259	0	0	0	0.943537126	3.74780352
comp1192847_c0_seq1	0	1.252372396	0	0	0	3.603892447	0.681626313	0	0	5.524129449	0	4.844404027	4.546860939	3.431658176	0.368938274	0	1.278540873	4.002821971	0.825045259	0	1.152728856	0	2.830611377	0.749560704
comp1192853_c0_seq1	0.962931502	1.252372396	4.447558506	0.964030447	0.911792187	0	5.4530105	1.335991286	13.89273806	1.381032362	0	10.49620873	10.91246625	4.575544235	2.213629644	2.31236934	3.835622618	3.002116478	3.300181037	28.12527893	0	0.848983009	1.887074251	5.996485632
comp1192858_c0_seq1	0.320977167	0	1.212970502	0	0	1.801946223	1.363252625	0	4.630912687	0	0	0.807400671	2.27343047	1.143886059	0.737876548	4.624738679	1.278540873	1.000705493	0	0	3.458186568	1.273474514	1.887074251	1.87390176
comp1192870_c0_seq1_contamination	4.172703177	5.009489586	6.064852509	4.820152233	3.647168748	7.207784894	10.906021	20.0398693	13.89273806	15.19135598	3.421706036	16.14801342	14.549955	17.15829088	5.903012384	9.249477359	7.671245236	17.01199338	8.250452592	0	4.610915425	3.820423541	1.887074251	11.24341056
gnl|Pdu_trscr_assembly_1|4293	160.8095609	87.66606775	138.2786372	164.8492064	129.4744906	59.46422537	125.4192415	106.8793029	64.83277762	146.3894304	133.4465354	125.9545047	155.047958	93.22671379	156.7987665	83.24529623	116.3472194	134.094536	132.8322867	112.5011157	111.814699	158.3353312	146.2482545	159.6564299
comp1192907_c0_seq1	2.56781734	1.252372396	6.87349951	6.748213126	0.911792187	5.40583867	0.681626313	6.679956432	13.89273806	8.286194173	10.26511811	17.76281477	10.00309407	11.43886059	3.320444466	2.31236934	2.557081745	4.002821971	1.650090518	28.12527893	1.152728856	1.273474514	2.830611377	6.371265984
comp1192912_c0_seq1	1.28390867	5.009489586	6.064852509	7.712243572	2.735376561	1.801946223	4.771384188	12.69191722	18.52365075	13.81032362	11.97597112	21.79981812	12.27652454	16.58634785	8.485580303	2.31236934	6.392704364	10.00705493	9.90054311	0	2.305457712	2.122457523	3.774148502	14.99121408
comp1192925_c0_seq1	3.85172601	1.252372396	0.404323501	0	4.558960935	3.603892447	4.089757875	0	18.52365075	15.19135598	0	7.266606041	2.728116563	10.86691756	1.475753096	0	1.278540873	2.001410985	2.475135778	0	2.305457712	4.669406551	49.06393053	1.499121408
comp1192934_c0_seq1	60.66468465	380.7212085	207.4179558	69.41019215	83.88488121	654.1064791	44.30571032	114.227255	101.8800791	45.57406795	39.34961941	64.59205369	77.29663596	67.48927747	39.47639532	737.6458193	678.9052034	47.03315816	80.8544354	1434.389226	104.8983259	97.63304606	87.74895268	51.34490822
comp1192936_c0_seq1	91.7994699	80.15183337	52.56205508	134.9642625	225.2126702	64.87006404	107.6969574	154.9749892	328.7948008	154.6756246	133.4465354	211.5389758	70.47634455	143.5577004	37.26276568	57.80923349	47.30601229	41.0289252	44.552444	0	110.6619702	16.97966018	46.23331915	61.83875808
comp1192937_c0_seq1	0.641954335	5.009489586	2.830264504	1.928060893	0.911792187	5.40583867	0.681626313	4.675969503	4.630912687	4.143097086	0	10.49620873	10.00309407	2.859715147	0.737876548	0	0	1.000705493	2.475135778	0	2.305457712	0	3.774148502	1.499121408
comp1192955_c0_seq1	133.5265017	106.4516537	95.42034614	123.3958972	113.0622312	120.730397	85.88491538	135.6031156	148.189206	89.76710354	124.8922703	130.7989087	65.92948362	96.65837197	72.31190171	67.05871085	101.0047289	61.04303506	75.07911859	112.5011157	118.7310722	71.31457277	100.0149353	77.57953286
comp1192982_c0_seq1	1.604885837	0	3.638911505	0.964030447	0	1.801946223	0.681626313	2.671982573	4.630912687	1.381032362	1.710853018	4.844404027	5.456233127	4.003601206	0.368938274	4.624738679	2.557081745	0	0.825045259	0	0	0	1.887074251	2.998242816
comp1192988_c0_seq1	0.641954335	3.757117189	4.447558506	1.928060893	0.911792187	1.801946223	2.72650525	8.683943362	9.261825375	6.905161811	5.132559053	21.79981812	16.36869938	7.435259382	1.475753096	2.31236934	8.949786109	8.005643942	6.600362074	14.06263947	1.152728856	1.697966018	3.774148502	5.62170528
comp1193006_c0_seq1	0.962931502	385.7306981	0.404323501	0	0	109.9187196	0	5.343965146	157.4510314	2.762064724	0	4.037003356	0.454686094	1.715829088	0.368938274	543.4067948	109.9545151	1.000705493	2.475135778	604.693497	0	0.424491505	0	0.374780352
comp1193013_c0_seq1	35.30748842	23.79507553	27.08967454	25.06479161	19.14763593	12.61362356	20.44878938	30.05980395	13.89273806	17.95342071	6.843412071	25.02942081	24.09836298	26.30937935	6.640888932	9.249477359	16.62103135	10.00705493	18.1509957	0	17.29093284	2.971440532	5.661222753	14.99121408
comp1193030_c0_seq1	0.320977167	0	2.425941004	2.89209134	0.911792187	1.801946223	0.681626313	2.671982573	0	1.381032362	0	1.614801342	5.001547033	4.003601206	0	0	0	1.000705493	0.825045259	14.06263947	0	0	0	3.74780352
comp1193088_c0_seq1	1.28390867	3.757117189	2.021617503	0.964030447	0	1.801946223	0.681626313	2.671982573	0	2.762064724	0	1.614801342	2.728116563	1.715829088	1.106814822	0	2.557081745	0	0.825045259	0	0	1.697966018	0.943537126	1.499121408
comp1193095_c0_seq1	2.888794507	7.514234379	6.064852509	6.748213126	3.647168748	14.41556979	10.906021	9.351939005	41.67821419	2.762064724	3.421706036	10.49620873	6.365605315	3.431658176	5.53407411	16.18658538	17.89957222	8.005643942	10.72558837	14.06263947	2.305457712	2.971440532	8.49183413	4.872144576
comp1193122_c0_seq1	25.6781734	3.757117189	15.36429302	20.24463938	10.02971406	1.801946223	19.76716306	45.42370374	9.261825375	19.33445307	17.10853018	19.37761611	20.00618813	21.16189209	12.54390132	0	1.278540873	2.001410985	5.775316814	0	28.8182214	20.37559222	12.26598263	17.61467654
comp1193156_c0_seq1	21.82644739	3.757117189	4.043235006	10.60433491	14.58867499	1.801946223	4.771384188	19.37187365	23.15456344	22.09651779	11.97597112	34.71822886	2.728116563	24.02160723	1.475753096	4.624738679	1.278540873	2.001410985	0.825045259	0	12.68001742	1.697966018	4.717685628	5.62170528
comp1193162_c0_seq1	0.641954335	1.252372396	2.830264504	1.928060893	0.911792187	3.603892447	3.408131563	4.007973859	0	4.143097086	3.421706036	9.688808054	1.364058282	5.719430294	6.640888932	0	1.278540873	2.001410985	3.300181037	0	1.152728856	1.697966018	3.774148502	4.497364224
comp1193165_c0_seq2	1.28390867	7.514234379	2.830264504	2.89209134	0	3.603892447	6.816263125	5.343965146	13.89273806	11.0482589	3.421706036	5.651804698	9.548407972	9.15108847	5.53407411	2.31236934	2.557081745	8.005643942	1.650090518	0	1.152728856	0.848983009	2.830611377	5.996485632
comp1193187_c0_seq1	1.604885837	7.514234379	7.682146511	7.712243572	5.470753123	7.207784894	8.861142063	13.35991286	18.52365075	6.905161811	6.843412071	19.37761611	14.549955	20.58994906	1.475753096	4.624738679	10.22832698	4.002821971	7.425407333	28.12527893	2.305457712	0.848983009	2.830611377	13.49209267
comp1193218_c0_seq1	0.320977167	1.252372396	0.404323501	0.964030447	0.911792187	0	2.72650525	3.339978216	0	0	1.710853018	1.614801342	4.092174845	5.147487264	0.737876548	0	0	0	1.650090518	0	0	0.424491505	0.943537126	1.124341056
comp1193274_c0_seq1	3887.354475	3532.94253	2111.37732	4883.778242	3267.863199	2634.445379	1925.594333	3408.781767	5441.322408	2429.235925	2167.650774	4950.980916	1896.950384	3329.280374	663.719955	2252.247737	1696.623738	384.2709092	1244.993296	871.8836469	2964.818618	516.1816696	1036.003764	1307.233868
comp1193291_c0_seq1	0	2.504744793	1.617294002	0	0	0	1.363252625	2.00398693	4.630912687	1.381032362	0	4.844404027	5.001547033	5.147487264	2.582567918	0	5.114163491	3.002116478	0	0	0	0	0.943537126	4.122583872
comp1193351_c0_seq1	26.96208207	11.27135157	25.87670404	26.02882206	19.14763593	12.61362356	20.44878938	20.70786494	27.78547612	27.62064724	23.95194225	16.95541409	30.91865439	18.87411997	28.77718537	4.624738679	3.835622618	9.006349435	23.92631252	14.06263947	9.221830849	16.13067718	22.64489101	26.98418534
comp1193381_c0_seq1	5.456611847	13.77609636	7.682146511	4.820152233	3.647168748	7.207784894	8.861142063	20.0398693	9.261825375	11.0482589	8.554265089	35.52562953	14.549955	20.01800603	7.37876548	2.31236934	15.34249047	15.01058239	10.72558837	70.31319733	1.152728856	1.273474514	5.661222753	15.74077478
comp1193401_c0_seq1	7.382474852	17.53321355	4.447558506	19.28060893	11.85329843	9.009731117	14.99577888	18.03588237	74.094603	22.09651779	5.132559053	20.99241745	10.00309407	16.58634785	4.796197562	36.99790943	8.949786109	6.004232956	7.425407333	0	13.83274627	2.546949028	5.661222753	8.619948095
comp1193411_c0_seq1_contamination	1.604885837	3.757117189	2.425941004	1.928060893	0	3.603892447	0	6.011960789	4.630912687	4.143097086	0	3.229602685	2.728116563	3.431658176	0.737876548	0	0	4.002821971	2.475135778	28.12527893	1.152728856	0	1.887074251	2.623462464
comp1193437_c0_seq1	9.629315025	6.261861982	19.81185153	36.63315697	30.08914217	7.207784894	9.542768376	12.69191722	9.261825375	4.143097086	15.39767716	19.37761611	20.91556032	27.45326541	9.592395125	4.624738679	28.1278992	8.005643942	12.37567889	14.06263947	32.27640797	14.43271116	15.09659401	11.24341056
comp1193456_c0_seq1	2.56781734	13.77609636	4.851882007	9.640304465	3.647168748	9.009731117	5.4530105	8.683943362	13.89273806	15.19135598	3.421706036	22.60721879	11.82183844	16.58634785	5.903012384	4.624738679	11.50686785	9.006349435	7.425407333	28.12527893	1.152728856	2.546949028	8.49183413	15.74077478
comp1193480_c0_seq1	29.20892224	2.504744793	74.39552411	25.06479161	9.117921871	75.68174138	30.67318406	3.339978216	0	69.05161811	0	8.074006712	14.549955	5.719430294	52.75817319	13.87421604	90.77640196	3.002116478	3.300181037	14.06263947	3.458186568	18.2531347	46.23331915	6.371265984
comp1193487_c0_seq1	0	3.757117189	0.808647001	0	0	1.801946223	0.681626313	0.667995643	0	1.381032362	0	2.422202014	5.001547033	2.287772118	1.475753096	4.624738679	2.557081745	1.000705493	1.650090518	0	0	0.424491505	1.887074251	0.749560704
comp1193511_c0_seq1_contamination	0.320977167	6.261861982	1.617294002	1.928060893	0.911792187	0	1.363252625	5.343965146	9.261825375	8.286194173	5.132559053	3.229602685	4.092174845	9.7230315	2.213629644	0	3.835622618	2.001410985	2.475135778	0	0	0.424491505	0.943537126	3.74780352
comp1193520_c0_seq1	1.925863005	0	1.617294002	0	0	0	1.363252625	3.339978216	0	5.524129449	1.710853018	6.459205369	4.546860939	6.291373323	3.320444466	0	3.835622618	3.002116478	1.650090518	0	2.305457712	0.848983009	0.943537126	3.74780352
comp1193562_c0_seq1	34.02357975	10.01897917	2.425941004	35.66912652	46.50140154	0	16.3590315	16.03189544	27.78547612	30.38271197	27.37364828	30.6812255	8.639035784	29.74103753	4.058321014	41.62264811	6.392704364	7.004938449	6.600362074	0	12.68001742	3.395932037	6.604759879	7.120826688
comp1193567_c0_seq1	16.69081271	17.53321355	7.682146511	6.748213126	14.58867499	10.81167734	15.67740519	14.69590415	41.67821419	13.81032362	8.554265089	25.02942081	10.91246625	10.86691756	6.271950658	30.06080142	14.0639496	12.00846591	7.425407333	0	13.83274627	5.942881065	11.32244551	6.371265984
comp1193585_c0_seq1	0	6.261861982	2.021617503	0	0	0	0.681626313	0.667995643	0	1.381032362	0	5.651804698	2.728116563	5.719430294	1.106814822	2.31236934	0	2.001410985	0.825045259	14.06263947	0	0.424491505	0	1.499121408
comp1193613_c0_seq1	0.641954335	3.757117189	3.638911505	1.928060893	1.823584374	5.40583867	4.089757875	12.02392158	0	11.0482589	1.710853018	17.76281477	8.639035784	14.87051876	2.582567918	4.624738679	5.114163491	6.004232956	4.125226296	28.12527893	2.305457712	0.848983009	3.774148502	5.62170528
comp1193625_c0_seq1	5.777589015	2.504744793	4.851882007	1.928060893	5.470753123	0	6.134636813	5.343965146	9.261825375	6.905161811	6.843412071	8.074006712	5.001547033	13.15468968	4.427259288	6.937108019	1.278540873	9.006349435	8.250452592	14.06263947	2.305457712	2.546949028	2.830611377	4.497364224
comp1193627_c0_seq1	0.641954335	3.757117189	0.808647001	0.964030447	0	0	1.363252625	5.343965146	4.630912687	5.524129449	0	4.844404027	3.637488751	1.143886059	2.582567918	0	2.557081745	1.000705493	0.825045259	0	1.152728856	0	0.943537126	1.499121408
comp1193636_c0_seq1	110.7371228	130.2467292	80.86470012	143.6405365	104.8561015	136.947913	100.8806943	114.227255	171.3437694	75.95677992	104.3620341	138.0655148	79.11538034	86.93534047	61.98163004	50.87212547	77.99099324	73.05150097	60.22830392	14.06263947	69.16373137	87.02075845	65.10406166	93.32030764
comp1193686_c0_seq1	55.85002714	10.01897917	8.490793512	27.95688295	48.32498592	9.009731117	23.17529463	43.41971681	37.0473015	55.24129449	25.66279527	57.32544765	19.55150204	54.33458779	12.17496304	25.43606274	7.671245236	22.01552084	23.10126726	0	23.05457712	8.914321597	19.81427964	12.74253197
comp1193693_c0_seq1	32.09771675	60.11387503	29.11129204	20.24463938	24.61838905	104.512881	19.76716306	24.04784316	74.094603	37.28787378	25.66279527	33.10342752	26.82647954	18.87411997	30.62187674	69.37108019	69.04120713	15.01058239	24.75135778	0	25.36003484	27.1674563	24.53196526	25.85984429
comp1193702_c0_seq1	4.493680345	1.252372396	0	1.928060893	2.735376561	10.81167734	0	1.335991286	4.630912687	1.381032362	3.421706036	4.844404027	0.454686094	1.715829088	0.737876548	0	0	1.000705493	0.825045259	14.06263947	5.763644281	0.424491505	0	0
comp1193704_c0_seq1	52.96123264	17.53321355	40.02802656	47.23749188	33.73631092	21.62335468	28.62830513	57.44762532	27.78547612	17.95342071	20.53023621	45.21443759	55.01701736	25.16549329	30.99081502	11.5618467	10.22832698	19.01340436	33.82685563	0	32.27640797	38.20423541	23.58842814	20.23813901
comp1193710_c0_seq1	88.91067539	66.37573701	75.20417111	88.69080108	149.5339187	48.65254803	74.29726807	150.9670154	166.7128567	110.482589	88.96435692	170.3615416	49.56078424	83.50368229	80.42854374	43.93501745	30.68498095	49.03456914	53.62794185	28.12527893	124.4947165	42.44915046	40.5720964	69.33436512
comp1193714_c0_seq1	1.925863005	16.28084115	12.53402852	6.748213126	2.735376561	14.41556979	5.4530105	12.02392158	23.15456344	17.95342071	6.843412071	16.95541409	12.73121063	18.30217694	4.427259288	2.31236934	12.78540873	7.004938449	4.950271555	28.12527893	2.305457712	2.971440532	2.830611377	14.61643373
comp1193716_c0_seq1	13.8020182	7.514234379	7.277823011	13.49642625	19.14763593	3.603892447	10.906021	4.675969503	18.52365075	15.19135598	3.421706036	6.459205369	9.548407972	16.01440482	8.854518577	0	3.835622618	6.004232956	9.90054311	28.12527893	9.221830849	9.763304606	6.604759879	8.245167743
gnl|Pdu_trscr_assembly_1|16828	86.98481239	92.67555734	127.7662262	106.0433491	62.91366091	144.1556979	70.8891365	87.50742926	185.2365075	53.86026212	56.45814959	91.23627584	75.93257768	50.33098659	138.3518528	189.6142859	138.0824143	97.0684328	104.7807479	140.6263947	73.77464679	173.6170254	78.31358142	71.95782758
comp1193730_c0_seq1	137.3782277	55.10438544	12.53402852	78.08646617	196.9471124	27.02919335	83.84003644	154.9749892	333.4257135	175.39111	128.3139763	243.027602	37.73894579	122.9677513	12.54390132	117.9308363	21.73519484	13.00917141	13.20072415	0	153.3129379	7.640847083	26.41903952	31.85632992
comp1193734_c0_seq1	1.604885837	5.009489586	3.638911505	2.89209134	2.735376561	3.603892447	5.4530105	6.679956432	0	5.524129449	6.843412071	8.881407383	28.19053782	4.575544235	3.68938274	9.249477359	8.949786109	7.004938449	0.825045259	0	3.458186568	0.848983009	0	4.872144576
comp1193756_c0_seq1	0.641954335	1.252372396	1.212970502	2.89209134	0	0	2.044878938	2.671982573	0	2.762064724	0	1.614801342	5.001547033	5.147487264	0.737876548	6.937108019	1.278540873	1.000705493	0.825045259	0	0	0.424491505	0.943537126	2.248682112
comp1193762_c0_seq1	1.28390867	5.009489586	5.256205508	3.856121786	1.823584374	1.801946223	4.089757875	10.01993465	0	5.524129449	1.710853018	24.22202014	17.27807157	6.291373323	2.213629644	0	7.671245236	2.001410985	0.825045259	0	2.305457712	0	0.943537126	5.246924928
comp1193764_c0_seq1	3.209771675	2.504744793	1.212970502	0	2.735376561	3.603892447	1.363252625	2.671982573	18.52365075	4.143097086	3.421706036	3.229602685	4.546860939	3.431658176	1.475753096	0	0	4.002821971	1.650090518	0	1.152728856	6.367372569	40.5720964	0.749560704
comp1193769_c0_seq1	923.1303337	55.10438544	821.9896767	1059.469461	708.4625294	77.48368761	1015.623206	648.6237696	13.89273806	625.6076601	472.1954329	179.242949	266.446051	666.3136292	960.7152656	25.43606274	47.30601229	598.4218847	622.0841254	56.25055786	355.0404877	1285.784767	714.257604	410.3844854
comp1193771_c0_seq1	83.77504071	23.79507553	8.895117013	47.23749188	286.3027467	32.43503202	46.35058925	128.2551635	328.7948008	162.9618187	73.56667976	158.2505316	34.55614314	129.8310677	3.320444466	60.12160283	28.1278992	18.01269887	13.20072415	0	127.952903	7.216355578	18.87074251	17.23989619
comp1193815_c0_seq1	4.172703177	35.0664271	3.234588005	4.820152233	7.294337497	122.5323432	4.771384188	6.011960789	55.57095225	9.667226535	5.132559053	2.422202014	1.818744376	2.859715147	2.213629644	60.12160283	47.30601229	1.000705493	1.650090518	168.7516736	0	1.697966018	13.20951976	0.749560704
gnl|Pdu_trscr_assembly_1|90992	86.66383522	57.60913024	71.9695831	80.97855751	79.32592028	57.66227915	77.02377332	78.15549026	106.5109918	46.95510031	46.19303148	74.28086175	61.83730877	87.5072835	47.59303735	43.93501745	33.24206269	29.02045929	53.62794185	28.12527893	65.7055448	47.54304852	55.66869041	58.84051526
comp1193848_c0_seq1	74.14572569	226.6794038	36.79343855	45.30943099	49.2367781	90.09731117	53.16685238	66.79956432	50.94003956	29.00167961	42.77132544	50.86624228	60.0185644	63.48567626	63.08844486	55.49686415	139.3609551	18.01269887	28.05153881	14.06263947	56.48371395	42.02465896	55.66869041	43.09974048
comp1193856_c0_seq1	103.9966023	36.3187995	81.67334712	105.0793187	108.5032703	75.68174138	77.02377332	124.2471896	97.24916643	100.8153624	70.14497373	92.85107719	59.10919221	90.36699864	284.8203475	85.55766557	69.04120713	102.0719603	139.4326488	28.12527893	38.04005225	250.8744792	87.74895268	83.57601849
comp1193873_c0_seq1_contamination	25.6781734	7.514234379	9.703764014	23.13673072	37.38347967	12.61362356	14.31415256	14.02790851	41.67821419	26.23961488	10.26511811	37.94783155	10.00309407	16.01440482	2.582567918	0	6.392704364	2.001410985	5.775316814	0	6.916373137	2.971440532	7.548297004	5.62170528
comp1193891_c0_seq1	339.9148204	1681.936128	172.6461348	307.5257124	338.2749014	1394.706377	166.9984466	246.4903924	828.933371	175.39111	237.8085695	219.6129826	184.147868	175.014567	89.28306231	1264.866029	1090.595364	82.0578504	174.9095949	534.3802997	254.7530772	99.75550358	130.2081233	151.7860426
comp1193895_c0_seq1	0.320977167	1.252372396	1.212970502	1.928060893	0	3.603892447	0.681626313	4.675969503	0	1.381032362	0	2.422202014	1.364058282	2.287772118	1.475753096	0	0	0	0.825045259	0	0	0.848983009	0	1.124341056
comp1193906_c0_seq1	68.36813667	8.766606775	4.447558506	48.20152233	35.5598953	14.41556979	24.53854725	27.38782137	46.30912687	46.95510031	27.37364828	91.23627584	6.365605315	92.08282773	2.213629644	11.5618467	3.835622618	2.001410985	4.950271555	0	25.36003484	1.697966018	13.20951976	4.872144576
comp1193915_c0_seq1	8.345406355	15.02846876	8.086470012	16.38851759	8.206129684	23.4253009	10.22439469	26.05183009	64.83277762	11.0482589	6.843412071	23.41461946	6.820291409	17.15829088	7.747703754	67.05871085	35.79914444	18.01269887	4.125226296	70.31319733	21.90184827	2.546949028	9.435371256	9.369508799
comp1193916_c0_seq1	1.28390867	6.261861982	2.830264504	5.784182679	4.558960935	3.603892447	2.044878938	2.00398693	23.15456344	6.905161811	0	1.614801342	3.637488751	5.147487264	0.737876548	0	1.278540873	0	3.300181037	0	3.458186568	0.424491505	0.943537126	0.749560704
comp1193922_c0_seq1_contamination	0.320977167	3.757117189	1.617294002	0.964030447	0	1.801946223	1.363252625	4.007973859	0	0	0	12.11101007	2.728116563	0.571943029	0	11.5618467	2.557081745	0	0	28.12527893	2.305457712	0.424491505	0	2.623462464
comp1193932_c0_seq1	27.92501357	87.66606775	17.79023403	18.31657848	20.9712203	196.4121384	18.40391044	6.679956432	60.20186494	12.42929126	22.24108923	7.266606041	27.73585173	11.43886059	50.17560527	110.9937283	175.1600996	38.02680872	37.12703666	126.5637552	6.916373137	68.76762375	33.96733652	38.97715661
comp1193937_c0_seq1_contamination	2.56781734	5.009489586	5.256205508	4.820152233	0	5.40583867	1.363252625	6.011960789	18.52365075	4.143097086	1.710853018	10.49620873	7.729663596	6.863316353	2.951506192	6.937108019	5.114163491	3.002116478	2.475135778	28.12527893	0	0.424491505	3.774148502	3.373023168
comp1193984_c0_seq1	59.05979882	7.514234379	59.03123109	68.4461617	54.70753123	3.603892447	38.85269982	45.42370374	18.52365075	63.52748866	41.06047243	83.9696698	33.19208485	66.91733444	15.49540751	20.81132406	15.34249047	18.01269887	42.90235348	42.1879184	69.16373137	25.89398178	32.08026227	29.60764781
comp1194044_c0_seq1	128.390867	52.59964065	141.9175487	122.4318667	170.505139	45.04865559	158.8189308	216.4305884	18.52365075	165.7238835	116.3380052	500.5884161	137.7698865	154.4246179	126.545828	60.12160283	34.52060356	127.0895976	89.92993325	28.12527893	146.3965647	194.8416006	215.1264646	205.3796329
comp1194047_c0_seq1	87.30578956	100.1897917	56.20096658	103.1512578	67.47262184	66.67201027	33.39968931	54.77564275	138.9273806	51.0981974	65.01241468	98.50288188	27.73585173	64.05761929	37.63170395	60.12160283	47.30601229	16.01128788	44.552444	84.37583679	35.73459454	28.44093081	45.28978203	34.10501203
comp1194048_c0_seq1	284.0647932	241.7078725	122.1056972	287.2810731	268.066903	149.5615365	135.6436362	195.7227235	277.8547612	261.0151164	261.7605117	247.0646054	125.948048	247.0793887	113.2640501	228.9245646	155.9819865	150.1058239	131.1821962	210.939592	234.0039578	81.92686039	163.2319227	109.4358628
comp1194051_c0_seq1	1225.169848	1342.543209	1176.581387	1573.297689	1411.454306	1142.433906	1066.063553	1074.136994	1055.848093	1064.775951	1618.466955	967.2660041	1052.598307	1208.515621	1150.349538	1216.306273	1238.906106	1151.812022	1231.792572	1631.266178	1246.099894	1019.628594	1044.495598	1153.199143
comp1194060_c0_seq1	15.08592687	47.59015107	32.75020355	39.52524831	34.64810311	50.45449426	34.08131563	23.37984751	41.67821419	42.81200323	34.21706036	17.76281477	28.19053782	45.18349932	94.07925988	57.80923349	71.59828887	74.05220646	52.80289659	28.12527893	21.90184827	96.78406305	43.40270778	43.84930118
comp1194062_c0_seq1	96.29315025	107.7040261	91.78143463	83.87064885	112.150439	122.5323432	58.61986288	113.5592594	106.5109918	96.67226535	92.38606296	151.7913262	98.66688238	112.6727768	40.95214842	90.18240425	70.319748	33.02328126	55.27803237	84.37583679	198.2693633	36.08177789	66.04759879	58.46573491
comp1194069_c0_seq1	79.60233754	43.83303388	99.05925764	47.23749188	52.88394685	43.24670936	41.57920507	52.77165582	13.89273806	52.47922976	68.43412071	51.67364296	80.47943862	67.48927747	47.22409907	30.06080142	38.35622618	58.04091858	35.47694615	14.06263947	82.99647764	45.8450825	41.51563352	69.33436512
comp1194078_c0_seq1	58.09686731	62.61861982	141.5132252	60.73391813	26.44197343	104.512881	32.03643669	119.5712201	46.30912687	26.23961488	35.92791337	150.1765248	110.4887208	29.74103753	47.59303735	67.05871085	108.6759742	21.01481535	51.97785133	28.12527893	146.3965647	40.32669294	60.38637604	69.33436512
comp1194082_c0_seq1	516.4522625	108.9563985	654.1954239	334.5185649	338.2749014	91.8992574	373.5312193	527.0485625	111.1419045	291.3978284	449.9543437	582.1358839	502.4281338	377.4823994	580.7088433	180.3648085	136.8038734	519.3661507	443.0493042	267.1901498	519.8807141	630.7943759	460.4461173	463.228515
comp1194083_c0_seq1	175.2535334	528.5011513	156.8775182	153.280841	172.3287234	457.6943408	109.06021	198.394706	314.9020627	196.1065954	229.2543044	250.2942081	145.044864	133.8346689	68.99145724	684.4613245	287.6716964	53.03739111	74.25407333	759.3825312	274.3494678	66.64516622	91.52310118	123.3027358
comp1194087_c0_seq1	736.6425994	710.0951488	767.0016806	772.1883877	622.7540638	992.8723691	522.1257554	565.1243142	449.1985307	653.2283073	713.4257084	624.9281195	639.7433341	645.7236802	533.8536825	832.4529623	724.9326748	478.3372255	495.8522008	1251.574912	699.7064157	631.2188674	599.1460747	615.7641183
comp1194094_c0_seq1	0	2.504744793	2.425941004	0	0.911792187	1.801946223	0.681626313	6.011960789	0	0	1.710853018	7.266606041	0.454686094	1.715829088	0.737876548	2.31236934	1.278540873	0	0.825045259	0	1.152728856	0.424491505	0	0.374780352
comp1194101_c0_seq1	290.1633594	209.1461902	323.4588005	243.899703	176.8876843	201.817977	201.0797622	272.5422224	111.1419045	154.6756246	159.1093307	171.1689423	169.597913	195.032573	181.1486925	191.9266552	171.3244769	139.0980635	164.1840066	379.6912656	305.4731469	218.1886334	187.763888	210.6265578
comp1194105_c0_seq1	99.50292192	31.30930991	28.70696854	125.3239581	262.5961499	39.64281692	62.02799444	223.7785405	185.2365075	172.6290453	131.7356824	373.0191101	39.10300408	152.1368458	13.65071614	48.55975613	25.57081745	35.02469225	28.05153881	0	144.091107	10.61228762	32.08026227	41.60061907
comp1194106_c0_seq1	424.0108382	533.5106409	519.1513748	458.8784926	424.8951592	351.3795136	447.8284873	430.8571899	236.1765471	381.164932	302.8209841	348.7970899	432.8611614	320.2880965	492.1636575	379.2285717	400.1832932	377.2659708	411.6975843	1139.073797	615.5572092	438.0752328	409.4951125	451.6103241
comp1194113_c0_seq2	93.40435574	60.11387503	102.2938456	134.0002321	57.44290779	59.46422537	53.16685238	66.13156868	69.46369031	38.66890614	41.06047243	55.71064631	44.5592372	50.90292962	23.24311126	57.80923349	25.57081745	22.01552084	37.12703666	28.12527893	130.2583607	42.44915046	33.02379939	42.72496013
comp1194115_c0_seq1	426.5786556	494.6870966	562.0096658	453.0943099	396.6296014	553.1974906	455.3263768	441.5451202	254.7001978	363.2115112	530.3644355	439.2259651	479.239143	396.9284624	501.3871144	420.8512198	414.2472428	460.3245267	499.1523818	618.7561365	492.2152216	502.5979415	429.3093921	499.5822092
gnl|Pdu_trscr_assembly_1|264950	783.826243	512.2203102	549.4756373	514.7922585	708.4625294	587.4344688	548.7091816	729.4512424	402.8894038	515.1250711	518.3884644	650.764941	518.342147	481.0040877	477.4061266	453.2243906	424.4755697	315.2222302	490.9019292	295.3154288	665.12455	576.4594633	454.7848945	455.3581277
comp1194158_c0_seq1	107.5273511	6.261861982	17.79023403	41.4533092	145.8867499	7.207784894	68.16263125	84.16745105	115.7728172	131.1980744	92.38606296	106.5768886	45.46860939	140.1260422	45.74834598	71.68344953	104.8403516	35.02469225	58.5782134	14.06263947	80.69101993	19.10211771	67.93467304	51.71968857
comp1194159_c0_seq1	147.649497	149.0323152	159.3034592	130.1441103	103.9443093	212.6296544	129.5089994	175.6828542	101.8800791	77.33781228	111.2054462	144.5247201	114.5808957	89.22311258	143.8859269	147.9916377	182.8313448	76.05361745	126.2319247	168.7516736	116.4256145	141.355671	129.2645862	123.6775162
comp1194160_c0_seq1	11.55517803	7.514234379	18.59888103	20.24463938	16.41225937	21.62335468	23.17529463	28.05581702	23.15456344	9.667226535	10.26511811	14.53321208	10.91246625	24.02160723	25.45674091	6.937108019	12.78540873	27.0190483	14.85081467	0	9.221830849	27.1674563	32.08026227	16.49033549
comp1194173_c0_seq1	29.20892224	42.58066148	4.043235006	6.748213126	2.735376561	7.207784894	10.22439469	1.335991286	0	0	22.24108923	2.422202014	1.818744376	2.287772118	23.98098781	6.937108019	0	1.000705493	13.20072415	42.1879184	0	0.424491505	0	1.499121408
comp1194189_c0_seq1	46.86266645	37.57117189	61.45717209	71.33825304	44.67781717	19.82140846	41.57920507	72.14352947	37.0473015	59.38439157	37.63876639	52.48104363	65.47479752	42.8957272	51.28242009	34.68554009	46.02747142	33.02328126	51.97785133	126.5637552	93.37103735	30.13889683	45.28978203	58.09095456
comp1194190_c0_seq1	302.6814689	71.3852266	268.8751279	272.8206164	253.478228	64.87006404	266.5158882	237.806449	138.9273806	230.6324045	261.7605117	228.4943899	228.7071052	256.8024202	289.6165451	73.99581887	72.87682975	241.1700237	268.1397092	28.12527893	317.0004354	233.4703275	200.9734077	273.2148766
comp1194202_c0_seq1	388.3823727	33.8140547	610.1241624	555.2815372	526.104092	43.24670936	288.3279302	354.0376909	41.67821419	320.399508	752.7753278	586.9802879	446.5017442	427.813386	369.3072123	11.5618467	44.74893055	329.2321071	586.6071793	126.5637552	557.9207664	401.5689634	553.8562927	339.1762185
comp1194207_c0_seq1	1272.353492	922.9984562	1006.361193	1273.48422	1523.604745	864.9341873	1081.740958	1088.164903	1023.431704	1480.466692	1373.814973	1220.789815	1072.149809	1186.209843	1301.614231	982.7569694	891.1429883	1221.861407	945.501867	689.0693338	1281.834488	1343.515612	1052.987432	1067.374442
comp1194210_c0_seq1	471.8364362	399.5067945	502.9784347	518.6483802	479.6026904	398.2301154	461.4610136	320.6379088	213.0219836	382.5459643	491.0148161	285.0124369	408.3081123	440.3961326	636.787461	388.4780491	378.4480983	442.3118278	489.2518387	576.5682181	580.9753435	536.1327703	420.817558	473.7223649
comp1194211_c0_seq1	35070.60727	15515.64162	35739.36719	42957.1967	31952.8454	14990.39063	26221.48262	36412.44251	17004.71139	31308.00365	30851.81247	42253.69932	27528.96956	29476.22791	21948.13792	16047.84322	15204.40806	20318.32432	24490.64347	45028.57157	36502.31196	23028.23963	25861.40907	26032.61803
comp1194215_c0_seq1	260.63346	37.57117189	264.8318929	304.6336211	262.5961499	32.43503202	209.9409043	237.1384534	111.1419045	218.2031132	246.3628346	192.1613597	172.7807157	161.2879343	183.7312605	48.55975613	34.52060356	127.0895976	183.1600475	168.7516736	248.9894329	178.2864319	167.9496083	185.5162742
comp1194220_c0_seq1	861.8236947	576.0913024	771.8535626	900.4044371	868.9379543	724.3823818	669.3570389	842.3425061	625.1732128	787.1884464	804.1009184	775.1046443	620.6465182	710.3532425	797.2756102	557.2810109	567.6721475	630.4444604	667.4616147	323.4407077	816.1320302	897.3750407	818.990225	727.8234435
comp1194222_c0_seq1	32987.46546	16865.69906	31736.56453	42861.75768	35210.67889	17122.09302	32460.40826	41262.75888	17398.33897	40536.06189	38406.9394	47624.52859	26964.24943	33686.87249	24217.47725	18931.36778	14144.49768	28471.07197	22649.14246	40922.28085	39123.61738	21374.84522	29855.40173	24657.17414
comp1194229_c0_seq1	15.40690404	7.514234379	16.17294002	24.10076116	24.61838905	10.81167734	15.67740519	11.35592594	23.15456344	9.667226535	11.97597112	9.688808054	11.36715235	14.29857573	38.00064222	11.5618467	12.78540873	18.01269887	26.40144829	28.12527893	10.37455971	33.53482886	22.64489101	27.35896569
comp1194231_c0_seq1	37.87530576	27.55219272	50.13611407	43.38137009	50.14857029	27.02919335	31.35481038	11.35592594	23.15456344	45.57406795	46.19303148	40.37003356	72.74977502	45.18349932	42.42790151	4.624738679	24.29227658	39.02751422	16.50090518	42.1879184	89.91285078	75.55948782	54.72515328	51.71968857
comp1194234_c0_seq1	290.4843366	278.026672	330.7366235	318.1300474	298.1560452	286.5094495	262.4261303	298.5940525	171.3437694	238.9185987	229.2543044	256.7534134	299.6381359	273.388768	330.5686935	254.3606274	322.1922999	272.191894	309.3919722	548.4429392	303.1676892	322.189052	292.4965089	340.3005596
comp1194236_c0_seq1	172.3647389	172.8273907	129.7878437	113.7555927	160.4754249	124.3342894	125.4192415	218.4345753	236.1765471	135.3411715	191.615538	200.2353665	164.1416799	173.8706809	122.1185687	224.2998259	251.8725519	122.0860701	147.6831014	154.6890341	231.6985001	108.6698252	183.0462024	165.2781352
comp1194244_c0_seq1	1352.918761	95.18030213	211.4611908	416.4611529	1375.89441	95.50314984	601.876034	1599.18157	944.7061882	1229.118802	1089.813372	2544.926916	853.4457983	917.9685622	806.8680053	476.348084	604.7498328	842.5940249	707.8888324	84.37583679	1394.801916	435.5282837	919.9486974	890.1033359
comp1194246_c0_seq1	529.2913492	449.6016903	422.5180581	738.4473221	475.0437295	385.6164918	728.6585281	427.5172117	101.8800791	451.5975824	975.1862201	378.6709148	580.6341419	718.9323879	2018.461297	312.1698609	570.2292292	982.6927939	476.0511146	590.6308576	195.9639055	1105.375878	1535.134903	633.3787948
comp1194248_c0_seq1	1125.345949	4220.494976	1254.615822	1242.635246	872.585123	4299.443689	574.6109815	1644.605274	2320.087256	940.4830386	672.365236	810.6302739	690.6681766	721.2201601	269.32494	3637.356971	2014.980415	163.1149953	419.1229917	1307.82547	1350.998219	322.189052	461.3896544	579.7852045
comp1194251_c0_seq1	390.6292128	166.5655287	232.0816893	386.5762091	351.9517842	225.2432779	310.1399722	267.1982573	259.3311105	292.7788608	342.1706036	409.3521403	241.4383159	296.8384323	141.303359	212.7379792	95.89056545	171.1206393	216.1618579	126.5637552	399.9969131	154.0904162	233.05367	166.4024763
comp1194256_c0_seq1	22.14742456	41.32828908	60.24420159	28.9209134	41.03064842	90.09731117	31.35481038	28.72381266	41.67821419	46.95510031	51.32559053	37.14043087	43.64986501	40.03601206	17.34009888	57.80923349	66.48412538	39.02751422	22.276222	112.5011157	54.17825624	25.46949028	40.5720964	31.10676921
comp1194287_c0_seq1	789.9248092	688.8048181	461.3331142	863.7712801	831.5544746	585.6325226	971.3174954	732.7912206	1106.788132	1038.536336	973.4753671	733.9272101	627.9214957	947.7095997	1230.409144	1130.748607	1050.960597	1405.991217	1118.761371	618.7561365	636.3063286	1053.587914	921.8357717	968.8072099
comp1194290_c0_seq1	471.515459	27.55219272	889.9160248	349.9430521	647.3724528	147.7595903	856.1226486	2174.325819	690.0059904	1079.967307	699.7388843	2259.914479	1307.22252	839.6123671	1286.118823	73.99581887	111.2330559	1834.293168	607.2333108	14.06263947	825.353861	1778.619404	2455.083601	1195.174542
comp1194293_c0_seq1	41.08507744	10.01897917	35.98479155	16.38851759	27.35376561	3.603892447	27.94667881	11.35592594	0	34.52580905	5.132559053	26.64422215	61.38262268	46.32738538	25.82567918	2.31236934	3.835622618	19.01340436	31.35171985	0	20.74911941	42.44915046	24.53196526	22.11204077
comp1194294_c0_seq1	20433.0855	8577.498543	18527.31577	25359.78493	19044.60341	8618.708787	10498.40847	15609.0542	8039.264425	13567.26193	14963.12049	20853.54454	12407.47413	13438.94536	9022.385491	6944.045127	5481.104721	9107.420689	9360.963511	17972.05324	17479.98037	10732.8432	12081.04936	11524.8706
comp1194297_c0_seq1	361.7412678	100.1897917	380.4684141	217.8708809	155.916464	153.165429	183.3574781	286.570131	55.57095225	109.1015566	261.7605117	160.6727336	184.147868	96.08642894	523.5234108	101.7442509	115.0686785	374.2638543	372.9204572	365.6286261	219.0184827	470.7610786	186.8203509	204.6300722
comp1194300_c0_seq1	181.994054	134.0038464	161.3250767	191.8420589	184.1820218	140.5518054	122.0111099	162.3229413	171.3437694	140.8653009	189.904685	155.8283295	120.946501	128.1152386	97.03076607	138.7421604	116.3472194	76.05361745	126.2319247	42.1879184	198.2693633	101.8779611	107.5632323	103.4393771
comp1194301_c0_seq1	139.6250679	83.90895056	165.3683117	208.2305765	125.8273218	72.07784894	120.6478573	146.9590415	97.24916643	131.1980744	114.6271522	110.613892	142.7714335	92.65477076	132.4488404	69.37108019	75.43391149	98.06913829	113.0312005	168.7516736	177.5202438	128.1964344	132.0951976	131.9226839
comp1194303_c0_seq1	1.28390867	1.252372396	0.808647001	0.964030447	0.911792187	0	0	0	0	1.381032362	0	1.614801342	1.818744376	1.715829088	1.106814822	0	1.278540873	1.000705493	0.825045259	0	0	1.697966018	1.887074251	1.124341056
comp1194304_c0_seq2	8.98736069	7.514234379	16.98158702	68.4461617	96.64997183	10.81167734	6.816263125	157.6469718	32.41638881	64.90852102	10.26511811	151.7913262	42.28580673	18.30217694	458.2213363	18.49895472	6.392704364	151.1065294	405.9222675	70.31319733	20.74911941	298.8420192	205.6910934	146.913898
comp1194312_c0_seq1	155.0319719	128.9943568	168.1985762	122.4318667	109.4150625	131.5420743	94.74605744	160.3189544	106.5109918	53.86026212	87.25350391	98.50288188	119.5824427	86.93534047	113.6329884	120.2432057	153.4249047	38.02680872	150.9832824	84.37583679	164.8402264	119.2821128	125.4904377	104.5637182
comp1194319_c0_seq1	81.84917771	43.83303388	107.5500512	66.51810081	67.47262184	48.65254803	80.43190488	59.45161225	74.094603	73.19471519	78.69923882	44.40703691	86.84504394	83.50368229	136.8760997	101.7442509	62.64850276	100.0705493	116.3313815	14.06263947	47.2618831	190.1721941	104.7326209	125.1766376
comp1194322_c0_seq2	466.7008015	361.9356226	674.8159225	682.5335562	528.8394685	313.5386429	409.6574138	557.7763621	310.2711501	422.5959028	412.3155773	454.5665779	512.8859139	340.3061025	462.6485956	263.6101047	290.2287781	375.2645598	384.4710908	745.3198917	616.709938	431.2833687	408.5515754	511.9499608
comp1194328_c0_seq2	223212.3369	177391.0357	123631.2097	235066.292	253667.8808	199823.2226	152631.1272	204805.4602	454056.3581	210619.8645	207292.0842	306721.0188	111321.2511	232617.8092	80171.02482	197756.1383	115470.1404	67338.47331	101964.0434	164800.0719	286990.2924	84919.10101	129224.9576	94928.49013
comp1194329_c0_seq1	1790.089663	651.2336462	3051.025135	1513.527801	1508.104277	491.931319	1795.403707	2521.015558	777.9933315	1288.503194	2018.806561	2266.373684	2679.919837	1332.055315	2458.973596	1003.568293	750.5034923	1888.331265	2303.526364	928.1342047	1880.100764	3280.470348	2279.585695	2619.33988
comp1194331_c0_seq1	255.4978253	116.4706329	206.6093088	225.5831245	223.3890858	95.50314984	270.6056461	198.394706	120.4037299	219.5841456	217.2783333	206.6945718	166.8697965	194.46063	234.275804	131.8050524	125.2970055	229.1615578	194.7106812	84.37583679	307.7786046	229.649904	242.4890413	255.6002
comp1194334_c0_seq1	1806.459499	1153.434977	1614.868061	2080.377704	1701.404221	755.0154676	2314.121331	919.8300007	833.5642837	1706.956	1332.754501	571.6396752	1125.348082	2022.390552	1978.247025	2088.069514	1685.11687	936.6603412	1695.468008	1420.326586	1508.922073	1669.525088	1377.564203	864.2434917
comp1194335_c0_seq1	0.962931502	6.261861982	2.830264504	1.928060893	0.911792187	10.81167734	0.681626313	5.343965146	0	6.905161811	1.710853018	11.3036094	45.0139233	7.435259382	2.213629644	18.49895472	11.50686785	3.002116478	1.650090518	0	3.458186568	0.848983009	0.943537126	6.746046336
comp1194339_c0_seq1	6.740520517	1.252372396	3.234588005	7.712243572	0.911792187	0	3.408131563	8.683943362	0	5.524129449	1.710853018	0.807400671	5.456233127	7.435259382	3.320444466	13.87421604	0	1.000705493	0.825045259	0	16.13820399	2.971440532	3.774148502	4.497364224
comp1194343_c0_seq1	4390.00472	1810.930485	4242.566492	3907.2154	4045.621934	2466.86438	3981.379292	3184.335231	1588.403052	3833.745837	3948.648765	3105.262981	3583.835792	3065.042694	4572.25203	1759.713067	2158.176993	3626.556706	3937.115977	2221.897036	3341.760954	5123.187969	4364.802743	3737.68445
gnl|Pdu_trscr_assembly_1|274766	64.1954335	2.504744793	27.89832154	36.63315697	59.26649216	10.81167734	22.49366831	42.08372552	87.98734106	26.23961488	34.21706036	24.22202014	28.64522392	17.73023391	15.86434578	6.937108019	5.114163491	13.00917141	9.075497851	0	40.34550997	28.44093081	36.7979479	25.11028358
comp1194345_c0_seq1	436.2079706	160.3036667	268.8751279	558.1736285	494.1913654	281.1036109	268.5607671	439.5411333	384.365753	270.682343	393.4961941	614.4319108	261.8991901	310.565065	101.4580254	184.9895472	122.7399238	113.0797207	139.4326488	84.37583679	605.1826495	140.0821965	240.601967	150.2869211
comp1194358_c0_seq1	301.7185374	216.6604246	386.9375901	362.4754479	341.9220702	243.2627402	239.932462	323.977887	185.2365075	240.299631	270.3147768	275.3236289	277.3585173	226.4894396	281.8688414	221.9874566	242.9227658	243.1714347	207.0863601	604.693497	360.804132	296.7195617	284.9482119	304.3216458
comp1194362_c0_seq2	724.445467	1129.639902	912.5581408	885.9439804	919.9983168	1149.641691	811.8169382	593.1801312	551.0786098	838.2866438	735.6667976	488.4774061	677.4822799	570.7991433	815.7225239	802.3921609	880.9146613	728.5135987	721.0895565	1870.331049	635.1535997	875.725974	749.1684777	704.5870617
comp1194364_c0_seq1	543.7353217	958.0648833	3002.101992	1525.096166	1860.967854	508.148835	1074.924695	2315.940895	338.0566262	1944.493566	1592.80416	3919.930259	2018.806257	511.8890113	782.5180792	980.4446	1031.782484	2907.049456	1386.901081	2756.277335	3197.669847	2044.351086	2217.312245	2128.002839
comp1194366_c0_seq1	35.30748842	23.79507553	24.66373354	59.76988769	111.2386468	16.21751601	47.03221557	48.09568631	32.41638881	78.71884464	32.50620734	61.36245101	25.00773516	37.17629691	38.73851877	46.24738679	24.29227658	27.0190483	49.50271555	0	86.45466421	50.08999754	35.85441077	42.72496013
comp1194375_c0_seq1	181.6730768	50.09489586	211.4611908	177.3816022	168.6815546	43.24670936	135.6436362	157.6469718	101.8800791	174.0100776	162.5310367	153.4061275	192.7869038	124.1116374	134.2935317	67.05871085	66.48412538	89.06278885	136.957513	28.12527893	191.3529901	159.6088057	175.4979054	154.7842854
comp1194376_c0_seq1	54.88709564	36.3187995	55.79664308	63.62600947	48.32498592	64.87006404	45.66896294	69.4715469	46.30912687	51.0981974	46.19303148	104.9620873	64.56542533	50.90292962	25.82567918	48.55975613	49.86309404	36.02539774	28.87658407	56.25055786	101.4401393	37.77974391	59.44283891	46.09798329
comp1194380_c0_seq1	28.24599074	70.1328542	40.83667356	39.52524831	41.94244061	46.85060181	54.530105	28.05581702	37.0473015	29.00167961	41.06047243	20.99241745	28.64522392	34.88852479	86.33155612	73.99581887	48.58455316	40.02821971	69.30380177	14.06263947	26.51276369	78.95541986	55.66869041	46.847544
gnl|Pdu_trscr_assembly_1|1195	242.6587386	81.40420577	214.6957788	268.0004641	248.0074749	163.9771063	175.8595886	223.7785405	175.9746821	165.7238835	241.2302755	182.4725517	158.2307607	159.0001622	105.1474081	97.11951227	77.99099324	82.0578504	118.8065173	70.31319733	328.527724	102.7269441	116.9986036	137.5443892
comp1194384_c0_seq1	643.5592208	175.3321355	812.6902362	736.5192612	599.9592591	227.0452242	477.1384188	406.1413511	555.7095225	357.6873818	728.8233856	469.09979	537.8936491	625.7056741	803.5475608	3295.126309	1094.430987	585.4127132	910.0249209	675.0066944	704.3173311	875.3014825	887.8684351	329.4319294
comp1194390_c0_seq1	475.367185	48.84252346	150.8126657	420.3172747	357.4225373	63.06811782	383.755614	148.2950328	9.261825375	436.4062264	420.8698424	213.1537772	325.5552432	572.5149724	287.4029155	136.429791	99.72618807	339.239162	358.8946877	154.6890341	130.2583607	241.5356661	559.5175155	321.9363223
comp1194391_c0_seq1	73.18279419	38.82354429	82.88631762	70.3742226	60.17828435	41.44476314	48.39546819	62.79159046	32.41638881	35.90684142	37.63876639	61.36245101	55.01701736	38.32018297	53.12711146	27.74843208	25.57081745	25.01763732	39.60217244	70.31319733	92.21830849	37.77974391	42.45917065	61.83875808
gnl|Pdu_trscr_assembly_1|1374	1943.837726	2991.917655	999.8920169	1117.311288	518.8097545	459.496287	1312.812278	1102.860807	578.8640859	622.8455953	1281.42891	1007.636038	1236.291489	538.1983907	1799.311962	1269.490767	585.5717197	1150.811317	1082.45938	1237.512273	651.2918037	1013.261222	1154.889442	939.1995621
comp1194395_c0_seq2	116.835689	53.85201305	112.4019332	155.2089019	111.2386468	84.6914725	132.2355046	82.83145976	27.78547612	168.4859482	152.2659186	72.66606041	100.9403128	100.6619732	133.9245935	32.37317076	31.96352182	180.1269887	112.2061553	98.43847626	97.98195277	205.8783797	123.6033634	119.9297126
comp1194397_c0_seq1	222.1161999	459.6206695	280.1961859	174.4895108	155.916464	641.4928555	170.4065781	244.4864054	504.7694829	158.8187216	241.2302755	264.0200195	254.6242126	200.1800603	229.8485447	698.3355406	621.3708641	216.1523864	185.6351833	506.2550208	366.5677763	250.8744792	279.2869892	187.7649563
comp1194406_c0_seq1	333.1742998	353.1690158	344.079299	270.8925555	306.3621749	389.2203843	248.7936041	241.8144229	185.2365075	211.2979514	273.7364828	214.7685785	260.0804457	217.9102942	357.8701258	302.9203835	355.4343626	240.1693183	313.5171985	210.939592	304.320418	413.4547255	340.6169023	272.0905355
comp1194407_c0_seq1	7.70345202	5.009489586	4.851882007	9.640304465	5.470753123	0	10.22439469	5.343965146	4.630912687	6.905161811	3.421706036	11.3036094	11.82183844	19.446063	7.37876548	4.624738679	2.557081745	8.005643942	9.90054311	0	11.52728856	7.216355578	4.717685628	5.996485632
comp1194409_c0_seq1	737.926508	902.9604978	898.4068183	865.699341	789.612034	1164.05726	621.643197	607.8760354	416.7821419	725.0419901	735.6667976	570.0248738	787.9710007	655.4467117	651.5449919	744.5829274	943.5631641	574.4049528	648.4855737	2868.778451	751.5792142	783.6113175	813.3290022	746.1876808
comp1194411_c0_seq1	392.876053	31.30930991	311.3290955	482.0152233	421.2479904	57.66227915	466.2323978	193.7187365	18.52365075	422.5959028	383.231076	58.940249	202.3353118	349.457191	483.309139	34.68554009	49.86309404	444.3132388	472.7509335	42.1879184	138.3274627	480.0998917	401.9468155	305.0712065
comp1194414_c0_seq1	88.91067539	115.2182605	84.09928812	208.2305765	192.3881515	135.1459668	89.97467326	103.5393247	157.4510314	99.43433008	95.807769	155.0209289	80.02475253	100.0900301	78.58385237	71.68344953	51.14163491	49.03456914	66.00362074	14.06263947	106.0510548	61.55126817	108.5067694	74.58129004
gnl|Pdu_trscr_assembly_1|2977	18.93765288	21.29033074	12.12970502	12.53239581	8.206129684	12.61362356	8.861142063	10.01993465	9.261825375	19.33445307	20.53023621	18.57021544	8.18434969	10.29497453	7.747703754	11.5618467	1.278540873	11.00776042	9.075497851	28.12527893	2.305457712	4.244915046	6.604759879	10.49384986
comp1194427_c0_seq2	80.24429187	70.1328542	93.80305214	51.09361367	77.5023359	86.49341873	53.84847869	61.45559918	64.83277762	53.86026212	90.67520994	86.39187182	67.2935419	57.19430294	31.72869157	30.06080142	47.30601229	33.02328126	48.67767029	56.25055786	140.6329205	44.57160798	50.95100478	52.09446892
comp1194447_c0_seq2	5.456611847	6.261861982	11.32105802	9.640304465	9.117921871	3.603892447	6.134636813	3.339978216	4.630912687	11.0482589	10.26511811	12.11101007	4.546860939	3.431658176	2.213629644	0	2.557081745	1.000705493	3.300181037	0	17.29093284	3.820423541	5.661222753	4.122583872
comp1194461_c0_seq2	0.320977167	1.252372396	0	0	0.911792187	1.801946223	2.044878938	0	4.630912687	0	0	3.229602685	2.27343047	0.571943029	0.368938274	2.31236934	0	1.000705493	0	0	0	0.424491505	0.943537126	0.374780352
comp1194471_c0_seq1	3156.810442	4888.009463	2850.885003	3230.466026	2805.58456	5477.916519	1728.604329	3459.549436	5992.401017	2630.86665	3428.549448	3277.239324	2022.898432	2195.117347	1400.489688	5362.384499	4193.614063	1432.00956	1526.33373	6131.310807	3610.346777	1549.818483	1980.484427	2226.570071
comp1194472_c0_seq1	3.209771675	0	1.212970502	2.89209134	0	7.207784894	0.681626313	3.339978216	0	1.381032362	3.421706036	4.844404027	6.820291409	4.575544235	3.320444466	0	3.835622618	2.001410985	0.825045259	0	0	2.546949028	4.717685628	3.74780352
comp1194475_c0_seq1	15.40690404	17.53321355	39.62370306	31.81300474	49.2367781	32.43503202	33.39968931	22.04385623	13.89273806	24.85858252	18.8193832	17.76281477	15.0046411	30.88492359	28.4082471	16.18658538	30.68498095	27.0190483	18.97604096	14.06263947	26.51276369	42.44915046	27.36257664	26.23462464
comp1194478_c0_seq1	64.83738783	68.88048181	92.99440513	73.26631394	109.4150625	104.512881	83.84003644	46.75969503	37.0473015	88.38607118	83.83179787	50.05884161	95.48407972	68.63316353	64.19525968	62.43397217	121.4613829	67.04726801	70.95389229	112.5011157	65.7055448	82.7758434	91.52310118	93.32030764
comp1194482_c0_seq1	123.2552323	156.5465496	77.22578861	128.2160494	139.5042046	109.9187196	34.76294194	37.40775602	18.52365075	85.62400645	80.41009184	40.37003356	55.47170346	37.74823994	21.39841989	55.49686415	60.09142102	21.01481535	29.70162933	28.12527893	78.38556222	68.34313224	30.19318802	41.60061907
comp1194484_c0_seq2	88217.68569	88555.25215	61587.36426	108424.5043	105698.5975	100600.8557	73221.66175	115515.1506	222867.304	100340.2873	100478.3977	180932.8386	57607.81873	115065.7864	39823.56624	107215.3168	61460.73829	34628.41287	47389.77464	133271.6342	146591.3759	40972.76901	65372.02621	46675.14504
comp1194514_c0_seq1	0.641954335	5.009489586	2.425941004	0	0	3.603892447	3.408131563	10.68793029	4.630912687	2.762064724	3.421706036	12.91841074	22.2796186	12.58274665	4.427259288	2.31236934	10.22832698	1.000705493	3.300181037	0	5.763644281	0.848983009	0.943537126	5.996485632
comp1194515_c0_seq1	32.41869392	41.32828908	33.96317405	36.63315697	21.88301249	61.2661716	32.718063	14.69590415	13.89273806	22.09651779	34.21706036	9.688808054	24.55304907	25.73743632	25.82567918	36.99790943	40.91330793	24.01693183	26.40144829	14.06263947	41.49823882	25.46949028	31.13672514	26.60940499
comp1194519_c0_seq1	541.4884815	920.4937114	623.4668379	533.1088369	647.3724528	1627.15744	378.9842298	619.2319613	750.2078553	497.1716504	532.0752885	576.4840792	511.5218556	378.0543424	257.149977	788.5179448	864.29363	217.1530919	292.891067	843.7583679	808.0629282	329.4054076	382.1325358	466.9763186
comp1194537_c0_seq1	1559.949034	284.288534	724.547713	1731.398682	1688.63913	628.879232	1419.827609	700.0594341	384.365753	1607.52167	1680.057663	809.0154725	903.0065825	1073.537066	640.1079054	455.5367599	332.4206269	987.6963213	974.3784511	1350.013389	963.6813237	731.8233539	1078.462935	628.5066503
comp1194580_c0_seq1	41.40605461	13.77609636	58.22258408	42.41733965	42.85423279	63.06811782	25.90179988	31.39579523	18.52365075	49.71716504	35.92791337	43.59963624	31.82802657	38.892126	14.38859269	30.06080142	14.0639496	34.02398675	23.10126726	14.06263947	62.24735823	20.80008373	25.47550239	31.10676921
comp1194592_c0_seq1	29.85087658	8.766606775	12.93835202	16.38851759	21.88301249	1.801946223	15.67740519	29.3918083	9.261825375	29.00167961	25.66279527	14.53321208	20.00618813	28.02520844	16.97116061	9.249477359	5.114163491	15.01058239	23.10126726	0	23.05457712	19.10211771	17.92720539	19.86335865
comp1194608_c0_seq1	296.2619256	3174.764025	278.1745684	344.1588694	232.5070077	2331.718413	290.3728091	227.1185187	1875.519638	200.2496925	345.5923096	242.2202014	316.4615214	295.1226032	495.1151637	3269.690246	2381.921646	514.3626233	596.5077224	7242.259325	319.3058932	371.005575	415.1563352	184.3919332
comp1194609_c0_seq1	66.1212965	33.8140547	63.07446609	50.12958322	81.14950465	19.82140846	89.29304694	27.38782137	64.83277762	52.47922976	39.34961941	33.91082819	60.92793658	55.47847385	69.72933379	18.49895472	62.64850276	61.04303506	80.8544354	14.06263947	44.95642539	86.59626694	59.44283891	73.45694899
comp1194611_c0_seq1	26.6411049	12.52372396	19.00320453	8.676274019	5.470753123	0	8.861142063	37.40775602	9.261825375	6.905161811	44.48217846	6.459205369	8.18434969	10.29497453	19.18479025	0	5.114163491	15.01058239	4.125226296	28.12527893	4.610915425	6.791864074	7.548297004	2.998242816
comp1194623_c0_seq1	1208.479036	290.550396	113.2105802	812.6776664	1181.682674	115.3245583	454.6447505	819.6306543	754.838768	1447.321916	631.3047636	1056.080078	255.9882709	1241.688317	140.5654824	536.4696868	95.89056545	100.0705493	193.8856359	42.1879184	703.1646023	58.57982764	302.8754173	196.7596848
comp1194629_c0_seq1	10242.06044	11958.90401	8272.863145	16646.87775	12089.45261	13586.67452	7651.255358	12883.63197	22946.17237	10632.56816	8985.400049	19537.48144	6843.935085	12400.29682	4046.514989	9672.640948	6014.256265	3778.663941	4922.220016	12389.18537	20948.5415	4509.797745	6104.685202	6141.525628
comp1194636_c0_seq1	221.4742456	260.4934585	310.1161249	247.7558248	161.3872171	329.7561589	119.966231	344.6857519	328.7948008	176.7721424	171.0853018	265.6348208	210.5196615	191.0289718	146.0995565	245.11115	222.4661119	121.0853646	132.0072415	393.753905	390.7750822	217.7641419	199.0863335	171.6494012
comp1194639_c0_seq1	4805.349174	6105.315433	3821.665728	5598.124803	4502.42982	6948.304638	3620.117346	3203.039109	4130.774117	3317.239734	3245.488175	2836.398558	3339.66936	2930.636083	4906.141168	5353.135021	6074.347686	2973.096019	3895.863714	3881.288493	3156.171608	5262.421183	3252.372472	3568.283731
comp1194641_c0_seq1	75.10865719	38.82354429	16.17294002	57.84182679	98.47355621	36.03892447	44.98733663	65.46357304	78.72551568	91.1481359	85.54265089	70.24385839	30.46396829	93.79865682	34.68019776	46.24738679	11.50686785	43.03033619	27.22649355	0	44.95642539	24.62050727	41.51563352	23.61116217
comp1194671_c0_seq1	0.320977167	1.252372396	2.021617503	0	0.911792187	3.603892447	2.044878938	0.667995643	0	8.286194173	0	0.807400671	0.454686094	0.571943029	1.106814822	2.31236934	0	1.000705493	0	0	1.152728856	0.424491505	0.943537126	0.749560704
comp1194675_c0_seq1	5992.001763	2415.826353	9439.336445	3716.337371	2325.981869	3937.252498	6293.455744	5096.138762	3403.720825	2143.362226	5757.020405	4585.228412	5388.030213	1358.364695	5902.274508	8946.556975	5885.123637	4149.925678	9266.083306	13092.31734	4182.10029	7801.729363	3952.477019	3596.392258
comp1194677_c0_seq1_contamination	1.28390867	6.261861982	4.851882007	3.856121786	0.911792187	9.009731117	4.089757875	18.70387801	13.89273806	2.762064724	3.421706036	6.459205369	4.546860939	11.43886059	4.427259288	30.06080142	7.671245236	4.002821971	0.825045259	0	9.221830849	2.546949028	1.887074251	5.246924928
comp1194685_c0_seq1	366.5559253	356.926133	428.5829106	279.5688295	361.9814983	317.1425353	220.8469253	399.4613947	250.0692851	274.8254401	275.4473359	323.7676691	342.3786287	269.9571099	233.5379275	277.4843208	256.9867154	241.1700237	283.8155692	435.9418234	360.804132	297.1440532	254.7550239	303.9468655
comp1194738_c0_seq1	3.85172601	23.79507553	13.74699902	10.60433491	4.558960935	9.009731117	19.76716306	26.05183009	27.78547612	20.71548543	8.554265089	46.02183826	20.46087423	33.74463873	13.65071614	2.31236934	20.45665396	20.01410985	15.67585992	14.06263947	1.152728856	1.697966018	12.26598263	27.35896569
comp1194770_c0_seq1	0.962931502	1.252372396	0.808647001	1.928060893	0	0	2.044878938	2.671982573	13.89273806	1.381032362	1.710853018	4.037003356	0.454686094	2.287772118	0	9.249477359	0	2.001410985	4.125226296	28.12527893	3.458186568	0.848983009	0	1.87390176
comp1194839_c0_seq1	0.641954335	5.009489586	5.256205508	0.964030447	0	5.40583867	0.681626313	5.343965146	4.630912687	5.524129449	0	4.037003356	8.639035784	6.863316353	1.84469137	0	5.114163491	3.002116478	1.650090518	14.06263947	0	0	0.943537126	2.248682112
comp1194875_c0_seq1_contamination	0	2.504744793	0.808647001	1.928060893	0.911792187	0	2.72650525	2.671982573	0	2.762064724	0	4.037003356	2.27343047	5.147487264	0.368938274	0	2.557081745	4.002821971	2.475135778	0	2.305457712	0.424491505	0	5.62170528
comp1194876_c0_seq1	0.320977167	3.757117189	1.617294002	0.964030447	0	3.603892447	1.363252625	2.671982573	4.630912687	4.143097086	1.710853018	5.651804698	6.820291409	4.003601206	0.368938274	9.249477359	0	1.000705493	1.650090518	14.06263947	0	0	0	4.122583872
comp1194881_c0_seq1	0	7.514234379	1.212970502	1.928060893	0	1.801946223	2.72650525	2.00398693	4.630912687	0	0	7.266606041	4.092174845	5.719430294	0.737876548	0	1.278540873	1.000705493	0	14.06263947	2.305457712	0.424491505	0.943537126	2.623462464
comp1194911_c0_seq1	0	1.252372396	1.617294002	0	0	0	0.681626313	0.667995643	0	0	0	2.422202014	3.182802657	1.143886059	0.737876548	0	1.278540873	0	0.825045259	0	0	0	0.943537126	1.499121408
comp1194925_c0_seq1	1.925863005	10.01897917	4.851882007	4.820152233	0.911792187	5.40583867	4.771384188	12.02392158	32.41638881	16.57238835	5.132559053	18.57021544	15.45932719	17.73023391	8.116642028	0	8.949786109	7.004938449	4.950271555	14.06263947	1.152728856	4.244915046	2.830611377	14.24165338
comp1194937_c0_seq2	329.3225738	626.1861982	165.7726352	471.4108884	184.1820218	690.1454036	252.2017356	373.4095646	875.2424979	154.6756246	207.0132152	183.2799524	152.3198415	455.8385944	355.6564962	800.0797915	773.517228	149.1051184	322.5926963	168.7516736	250.1421618	152.8169417	258.5291724	251.4776162
comp1194949_c0_seq1	1.28390867	6.261861982	5.256205508	3.856121786	0.911792187	3.603892447	4.089757875	1.335991286	4.630912687	12.42929126	3.421706036	16.95541409	3.182802657	6.863316353	4.058321014	0	5.114163491	5.003527464	1.650090518	14.06263947	2.305457712	0	1.887074251	3.373023168
comp1194974_c0_seq1	1.604885837	1.252372396	1.617294002	4.820152233	2.735376561	3.603892447	2.044878938	4.007973859	0	2.762064724	0	6.459205369	7.729663596	7.435259382	1.84469137	0	2.557081745	1.000705493	0	28.12527893	3.458186568	0	0.943537126	2.623462464
comp1194991_c0_seq1	2.888794507	11.27135157	9.703764014	14.4604567	10.94150625	9.009731117	6.816263125	6.679956432	4.630912687	8.286194173	0	12.11101007	9.548407972	14.87051876	11.43708649	6.937108019	6.392704364	20.01410985	8.250452592	14.06263947	3.458186568	14.00821965	8.49183413	10.49384986
comp1194992_c0_seq1	1.28390867	3.757117189	2.425941004	2.89209134	0	7.207784894	4.089757875	1.335991286	0	5.524129449	0	4.037003356	8.639035784	4.575544235	1.475753096	0	2.557081745	0	0.825045259	0	0	0	1.887074251	1.87390176
comp1195006_c0_seq1	138.020182	290.550396	126.1489322	422.2453356	313.6565124	466.7040719	428.0613243	265.862266	625.1732128	359.0684142	314.7969553	259.9830161	75.02320549	324.8636407	660.0305722	360.729617	496.0738586	681.4804406	603.9331297	112.5011157	93.37103735	323.887018	588.7671663	293.4530156
comp1195011_c0_seq1	0.320977167	6.261861982	1.617294002	1.928060893	0.911792187	0	5.4530105	3.339978216	4.630912687	4.143097086	0	4.844404027	4.546860939	6.863316353	2.582567918	0	1.278540873	2.001410985	0	0	1.152728856	0.424491505	2.830611377	2.248682112
gnl|Pdu_trscr_assembly_1|40506	0.320977167	0	0.404323501	2.89209134	0	3.603892447	2.044878938	2.671982573	0	2.762064724	1.710853018	4.844404027	4.092174845	4.003601206	0.737876548	2.31236934	1.278540873	2.001410985	0.825045259	14.06263947	2.305457712	0.424491505	0	3.373023168
comp1195039_c0_seq1	0.320977167	1.252372396	3.234588005	0	0	1.801946223	4.089757875	3.339978216	0	1.381032362	0	4.037003356	4.546860939	9.15108847	1.84469137	2.31236934	2.557081745	2.001410985	1.650090518	0	1.152728856	0.848983009	0	2.623462464
comp1195058_c0_seq1	5.13563468	8.766606775	7.682146511	3.856121786	2.735376561	7.207784894	1.363252625	3.339978216	9.261825375	1.381032362	1.710853018	4.844404027	2.728116563	6.291373323	3.68938274	0	5.114163491	6.004232956	3.300181037	0	2.305457712	3.395932037	1.887074251	4.872144576
comp1195071_c0_seq1	0	0	0.404323501	0	0	1.801946223	0	0	4.630912687	2.762064724	0	0.807400671	5.001547033	2.859715147	0.368938274	0	1.278540873	0	0.825045259	0	1.152728856	0.424491505	0	0.749560704
comp1195073_c0_seq1	9.950292192	16.28084115	14.55564602	23.13673072	10.02971406	3.603892447	6.134636813	13.35991286	0	12.42929126	1.710853018	12.91841074	12.73121063	8.007202411	6.640888932	0	7.671245236	3.002116478	11.55063363	0	24.20730598	14.00821965	11.32244551	12.36775162
comp1195093_c0_seq1	0.641954335	2.504744793	5.660529008	1.928060893	0.911792187	5.40583867	2.044878938	2.671982573	23.15456344	8.286194173	6.843412071	13.72581141	12.73121063	10.29497453	3.320444466	9.249477359	5.114163491	0	0.825045259	0	1.152728856	0.424491505	5.661222753	8.994728447
comp1195099_c0_seq1	2.246840172	2.504744793	4.851882007	1.928060893	0	1.801946223	2.044878938	4.675969503	13.89273806	2.762064724	3.421706036	6.459205369	4.092174845	6.291373323	2.213629644	0	5.114163491	3.002116478	3.300181037	0	2.305457712	2.971440532	0.943537126	2.623462464
comp1195101_c0_seq1	5.456611847	27.55219272	15.36429302	6.748213126	2.735376561	12.61362356	8.861142063	14.02790851	23.15456344	13.81032362	5.132559053	31.48862618	36.37488751	31.45686662	9.223456851	6.937108019	16.62103135	10.00705493	8.250452592	28.12527893	2.305457712	3.395932037	5.661222753	22.11204077
comp1195125_c0_seq1	26.32012773	16.28084115	58.62690758	26.02882206	10.94150625	25.22724713	36.12619456	57.44762532	27.78547612	29.00167961	15.39767716	44.40703691	60.47325049	48.6151575	91.49669196	104.0566203	38.35622618	18.01269887	30.52667459	28.12527893	17.29093284	64.0982172	20.75781676	27.73374605
comp1195132_c0_seq1	112.0210315	12.52372396	9.703764014	48.20152233	125.8273218	10.81167734	49.0770945	126.9191722	148.189206	106.3394919	85.54265089	179.242949	27.28116563	102.3778023	9.223456851	85.55766557	14.0639496	10.00705493	18.97604096	0	117.5783433	1.697966018	22.64489101	21.36248006
comp1195147_c0_seq1	5.777589015	0	2.021617503	7.712243572	8.206129684	1.801946223	3.408131563	20.0398693	41.67821419	9.667226535	3.421706036	2.422202014	1.364058282	12.58274665	1.475753096	2.31236934	8.949786109	3.002116478	4.125226296	0	10.37455971	1.273474514	5.661222753	2.248682112
comp1195184_c0_seq1	0.641954335	0	0.404323501	0.964030447	0	0	0	1.335991286	4.630912687	2.762064724	1.710853018	0.807400671	2.728116563	1.715829088	0	4.624738679	1.278540873	2.001410985	0	0	2.305457712	0	0	2.248682112
comp1195217_c0_seq1	0.320977167	1.252372396	1.212970502	1.928060893	0	0	0.681626313	1.335991286	0	2.762064724	0	0	1.364058282	3.431658176	0	0	1.278540873	1.000705493	0	0	0	0.848983009	0	1.87390176
comp1195220_c0_seq1	127.7489127	71.3852266	82.07767062	134.9642625	76.59054372	108.1167734	94.74605744	88.84342055	60.20186494	78.71884464	78.69923882	66.20685504	66.38416971	156.140447	58.66118557	210.4256099	52.42017578	37.02610323	117.1564268	112.5011157	201.7275498	91.690165	65.10406166	57.7161742
comp1195237_c0_seq1	0.962931502	1.252372396	3.234588005	1.928060893	1.823584374	1.801946223	1.363252625	3.339978216	4.630912687	2.762064724	1.710853018	5.651804698	6.820291409	4.003601206	1.106814822	0	1.278540873	1.000705493	4.125226296	14.06263947	0	0	0	2.623462464
comp1195254_c0_seq1	160.4885837	21.29033074	10.10808751	42.41733965	160.4754249	9.009731117	47.03221557	142.9510677	236.1765471	164.3428511	88.96435692	334.2638779	20.91556032	120.1080362	7.747703754	117.9308363	14.0639496	11.00776042	8.250452592	14.06263947	187.8948036	2.122457523	23.58842814	24.36072288
comp1195259_c0_seq1	1.28390867	7.514234379	1.212970502	0.964030447	0	0	2.044878938	7.347952076	9.261825375	0	3.421706036	4.844404027	6.365605315	4.575544235	0.737876548	0	1.278540873	1.000705493	0.825045259	14.06263947	0	0.424491505	1.887074251	4.872144576
comp1195281_c0_seq2	51.3563468	57.60913024	54.17934908	35.66912652	31.00093436	63.06811782	81.11353119	20.0398693	55.57095225	26.23961488	29.0845013	14.53321208	43.19517892	34.31658176	49.80666699	36.99790943	38.35622618	18.01269887	50.32776081	42.1879184	70.31646023	38.62872692	16.98366826	18.36423725
comp1195318_c0_seq1	0.962931502	3.757117189	1.617294002	1.928060893	0	1.801946223	0.681626313	0.667995643	4.630912687	2.762064724	3.421706036	0.807400671	2.728116563	2.287772118	1.475753096	0	2.557081745	1.000705493	0	14.06263947	0	0	0	1.87390176
comp1195353_c0_seq1	0.320977167	3.757117189	0.808647001	3.856121786	0	0	0.681626313	5.343965146	9.261825375	2.762064724	1.710853018	8.881407383	5.456233127	1.143886059	1.84469137	2.31236934	5.114163491	2.001410985	0	14.06263947	0	0	2.830611377	3.74780352
comp1195365_c0_seq1	1.604885837	5.009489586	2.830264504	3.856121786	0.911792187	7.207784894	6.134636813	17.36788672	18.52365075	5.524129449	3.421706036	10.49620873	3.637488751	10.86691756	6.640888932	20.81132406	1.278540873	3.002116478	3.300181037	28.12527893	1.152728856	2.122457523	4.717685628	8.994728447
comp1195367_c0_seq1	33.38162542	76.39471618	167.3899292	75.19437483	31.91272655	39.64281692	91.33792588	34.73577345	9.261825375	45.57406795	23.95194225	11.3036094	128.2214785	82.93173926	49.80666699	32.37317076	70.319748	30.02116478	95.70525007	28.12527893	76.08010451	73.8615218	57.55576466	50.59534752
comp1195383_c0_seq1	1.925863005	6.261861982	3.638911505	3.856121786	0.911792187	5.40583867	3.408131563	4.675969503	18.52365075	8.286194173	1.710853018	15.34061275	8.639035784	12.58274665	2.951506192	0	6.392704364	9.006349435	0.825045259	42.1879184	1.152728856	1.273474514	0.943537126	7.49560704
comp1195389_c0_seq1	5.13563468	2.504744793	2.021617503	12.53239581	21.88301249	1.801946223	27.94667881	39.41174295	18.52365075	59.38439157	3.421706036	37.94783155	12.73121063	17.73023391	14.38859269	9.249477359	1.278540873	24.01693183	18.1509957	0	1.152728856	5.942881065	23.58842814	13.49209267
comp1195390_c0_seq1	0.641954335	1.252372396	3.234588005	0	0.911792187	1.801946223	0	2.00398693	4.630912687	1.381032362	3.421706036	4.844404027	8.18434969	2.859715147	0.737876548	4.624738679	0	0	0	14.06263947	3.458186568	0	0	1.124341056
comp1195395_c0_seq1	0.641954335	3.757117189	2.830264504	0	0	1.801946223	1.363252625	3.339978216	0	2.762064724	1.710853018	4.037003356	1.364058282	11.43886059	0.737876548	2.31236934	0	1.000705493	0	0	0	0.424491505	0	3.74780352
comp1195435_c0_seq1	1.28390867	3.757117189	1.617294002	0.964030447	1.823584374	3.603892447	0.681626313	5.343965146	4.630912687	2.762064724	0	2.422202014	10.45778016	1.143886059	0.368938274	0	2.557081745	2.001410985	0.825045259	0	0	1.273474514	0	1.87390176
comp1195459_c0_seq1	3.530748842	26.29982033	4.043235006	1.928060893	3.647168748	3.603892447	4.771384188	0.667995643	0	2.762064724	1.710853018	4.037003356	2.27343047	1.143886059	0.737876548	2.31236934	0	4.002821971	4.125226296	56.25055786	2.305457712	0.424491505	0.943537126	2.623462464
comp1195461_c0_seq1	0.320977167	6.261861982	4.043235006	2.89209134	0.911792187	1.801946223	2.72650525	4.007973859	0	6.905161811	1.710853018	8.074006712	14.09526891	6.863316353	1.475753096	4.624738679	8.949786109	5.003527464	1.650090518	28.12527893	0	0	0.943537126	4.497364224
comp1195475_c0_seq2	42.36898611	42.58066148	21.83346903	11.56836536	39.20706404	45.04865559	18.40391044	38.74374731	46.30912687	31.76374433	30.79535432	37.14043087	23.18899079	31.45686662	11.06814822	32.37317076	54.97725753	8.005643942	18.97604096	28.12527893	39.19278111	12.73474514	23.58842814	27.73374605
comp1195493_c0_seq1	0.641954335	3.757117189	3.234588005	5.784182679	0	0	3.408131563	7.347952076	9.261825375	8.286194173	1.710853018	13.72581141	5.910919221	12.01080362	2.582567918	9.249477359	7.671245236	4.002821971	3.300181037	14.06263947	2.305457712	0	2.830611377	8.245167743
gnl|Pdu_trscr_assembly_1|265502	295.6199713	299.3170028	337.610123	275.7127077	248.9192671	329.7561589	291.0544355	255.8423314	277.8547612	196.1065954	266.8930708	226.0721879	231.4352218	232.2088699	333.5201997	249.7358887	308.1283503	242.1707292	240.9132157	239.0648709	317.0004354	334.9237971	278.343452	266.4688303
comp1195501_c0_seq1	2.56781734	10.01897917	3.638911505	1.928060893	0.911792187	1.801946223	3.408131563	6.011960789	4.630912687	4.143097086	5.132559053	7.266606041	10.45778016	8.007202411	4.058321014	6.937108019	7.671245236	3.002116478	0.825045259	0	1.152728856	1.273474514	0	6.746046336
comp1195516_c0_seq1	4.172703177	12.52372396	21.42914553	11.56836536	4.558960935	12.61362356	19.08553675	25.38383444	27.78547612	22.09651779	6.843412071	33.10342752	19.09681594	34.31658176	11.06814822	0	21.73519484	14.0098769	7.425407333	0	2.305457712	2.122457523	10.37890838	18.7390176
comp1195529_c0_seq1	15.72788121	214.1556798	29.11129204	20.24463938	12.76509062	315.3405891	34.08131563	4.007973859	32.41638881	40.0499385	42.77132544	8.074006712	29.5545961	13.15468968	37.63170395	252.048258	249.3154702	32.02257577	24.75135778	225.0022315	25.36003484	27.1674563	16.98366826	23.61116217
comp1195550_c0_seq2	0.962931502	42.58066148	4.043235006	3.856121786	2.735376561	77.48368761	2.044878938	6.011960789	125.0346426	5.524129449	1.710853018	6.459205369	2.728116563	8.007202411	1.475753096	64.74634151	53.69871665	2.001410985	0	14.06263947	8.069101993	2.546949028	2.830611377	3.373023168
comp1195642_c0_seq1	0.641954335	8.766606775	2.021617503	0.964030447	1.823584374	1.801946223	2.044878938	5.343965146	0	0	0	0.807400671	3.182802657	1.143886059	1.106814822	0	0	0	1.650090518	0	1.152728856	1.697966018	3.774148502	0.374780352
comp1195647_c0_seq1	0.962931502	2.504744793	4.043235006	0	0.911792187	0	0.681626313	6.011960789	4.630912687	2.762064724	1.710853018	2.422202014	1.364058282	1.143886059	1.475753096	6.937108019	0	3.002116478	0	14.06263947	1.152728856	0	0.943537126	1.87390176
comp1195667_c0_seq1	0.641954335	1.252372396	2.021617503	2.89209134	0	1.801946223	2.044878938	4.007973859	0	2.762064724	1.710853018	5.651804698	4.546860939	1.715829088	0	0	1.278540873	0	0.825045259	0	2.305457712	0.424491505	0	2.623462464
comp1195669_c0_seq1	1.925863005	3.757117189	4.043235006	2.89209134	0	3.603892447	1.363252625	3.339978216	13.89273806	5.524129449	1.710853018	4.037003356	6.365605315	9.7230315	2.951506192	0	7.671245236	1.000705493	0	14.06263947	2.305457712	0.424491505	1.887074251	5.996485632
comp1195672_c0_seq1	8.98736069	0	12.12970502	4.820152233	5.470753123	0	13.63252625	10.68793029	9.261825375	1.381032362	1.710853018	5.651804698	10.91246625	4.003601206	23.61204954	0	1.278540873	31.02187027	20.62613148	0	19.59639055	48.39203153	16.98366826	17.23989619
comp1195679_c0_seq1	1.28390867	0	1.212970502	1.928060893	0	0	0.681626313	0.667995643	0	1.381032362	1.710853018	3.229602685	1.818744376	0.571943029	0	0	0	1.000705493	0	0	2.305457712	1.697966018	0.943537126	1.87390176
comp1195686_c0_seq1	0.641954335	5.009489586	5.256205508	4.820152233	0.911792187	1.801946223	2.72650525	9.351939005	9.261825375	8.286194173	3.421706036	17.76281477	9.548407972	16.01440482	2.582567918	2.31236934	5.114163491	7.004938449	3.300181037	28.12527893	0	1.697966018	2.830611377	8.245167743
comp1195688_c0_seq1	0.641954335	3.757117189	1.617294002	0	0	1.801946223	1.363252625	1.335991286	0	0	0	4.037003356	2.728116563	4.003601206	0.368938274	0	2.557081745	0	0	0	0	0	0	0.749560704
comp1195785_c0_seq1	7.061497685	15.02846876	17.38591053	16.38851759	2.735376561	18.01946223	14.99577888	24.7158388	27.78547612	31.76374433	8.554265089	56.51804698	21.82493251	34.31658176	13.65071614	4.624738679	12.78540873	14.0098769	13.20072415	42.1879184	0	1.273474514	6.604759879	26.60940499
comp1195812_c0_seq1	0.641954335	11.27135157	3.638911505	0.964030447	0.911792187	0	4.771384188	6.011960789	13.89273806	4.143097086	1.710853018	12.91841074	11.82183844	15.44246179	2.213629644	0	5.114163491	5.003527464	1.650090518	14.06263947	1.152728856	0.424491505	1.887074251	5.62170528
comp1195840_c0_seq1	11.55517803	1.252372396	12.53402852	6.748213126	6.38254531	1.801946223	12.95089994	4.675969503	9.261825375	13.81032362	13.68682414	17.76281477	11.82183844	6.863316353	9.592395125	4.624738679	0	6.004232956	3.300181037	28.12527893	21.90184827	7.640847083	3.774148502	12.36775162
comp1195884_c0_seq1	196.1170493	121.4801225	335.184182	181.2377239	186.9173984	111.7206659	355.1273088	136.9391069	50.94003956	296.9219579	220.7000393	87.19927249	263.7179345	239.0721863	499.9113613	212.7379792	207.1236214	388.2737312	353.1193709	309.3780682	149.8547513	375.2504901	290.6094347	242.1081074
comp1195885_c0_seq1	0.962931502	5.009489586	2.425941004	1.928060893	0	0	2.044878938	6.011960789	18.52365075	9.667226535	0	7.266606041	3.637488751	6.863316353	2.213629644	2.31236934	6.392704364	7.004938449	4.950271555	14.06263947	0	0.424491505	0	5.246924928
comp1195908_c0_seq1	0.320977167	2.504744793	0	0	0	1.801946223	0.681626313	2.671982573	0	0	0	1.614801342	0.454686094	2.287772118	0	0	1.278540873	1.000705493	0	0	0	0.424491505	0	1.124341056
comp1195924_c0_seq1	3382.457391	2801.557051	3319.49594	4028.683236	3230.479719	3084.931935	2848.51636	2573.787213	1583.772139	3658.354727	3832.31076	2856.583575	3105.506021	3193.157933	2761.502981	2793.342162	2876.716964	3018.127766	2971.813024	6693.816386	2940.611312	2955.734347	3604.31182	3042.841678
comp1195935_c0_seq1	7.70345202	16.28084115	7.277823011	7.712243572	2.735376561	14.41556979	7.497889438	18.70387801	23.15456344	12.42929126	0	25.02942081	15.45932719	19.446063	8.116642028	0	15.34249047	12.00846591	7.425407333	28.12527893	3.458186568	1.273474514	8.49183413	15.74077478
comp1195939_c0_seq1	7.70345202	0	9.703764014	13.49642625	1.823584374	3.603892447	9.542768376	4.007973859	4.630912687	5.524129449	0	1.614801342	17.27807157	4.575544235	4.058321014	0	0	0	4.950271555	0	14.98547513	7.216355578	5.661222753	0
comp1195959_c0_seq1	34.34455692	8.766606775	30.32426254	10.60433491	54.70753123	27.02919335	16.3590315	17.36788672	27.78547612	17.95342071	30.79535432	42.79223557	24.09836298	28.59715147	10.33027167	25.43606274	21.73519484	23.01622633	18.1509957	56.25055786	41.49823882	22.07355824	15.09659401	16.49033549
comp1195960_c0_seq1	1.28390867	6.261861982	0.808647001	3.856121786	0	0	2.044878938	1.335991286	0	4.143097086	3.421706036	13.72581141	3.637488751	4.575544235	1.84469137	0	2.557081745	4.002821971	2.475135778	0	2.305457712	0	0.943537126	7.870387391
comp1196045_c0_seq1	3.85172601	5.009489586	6.469176009	2.89209134	4.558960935	9.009731117	3.408131563	9.351939005	18.52365075	8.286194173	1.710853018	23.41461946	8.639035784	11.43886059	6.640888932	2.31236934	2.557081745	8.005643942	4.125226296	14.06263947	2.305457712	1.697966018	1.887074251	13.11731232
comp1196052_c0_seq1	0.962931502	5.009489586	1.617294002	0	0	1.801946223	2.044878938	2.671982573	0	5.524129449	0	11.3036094	11.36715235	9.15108847	0.368938274	0	3.835622618	4.002821971	0.825045259	0	1.152728856	0	0	5.246924928
comp1196070_c0_seq1	0	0	0.404323501	0	1.823584374	0	1.363252625	0.667995643	0	2.762064724	0	3.229602685	0.909372188	2.287772118	0	0	1.278540873	0	0	0	0	0	0	2.248682112
comp1196073_c0_seq1	15.72788121	35.0664271	6.87349951	16.38851759	33.73631092	32.43503202	12.95089994	45.42370374	115.7728172	23.47755016	15.39767716	33.91082819	5.001547033	36.03241085	3.320444466	27.74843208	19.17811309	7.004938449	2.475135778	0	17.29093284	2.122457523	5.661222753	10.86863021
comp1196140_c0_seq1	1.28390867	1.252372396	0.808647001	0	0	3.603892447	0.681626313	2.00398693	4.630912687	1.381032362	0	5.651804698	3.637488751	3.431658176	0.737876548	0	0	1.000705493	0.825045259	14.06263947	0	0	0	3.373023168
comp1196232_c0_seq1	2.246840172	17.53321355	6.064852509	2.89209134	3.647168748	10.81167734	10.22439469	20.0398693	9.261825375	19.33445307	8.554265089	26.64422215	15.91401329	24.02160723	5.165135836	9.249477359	14.0639496	10.00705493	3.300181037	0	4.610915425	0.848983009	4.717685628	24.73550323
comp1196291_c0_seq1	0.641954335	5.009489586	1.617294002	0.964030447	0.911792187	3.603892447	1.363252625	1.335991286	4.630912687	2.762064724	0	8.881407383	2.27343047	2.859715147	0.737876548	0	0	1.000705493	2.475135778	0	2.305457712	0	0	2.248682112
comp1196311_c0_seq1	0.320977167	2.504744793	0.404323501	0.964030447	0.911792187	1.801946223	0.681626313	1.335991286	0	2.762064724	0	6.459205369	0	2.287772118	0.737876548	0	0	1.000705493	0	0	0	0.424491505	0	1.499121408
comp1196362_c0_seq1	7.382474852	5.009489586	5.660529008	17.35254804	14.58867499	5.40583867	15.67740519	8.015947719	23.15456344	8.286194173	11.97597112	3.229602685	5.456233127	9.15108847	2.582567918	6.937108019	17.89957222	13.00917141	12.37567889	0	1.152728856	0.848983009	8.49183413	4.122583872
comp1196382_c0_seq1	4.493680345	10.01897917	2.425941004	3.856121786	9.117921871	10.81167734	12.26927363	16.69989108	60.20186494	8.286194173	1.710853018	13.72581141	4.546860939	17.73023391	4.427259288	13.87421604	3.835622618	2.001410985	4.125226296	0	16.13820399	2.971440532	14.15305688	3.74780352
comp1196393_c0_seq1	10.59224653	8.766606775	9.299440513	3.856121786	2.735376561	1.801946223	4.089757875	12.02392158	23.15456344	5.524129449	6.843412071	9.688808054	5.456233127	6.291373323	16.23328406	9.249477359	14.0639496	11.00776042	8.250452592	28.12527893	11.52728856	24.62050727	9.435371256	10.1190695
comp1196396_c0_seq1	5.456611847	17.53321355	7.277823011	9.640304465	1.823584374	32.43503202	14.99577888	14.69590415	60.20186494	6.905161811	10.26511811	25.83682148	11.82183844	18.87411997	3.68938274	20.81132406	10.22832698	10.00705493	10.72558837	28.12527893	8.069101993	1.697966018	11.32244551	9.369508799
comp1196468_c0_seq1	0.320977167	0	0.808647001	1.928060893	0	0	1.363252625	1.335991286	0	0	0	0.807400671	1.364058282	1.143886059	0	0	0	2.001410985	2.475135778	0	0	0.424491505	0	0.749560704
comp1196482_c0_seq1	0.641954335	3.757117189	3.638911505	0	0.911792187	1.801946223	1.363252625	1.335991286	9.261825375	1.381032362	1.710853018	2.422202014	0.909372188	6.863316353	0.368938274	0	1.278540873	3.002116478	2.475135778	0	0	0.424491505	0	3.74780352
comp1196551_c0_seq1	12.51810953	7.514234379	5.660529008	18.31657848	8.206129684	21.62335468	17.04065781	4.007973859	0	15.19135598	1.710853018	4.037003356	6.365605315	9.15108847	4.796197562	20.81132406	6.392704364	13.00917141	4.125226296	0	6.916373137	10.18779611	12.26598263	4.497364224
comp1196568_c0_seq1	48.46755229	18.78558595	14.55564602	31.81300474	54.70753123	7.207784894	37.48944719	64.79557739	50.94003956	46.95510031	34.21706036	75.08826242	20.91556032	50.90292962	36.15595085	13.87421604	16.62103135	33.02328126	32.17676511	14.06263947	31.12367912	27.5919478	23.58842814	26.60940499
comp1196578_c0_seq1_contamination	2632.975705	702.5809144	1352.866433	2366.694746	2135.417302	610.8597697	1171.034005	2511.663619	1333.702854	1434.892624	1377.236679	2368.913569	1173.090122	1440.724491	790.265783	2157.440594	675.0695808	643.4536318	862.9973411	8100.080332	7618.38501	1058.257321	1404.92678	903.5954286
comp1196587_c0_seq1	0.641954335	3.757117189	0.404323501	0	0	1.801946223	0.681626313	0	0	0	0	1.614801342	1.364058282	1.143886059	0.368938274	0	0	0	0	0	2.305457712	0.424491505	0	0.749560704
comp1196698_c0_seq1	2.246840172	12.52372396	7.682146511	6.748213126	1.823584374	12.61362356	2.044878938	6.679956432	4.630912687	5.524129449	1.710853018	15.34061275	10.45778016	9.7230315	2.951506192	0	2.557081745	4.002821971	2.475135778	14.06263947	1.152728856	1.273474514	2.830611377	8.245167743
comp1196706_c0_seq1	3164.192917	1217.305969	4052.93877	2224.982271	2631.432252	1081.167734	2423.181541	4915.779939	1398.535632	2219.319006	1902.468556	3653.488037	3775.713324	1805.624144	2515.052214	1207.056795	1096.988069	2267.598647	2010.635297	1884.393688	3696.801442	3779.672357	3149.526925	3488.080736
comp1196767_c0_seq1	13.16006387	8.766606775	15.36429302	10.60433491	10.02971406	9.009731117	6.134636813	20.0398693	18.52365075	16.57238835	3.421706036	12.11101007	7.729663596	5.719430294	5.165135836	4.624738679	3.835622618	3.002116478	5.775316814	0	28.8182214	8.914321597	8.49183413	5.246924928
comp1196774_c0_seq1	0.320977167	0	0.808647001	1.928060893	1.823584374	0	1.363252625	2.671982573	4.630912687	4.143097086	1.710853018	5.651804698	5.456233127	4.003601206	3.320444466	2.31236934	3.835622618	0	4.950271555	0	0	0	0.943537126	4.122583872
comp1196809_c0_seq1	0.641954335	3.757117189	1.617294002	0.964030447	1.823584374	0	2.72650525	4.007973859	0	5.524129449	3.421706036	10.49620873	6.365605315	9.15108847	1.84469137	6.937108019	2.557081745	4.002821971	0	14.06263947	2.305457712	0.424491505	0.943537126	5.62170528
comp1196834_c0_seq1	0	3.757117189	0.808647001	0	0.911792187	1.801946223	1.363252625	3.339978216	4.630912687	1.381032362	0	1.614801342	0.454686094	0.571943029	0.737876548	0	1.278540873	0	1.650090518	0	0	0	0	1.499121408
comp1196871_c0_seq1	17.97472138	35.0664271	30.32426254	10.60433491	7.294337497	61.2661716	23.17529463	20.0398693	37.0473015	13.81032362	6.843412071	18.57021544	19.09681594	10.86691756	28.03930883	34.68554009	56.2557984	22.01552084	18.1509957	42.1879184	32.27640797	22.49804974	24.53196526	19.86335865
comp1196959_c0_seq2	1759.917809	2053.89073	2140.488612	1796.952752	1871.90936	2265.046403	1627.723634	1804.256232	1305.917378	1534.326954	1621.888661	1613.993942	1934.68933	1484.192161	2510.993893	2092.694252	2303.930653	1873.320682	1855.526788	2615.650941	2269.723118	2310.931751	1733.2777	1828.553337
comp1196984_c0_seq1	5.456611847	5.009489586	5.256205508	0	0.911792187	0	1.363252625	8.015947719	0	4.143097086	1.710853018	16.14801342	7.274977502	4.003601206	4.427259288	2.31236934	3.835622618	8.005643942	13.20072415	0	0	3.395932037	8.49183413	7.49560704
comp1196988_c0_seq1	1.28390867	1.252372396	1.212970502	0	2.735376561	0	0.681626313	4.007973859	9.261825375	0	1.710853018	5.651804698	1.364058282	4.003601206	0.737876548	0	1.278540873	0	0	0	0	0.424491505	0.943537126	3.74780352
comp1197053_c0_seq1	0.962931502	3.757117189	2.425941004	4.820152233	0	1.801946223	2.044878938	4.007973859	4.630912687	2.762064724	0	11.3036094	4.092174845	6.863316353	1.106814822	0	5.114163491	5.003527464	0	28.12527893	0	0.424491505	0.943537126	5.996485632
comp1197054_c0_seq1	1.925863005	2.504744793	2.021617503	2.89209134	0	3.603892447	4.771384188	4.675969503	23.15456344	8.286194173	1.710853018	11.3036094	6.820291409	10.29497453	3.320444466	2.31236934	1.278540873	4.002821971	4.125226296	0	0	2.546949028	3.774148502	7.49560704
comp1197057_c0_seq1	0.320977167	1.252372396	1.212970502	3.856121786	0.911792187	0	2.044878938	5.343965146	9.261825375	0	3.421706036	6.459205369	3.637488751	5.147487264	3.68938274	2.31236934	7.671245236	1.000705493	3.300181037	0	1.152728856	2.971440532	3.774148502	4.122583872
comp1197104_c0_seq1	0.641954335	2.504744793	2.425941004	1.928060893	0	0	2.044878938	0.667995643	9.261825375	2.762064724	0	9.688808054	0.909372188	2.859715147	1.106814822	2.31236934	3.835622618	0	0.825045259	28.12527893	2.305457712	0	0	2.998242816
comp1197177_c0_seq1	5.13563468	11.27135157	6.064852509	8.676274019	2.735376561	5.40583867	12.95089994	11.35592594	9.261825375	17.95342071	10.26511811	25.02942081	18.18744376	25.73743632	7.747703754	0	8.949786109	11.00776042	8.250452592	14.06263947	4.610915425	0.424491505	5.661222753	18.36423725
comp1197191_c0_seq1	4.172703177	7.514234379	3.234588005	8.676274019	10.94150625	3.603892447	14.31415256	8.015947719	27.78547612	6.905161811	10.26511811	13.72581141	12.73121063	8.007202411	7.009827206	16.18658538	11.50686785	12.00846591	8.250452592	14.06263947	8.069101993	8.914321597	6.604759879	8.994728447
comp1197198_c0_seq1	3.530748842	11.27135157	6.469176009	2.89209134	1.823584374	12.61362356	2.72650525	3.339978216	4.630912687	2.762064724	1.710853018	5.651804698	8.18434969	5.719430294	1.84469137	9.249477359	3.835622618	4.002821971	3.300181037	70.31319733	25.36003484	0.424491505	3.774148502	5.246924928
comp1197235_c0_seq1	13.48104103	6.261861982	8.086470012	29.88494384	19.14763593	9.009731117	20.44878938	18.03588237	27.78547612	11.0482589	39.34961941	25.02942081	11.82183844	26.30937935	5.165135836	4.624738679	7.671245236	8.005643942	9.075497851	14.06263947	1.152728856	6.791864074	11.32244551	8.245167743
comp1197282_c0_seq1	23.11035606	27.55219272	16.98158702	26.02882206	19.14763593	14.41556979	36.80782088	16.69989108	41.67821419	31.76374433	23.95194225	20.99241745	23.18899079	33.1726957	28.4082471	43.93501745	20.45665396	28.0197538	20.62613148	14.06263947	24.20730598	12.73474514	33.96733652	10.1190695
comp1197288_c0_seq1	0	0	0.404323501	0.964030447	0.911792187	0	1.363252625	0	0	0	0	4.037003356	1.364058282	1.715829088	1.475753096	0	1.278540873	1.000705493	0	0	0	0.848983009	0	2.998242816
comp1197340_c0_seq1_contamination	0.320977167	2.504744793	0.808647001	0.964030447	0.911792187	1.801946223	1.363252625	0.667995643	0	1.381032362	3.421706036	7.266606041	2.728116563	2.287772118	2.951506192	2.31236934	0	3.002116478	1.650090518	0	1.152728856	0.424491505	0	4.872144576
comp1197489_c0_seq1_contamination	0.320977167	3.757117189	2.021617503	1.928060893	0	0	0.681626313	1.335991286	0	0	1.710853018	6.459205369	1.818744376	2.287772118	2.213629644	6.937108019	0	1.000705493	0	0	0	0	0.943537126	1.124341056
comp1197507_c0_seq1	1843.69285	696.3190524	1289.387643	2223.05421	1603.842457	1066.752164	2387.736973	908.4740748	1231.822775	2407.139407	1816.925905	427.9223557	904.3706408	1710.109658	2554.528609	1029.004356	900.0927744	2413.701648	2216.896611	3965.664329	758.4955874	2822.868506	1715.350494	1762.217215
comp1197578_c0_seq1	2.56781734	11.27135157	10.51241102	3.856121786	1.823584374	7.207784894	9.542768376	9.351939005	4.630912687	19.33445307	5.132559053	13.72581141	15.45932719	18.87411997	7.009827206	4.624738679	8.949786109	6.004232956	4.125226296	0	0	1.697966018	4.717685628	12.36775162
comp1197597_c0_seq1	1.28390867	2.504744793	0.808647001	0	1.823584374	1.801946223	0.681626313	0	0	1.381032362	0	1.614801342	0.454686094	0.571943029	2.213629644	0	1.278540873	0	0.825045259	0	2.305457712	0	0	0.374780352
comp1197601_c0_seq1	1.604885837	2.504744793	2.021617503	3.856121786	5.470753123	0	0.681626313	2.00398693	0	2.762064724	5.132559053	8.074006712	2.728116563	6.291373323	4.427259288	0	1.278540873	15.01058239	4.125226296	0	1.152728856	2.122457523	24.53196526	2.248682112
comp1197617_c0_seq1	4.493680345	8.766606775	13.74699902	2.89209134	5.470753123	18.01946223	6.816263125	10.68793029	23.15456344	2.762064724	11.97597112	8.881407383	7.729663596	17.15829088	15.86434578	11.5618467	10.22832698	21.01481535	14.85081467	0	10.37455971	33.95932037	14.15305688	16.86511584
comp1197624_c0_seq1	8.345406355	6.261861982	8.490793512	10.60433491	4.558960935	5.40583867	5.4530105	6.011960789	4.630912687	12.42929126	3.421706036	10.49620873	9.548407972	10.86691756	3.68938274	6.937108019	6.392704364	5.003527464	6.600362074	0	9.221830849	7.640847083	13.20951976	7.49560704
comp1197637_c0_seq1	0.320977167	1.252372396	0.404323501	0.964030447	0	1.801946223	1.363252625	1.335991286	0	5.524129449	0	0.807400671	0.909372188	1.143886059	0.368938274	0	1.278540873	0	0.825045259	0	2.305457712	0	0	1.87390176
comp1197671_c0_seq1	0.320977167	0	0.404323501	1.928060893	0	0	4.089757875	10.68793029	0	5.524129449	1.710853018	3.229602685	0	0	15.12646923	0	1.278540873	0	0	0	1.152728856	7.640847083	0	1.499121408
comp1197756_c0_seq1	0.641954335	2.504744793	1.212970502	0	0	0	1.363252625	2.00398693	4.630912687	1.381032362	1.710853018	1.614801342	2.728116563	1.143886059	0.368938274	0	0	0	2.475135778	0	0	0	0	1.124341056
comp1197764_c0_seq1	2.56781734	2.504744793	1.617294002	0.964030447	0	3.603892447	2.72650525	2.671982573	0	0	3.421706036	3.229602685	4.546860939	4.003601206	2.213629644	11.5618467	5.114163491	1.000705493	0.825045259	0	1.152728856	1.697966018	0.943537126	6.746046336
comp1197813_c0_seq1	1.28390867	3.757117189	3.638911505	1.928060893	0	3.603892447	3.408131563	10.01993465	9.261825375	2.762064724	3.421706036	12.91841074	7.729663596	6.291373323	2.213629644	0	1.278540873	5.003527464	2.475135778	14.06263947	0	0.848983009	0.943537126	6.371265984
comp1197814_c0_seq1	2.56781734	16.28084115	10.51241102	11.56836536	3.647168748	12.61362356	11.58764731	16.03189544	23.15456344	20.71548543	1.710853018	19.37761611	15.91401329	18.30217694	5.903012384	0	3.835622618	8.005643942	4.950271555	0	0	1.273474514	3.774148502	13.11731232
comp1197875_c0_seq1	0.320977167	5.009489586	1.212970502	0	0	3.603892447	0	4.007973859	9.261825375	2.762064724	0	8.074006712	1.818744376	0.571943029	1.106814822	0	1.278540873	2.001410985	0.825045259	0	0	0.848983009	0	1.124341056
comp1197929_c0_seq1	0	12.52372396	0.808647001	0.964030447	0	0	2.044878938	2.671982573	0	0	1.710853018	0.807400671	0.909372188	0.571943029	2.951506192	4.624738679	0	4.002821971	0	14.06263947	0	0.424491505	0	1.499121408
comp1197946_c0_seq1	6.098566182	31.30930991	12.12970502	8.676274019	2.735376561	14.41556979	3.408131563	8.683943362	13.89273806	5.524129449	1.710853018	11.3036094	9.548407972	9.7230315	1.84469137	9.249477359	8.949786109	7.004938449	12.37567889	70.31319733	10.37455971	2.122457523	2.830611377	10.49384986
comp1197949_c0_seq1	3175.748095	856.6227192	1549.771978	6347.17646	986.5591464	989.2684767	540.5296658	610.5480179	2088.541622	640.799016	1753.624343	569.2174732	444.6829998	1520.224572	1237.418971	1838.333625	1088.038283	371.2617378	2190.495163	1659.391457	1364.830966	1438.601709	784.0793513	471.0989024
comp1198006_c0_seq1	0.320977167	2.504744793	0.404323501	0.964030447	0.911792187	3.603892447	2.72650525	1.335991286	9.261825375	2.762064724	1.710853018	5.651804698	0.909372188	1.715829088	0.737876548	0	1.278540873	1.000705493	3.300181037	28.12527893	0	0	1.887074251	1.124341056
gnl|Pdu_trscr_assembly_1|22099	712.5693118	755.1805551	746.3811821	708.5623782	734.9045028	985.6645842	459.4161347	804.9347501	657.5896016	683.6110193	721.9799735	894.5999437	633.8324149	634.8567626	333.1512614	617.4026137	455.1605507	390.2751422	426.548399	421.879184	1075.496023	300.5399853	522.7195676	521.69425
comp1198058_c0_seq1	0.320977167	0	1.617294002	0	0	0	0.681626313	0	0	0	0	3.229602685	0.909372188	0.571943029	0.368938274	0	0	1.000705493	1.650090518	14.06263947	1.152728856	0	0	0.374780352
comp1198086_c0_seq1	141.2299537	368.1974846	92.99440513	150.3887497	263.5079421	263.0841486	190.8553675	47.42769067	115.7728172	179.5342071	203.5915091	35.52562953	101.3949989	109.8130616	142.0412355	594.2789203	548.4940344	317.2236412	183.9850928	1082.823239	50.72006967	226.6784635	174.5543682	117.6810305
comp1198092_c0_seq1	761.6788184	205.389073	539.3675498	700.8501346	774.1115668	279.3016646	525.533887	722.1032903	509.4003956	538.6026212	537.2078476	606.3579041	473.7829098	523.8998149	436.4539782	263.6101047	300.4571051	334.2356346	473.5759788	534.3802997	721.608264	516.1816696	529.3243274	535.561123
comp1198095_c0_seq1	4.814657512	1.252372396	2.021617503	1.928060893	4.558960935	0	4.771384188	6.679956432	13.89273806	12.42929126	0	2.422202014	4.546860939	7.435259382	6.271950658	0	1.278540873	6.004232956	4.125226296	0	1.152728856	2.971440532	2.830611377	4.122583872
comp1198107_c0_seq1	0.962931502	3.757117189	4.043235006	3.856121786	0.911792187	1.801946223	2.044878938	6.679956432	0	8.286194173	1.710853018	3.229602685	6.820291409	10.86691756	2.213629644	0	5.114163491	1.000705493	0	0	0	0.848983009	0	4.122583872
comp1198131_c0_seq1	0.320977167	12.52372396	2.021617503	0	0	0	1.363252625	4.675969503	0	2.762064724	1.710853018	4.844404027	5.456233127	4.575544235	1.106814822	0	0	4.002821971	0.825045259	0	1.152728856	0.848983009	1.887074251	1.87390176
gnl|Pdu_trscr_assembly_1|263651	86.98481239	83.90895056	80.05605312	76.15840528	81.14950465	120.730397	85.88491538	73.47952076	106.5109918	73.19471519	104.3620341	47.6366396	90.48253269	68.63316353	109.2057291	64.74634151	108.6759742	61.04303506	97.35534058	84.37583679	78.38556222	115.4616893	80.20065567	109.8106431
comp1198226_c0_seq1	1.604885837	7.514234379	2.830264504	4.820152233	0.911792187	3.603892447	1.363252625	5.343965146	4.630912687	9.667226535	1.710853018	8.074006712	8.639035784	9.7230315	2.213629644	0	7.671245236	4.002821971	2.475135778	0	4.610915425	0.424491505	0	7.870387391
comp1198357_c0_seq1_contamination	3.209771675	8.766606775	5.660529008	4.820152233	3.647168748	7.207784894	8.861142063	10.68793029	23.15456344	9.667226535	6.843412071	26.64422215	12.27652454	17.15829088	5.165135836	4.624738679	12.78540873	9.006349435	7.425407333	0	9.221830849	0.848983009	1.887074251	13.86687302
comp1198407_c0_seq1	34.34455692	6.261861982	30.72858604	42.41733965	39.20706404	16.21751601	23.85692094	35.40376909	18.52365075	26.23961488	27.37364828	36.3330302	19.09681594	22.87772118	8.116642028	4.624738679	5.114163491	9.006349435	13.20072415	0	26.51276369	11.03677912	17.92720539	14.24165338
comp1198419_c0_seq1	1.925863005	5.009489586	4.043235006	0.964030447	0	1.801946223	3.408131563	10.68793029	4.630912687	17.95342071	1.710853018	10.49620873	7.729663596	10.86691756	1.106814822	4.624738679	5.114163491	5.003527464	2.475135778	0	0	2.122457523	3.774148502	8.245167743
comp1198512_c0_seq1	6.41954335	6.261861982	7.277823011	14.4604567	20.9712203	10.81167734	6.816263125	7.347952076	13.89273806	12.42929126	8.554265089	3.229602685	13.18589672	6.291373323	4.058321014	13.87421604	20.45665396	9.006349435	6.600362074	14.06263947	4.610915425	9.763304606	9.435371256	14.61643373
comp1198532_c0_seq1	2.246840172	2.504744793	4.043235006	9.640304465	0.911792187	0	7.497889438	2.00398693	0	2.762064724	1.710853018	9.688808054	2.27343047	5.719430294	2.582567918	2.31236934	1.278540873	1.000705493	2.475135778	0	0	2.122457523	2.830611377	4.122583872
comp1198575_c0_seq1	351.7909756	795.2564718	490.0400827	377.899935	489.6324045	1059.544379	401.4778981	476.2808936	546.4476971	407.4045468	340.4597505	386.7449215	510.1577974	280.8240274	413.9487435	957.3209066	958.9056545	471.3322871	377.8707287	1012.510042	482.9933907	499.6265009	456.6719688	504.4543538
comp1198646_c0_seq1	0.320977167	5.009489586	1.212970502	0.964030447	0	1.801946223	0	1.335991286	314.9020627	0	1.710853018	6.459205369	0.454686094	1.143886059	0	0	0	0	0	0	0	0.424491505	0.943537126	1.124341056
comp1198666_c0_seq1	2.56781734	22.54270314	2.425941004	4.820152233	3.647168748	3.603892447	4.771384188	5.343965146	0	6.905161811	5.132559053	7.266606041	3.637488751	7.435259382	2.582567918	2.31236934	7.671245236	2.001410985	4.950271555	14.06263947	2.305457712	2.546949028	5.661222753	7.120826688
comp1198704_c0_seq1	2.246840172	7.514234379	3.638911505	3.856121786	1.823584374	9.009731117	0	6.011960789	4.630912687	0	3.421706036	8.074006712	3.637488751	4.003601206	0.737876548	0	1.278540873	0	3.300181037	56.25055786	2.305457712	1.273474514	0	1.87390176
comp1198802_c0_seq1	0.962931502	6.261861982	2.830264504	1.928060893	1.823584374	1.801946223	2.72650525	2.671982573	9.261825375	1.381032362	0	5.651804698	2.728116563	1.715829088	1.475753096	2.31236934	0	2.001410985	1.650090518	0	1.152728856	1.697966018	2.830611377	1.87390176
comp1198844_c0_seq1	24.07328756	35.0664271	48.92314357	21.20866982	22.79480468	27.02919335	23.85692094	29.3918083	32.41638881	11.0482589	29.0845013	29.87382483	26.37179345	17.73023391	28.77718537	20.81132406	25.57081745	13.00917141	22.276222	0	61.09462938	24.19601576	19.81427964	16.11555513
comp1198856_c0_seq1	0.641954335	5.009489586	4.447558506	5.784182679	0.911792187	1.801946223	4.089757875	7.347952076	4.630912687	4.143097086	1.710853018	7.266606041	1.818744376	4.575544235	2.951506192	0	1.278540873	2.001410985	3.300181037	0	1.152728856	0.848983009	0	4.122583872
comp1198879_c0_seq1	4.493680345	7.514234379	6.469176009	5.784182679	3.647168748	3.603892447	6.134636813	10.68793029	13.89273806	11.0482589	5.132559053	17.76281477	7.729663596	17.73023391	3.320444466	0	10.22832698	6.004232956	5.775316814	0	2.305457712	1.697966018	0.943537126	10.49384986
comp1198905_c0_seq1	1.604885837	1.252372396	1.212970502	0.964030447	0	1.801946223	4.089757875	5.343965146	4.630912687	0	1.710853018	0.807400671	5.456233127	2.287772118	0.737876548	0	2.557081745	4.002821971	0.825045259	0	0	0.424491505	0.943537126	4.497364224
comp1198911_c0_seq1	792.8136037	1070.778399	868.0825558	808.8215446	875.3204996	1250.550679	788.6416436	804.9347501	875.2424979	722.2799254	747.6427688	673.3721598	866.1770089	769.2633745	943.0062284	1158.497039	1357.810407	763.538291	900.949423	1406.263947	820.7429456	888.8852107	819.9337621	1003.287002
comp1198937_c0_seq1	2066.771981	341.8976642	321.437183	1272.520189	1926.616891	263.0841486	870.4368011	1472.930393	2829.487652	1941.731501	1346.441325	2133.152573	661.1135805	1687.231937	745.6242518	1089.125959	452.6034689	675.4762076	672.4118862	196.8769525	1221.892588	491.1366708	773.700443	824.141994
gnl|Pdu_trscr_assembly_1|16030	205.7463644	331.8786851	119.2754327	200.5183329	184.1820218	308.1328042	136.3252625	181.694815	305.6402374	113.2446537	130.0248294	170.3615416	102.7590572	164.1476494	74.15659308	152.6163764	175.1600996	53.03739111	85.80470696	56.25055786	174.0620573	87.02075845	106.6196952	102.6898164
comp1198986_c0_seq1	19.25863005	0	8.895117013	17.35254804	0	0	15.67740519	25.38383444	9.261825375	15.19135598	10.26511811	2.422202014	50.92484252	20.58994906	1.106814822	0	0	1.000705493	14.02576941	0	72.62191794	0	10.37890838	1.124341056
comp1198988_c0_seq1	0.641954335	1.252372396	4.043235006	0	0.911792187	0	5.4530105	9.351939005	0	6.905161811	0	8.881407383	9.093721878	9.15108847	1.84469137	0	7.671245236	0	1.650090518	0	2.305457712	0.424491505	0.943537126	8.994728447
comp1199082_c0_seq1	0.641954335	3.757117189	7.277823011	7.712243572	0	1.801946223	0.681626313	5.343965146	0	6.905161811	3.421706036	12.11101007	9.548407972	10.86691756	2.213629644	0	7.671245236	5.003527464	4.950271555	14.06263947	1.152728856	1.697966018	0.943537126	8.619948095
comp1199107_c0_seq1	42.04800894	21.29033074	26.68535104	24.10076116	41.03064842	63.06811782	23.85692094	28.05581702	13.89273806	17.95342071	13.68682414	50.05884161	15.0046411	22.30577815	11.80602477	9.249477359	34.52060356	6.004232956	19.80108622	0	21.90184827	15.28169417	11.32244551	24.36072288
comp1199108_c0_seq1	90.51556123	53.85201305	115.6365212	68.4461617	88.44384215	32.43503202	89.97467326	78.15549026	18.52365075	62.1464563	58.1690026	60.55505034	95.93876581	61.76984717	123.5943218	30.06080142	69.04120713	86.06067238	80.02939014	56.25055786	123.3419876	115.8861808	96.24078681	89.19772377
comp1199217_c0_seq1	0.641954335	3.757117189	1.617294002	3.856121786	0.911792187	1.801946223	2.044878938	4.675969503	13.89273806	2.762064724	3.421706036	8.074006712	3.637488751	8.007202411	3.68938274	2.31236934	2.557081745	3.002116478	3.300181037	28.12527893	2.305457712	0	4.717685628	5.996485632
comp1199274_c0_seq1	26.32012773	12.52372396	49.73179057	35.66912652	42.85423279	16.21751601	51.80359975	8.683943362	0	45.57406795	46.19303148	14.53321208	24.55304907	19.446063	18.81585198	30.06080142	30.68498095	21.01481535	19.80108622	0	48.41461196	25.46949028	10.37890838	15.74077478
comp1199275_c0_seq1	0.641954335	3.757117189	1.212970502	2.89209134	0.911792187	0	2.72650525	4.007973859	0	4.143097086	1.710853018	3.229602685	5.001547033	4.003601206	0	0	0	0	0.825045259	0	1.152728856	0	1.887074251	1.87390176
comp1199327_c0_seq1	17.01178988	10.01897917	7.277823011	34.70509608	40.11885623	12.61362356	19.76716306	49.4316776	143.5582933	34.52580905	15.39767716	71.05125906	12.73121063	57.76624597	3.68938274	18.49895472	10.22832698	6.004232956	5.775316814	84.37583679	34.58186568	1.273474514	7.548297004	10.86863021
comp1199350_c0_seq1	12.51810953	18.78558595	5.660529008	16.38851759	24.61838905	27.02919335	13.63252625	2.671982573	0	9.667226535	27.37364828	13.72581141	19.09681594	18.87411997	11.43708649	4.624738679	23.01373571	31.02187027	9.90054311	14.06263947	16.13820399	7.216355578	14.15305688	47.5971047
comp1199408_c0_seq1	0.962931502	0	1.617294002	2.89209134	0.911792187	7.207784894	2.72650525	4.675969503	9.261825375	4.143097086	5.132559053	9.688808054	2.27343047	7.435259382	2.213629644	0	0	3.002116478	0.825045259	0	1.152728856	0.848983009	0	3.74780352
comp1199413_c0_seq1	22.14742456	7.514234379	9.703764014	10.60433491	19.14763593	10.81167734	9.542768376	4.675969503	0	6.905161811	11.97597112	6.459205369	6.820291409	4.575544235	15.86434578	13.87421604	8.949786109	5.003527464	4.950271555	0	2.305457712	35.23279488	13.20951976	16.11555513
comp1199423_c0_seq1	2.246840172	6.261861982	3.234588005	5.784182679	0.911792187	9.009731117	1.363252625	6.011960789	9.261825375	6.905161811	0	9.688808054	6.820291409	16.01440482	2.213629644	0	2.557081745	5.003527464	5.775316814	14.06263947	0	0.848983009	0.943537126	9.744289151
comp1199428_c0_seq1	326.1128022	170.3226459	46.09287907	254.5040379	272.6258639	70.27590271	227.6631884	232.4624838	338.0566262	705.7075371	441.4000786	324.5750698	80.02475253	243.6477305	57.55437075	110.9937283	79.26953411	165.1164063	179.8598665	14.06263947	102.5928682	37.77974391	83.03126705	179.8945689
comp1199432_c0_seq1	159.2046751	201.6319558	170.6245172	119.5397754	164.1225937	221.6393855	229.026441	72.81152511	46.30912687	254.1099546	234.3868634	61.36245101	247.3492351	164.7195925	512.0863243	282.1090594	465.3888777	499.3520409	398.4968602	267.1901498	104.8983259	487.3162473	268.9080808	397.6419534
comp1199610_c0_seq1	0.641954335	1.252372396	0.404323501	0.964030447	0	0	0.681626313	0	0	0	0	4.037003356	3.637488751	1.143886059	0.368938274	0	1.278540873	0	1.650090518	0	3.458186568	0.424491505	0	0.374780352
comp1199673_c0_seq1	0.320977167	1.252372396	2.021617503	0.964030447	0	1.801946223	2.044878938	1.335991286	0	4.143097086	0	2.422202014	0.909372188	2.287772118	0.368938274	0	0	2.001410985	0	0	0	0	0	1.124341056
comp1199727_c0_seq1	64.83738783	43.83303388	67.9263481	42.41733965	41.03064842	43.24670936	40.21595244	36.07176474	78.72551568	35.90684142	39.34961941	50.86624228	35.46551532	49.75904356	33.57338294	73.99581887	34.52060356	16.01128788	29.70162933	0	69.16373137	30.98787984	41.51563352	26.60940499
comp1199747_c0_seq1	0.641954335	1.252372396	1.617294002	1.928060893	0	1.801946223	1.363252625	6.011960789	4.630912687	5.524129449	0	1.614801342	5.456233127	4.003601206	1.84469137	0	5.114163491	1.000705493	0.825045259	0	0	0.424491505	0.943537126	2.248682112
comp1199768_c0_seq1	8.666383522	7.514234379	14.55564602	19.28060893	5.470753123	1.801946223	6.134636813	0.667995643	4.630912687	0	3.421706036	4.037003356	15.91401329	12.01080362	3.320444466	2.31236934	12.78540873	0	11.55063363	0	16.13820399	0	3.774148502	2.998242816
comp1199836_c0_seq2	1.28390867	2.504744793	0.404323501	1.928060893	0.911792187	0	0	0.667995643	9.261825375	1.381032362	0	3.229602685	4.092174845	1.143886059	0.368938274	0	0	1.000705493	0	0	0	0	0	1.124341056
comp1199845_c0_seq1	1.28390867	6.261861982	4.851882007	3.856121786	0	0	2.72650525	6.011960789	18.52365075	8.286194173	1.710853018	3.229602685	7.274977502	8.007202411	3.320444466	0	1.278540873	2.001410985	1.650090518	0	0	0.424491505	0.943537126	4.497364224
comp1199870_c0_seq1	90.8365384	107.7040261	97.84628714	72.30228349	69.29620622	46.85060181	57.25661025	76.81949897	69.46369031	91.1481359	65.01241468	79.93266645	93.21064925	85.79145441	116.9534329	69.37108019	63.92704364	82.0578504	88.27984273	98.43847626	104.8983259	99.75550358	74.53943292	106.8124003
comp1199918_c0_seq1	1.604885837	3.757117189	4.851882007	4.820152233	0.911792187	1.801946223	2.044878938	3.339978216	13.89273806	11.0482589	3.421706036	11.3036094	9.548407972	9.7230315	2.213629644	2.31236934	6.392704364	7.004938449	3.300181037	0	3.458186568	1.697966018	0	7.49560704
comp1199950_c0_seq1	45.89973495	48.84252346	50.13611407	80.01452706	67.47262184	54.0583867	42.26083138	65.46357304	41.67821419	66.28955338	59.87985562	95.2732792	90.02784659	93.79865682	27.30143228	39.31027877	51.14163491	52.03668562	37.95208192	14.06263947	56.48371395	22.49804974	53.78161616	70.45870617
comp1199977_c0_seq1	0.320977167	1.252372396	0	3.856121786	0	0	0.681626313	3.339978216	0	0	6.843412071	3.229602685	0.909372188	1.143886059	1.84469137	0	0	0	0	0	1.152728856	0.424491505	0	1.499121408
comp1200030_c0_seq1	0.641954335	1.252372396	2.021617503	0.964030447	0	0	2.72650525	1.335991286	0	2.762064724	1.710853018	5.651804698	7.274977502	5.147487264	1.106814822	2.31236934	2.557081745	2.001410985	2.475135778	0	0	0.424491505	1.887074251	4.497364224
comp1200137_c0_seq1	3.209771675	11.27135157	8.895117013	9.640304465	1.823584374	23.4253009	4.771384188	18.70387801	18.52365075	16.57238835	8.554265089	28.25902349	11.82183844	29.74103753	7.747703754	9.249477359	11.50686785	14.0098769	6.600362074	42.1879184	2.305457712	0.424491505	4.717685628	24.36072288
gnl|Pdu_trscr_assembly_1|6614	3477.145655	2805.314168	3258.847415	4414.295415	4107.623803	2832.659463	3508.330631	3221.742987	2357.134558	3498.154973	3700.575077	3777.82774	3146.882456	3347.010608	2736.415178	3135.572825	2690.049996	2526.781369	2634.369513	2095.33328	4172.878459	2681.937326	3017.431728	2728.775743
comp1200167_c0_seq1	588.0301708	234.1936381	765.3843866	518.6483802	450.4253404	135.1459668	522.8073817	680.6875605	268.5929359	477.8371973	393.4961941	475.5589953	519.2515192	400.3601206	517.9893367	159.5534844	140.639496	488.3442805	396.8467697	548.4429392	684.7209406	470.7610786	518.9454191	584.6573491
gnl|Pdu_trscr_assembly_1|7463	377.1481718	234.1936381	457.6942027	288.2451035	302.7150061	205.4218695	374.2128456	379.4215254	259.3311105	229.2513721	295.9775721	339.1082819	328.7380459	320.8600395	394.0260767	224.2998259	226.3017345	276.194716	433.1487611	379.6912656	463.3970002	431.7078602	396.2855927	293.4530156
comp1200259_c0_seq1	1.925863005	8.766606775	2.425941004	2.89209134	0	0	2.044878938	4.675969503	9.261825375	4.143097086	1.710853018	4.844404027	6.365605315	6.863316353	3.320444466	2.31236934	5.114163491	4.002821971	3.300181037	14.06263947	3.458186568	0.848983009	0.943537126	6.746046336
gnl|Pdu_trscr_assembly_1|334453	3.530748842	7.514234379	6.87349951	2.89209134	0.911792187	3.603892447	3.408131563	2.671982573	0	9.667226535	1.710853018	9.688808054	6.365605315	6.863316353	5.903012384	2.31236934	6.392704364	4.002821971	1.650090518	0	3.458186568	1.697966018	0	7.49560704
comp1200415_c0_seq1	1.28390867	0	1.212970502	0	0	0	0.681626313	2.00398693	0	4.143097086	0	4.037003356	2.728116563	2.287772118	0.368938274	0	0	2.001410985	0.825045259	0	0	0.424491505	1.887074251	2.623462464
comp1200448_c0_seq1	1.604885837	8.766606775	2.021617503	4.820152233	0.911792187	3.603892447	1.363252625	7.347952076	9.261825375	8.286194173	8.554265089	4.844404027	7.274977502	14.87051876	2.582567918	2.31236934	10.22832698	6.004232956	3.300181037	14.06263947	1.152728856	0.848983009	0.943537126	7.120826688
comp1200496_c0_seq1	5.777589015	2.504744793	8.086470012	6.748213126	8.206129684	1.801946223	2.72650525	10.01993465	4.630912687	11.0482589	5.132559053	7.266606041	3.182802657	14.29857573	2.951506192	2.31236934	5.114163491	1.000705493	12.37567889	28.12527893	9.221830849	2.971440532	2.830611377	7.870387391
gnl|Pdu_trscr_assembly_1|7009	144.7607025	257.9887137	217.5260433	123.3958972	95.73817964	259.4802562	102.9255732	256.510327	222.283809	82.86194173	152.2659186	184.087353	195.0603343	125.2555234	221.7319027	203.4885019	248.0369293	151.1065294	147.6831014	210.939592	306.6258757	170.6455849	175.4979054	169.0259387
comp1200559_c0_seq1	0	17.53321355	0	0	7.294337497	10.81167734	0.681626313	0	0	0	0	3.229602685	0.454686094	1.715829088	0.737876548	2.31236934	1.278540873	1.000705493	0	0	0	0	0	1.124341056
comp1200615_c0_seq1	4.493680345	12.52372396	12.53402852	6.748213126	4.558960935	18.01946223	14.31415256	17.36788672	9.261825375	11.0482589	0	27.45162282	17.27807157	28.02520844	9.223456851	4.624738679	21.73519484	9.006349435	11.55063363	42.1879184	2.305457712	1.697966018	5.661222753	21.73726041
comp1200627_c0_seq2	0.962931502	1.252372396	1.212970502	2.89209134	0	0	0	1.335991286	0	0	0	1.614801342	2.27343047	4.003601206	0.737876548	0	0	3.002116478	0	0	0	0	0	1.499121408
comp1200650_c0_seq1	3.85172601	17.53321355	5.256205508	7.712243572	1.823584374	5.40583867	7.497889438	8.015947719	18.52365075	6.905161811	1.710853018	20.99241745	13.18589672	12.01080362	2.582567918	2.31236934	7.671245236	7.004938449	4.125226296	0	0	2.971440532	1.887074251	10.1190695
comp1200699_c1_seq1	1.604885837	8.766606775	0	0.964030447	0	0	0.681626313	2.00398693	0	1.381032362	1.710853018	5.651804698	4.546860939	6.291373323	1.475753096	4.624738679	1.278540873	1.000705493	0	0	1.152728856	0.424491505	0	5.996485632
comp1200705_c0_seq1	19.25863005	72.63759899	62.67014259	54.94973545	24.61838905	61.2661716	36.80782088	52.10366017	69.46369031	42.81200323	37.63876639	90.42887517	50.92484252	94.94254288	31.72869157	13.87421604	53.69871665	44.03104168	40.4272177	42.1879184	21.90184827	11.46127062	13.20951976	76.08041145
comp1200743_c0_seq1_contamination	356.9266102	222.9222866	361.4652095	337.4106563	315.4800967	214.4316006	348.992672	128.2551635	129.6655552	378.4028672	434.5566665	201.0427671	320.0990101	366.0435388	365.6178296	157.2411151	205.8450805	401.2829026	563.505912	239.0648709	272.0440101	308.6053239	415.1563352	276.2131194
comp1201640_c0_seq1	3.530748842	6.261861982	0.808647001	0	3.647168748	0	1.363252625	0.667995643	4.630912687	2.762064724	0	4.037003356	1.364058282	2.287772118	0	4.624738679	1.278540873	2.001410985	1.650090518	14.06263947	0	2.546949028	0	3.74780352
comp1201878_c0_seq1	919.920562	147.7799428	548.6669903	942.8217767	931.8516152	209.0257619	660.4958969	424.8452291	41.67821419	578.6525597	398.6287531	125.147104	219.1586973	533.0509034	603.9519546	60.12160283	111.2330559	505.3562738	444.6993947	112.5011157	244.3785175	873.179025	481.203934	367.6595253
comp1203204_c0_seq1	0	0	0	0	0	0	2.044878938	2.00398693	0	2.762064724	0	1.614801342	0.454686094	0.571943029	0	0	1.278540873	1.000705493	0	0	0	0	0	0.749560704
comp1203618_c0_seq1	0	2.504744793	0.808647001	0	0	0	0.681626313	1.335991286	0	2.762064724	0	0.807400671	0.454686094	2.859715147	0.368938274	0	0	2.001410985	0	0	0	0	0	0.374780352
comp1204168_c0_seq1	0.320977167	0	0	0.964030447	0.911792187	0	0	2.671982573	0	0	0	0.807400671	2.27343047	0.571943029	0.368938274	2.31236934	0	0	0.825045259	0	0	0.848983009	0	0.374780352
comp1204969_c0_seq1	8.666383522	12.52372396	9.299440513	6.748213126	5.470753123	19.82140846	10.906021	9.351939005	13.89273806	20.71548543	17.10853018	12.91841074	30.91865439	22.87772118	9.223456851	13.87421604	10.22832698	31.02187027	7.425407333	140.6263947	8.069101993	3.820423541	11.32244551	24.36072288
comp1205089_c0_seq2	0.641954335	0	0	0	0	0	0	0	0	0	0	0	0	0	0	0	0	0	0.825045259	0	0	0	0	0
comp1205272_c0_seq1	4.172703177	12.52372396	6.469176009	8.676274019	1.823584374	10.81167734	14.31415256	23.37984751	13.89273806	12.42929126	1.710853018	32.29602685	17.73275766	21.16189209	6.640888932	4.624738679	10.22832698	13.00917141	9.90054311	28.12527893	1.152728856	1.273474514	7.548297004	9.744289151
gnl|Pdu_trscr_assembly_1|9291	472.7993677	771.4613962	762.1497986	424.1733965	329.1569795	535.1780284	539.1664132	590.5081486	296.378412	455.7406795	360.9899868	546.6102544	736.136786	476.4285435	778.8286965	781.5808368	799.0880455	938.6617522	651.7857548	1335.950749	658.2081769	804.4114012	546.3079957	776.5448893
comp1205708_c0_seq1	0.641954335	1.252372396	0.404323501	0	0	0	0	3.339978216	0	0	0	0	1.818744376	2.287772118	0	0	2.557081745	1.000705493	0.825045259	0	1.152728856	0	0.943537126	1.499121408
comp1206550_c0_seq1	0.320977167	0	0	0	0	1.801946223	0	0	0	0	0	0.807400671	0	0	0	0	0	0	0	0	1.152728856	0	0	0
comp1206737_c0_seq1	0.962931502	0	1.617294002	0.964030447	0	0	2.044878938	3.339978216	4.630912687	6.905161811	0	4.037003356	4.546860939	2.859715147	2.951506192	2.31236934	1.278540873	3.002116478	0	0	3.458186568	0.424491505	1.887074251	2.248682112
comp1206868_c0_seq1	2.246840172	11.27135157	4.043235006	8.676274019	0	1.801946223	4.771384188	5.343965146	4.630912687	1.381032362	1.710853018	8.881407383	5.456233127	3.431658176	4.058321014	0	1.278540873	4.002821971	0.825045259	0	2.305457712	2.122457523	3.774148502	2.998242816
comp1207343_c0_seq1	0.641954335	1.252372396	1.212970502	0	0.911792187	0	2.044878938	2.671982573	4.630912687	4.143097086	1.710853018	8.074006712	4.546860939	1.715829088	2.582567918	0	1.278540873	0	0.825045259	14.06263947	0	0.424491505	1.887074251	3.373023168
comp1207973_c0_seq1	1294.179939	25.04744793	452.8423207	1033.440639	574.4290779	113.5226121	342.8580352	905.1340966	398.2584911	520.6492005	872.5350391	639.4613316	423.7674395	544.489764	559.6793617	221.9874566	162.3746908	458.3231157	532.1541922	140.6263947	706.6227888	309.4543069	321.7461598	366.1604039
comp1208387_c0_seq1	114.5888488	38.82354429	163.3466942	183.1657848	94.82638746	64.87006404	110.4234626	144.9550546	50.94003956	172.6290453	174.5070078	250.2942081	85.02629956	205.3275475	101.8269636	108.681359	49.86309404	154.1086459	103.1306574	407.8165445	365.4150474	81.92686039	123.6033634	123.6775162
comp1209289_c0_seq1	5.456611847	7.514234379	7.682146511	1.928060893	0	7.207784894	8.861142063	9.351939005	9.261825375	15.19135598	6.843412071	18.57021544	10.00309407	18.30217694	4.796197562	2.31236934	10.22832698	7.004938449	3.300181037	14.06263947	1.152728856	2.122457523	3.774148502	11.24341056
comp1209686_c0_seq1_contamination	2.246840172	2.504744793	5.256205508	1.928060893	0	5.40583867	4.089757875	2.00398693	9.261825375	1.381032362	0	9.688808054	5.910919221	5.719430294	1.84469137	0	2.557081745	2.001410985	0	14.06263947	0	1.273474514	0	4.872144576
comp1209773_c0_seq1	0.641954335	0	0.808647001	1.928060893	0	1.801946223	1.363252625	2.00398693	0	0	0	10.49620873	3.637488751	1.715829088	0	2.31236934	1.278540873	0	1.650090518	28.12527893	9.221830849	0.848983009	1.887074251	0.374780352
comp1209956_c0_seq1	0.641954335	0	1.212970502	0	0	0	0.681626313	0	0	0	0	0	0	0	0	0	0	1.000705493	0	0	2.305457712	0	0.943537126	0
comp1210211_c0_seq1	81.84917771	43.83303388	67.9263481	77.12243572	79.32592028	54.0583867	37.48944719	94.85538134	55.57095225	51.0981974	34.21706036	74.28086175	32.73739876	50.33098659	19.55372852	34.68554009	20.45665396	23.01622633	27.22649355	28.12527893	100.2874105	27.5919478	34.91087365	35.60413344
comp1210872_c0_seq2	5.13563468	8.766606775	6.064852509	7.712243572	13.67688281	1.801946223	20.44878938	7.347952076	0	13.81032362	1.710853018	4.844404027	5.910919221	12.01080362	14.75753096	11.5618467	7.671245236	13.00917141	16.50090518	0	9.221830849	14.00821965	13.20951976	13.49209267
comp1211624_c0_seq1	2.56781734	8.766606775	9.299440513	8.676274019	0	5.40583867	2.044878938	13.35991286	23.15456344	13.81032362	3.421706036	16.14801342	8.639035784	18.87411997	2.951506192	6.937108019	12.78540873	12.00846591	2.475135778	0	0	1.273474514	4.717685628	17.23989619
comp1211891_c0_seq1_contamination	5.456611847	11.27135157	19.00320453	8.676274019	0.911792187	19.82140846	2.72650525	32.06379088	27.78547612	15.19135598	11.97597112	20.99241745	12.73121063	9.7230315	2.951506192	60.12160283	6.392704364	3.002116478	7.425407333	56.25055786	11.52728856	5.093898055	3.774148502	13.49209267
comp1212190_c0_seq1	0.962931502	3.757117189	4.447558506	2.89209134	0	1.801946223	3.408131563	12.69191722	0	8.286194173	1.710853018	10.49620873	5.456233127	16.01440482	2.213629644	0	3.835622618	0	4.950271555	0	0	0.848983009	0.943537126	5.246924928
comp1212288_c0_seq1	0.962931502	2.504744793	1.212970502	0	0.911792187	1.801946223	0.681626313	0	0	0	0	0	0	0	0.368938274	0	0	2.001410985	0	0	2.305457712	0.848983009	0	0
comp1213217_c0_seq1	12.8390867	6.261861982	9.299440513	53.02167456	34.64810311	14.41556979	13.63252625	39.41174295	41.67821419	20.71548543	23.95194225	23.41461946	9.093721878	12.58274665	45.74834598	27.74843208	7.671245236	9.006349435	30.52667459	14.06263947	38.04005225	31.41237134	14.15305688	26.98418534
comp1214062_c0_seq1	0	2.504744793	0	0	0.911792187	0	1.363252625	2.671982573	0	1.381032362	0	1.614801342	0.909372188	0	0.368938274	0	0	0	0	0	0	0	0.943537126	0.374780352
comp1214934_c0_seq1	0.962931502	0	0.404323501	0	0.911792187	1.801946223	0	0	0	0	0	0.807400671	0	1.715829088	0	0	0	1.000705493	1.650090518	0	0	0	1.887074251	0.374780352
comp1215168_c0_seq1	0.641954335	3.757117189	1.212970502	0	0	1.801946223	2.044878938	2.671982573	4.630912687	2.762064724	1.710853018	5.651804698	4.092174845	5.147487264	3.320444466	2.31236934	3.835622618	4.002821971	0	0	3.458186568	0.424491505	1.887074251	0.749560704
comp1215470_c0_seq1	1.604885837	0	6.064852509	3.856121786	1.823584374	3.603892447	6.816263125	6.011960789	9.261825375	5.524129449	5.132559053	12.11101007	8.18434969	10.86691756	3.68938274	2.31236934	3.835622618	7.004938449	1.650090518	14.06263947	0	0.848983009	2.830611377	8.619948095
comp1215801_c0_seq1	1255.020725	1172.220563	1665.812822	1523.168106	1206.301064	583.8305764	1523.434809	1058.105099	509.4003956	1194.592993	1320.77853	785.6008531	1299.03817	935.6987961	1893.760161	624.3397217	783.745555	1613.137254	1721.044411	2039.082723	1400.56556	1516.283654	1530.417218	1538.098565
comp1216159_c0_seq1	0	0	0	0	0	0	0.681626313	3.339978216	0	4.143097086	0	0	0	1.143886059	0	0	0	0	0	0	3.458186568	0	0.943537126	2.623462464
comp1216482_c0_seq1	2.888794507	8.766606775	4.851882007	2.89209134	1.823584374	9.009731117	6.134636813	12.02392158	0	13.81032362	3.421706036	14.53321208	10.00309407	13.15468968	2.951506192	2.31236934	7.671245236	9.006349435	3.300181037	0	2.305457712	1.697966018	1.887074251	10.1190695
comp1216574_c0_seq1	0.641954335	1.252372396	1.617294002	2.89209134	0	0	0.681626313	2.671982573	0	2.762064724	0	5.651804698	2.27343047	4.575544235	0	0	1.278540873	1.000705493	0.825045259	0	0	0	1.887074251	1.87390176
comp1216867_c0_seq1	0.320977167	2.504744793	4.043235006	5.784182679	0.911792187	5.40583867	4.089757875	6.679956432	4.630912687	6.905161811	8.554265089	10.49620873	3.182802657	7.435259382	5.53407411	0	3.835622618	6.004232956	2.475135778	14.06263947	1.152728856	1.273474514	2.830611377	8.245167743
comp1217170_c0_seq1	2.246840172	1.252372396	3.234588005	4.820152233	4.558960935	0	6.816263125	1.335991286	4.630912687	2.762064724	5.132559053	7.266606041	5.910919221	6.291373323	4.796197562	9.249477359	6.392704364	5.003527464	8.250452592	0	13.83274627	5.51838956	4.717685628	1.87390176
comp1217539_c0_seq1	1.28390867	0	0	0	0	0	0	1.335991286	0	0	0	2.422202014	0.454686094	0.571943029	0	2.31236934	0	0	0.825045259	0	0	0.424491505	0	0
comp1217782_c0_seq1	0.320977167	0	0	0.964030447	0.911792187	0	1.363252625	4.007973859	0	0	3.421706036	0.807400671	0.454686094	1.715829088	0	0	0	0	0.825045259	0	0	0	0	0
comp1217841_c0_seq1	209.9190675	374.4593465	526.8335213	146.5326279	131.2980749	1041.524917	179.2677202	379.4215254	981.7534897	128.4360097	256.6279527	398.0485309	447.8658025	206.4714336	633.4670165	430.1006972	1593.061927	397.2800806	457.9001189	590.6308576	466.8551867	531.0388723	332.1250682	469.2250007
comp1218050_c0_seq1	73.50377135	57.60913024	61.05284859	45.30943099	63.8254531	68.47395649	47.71384188	70.13954254	50.94003956	58.00335921	42.77132544	50.86624228	55.92638955	52.04681567	60.87481521	46.24738679	76.71245236	50.03527464	66.82866599	42.1879184	55.3309851	63.24923419	74.53943292	67.46046336
comp1218302_c0_seq1	1.925863005	3.757117189	3.234588005	1.928060893	1.823584374	1.801946223	1.363252625	1.335991286	18.52365075	1.381032362	1.710853018	12.11101007	9.093721878	5.147487264	0.737876548	0	3.835622618	1.000705493	4.950271555	0	1.152728856	0.424491505	0	5.246924928
comp1219119_c0_seq1	1.28390867	2.504744793	1.212970502	0	0	0	0	0.667995643	0	0	1.710853018	1.614801342	1.364058282	2.859715147	0.737876548	0	2.557081745	1.000705493	2.475135778	0	0	0.848983009	0.943537126	2.998242816
comp1219156_c0_seq1	14.44397254	20.03795834	0.404323501	0.964030447	10.94150625	5.40583867	0	0.667995643	0	0	0	0	0.454686094	0	0.368938274	0	1.278540873	13.00917141	9.075497851	0	0	6.791864074	0	0.374780352
comp1219318_c0_seq1	0.320977167	1.252372396	0.404323501	0	0.911792187	1.801946223	1.363252625	0	0	4.143097086	0	2.422202014	1.364058282	1.715829088	0.737876548	0	1.278540873	1.000705493	1.650090518	0	0	0.424491505	0	1.87390176
comp1219546_c0_seq1	0.320977167	0	0	4.820152233	1.823584374	1.801946223	0	0.667995643	0	2.762064724	1.710853018	0.807400671	1.364058282	0.571943029	0	0	1.278540873	0	0	0	0	0	0	0.749560704
comp1219690_c0_seq1	1.925863005	0	4.043235006	0	1.823584374	1.801946223	0	6.679956432	0	2.762064724	0	3.229602685	0.909372188	2.287772118	0.368938274	0	0	0	0.825045259	0	1.152728856	1.273474514	0.943537126	3.373023168
comp1219722_c0_seq1	0.320977167	2.504744793	4.043235006	0.964030447	0	1.801946223	2.72650525	1.335991286	0	6.905161811	0	5.651804698	4.092174845	3.431658176	1.475753096	0	3.835622618	2.001410985	1.650090518	14.06263947	0	0.424491505	0	4.497364224
comp1219744_c0_seq1	1.28390867	2.504744793	2.425941004	1.928060893	0	3.603892447	0	2.00398693	0	9.667226535	0	8.881407383	5.456233127	4.575544235	1.106814822	0	3.835622618	2.001410985	0.825045259	14.06263947	2.305457712	1.697966018	0	1.87390176
comp1220022_c0_seq1	9.308337857	16.28084115	10.51241102	7.712243572	9.117921871	7.207784894	10.22439469	19.37187365	0	8.286194173	3.421706036	14.53321208	12.73121063	13.72663271	13.65071614	6.937108019	1.278540873	14.0098769	8.250452592	0	3.458186568	6.367372569	4.717685628	11.24341056
comp1220126_c0_seq1	0.962931502	1.252372396	4.043235006	0.964030447	0	5.40583867	0.681626313	7.347952076	0	4.143097086	3.421706036	2.422202014	5.910919221	6.863316353	0.737876548	0	2.557081745	2.001410985	3.300181037	0	2.305457712	0	1.887074251	1.499121408
comp1220601_c0_seq1	0.962931502	0	2.021617503	4.820152233	3.647168748	0	7.497889438	2.671982573	13.89273806	4.143097086	1.710853018	2.422202014	2.27343047	5.719430294	1.475753096	2.31236934	1.278540873	3.002116478	1.650090518	0	3.458186568	2.122457523	8.49183413	5.62170528
comp1221132_c0_seq1	5.456611847	140.2657084	0	0	48.32498592	30.6330858	0	0	4.630912687	0	0	0.807400671	1.364058282	0	0	0	0	9.006349435	20.62613148	0	0	8.065338588	0	1.124341056
comp1221479_c0_seq1	1.604885837	2.504744793	3.234588005	7.712243572	2.735376561	5.40583867	2.044878938	4.007973859	4.630912687	5.524129449	0	6.459205369	4.092174845	4.575544235	3.68938274	2.31236934	1.278540873	2.001410985	0.825045259	42.1879184	1.152728856	1.273474514	0.943537126	4.122583872
comp1221576_c0_seq2	8.024429187	1.252372396	4.043235006	8.676274019	10.94150625	7.207784894	9.542768376	6.011960789	9.261825375	5.524129449	5.132559053	8.881407383	2.728116563	12.58274665	5.903012384	0	2.557081745	7.004938449	5.775316814	14.06263947	10.37455971	4.669406551	7.548297004	7.870387391
comp1222299_c0_seq1	5.777589015	1.252372396	2.830264504	18.31657848	19.14763593	3.603892447	5.4530105	4.007973859	13.89273806	11.0482589	30.79535432	8.074006712	2.728116563	8.579145441	7.37876548	9.249477359	7.671245236	4.002821971	9.075497851	28.12527893	6.916373137	5.51838956	16.98366826	8.245167743
comp1222859_c0_seq1	1.925863005	5.009489586	7.277823011	4.820152233	1.823584374	1.801946223	2.72650525	13.35991286	13.89273806	9.667226535	1.710853018	16.14801342	6.365605315	10.29497453	3.320444466	2.31236934	0	2.001410985	3.300181037	0	1.152728856	1.697966018	2.830611377	3.74780352
comp1222919_c0_seq1	2.246840172	3.757117189	1.617294002	1.928060893	0.911792187	3.603892447	0.681626313	10.68793029	4.630912687	5.524129449	0	7.266606041	5.001547033	12.01080362	1.84469137	4.624738679	0	0	2.475135778	28.12527893	3.458186568	0.424491505	2.830611377	6.371265984
comp1223419_c0_seq1	2.246840172	12.52372396	12.12970502	1.928060893	2.735376561	7.207784894	3.408131563	15.36389979	37.0473015	17.95342071	5.132559053	20.18501678	10.00309407	18.87411997	8.116642028	6.937108019	5.114163491	5.003527464	8.250452592	42.1879184	9.221830849	2.122457523	2.830611377	13.86687302
comp1223869_c0_seq1	9.629315025	6.261861982	6.87349951	5.784182679	1.823584374	5.40583867	7.497889438	12.02392158	23.15456344	13.81032362	6.843412071	11.3036094	3.637488751	9.15108847	8.116642028	0	2.557081745	4.002821971	4.950271555	14.06263947	4.610915425	4.669406551	5.661222753	5.996485632
comp1224009_c0_seq1	3.530748842	5.009489586	0.404323501	0	0.911792187	0	0.681626313	1.335991286	0	0	0	0	2.728116563	1.715829088	0.737876548	0	2.557081745	4.002821971	2.475135778	0	1.152728856	1.697966018	0.943537126	0.374780352
comp1224434_c0_seq1	0.962931502	0	0	0	0	0	0	0.667995643	0	1.381032362	1.710853018	1.614801342	1.364058282	3.431658176	0	0	0	0	1.650090518	0	0	0.848983009	0	0.374780352
comp1224905_c0_seq1	4.172703177	15.02846876	3.234588005	3.856121786	2.735376561	7.207784894	3.408131563	4.007973859	4.630912687	4.143097086	1.710853018	7.266606041	5.456233127	12.01080362	2.213629644	0	3.835622618	1.000705493	3.300181037	42.1879184	2.305457712	0.424491505	2.830611377	4.122583872
comp1225558_c0_seq1	0.641954335	3.757117189	1.212970502	0.964030447	0.911792187	1.801946223	2.044878938	2.671982573	0	4.143097086	1.710853018	5.651804698	4.092174845	4.575544235	0.368938274	0	2.557081745	3.002116478	0	28.12527893	0	0	0	2.248682112
comp1226242_c0_seq1	1.925863005	11.27135157	2.425941004	4.820152233	2.735376561	5.40583867	3.408131563	4.675969503	9.261825375	6.905161811	3.421706036	16.14801342	5.001547033	6.863316353	1.106814822	0	3.835622618	3.002116478	3.300181037	0	0	0	3.774148502	6.371265984
comp1226347_c0_seq1	2272.839323	3532.94253	3719.371882	1765.139748	1850.93814	3189.444815	3419.71921	2191.02571	2885.058604	1432.13056	2047.891062	1379.847747	2634.451228	3059.323264	12369.02457	8958.118822	15011.34839	5680.004377	8420.411915	6046.93497	1899.697155	9213.163616	4755.427113	4878.515842
comp1226551_c0_seq1	0	1.252372396	0	0.964030447	0	0	2.72650525	0	0	1.381032362	1.710853018	0.807400671	0.909372188	1.715829088	1.84469137	0	0	0	0	0	0	0	0	0.749560704
comp1227232_c0_seq1	0.320977167	6.261861982	2.425941004	0.964030447	0	3.603892447	1.363252625	2.671982573	0	1.381032362	1.710853018	0.807400671	0	0	1.106814822	0	0	1.000705493	0	0	2.305457712	1.273474514	1.887074251	3.373023168
comp1227959_c0_seq1	0.641954335	2.504744793	0.404323501	0.964030447	0	0	0	2.671982573	4.630912687	2.762064724	0	6.459205369	1.818744376	1.143886059	1.106814822	0	1.278540873	3.002116478	1.650090518	0	0	0	0	1.499121408
comp1229585_c0_seq1	0	0	0.404323501	0.964030447	1.823584374	1.801946223	1.363252625	0	0	0	0	0.807400671	0.909372188	0	0.368938274	0	0	1.000705493	0.825045259	0	0	0.848983009	0	0.749560704
comp1229744_c0_seq1	2042.698694	1051.992813	1398.959312	2357.054442	1513.575031	1120.810551	1723.832944	1613.877474	838.1951964	1089.634534	1411.45374	716.971796	867.5410672	1714.685202	1651.736653	1054.440419	845.1155169	906.6391764	3084.844224	1743.767294	1194.227095	1145.278079	1665.343027	1227.405653
comp1229924_c0_seq1	360.4573591	196.6224662	107.5500512	155.2089019	258.0371889	126.1362356	194.9451254	271.8742268	430.6748799	258.2530517	227.5434514	313.2714604	202.7899979	259.6621353	177.0903715	328.3564462	251.8725519	140.098769	171.6094139	84.37583679	327.3749951	135.41279	233.9972071	192.6371009
comp1230091_c0_seq1	2.888794507	5.009489586	4.851882007	0	0	5.40583867	3.408131563	9.351939005	13.89273806	5.524129449	0	12.91841074	4.092174845	9.7230315	2.213629644	2.31236934	1.278540873	1.000705493	0	14.06263947	1.152728856	1.273474514	0	3.373023168
comp1230588_c0_seq1	0.320977167	0	0.808647001	0	0	0	1.363252625	2.00398693	0	2.762064724	1.710853018	0.807400671	1.364058282	1.143886059	0.368938274	0	0	2.001410985	0	28.12527893	0	0	0	1.499121408
comp1230923_c0_seq1	0.641954335	3.757117189	4.043235006	1.928060893	5.470753123	0	6.134636813	0	4.630912687	6.905161811	8.554265089	0	9.548407972	8.007202411	5.53407411	16.18658538	5.114163491	3.002116478	4.125226296	0	5.763644281	6.791864074	4.717685628	4.872144576
comp1231389_c0_seq1	0	1.252372396	0	0	0	0	1.363252625	0	0	1.381032362	0	0	0	0.571943029	0	0	2.557081745	0	0	0	0	0	0	0.374780352
comp1231466_c0_seq1	0.641954335	0	2.830264504	0.964030447	1.823584374	1.801946223	0.681626313	0	0	1.381032362	0	7.266606041	3.637488751	1.715829088	1.106814822	2.31236934	0	7.004938449	1.650090518	0	0	0.848983009	0	1.124341056
comp1232253_c0_seq1	1.28390867	5.009489586	0.404323501	1.928060893	0	7.207784894	0.681626313	3.339978216	0	1.381032362	1.710853018	0.807400671	1.364058282	0.571943029	0.368938274	0	2.557081745	1.000705493	0.825045259	14.06263947	0	0.424491505	0	2.248682112
comp1232583_c0_seq1	7.382474852	16.28084115	3.638911505	11.56836536	6.38254531	18.01946223	3.408131563	7.347952076	4.630912687	9.667226535	18.8193832	7.266606041	3.182802657	6.291373323	1.475753096	36.99790943	7.671245236	4.002821971	8.250452592	28.12527893	19.59639055	8.914321597	6.604759879	3.373023168
comp1232683_c0_seq1	0.962931502	0	0	0	0	0	0	0	0	1.381032362	0	0	0.909372188	0.571943029	0	0	0	1.000705493	0	0	0	0	0	0
comp1232738_c0_seq1	0.320977167	0	0	1.928060893	1.823584374	0	0	0.667995643	0	0	0	3.229602685	1.364058282	0	0	0	1.278540873	0	0	0	0	4.244915046	0	1.124341056
comp1233216_c0_seq1	11.23420086	43.83303388	31.13290955	20.24463938	12.76509062	32.43503202	21.812042	48.76368196	18.52365075	45.57406795	17.10853018	53.2884443	43.64986501	62.91373323	22.87417299	25.43606274	26.84935833	33.02328126	20.62613148	70.31319733	13.83274627	14.43271116	15.09659401	52.09446892
comp1233373_c0_seq1	2.246840172	0	0.808647001	0.964030447	0	0	0	2.00398693	0	2.762064724	0	1.614801342	1.364058282	1.143886059	1.106814822	0	0	0	1.650090518	0	0	0.424491505	0	0.749560704
comp1234122_c0_seq1	0.641954335	3.757117189	0	0.964030447	0	0	0.681626313	2.671982573	4.630912687	1.381032362	3.421706036	3.229602685	2.27343047	1.715829088	0.737876548	0	0	1.000705493	0	0	2.305457712	0	1.887074251	2.623462464
comp1234571_c0_seq1	0.320977167	3.757117189	0	0	0	1.801946223	2.044878938	0.667995643	0	2.762064724	0	2.422202014	0.909372188	1.715829088	0.368938274	0	0	0	0	14.06263947	0	0	0	1.124341056
comp1234630_c0_seq1	1677.1057	1067.021282	1317.285965	1135.627866	1186.241635	814.479693	1246.012899	1643.269282	828.933371	894.9089707	1014.53584	1161.849566	1325.86465	1057.522661	1296.080157	1128.436238	1325.846885	1016.716781	1212.816531	1364.076028	1259.93264	1226.780448	1250.186691	1145.328756
comp1235748_c0_seq1	1.604885837	3.757117189	2.830264504	2.89209134	0	1.801946223	2.72650525	8.015947719	18.52365075	6.905161811	1.710853018	9.688808054	4.546860939	5.719430294	3.68938274	0	3.835622618	2.001410985	3.300181037	0	1.152728856	1.273474514	1.887074251	8.245167743
comp1236442_c0_seq1	1.604885837	2.504744793	2.830264504	0.964030447	0.911792187	1.801946223	3.408131563	4.675969503	0	4.143097086	0	4.844404027	5.910919221	6.863316353	2.213629644	0	0	2.001410985	3.300181037	0	4.610915425	0.424491505	0.943537126	1.499121408
comp1236612_c0_seq1	17.65374421	5.009489586	16.98158702	14.4604567	15.50046718	18.01946223	8.179515751	4.007973859	27.78547612	4.143097086	13.68682414	15.34061275	10.45778016	13.15468968	6.271950658	16.18658538	3.835622618	3.002116478	7.425407333	42.1879184	10.37455971	8.489830092	10.37890838	4.497364224
comp1236662_c0_seq1	1.28390867	7.514234379	4.447558506	0.964030447	1.823584374	3.603892447	1.363252625	3.339978216	4.630912687	2.762064724	0	12.11101007	1.818744376	2.859715147	1.84469137	2.31236934	1.278540873	3.002116478	0.825045259	14.06263947	0	1.697966018	0	1.499121408
comp1238426_c0_seq1	0	1.252372396	0.808647001	0	0	0	1.363252625	0.667995643	4.630912687	0	0	4.844404027	0.909372188	1.143886059	0	0	0	0	0	14.06263947	0	0	0	0.749560704
comp1238452_c0_seq1	3.209771675	11.27135157	2.425941004	1.928060893	0	5.40583867	2.044878938	3.339978216	4.630912687	4.143097086	3.421706036	14.53321208	1.818744376	7.435259382	0.737876548	6.937108019	1.278540873	5.003527464	0.825045259	28.12527893	5.763644281	0.848983009	2.830611377	4.122583872
comp1238986_c0_seq1	129.3537985	116.4706329	147.5780777	129.1800798	107.5914781	142.3537517	125.4192415	122.9111984	60.20186494	127.0549773	111.2054462	121.1101007	124.1293036	134.4066119	141.6722972	101.7442509	111.2330559	143.1008855	148.5081467	379.6912656	189.0475324	110.7922827	136.8128832	176.8963261
comp1241592_c0_seq1	50.3934153	37.57117189	25.87670404	94.47498376	90.26742652	16.21751601	29.99155775	43.41971681	46.30912687	45.57406795	152.2659186	41.9848349	43.19517892	88.65116955	54.60286456	36.99790943	56.2557984	58.04091858	66.82866599	56.25055786	46.10915425	46.69406551	143.4176431	71.20826688
comp1244303_c1_seq1	0	0	0.404323501	0	0	0	0	0	0	1.381032362	0	0	0.454686094	0.571943029	0	0	0	0	0	0	0	0.424491505	0	0
comp1244797_c0_seq1	4084.113479	3660.684515	4091.349502	4616.741808	5267.423465	4665.238772	5305.779217	2946.528782	1778.270472	6953.497943	4975.160576	2754.85109	4072.168657	4397.09801	6782.192291	3584.172476	4524.756149	7401.217824	5074.853389	5990.684412	2672.025489	8814.141602	9105.133262	5593.971534
comp1245434_c0_seq1	13.48104103	2.504744793	23.85508653	3.856121786	10.02971406	1.801946223	4.771384188	4.675969503	4.630912687	6.905161811	6.843412071	16.14801342	4.546860939	20.01800603	2.582567918	0	7.671245236	2.001410985	11.55063363	0	17.29093284	2.971440532	8.49183413	13.49209267
comp1245915_c0_seq1	2.56781734	18.78558595	11.32105802	2.89209134	1.823584374	9.009731117	9.542768376	18.70387801	37.0473015	20.71548543	8.554265089	38.75523222	16.36869938	27.45326541	8.485580303	6.937108019	16.62103135	12.00846591	8.250452592	42.1879184	6.916373137	1.273474514	7.548297004	19.11379795
comp1248126_c0_seq1	0.962931502	1.252372396	2.425941004	0.964030447	0	0	0	0.667995643	4.630912687	0	0	6.459205369	5.456233127	1.143886059	2.213629644	0	3.835622618	1.000705493	0.825045259	0	2.305457712	0	0.943537126	1.124341056
comp1249088_c0_seq1	1.28390867	3.757117189	4.447558506	0.964030447	0.911792187	3.603892447	0.681626313	2.671982573	0	4.143097086	5.132559053	7.266606041	0.909372188	4.003601206	0.737876548	0	1.278540873	2.001410985	0.825045259	0	0	1.273474514	0	2.623462464
comp1249128_c0_seq1	0.320977167	1.252372396	1.617294002	0.964030447	0	0	1.363252625	0.667995643	0	1.381032362	0	0	0.454686094	1.143886059	0	0	0	1.000705493	0.825045259	0	1.152728856	0	0	0.374780352
comp1252590_c0_seq1_contamination	8.666383522	15.02846876	10.51241102	13.49642625	1.823584374	10.81167734	7.497889438	32.73178652	23.15456344	19.33445307	6.843412071	24.22202014	18.18744376	18.87411997	4.427259288	36.99790943	11.50686785	11.00776042	10.72558837	112.5011157	18.4436617	7.216355578	6.604759879	20.61291936
comp1253291_c0_seq1	0.641954335	1.252372396	0.808647001	0.964030447	0	0	0.681626313	7.347952076	4.630912687	0	0	5.651804698	3.182802657	1.715829088	0	0	0	0	0	0	1.152728856	1.273474514	0	0.749560704
comp1253965_c0_seq1	2.246840172	3.757117189	4.043235006	5.784182679	2.735376561	3.603892447	5.4530105	14.02790851	9.261825375	12.42929126	1.710853018	22.60721879	20.00618813	18.87411997	7.009827206	2.31236934	10.22832698	10.00705493	4.950271555	0	4.610915425	1.273474514	3.774148502	13.49209267
comp1255451_c0_seq1	0.962931502	1.252372396	0	0	0	1.801946223	0	2.00398693	0	1.381032362	0	2.422202014	0.909372188	1.143886059	0	0	1.278540873	0	0	0	0	0	0.943537126	0.374780352
comp1256505_c1_seq1	0.320977167	5.009489586	0.808647001	1.928060893	2.735376561	5.40583867	2.044878938	0.667995643	0	1.381032362	0	0	0	1.715829088	0.737876548	2.31236934	0	2.001410985	2.475135778	0	0	0.424491505	0	0.374780352
comp1257501_c0_seq1	0.320977167	0	0.808647001	0	1.823584374	0	2.72650525	1.335991286	0	0	0	4.844404027	1.364058282	2.287772118	0.737876548	0	0	1.000705493	0	0	0	0.848983009	0	0.749560704
comp1258781_c0_seq1	0.320977167	3.757117189	2.021617503	0	0.911792187	0	3.408131563	2.671982573	4.630912687	2.762064724	1.710853018	4.037003356	2.27343047	2.859715147	1.475753096	0	2.557081745	0	2.475135778	14.06263947	0	0.424491505	0	4.497364224
comp1259234_c0_seq1	63.87445633	410.778146	101.0808751	87.72677064	67.47262184	324.3503202	48.39546819	102.8713291	111.1419045	127.0549773	54.74729657	185.7021544	94.12002144	170.4390228	62.71950658	67.05871085	70.319748	128.0903031	129.5321057	407.8165445	124.4947165	46.69406551	20.75781676	138.2939499
comp1259402_c0_seq1	2.888794507	10.01897917	6.469176009	2.89209134	1.823584374	7.207784894	3.408131563	9.351939005	9.261825375	6.905161811	3.421706036	16.14801342	7.274977502	10.86691756	3.320444466	0	3.835622618	8.005643942	6.600362074	14.06263947	0	0.424491505	0.943537126	5.996485632
comp1260271_c0_seq1	18.93765288	40.07591669	19.00320453	17.35254804	15.50046718	25.22724713	12.95089994	39.41174295	55.57095225	19.33445307	8.554265089	46.82923893	21.82493251	17.73023391	15.86434578	16.18658538	15.34249047	7.004938449	12.37567889	14.06263947	38.04005225	10.61228762	17.92720539	21.36248006
comp1262067_c0_seq1	0.320977167	0	0.808647001	0.964030447	0	0	0.681626313	0.667995643	0	1.381032362	0	2.422202014	2.27343047	5.147487264	0.737876548	0	1.278540873	2.001410985	0.825045259	14.06263947	0	0	0	2.248682112
comp1262796_c0_seq1	2.56781734	2.504744793	6.064852509	1.928060893	0	5.40583867	2.72650525	6.679956432	4.630912687	9.667226535	3.421706036	14.53321208	8.18434969	15.44246179	4.427259288	0	1.278540873	5.003527464	1.650090518	14.06263947	3.458186568	1.697966018	0.943537126	11.61819091
comp1263608_c0_seq1	10.59224653	15.02846876	16.98158702	10.60433491	8.206129684	3.603892447	8.179515751	20.0398693	13.89273806	2.762064724	11.97597112	11.3036094	17.27807157	9.7230315	13.28177786	20.81132406	14.0639496	13.00917141	13.20072415	28.12527893	13.83274627	19.95110072	10.37890838	8.619948095
comp1263873_c0_seq1	0.320977167	2.504744793	1.212970502	3.856121786	1.823584374	1.801946223	2.044878938	1.335991286	0	4.143097086	1.710853018	1.614801342	4.092174845	6.291373323	2.213629644	2.31236934	1.278540873	5.003527464	2.475135778	0	0	0.848983009	0	2.623462464
gnl|Pdu_trscr_assembly_1|1481	1000.485831	304.3264923	732.6341831	825.2100622	847.0549418	387.418438	678.218181	669.9996302	296.378412	872.8124529	730.5342386	651.5723416	689.7588044	793.2849818	671.4676587	367.666725	387.3978844	698.4924339	731.8151449	520.3176602	789.6192665	737.766235	782.1922771	653.2421535
comp1265957_c0_seq1	1.604885837	12.52372396	2.425941004	1.928060893	1.823584374	18.01946223	7.497889438	4.675969503	9.261825375	6.905161811	1.710853018	16.95541409	5.456233127	12.58274665	4.796197562	6.937108019	7.671245236	3.002116478	4.125226296	56.25055786	11.52728856	0.848983009	0.943537126	9.369508799
comp1266523_c0_seq1	1.925863005	7.514234379	6.469176009	0	2.735376561	12.61362356	6.816263125	6.679956432	4.630912687	2.762064724	1.710853018	9.688808054	10.91246625	8.007202411	3.68938274	0	6.392704364	11.00776042	0.825045259	0	0	0	2.830611377	7.120826688
comp1266892_c0_seq1	2.888794507	8.766606775	4.043235006	4.820152233	1.823584374	3.603892447	2.72650525	8.683943362	4.630912687	4.143097086	3.421706036	10.49620873	7.274977502	13.72663271	3.68938274	0	3.835622618	2.001410985	4.125226296	0	4.610915425	0.848983009	0	8.245167743
comp1267071_c0_seq1	5.456611847	17.53321355	11.72538152	12.53239581	0.911792187	9.009731117	9.542768376	22.04385623	32.41638881	19.33445307	11.97597112	36.3330302	21.37024641	35.46046782	8.485580303	16.18658538	17.89957222	14.0098769	11.55063363	56.25055786	1.152728856	2.971440532	6.604759879	14.99121408
comp1267867_c0_seq1	169.7969216	2.504744793	171.4331642	262.2162815	214.271164	3.603892447	167.6800729	215.0945971	0	214.0600161	232.6760104	88.00667316	73.65914721	227.0613827	296.257434	18.49895472	7.671245236	331.2335181	203.786179	14.06263947	103.7455971	299.2665107	207.5781676	164.9033549
comp1268432_c0_seq1	1.925863005	5.009489586	1.617294002	1.928060893	0	5.40583867	0	4.675969503	4.630912687	1.381032362	0	1.614801342	0.909372188	1.715829088	0	0	0	4.002821971	4.125226296	0	2.305457712	1.273474514	0	1.499121408
comp1269100_c0_seq1	2.56781734	8.766606775	4.043235006	1.928060893	0	7.207784894	6.134636813	9.351939005	13.89273806	9.667226535	3.421706036	8.881407383	10.45778016	15.44246179	3.320444466	0	2.557081745	6.004232956	4.950271555	0	4.610915425	0.424491505	2.830611377	3.74780352
comp1269381_c0_seq1	0.320977167	1.252372396	0.404323501	0	0.911792187	1.801946223	0	1.335991286	0	2.762064724	0	3.229602685	0.909372188	0.571943029	0.737876548	0	0	1.000705493	0	0	1.152728856	0	0	1.124341056
comp1269421_c0_seq1	0.641954335	0	0.808647001	0.964030447	0	0	0	1.335991286	0	1.381032362	0	3.229602685	1.818744376	3.431658176	1.106814822	0	3.835622618	1.000705493	0	14.06263947	0	0	0	1.124341056
comp1269449_c0_seq1	0	1.252372396	0	0	1.823584374	0	0	0	0	0	0	0.807400671	0.454686094	0	0	0	0	0	0.825045259	0	0	0	0	0.749560704
comp1269527_c0_seq2	0.320977167	0	0.404323501	0	0	0	0.681626313	0	0	0	0	0	0	0	0	0	0	0	0	0	0	0	0	0
comp1269688_c0_seq1	0	0	0.808647001	0	0	0	0.681626313	0	0	0	0	3.229602685	0	0.571943029	0	0	0	0	0	0	0	0	0.943537126	0.749560704
comp1269821_c0_seq1	0	1.252372396	0.404323501	0	0	1.801946223	0.681626313	1.335991286	9.261825375	2.762064724	0	6.459205369	1.364058282	4.003601206	0	0	1.278540873	1.000705493	0.825045259	14.06263947	3.458186568	0	0	1.124341056
comp1269907_c0_seq1	1.925863005	16.28084115	1.617294002	2.89209134	0.911792187	3.603892447	2.044878938	7.347952076	4.630912687	2.762064724	0	7.266606041	2.728116563	3.431658176	1.84469137	4.624738679	2.557081745	4.002821971	4.950271555	28.12527893	8.069101993	0.848983009	0	5.246924928
comp1269972_c0_seq1	22.46840172	7.514234379	6.87349951	24.10076116	12.76509062	5.40583867	26.58342619	12.69191722	0	8.286194173	6.843412071	3.229602685	12.27652454	21.16189209	18.81585198	0	3.835622618	6.004232956	39.60217244	0	8.069101993	18.2531347	16.98366826	15.36599443
comp1270005_c0_seq1	1.604885837	0	1.212970502	1.928060893	0	0	0	0	0	0	0	4.037003356	1.818744376	1.715829088	1.106814822	0	0	2.001410985	0	0	1.152728856	0	0	2.248682112
comp1270234_c0_seq1	0.320977167	0	0.404323501	0	0	1.801946223	0.681626313	0	0	0	1.710853018	1.614801342	0.454686094	0	0	0	0	1.000705493	0	0	0	0	0.943537126	0.749560704
comp1270477_c0_seq1	0.320977167	2.504744793	0.808647001	0.964030447	0	1.801946223	2.044878938	3.339978216	0	2.762064724	0	4.037003356	1.818744376	0.571943029	1.106814822	0	0	2.001410985	2.475135778	14.06263947	1.152728856	0	1.887074251	1.499121408
comp1270639_c0_seq1	0.320977167	1.252372396	1.617294002	0.964030447	0	0	2.044878938	0.667995643	0	0	3.421706036	4.844404027	5.456233127	5.147487264	1.475753096	0	2.557081745	1.000705493	0	28.12527893	2.305457712	0.848983009	0	1.499121408
comp1271176_c0_seq1	5.777589015	3.757117189	6.469176009	9.640304465	23.70659686	7.207784894	3.408131563	6.679956432	23.15456344	11.0482589	8.554265089	10.49620873	6.820291409	16.58634785	1.106814822	4.624738679	7.671245236	9.006349435	1.650090518	0	18.4436617	1.697966018	4.717685628	5.246924928
comp1271188_c0_seq1	2.888794507	5.009489586	2.425941004	3.856121786	0	3.603892447	6.134636813	10.01993465	9.261825375	5.524129449	5.132559053	16.14801342	4.092174845	9.15108847	1.84469137	0	6.392704364	6.004232956	2.475135778	14.06263947	2.305457712	0.848983009	0.943537126	5.246924928
comp1271283_c0_seq1	1.28390867	2.504744793	0.808647001	0.964030447	0	0	0	2.00398693	0	2.762064724	0	3.229602685	0	1.143886059	0.737876548	0	0	1.000705493	0	0	2.305457712	0.424491505	1.887074251	0.749560704
comp1271442_c0_seq1	0	0	0	0	0	0	0	0	0	0	0	1.614801342	1.364058282	0.571943029	0.368938274	0	0	0	0.825045259	0	0	0	0	1.124341056
comp1271561_c0_seq1	0.962931502	2.504744793	2.021617503	4.820152233	0	5.40583867	2.72650525	6.679956432	18.52365075	4.143097086	1.710853018	5.651804698	2.27343047	4.575544235	2.582567918	0	1.278540873	3.002116478	0	28.12527893	2.305457712	0.848983009	0.943537126	2.623462464
comp1271604_c0_seq1	1.604885837	6.261861982	4.447558506	3.856121786	0	9.009731117	2.72650525	5.343965146	0	9.667226535	1.710853018	16.14801342	3.182802657	8.007202411	3.68938274	0	5.114163491	4.002821971	2.475135778	42.1879184	2.305457712	2.122457523	3.774148502	6.746046336
comp1271683_c0_seq1	341.5197062	319.3549611	445.9688211	308.4897429	503.3092873	499.1391039	285.601425	369.4015907	185.2365075	338.3529287	429.4241075	400.4707329	399.2143904	274.5326541	253.091656	358.4172476	281.278992	248.1749622	212.8616769	309.3780682	684.7209406	302.2379513	279.2869892	334.6788543
comp1271728_c0_seq1	438.775788	31.30930991	327.5020355	537.9289892	329.1569795	37.84087069	427.379698	119.5712201	50.94003956	232.0134368	402.0504592	36.3330302	287.8162974	507.8854101	287.7718537	60.12160283	106.1188924	124.0874811	362.1948688	210.939592	183.2838881	176.5884659	497.2440652	210.6265578
comp1271731_c0_seq1	4.493680345	2.504744793	4.043235006	5.784182679	0.911792187	5.40583867	5.4530105	12.69191722	18.52365075	2.762064724	3.421706036	7.266606041	4.546860939	18.87411997	1.475753096	0	0	1.000705493	4.125226296	0	9.221830849	0.848983009	4.717685628	4.872144576
comp1271977_c0_seq1	0.962931502	8.766606775	7.277823011	5.784182679	4.558960935	9.009731117	12.95089994	11.35592594	13.89273806	9.667226535	5.132559053	20.99241745	7.729663596	12.01080362	7.37876548	2.31236934	3.835622618	5.003527464	1.650090518	14.06263947	2.305457712	0	1.887074251	11.99297126
comp1272098_c0_seq1	2.56781734	0	2.425941004	1.928060893	0	5.40583867	5.4530105	6.011960789	9.261825375	1.381032362	0	4.037003356	5.001547033	2.859715147	2.582567918	6.937108019	5.114163491	2.001410985	0.825045259	14.06263947	2.305457712	1.697966018	2.830611377	1.87390176
comp1272104_c0_seq1	0.320977167	1.252372396	0.404323501	1.928060893	0	0	1.363252625	0	0	0	0	2.422202014	5.910919221	2.859715147	0.737876548	0	0	0	0	0	0	0	0	2.248682112
comp1272122_c0_seq1	10.27126936	16.28084115	12.12970502	18.31657848	6.38254531	18.01946223	14.99577888	24.04784316	32.41638881	23.47755016	3.421706036	40.37003356	22.2796186	25.16549329	8.116642028	13.87421604	10.22832698	20.01410985	19.80108622	14.06263947	16.13820399	3.395932037	6.604759879	16.86511584
comp1272461_c0_seq1	0.962931502	2.504744793	19.40752803	1.928060893	4.558960935	7.207784894	4.089757875	0.667995643	0	5.524129449	1.710853018	4.037003356	4.546860939	8.007202411	9.592395125	0	10.22832698	2.001410985	0.825045259	0	9.221830849	4.669406551	4.717685628	6.746046336
comp1272503_c0_seq1	2.888794507	5.009489586	8.490793512	4.820152233	1.823584374	16.21751601	6.816263125	7.347952076	13.89273806	22.09651779	1.710853018	13.72581141	50.01547033	12.01080362	5.53407411	43.93501745	11.50686785	7.004938449	3.300181037	0	6.916373137	3.820423541	4.717685628	10.49384986
comp1272515_c0_seq1	4.493680345	7.514234379	3.234588005	1.928060893	8.206129684	16.21751601	4.089757875	6.679956432	4.630912687	4.143097086	11.97597112	7.266606041	5.910919221	2.859715147	4.058321014	4.624738679	7.671245236	7.004938449	2.475135778	0	19.59639055	5.093898055	6.604759879	4.122583872
comp1272768_c0_seq1_contamination	1.28390867	6.261861982	3.234588005	1.928060893	0	9.009731117	2.044878938	2.00398693	4.630912687	2.762064724	3.421706036	9.688808054	5.910919221	14.29857573	2.582567918	4.624738679	1.278540873	5.003527464	7.425407333	0	0	1.273474514	0.943537126	8.245167743
comp1272777_c0_seq1	1.604885837	5.009489586	3.638911505	2.89209134	0.911792187	9.009731117	2.044878938	4.007973859	0	4.143097086	3.421706036	3.229602685	1.818744376	5.719430294	1.475753096	11.5618467	0	1.000705493	2.475135778	14.06263947	3.458186568	3.395932037	5.661222753	4.122583872
comp1273029_c0_seq1	2.888794507	15.02846876	4.851882007	5.784182679	0.911792187	3.603892447	2.72650525	9.351939005	13.89273806	9.667226535	3.421706036	9.688808054	6.820291409	9.7230315	4.796197562	6.937108019	6.392704364	5.003527464	3.300181037	42.1879184	3.458186568	0.424491505	4.717685628	6.746046336
comp1273037_c0_seq1	0.641954335	2.504744793	2.021617503	0	0	0	2.044878938	0.667995643	0	0	0	0.807400671	2.27343047	3.431658176	0.737876548	0	1.278540873	2.001410985	0	0	0	0	1.887074251	1.499121408
comp1273044_c0_seq1	3.85172601	17.53321355	10.51241102	7.712243572	3.647168748	5.40583867	10.22439469	12.69191722	13.89273806	12.42929126	5.132559053	27.45162282	19.09681594	13.72663271	4.427259288	6.937108019	6.392704364	11.00776042	12.37567889	42.1879184	18.4436617	2.122457523	7.548297004	13.49209267
comp1273112_c0_seq1	4.172703177	13.77609636	6.87349951	11.56836536	1.823584374	1.801946223	12.26927363	17.36788672	23.15456344	30.38271197	6.843412071	29.87382483	20.00618813	30.31298056	12.54390132	4.624738679	16.62103135	11.00776042	10.72558837	0	3.458186568	0.848983009	11.32244551	19.86335865
comp1273190_c0_seq1	0.962931502	1.252372396	2.830264504	0	0	0	2.72650525	2.671982573	4.630912687	2.762064724	0	1.614801342	4.546860939	2.287772118	0.368938274	4.624738679	1.278540873	4.002821971	1.650090518	0	2.305457712	0	0	3.74780352
comp1273793_c0_seq1	0	0	0.404323501	0	0	0	0	0	4.630912687	0	1.710853018	2.422202014	0	0	0.368938274	0	0	1.000705493	0.825045259	0	1.152728856	0	0	1.124341056
comp1273819_c0_seq1	0	1.252372396	1.617294002	0	0	0	0	0	0	2.762064724	1.710853018	0	0	1.143886059	0.368938274	0	1.278540873	1.000705493	0.825045259	0	2.305457712	0	0	0.374780352
comp1274010_c0_seq1	3.85172601	1.252372396	0	0	2.735376561	0	0.681626313	0	4.630912687	0	0	0	0	0.571943029	0	0	0	3.002116478	1.650090518	0	0	0.424491505	0.943537126	1.124341056
comp1274093_c0_seq1	2.56781734	7.514234379	2.425941004	0.964030447	0.911792187	3.603892447	2.044878938	3.339978216	9.261825375	11.0482589	1.710853018	15.34061275	8.639035784	7.435259382	2.951506192	2.31236934	6.392704364	6.004232956	1.650090518	42.1879184	2.305457712	0.424491505	1.887074251	5.62170528
comp1274142_c0_seq1	0.962931502	5.009489586	1.617294002	0.964030447	0	0	2.044878938	0.667995643	0	0	1.710853018	8.881407383	3.637488751	4.575544235	0.737876548	0	0	1.000705493	1.650090518	42.1879184	2.305457712	0	0	1.499121408
comp1274160_c0_seq1	0.320977167	0	0	0	0	0	2.72650525	0	0	0	0	0.807400671	0	0	0.368938274	0	0	0	0	0	0	0	0	0
comp1274403_c0_seq1	1.604885837	6.261861982	1.617294002	1.928060893	0	1.801946223	2.72650525	6.679956432	13.89273806	5.524129449	0	5.651804698	6.365605315	2.287772118	0.737876548	6.937108019	0	0	0.825045259	0	0	0	0.943537126	1.87390176
comp1274762_c0_seq1	3.209771675	21.29033074	9.299440513	6.748213126	2.735376561	12.61362356	8.179515751	10.01993465	32.41638881	8.286194173	1.710853018	25.02942081	16.36869938	17.73023391	3.68938274	0	10.22832698	5.003527464	7.425407333	14.06263947	0	2.546949028	0.943537126	12.74253197
comp1274775_c0_seq1	0.320977167	0	2.021617503	0.964030447	2.735376561	1.801946223	1.363252625	0.667995643	0	1.381032362	3.421706036	0.807400671	0.909372188	0	0	2.31236934	0	0	2.475135778	0	8.069101993	1.697966018	0	1.124341056
comp1274960_c0_seq1	0.320977167	3.757117189	3.638911505	0.964030447	0	0	1.363252625	5.343965146	0	2.762064724	0	8.881407383	4.546860939	4.003601206	1.106814822	0	5.114163491	6.004232956	1.650090518	28.12527893	1.152728856	0.424491505	0.943537126	4.497364224
comp1275281_c0_seq1	0	2.504744793	1.617294002	0.964030447	0	3.603892447	1.363252625	3.339978216	0	4.143097086	1.710853018	5.651804698	2.728116563	4.575544235	1.106814822	0	2.557081745	1.000705493	3.300181037	14.06263947	2.305457712	0.424491505	1.887074251	2.248682112
comp1275389_c0_seq1	23.75231039	31.30930991	21.83346903	29.88494384	11.85329843	18.01946223	23.85692094	45.42370374	13.89273806	29.00167961	39.34961941	61.36245101	30.0092822	42.8957272	20.66054335	4.624738679	26.84935833	18.01269887	23.92631252	42.1879184	6.916373137	8.065338588	10.37890838	28.8580871
comp1275823_c0_seq1	0.320977167	1.252372396	0.404323501	0	0.911792187	1.801946223	0.681626313	1.335991286	0	1.381032362	0	0.807400671	0	0.571943029	0	0	0	0	0	14.06263947	0	0	0.943537126	0
comp1276073_c0_seq1	0.320977167	1.252372396	1.212970502	0	0	0	0	1.335991286	0	1.381032362	0	4.844404027	1.364058282	1.143886059	0.737876548	0	0	0	0	0	1.152728856	0	0.943537126	1.124341056
comp1276153_c0_seq1	0.962931502	5.009489586	1.212970502	0.964030447	0	3.603892447	3.408131563	0.667995643	0	1.381032362	1.710853018	4.844404027	2.27343047	2.859715147	2.213629644	0	2.557081745	0	1.650090518	0	0	0.424491505	0.943537126	1.124341056
comp1276237_c0_seq1	0.320977167	0	0.808647001	0	0	0	0	0	0	0	0	0	0	1.143886059	0	0	0	0	0.825045259	0	0	0	0	0
comp1276457_c0_seq1	2.246840172	6.261861982	1.617294002	6.748213126	0.911792187	0	2.044878938	3.339978216	0	1.381032362	3.421706036	5.651804698	4.546860939	8.579145441	0.737876548	0	1.278540873	2.001410985	4.125226296	14.06263947	2.305457712	0.848983009	0	5.996485632
comp1276684_c0_seq1	0.320977167	5.009489586	0.808647001	3.856121786	0	0	0.681626313	3.339978216	0	5.524129449	0	5.651804698	2.728116563	4.575544235	0	0	0	0	0	0	1.152728856	0.424491505	3.774148502	1.87390176
comp1276846_c0_seq1	0.320977167	0	0.808647001	0	0	0	0	4.675969503	0	0	0	2.422202014	1.364058282	1.143886059	0.368938274	0	0	5.003527464	1.650090518	0	2.305457712	0.848983009	0	0.749560704
comp1277076_c0_seq1	0.320977167	1.252372396	0	1.928060893	0	0	1.363252625	2.00398693	0	0	0	0.807400671	0.454686094	0	0.368938274	0	0	0	0	0	0	0	0	1.124341056
comp1277376_c0_seq1	0	0	0	0	0	0	0.681626313	2.00398693	0	0	0	4.037003356	1.818744376	0.571943029	0	0	2.557081745	0	0	14.06263947	1.152728856	0	1.887074251	1.124341056
comp1277424_c0_seq1	8.345406355	17.53321355	11.72538152	0.964030447	9.117921871	3.603892447	14.31415256	3.339978216	4.630912687	5.524129449	1.710853018	11.3036094	12.27652454	6.291373323	10.69920995	11.5618467	8.949786109	10.00705493	5.775316814	0	5.763644281	8.914321597	7.548297004	8.245167743
comp1277465_c0_seq1	6.098566182	7.514234379	0.404323501	0.964030447	0.911792187	5.40583867	0	0.667995643	0	0	0	1.614801342	0	1.715829088	0	0	0	5.003527464	2.475135778	0	0	2.546949028	0	0
comp1277484_c0_seq1	1.925863005	10.01897917	5.660529008	5.784182679	0	5.40583867	4.089757875	7.347952076	13.89273806	5.524129449	1.710853018	23.41461946	14.09526891	11.43886059	1.106814822	4.624738679	7.671245236	6.004232956	1.650090518	14.06263947	1.152728856	0.424491505	0.943537126	8.245167743
comp1277590_c0_seq1	2.888794507	1.252372396	0	0	1.823584374	0	0	0.667995643	4.630912687	2.762064724	0	1.614801342	1.364058282	1.143886059	1.84469137	0	5.114163491	0	3.300181037	0	1.152728856	0.848983009	0.943537126	1.87390176
comp1278119_c0_seq1	1.604885837	0	0.808647001	0.964030447	0.911792187	3.603892447	0.681626313	1.335991286	4.630912687	1.381032362	1.710853018	2.422202014	1.364058282	0.571943029	0.737876548	0	1.278540873	0	1.650090518	0	0	0.424491505	0	2.623462464
comp1278671_c0_seq2	1.28390867	1.252372396	0	0	0	0	0	0	0	0	0	0.807400671	0.454686094	0	1.475753096	0	3.835622618	2.001410985	0.825045259	0	1.152728856	0.424491505	0	0
comp1278890_c0_seq1	0.641954335	6.261861982	4.851882007	1.928060893	0.911792187	0	1.363252625	4.675969503	9.261825375	1.381032362	0	10.49620873	3.182802657	8.579145441	3.320444466	0	2.557081745	5.003527464	1.650090518	0	1.152728856	0	0	3.373023168
comp1278999_c0_seq1	0.641954335	0	3.638911505	7.712243572	0	9.009731117	2.044878938	0.667995643	0	1.381032362	5.132559053	2.422202014	1.818744376	2.287772118	1.106814822	4.624738679	5.114163491	2.001410985	0	0	0	1.697966018	0	2.998242816
comp1279595_c0_seq1	14.44397254	25.04744793	25.87670404	34.70509608	13.67688281	32.43503202	19.08553675	46.09169938	60.20186494	41.43097086	22.24108923	76.70306376	46.83266767	60.62596112	20.29160507	20.81132406	37.07768531	28.0197538	24.75135778	14.06263947	25.36003484	7.640847083	26.41903952	40.85105837
comp1279745_c0_seq1	0.962931502	1.252372396	2.425941004	0	0	0	0.681626313	0	0	0	6.843412071	4.844404027	2.27343047	2.287772118	1.106814822	0	0	0	0	0	5.763644281	0	0	2.623462464
comp1279831_c0_seq1	1.28390867	1.252372396	1.617294002	4.820152233	2.735376561	0	8.179515751	10.01993465	4.630912687	2.762064724	8.554265089	13.72581141	3.182802657	7.435259382	1.106814822	2.31236934	5.114163491	5.003527464	0	0	0	0.424491505	4.717685628	1.499121408
comp1279970_c1_seq1	0.641954335	3.757117189	1.212970502	0	0.911792187	0	3.408131563	2.671982573	0	0	0	2.422202014	0.909372188	2.287772118	0.737876548	0	0	2.001410985	0.825045259	0	0	0	0	0.749560704
comp1280695_c0_seq1	1.28390867	5.009489586	6.469176009	4.820152233	2.735376561	12.61362356	4.089757875	7.347952076	0	2.762064724	1.710853018	12.91841074	7.274977502	4.575544235	3.320444466	4.624738679	0	2.001410985	4.950271555	14.06263947	8.069101993	2.546949028	0.943537126	2.623462464
comp1280750_c0_seq1	2.56781734	0	2.830264504	15.42448714	0.911792187	1.801946223	5.4530105	5.343965146	9.261825375	8.286194173	3.421706036	14.53321208	4.092174845	8.007202411	2.213629644	4.624738679	5.114163491	0	1.650090518	0	14.98547513	1.273474514	1.887074251	1.87390176
comp1281007_c0_seq1	562.9939518	184.0987423	422.1137346	505.151954	525.1922998	109.9187196	306.7318406	507.0086932	310.2711501	473.6941002	426.0024014	567.6026718	380.5722606	464.9896829	253.4605943	147.9916377	173.8815587	281.1982435	251.6388041	295.3154288	502.5897813	286.9562571	317.0284742	345.9222649
comp1281090_c0_seq1	3.85172601	5.009489586	7.682146511	4.820152233	2.735376561	3.603892447	3.408131563	11.35592594	9.261825375	9.667226535	0	20.99241745	16.82338547	13.72663271	5.165135836	4.624738679	8.949786109	13.00917141	9.075497851	14.06263947	3.458186568	0.848983009	1.887074251	10.86863021
comp1281169_c0_seq2	0	0	0.404323501	0.964030447	0	1.801946223	0	0.667995643	0	2.762064724	1.710853018	0.807400671	1.364058282	2.287772118	0.737876548	0	0	0	0	0	0	0.848983009	0.943537126	0.374780352
comp1281272_c0_seq1	613.0663899	60.11387503	714.035302	660.3608559	900.8506808	218.035493	749.7889438	1987.287039	592.756824	1240.167061	872.5350391	2123.463765	832.5302379	1035.216883	830.4800548	90.18240425	112.5115968	1337.943244	396.8467697	42.1879184	780.3974356	1170.323078	1791.777001	872.4886594
comp1281342_c0_seq1	1.28390867	1.252372396	2.830264504	1.928060893	0.911792187	1.801946223	3.408131563	6.679956432	0	4.143097086	5.132559053	5.651804698	5.456233127	8.007202411	2.582567918	4.624738679	0	5.003527464	3.300181037	0	0	0	1.887074251	3.74780352
comp1281387_c0_seq1	0.962931502	2.504744793	3.638911505	2.89209134	0	0	4.089757875	6.011960789	0	4.143097086	1.710853018	3.229602685	4.546860939	7.435259382	2.213629644	0	2.557081745	10.00705493	0.825045259	0	0	0	0	4.122583872
comp1281460_c0_seq1	0	1.252372396	0	0.964030447	0.911792187	3.603892447	0.681626313	4.675969503	9.261825375	4.143097086	0	7.266606041	1.818744376	3.431658176	1.106814822	6.937108019	11.50686785	1.000705493	1.650090518	0	0	0	2.830611377	1.499121408
comp1282114_c0_seq1	1.28390867	3.757117189	6.87349951	3.856121786	0	7.207784894	2.72650525	4.675969503	23.15456344	2.762064724	0	14.53321208	10.91246625	9.15108847	1.106814822	0	2.557081745	7.004938449	2.475135778	0	4.610915425	0.424491505	4.717685628	5.246924928
comp1282186_c1_seq1	1.925863005	7.514234379	0.808647001	1.928060893	0.911792187	5.40583867	1.363252625	3.339978216	9.261825375	0	1.710853018	3.229602685	1.364058282	2.859715147	0.368938274	2.31236934	0	4.002821971	0	0	1.152728856	0.424491505	1.887074251	3.373023168
comp1282233_c0_seq1	2.56781734	15.02846876	2.021617503	2.89209134	2.735376561	1.801946223	4.771384188	4.007973859	4.630912687	5.524129449	0	12.11101007	3.182802657	11.43886059	2.582567918	4.624738679	2.557081745	5.003527464	5.775316814	0	2.305457712	0.424491505	0	4.497364224
comp1282271_c0_seq1	0.962931502	3.757117189	2.021617503	0	0	0	3.408131563	4.007973859	0	4.143097086	3.421706036	4.037003356	2.728116563	2.859715147	1.106814822	0	2.557081745	1.000705493	1.650090518	0	0	0.424491505	0.943537126	3.74780352
comp1282347_c0_seq1	3.85172601	13.77609636	8.086470012	6.748213126	3.647168748	14.41556979	4.771384188	7.347952076	4.630912687	11.0482589	5.132559053	19.37761611	7.729663596	16.01440482	4.058321014	0	3.835622618	6.004232956	8.250452592	0	1.152728856	0.424491505	0	8.245167743
comp1282448_c0_seq1	0.320977167	0	1.212970502	4.820152233	0.911792187	0	1.363252625	1.335991286	0	4.143097086	1.710853018	1.614801342	2.27343047	3.431658176	1.84469137	0	1.278540873	2.001410985	0.825045259	0	2.305457712	0.424491505	0	2.248682112
comp1282604_c0_seq1	0.320977167	0	0	0.964030447	0	1.801946223	1.363252625	0	0	1.381032362	0	0.807400671	1.818744376	1.715829088	0.368938274	0	2.557081745	3.002116478	0	0	0	0.848983009	0	0
comp1282722_c0_seq1	2.246840172	7.514234379	10.51241102	6.748213126	0.911792187	7.207784894	8.179515751	8.683943362	23.15456344	11.0482589	5.132559053	22.60721879	11.36715235	12.58274665	3.68938274	9.249477359	2.557081745	6.004232956	2.475135778	14.06263947	2.305457712	1.697966018	1.887074251	9.744289151
comp1282791_c0_seq1	1.925863005	7.514234379	3.234588005	5.784182679	0	10.81167734	7.497889438	10.68793029	18.52365075	6.905161811	5.132559053	16.14801342	9.548407972	22.30577815	4.796197562	6.937108019	11.50686785	8.005643942	7.425407333	14.06263947	4.610915425	1.273474514	5.661222753	9.369508799
comp1282941_c0_seq1	158.5627207	149.0323152	142.7261957	192.8060893	171.4169312	117.1265045	125.4192415	193.0507409	175.9746821	120.1498155	121.4705643	173.5911443	99.57625456	147.5613016	63.45738313	127.1803137	103.5618107	56.03950759	82.50452592	112.5011157	191.3529901	79.37991136	93.41017543	82.07689708
comp1283160_c0_seq1	0.641954335	1.252372396	0.404323501	3.856121786	1.823584374	5.40583867	2.72650525	4.675969503	13.89273806	2.762064724	1.710853018	4.037003356	1.818744376	4.003601206	0	0	1.278540873	4.002821971	1.650090518	0	0	0.848983009	3.774148502	2.623462464
comp1283172_c0_seq1	1.925863005	5.009489586	2.021617503	3.856121786	0.911792187	0	5.4530105	4.675969503	0	6.905161811	3.421706036	6.459205369	2.27343047	4.003601206	1.475753096	2.31236934	3.835622618	1.000705493	0.825045259	0	1.152728856	0.424491505	0	2.623462464
comp1283215_c0_seq1	0.641954335	1.252372396	1.212970502	1.928060893	0	9.009731117	0	2.671982573	0	1.381032362	0	1.614801342	2.27343047	2.287772118	0.368938274	2.31236934	0	2.001410985	1.650090518	14.06263947	1.152728856	0	0	1.124341056
comp1283354_c0_seq1	0	0	2.830264504	0.964030447	0.911792187	0	1.363252625	0	0	0	1.710853018	2.422202014	1.818744376	4.003601206	0.737876548	0	1.278540873	2.001410985	1.650090518	0	3.458186568	0.424491505	2.830611377	0.749560704
comp1283458_c0_seq1	1.28390867	2.504744793	3.234588005	0.964030447	0.911792187	0	0	0	0	4.143097086	0	4.037003356	5.001547033	4.003601206	0.737876548	0	0	1.000705493	0	0	1.152728856	0	0	2.998242816
comp1283580_c0_seq1	1.925863005	12.52372396	4.851882007	13.49642625	2.735376561	9.009731117	12.95089994	24.04784316	23.15456344	12.42929126	11.97597112	16.14801342	7.274977502	16.58634785	7.009827206	6.937108019	7.671245236	7.004938449	4.950271555	14.06263947	10.37455971	1.273474514	4.717685628	9.369508799
comp1283658_c0_seq1	0	2.504744793	0.404323501	0	0	7.207784894	4.771384188	5.343965146	13.89273806	0	3.421706036	4.037003356	2.27343047	1.143886059	1.475753096	0	1.278540873	1.000705493	0	0	5.763644281	0	1.887074251	1.87390176
comp1283743_c0_seq1	0.320977167	3.757117189	1.212970502	0	0.911792187	1.801946223	2.044878938	2.671982573	0	5.524129449	0	7.266606041	6.820291409	6.291373323	0.737876548	0	3.835622618	1.000705493	3.300181037	0	0	0.424491505	0	4.872144576
comp1283933_c0_seq1	0.962931502	5.009489586	3.234588005	3.856121786	0.911792187	3.603892447	6.134636813	8.683943362	13.89273806	6.905161811	3.421706036	8.881407383	8.18434969	6.291373323	2.951506192	4.624738679	2.557081745	3.002116478	4.950271555	0	4.610915425	0.424491505	0.943537126	4.872144576
comp1283946_c0_seq1	0	2.504744793	0.808647001	2.89209134	0	0	0	0.667995643	0	1.381032362	0	5.651804698	2.27343047	1.715829088	1.106814822	0	0	1.000705493	0	14.06263947	1.152728856	0.424491505	0	1.499121408
comp1284006_c0_seq1	5.13563468	5.009489586	5.256205508	1.928060893	0	5.40583867	2.044878938	3.339978216	0	8.286194173	0	10.49620873	3.637488751	6.863316353	1.106814822	0	1.278540873	4.002821971	6.600362074	14.06263947	0	0.848983009	0	3.74780352
comp1284051_c0_seq1	0	0	0.404323501	0	0	0	0.681626313	0	0	1.381032362	0	0	0	0.571943029	0.737876548	0	2.557081745	0	0	0	1.152728856	0.424491505	0	0
comp1284302_c0_seq1	1.28390867	6.261861982	6.064852509	2.89209134	0	1.801946223	5.4530105	10.68793029	0	9.667226535	0	16.95541409	8.18434969	15.44246179	2.213629644	0	3.835622618	16.01128788	4.950271555	0	2.305457712	3.820423541	4.717685628	6.746046336
comp1284456_c0_seq1	3.530748842	2.504744793	9.299440513	19.28060893	9.117921871	9.009731117	4.771384188	8.683943362	4.630912687	1.381032362	3.421706036	10.49620873	15.45932719	10.86691756	4.058321014	13.87421604	8.949786109	6.004232956	3.300181037	42.1879184	17.29093284	5.942881065	6.604759879	12.36775162
comp1284593_c0_seq1	28.56696791	31.30930991	15.36429302	41.4533092	23.70659686	52.25644048	39.53432613	17.36788672	27.78547612	30.38271197	25.66279527	31.48862618	18.64212985	37.74823994	19.9226668	73.99581887	25.57081745	9.006349435	13.20072415	14.06263947	43.80369653	19.52660921	18.87074251	16.11555513
comp1284641_c0_seq1	6.41954335	3.757117189	6.064852509	9.640304465	4.558960935	5.40583867	8.861142063	8.683943362	27.78547612	9.667226535	6.843412071	8.074006712	11.36715235	15.44246179	2.951506192	2.31236934	11.50686785	3.002116478	6.600362074	0	12.68001742	2.546949028	5.661222753	13.11731232
comp1284697_c0_seq1	1.604885837	2.504744793	2.021617503	0	0	3.603892447	0.681626313	0.667995643	4.630912687	0	3.421706036	5.651804698	1.364058282	5.719430294	1.106814822	0	0	4.002821971	0.825045259	0	0	0.424491505	0	1.87390176
comp1284765_c0_seq1	1.604885837	3.757117189	2.425941004	0.964030447	1.823584374	0	0.681626313	2.00398693	0	1.381032362	0	7.266606041	3.182802657	2.287772118	1.106814822	2.31236934	0	2.001410985	0	14.06263947	2.305457712	0.424491505	1.887074251	2.248682112
comp1284883_c0_seq1	0	0	0.404323501	0	0	0	0.681626313	0.667995643	0	0	0	0.807400671	0.454686094	0.571943029	0	0	0	0	0	0	0	0	0	0
comp1285178_c0_seq1	0	1.252372396	0.808647001	0.964030447	0	0	0	0	0	0	0	0	1.364058282	1.143886059	0.368938274	0	0	0	0.825045259	14.06263947	0	0	0	0.749560704
comp1285247_c0_seq1	5.777589015	2.504744793	8.086470012	8.676274019	2.735376561	12.61362356	6.816263125	16.69989108	9.261825375	5.524129449	6.843412071	12.11101007	8.18434969	12.58274665	12.54390132	18.49895472	8.949786109	4.002821971	9.90054311	0	16.13820399	5.942881065	16.98366826	9.369508799
comp1285314_c0_seq1	1.925863005	6.261861982	3.638911505	2.89209134	0.911792187	3.603892447	5.4530105	6.011960789	9.261825375	6.905161811	5.132559053	16.95541409	4.092174845	9.7230315	1.106814822	2.31236934	5.114163491	4.002821971	1.650090518	0	4.610915425	0.424491505	1.887074251	6.371265984
comp1285501_c0_seq1	11.55517803	10.01897917	2.830264504	16.38851759	12.76509062	10.81167734	16.3590315	22.71185187	4.630912687	16.57238835	20.53023621	8.881407383	10.91246625	41.75184115	33.57338294	18.49895472	20.45665396	28.0197538	28.87658407	0	14.98547513	18.2531347	34.91087365	20.23813901
comp1285525_c1_seq1	1.604885837	6.261861982	6.469176009	12.53239581	2.735376561	10.81167734	6.816263125	12.69191722	13.89273806	9.667226535	1.710853018	16.95541409	12.27652454	11.43886059	3.68938274	2.31236934	6.392704364	12.00846591	9.90054311	0	2.305457712	3.395932037	6.604759879	11.61819091
comp1285633_c0_seq1	1.604885837	0	2.021617503	1.928060893	0	5.40583867	0	4.007973859	0	2.762064724	1.710853018	7.266606041	5.456233127	3.431658176	0.368938274	0	2.557081745	2.001410985	0.825045259	0	4.610915425	1.273474514	0.943537126	3.74780352
comp1285658_c0_seq1	0.962931502	2.504744793	2.021617503	1.928060893	0.911792187	3.603892447	2.72650525	4.007973859	4.630912687	2.762064724	1.710853018	8.074006712	4.092174845	5.147487264	2.213629644	0	0	2.001410985	1.650090518	0	2.305457712	0.848983009	0.943537126	3.373023168
comp1285658_c1_seq1	0.320977167	2.504744793	2.021617503	0	0	0	0.681626313	3.339978216	4.630912687	1.381032362	0	2.422202014	3.182802657	5.147487264	0.737876548	0	1.278540873	4.002821971	0.825045259	28.12527893	0	0	1.887074251	0
comp1285708_c0_seq1	3.209771675	8.766606775	8.490793512	3.856121786	2.735376561	9.009731117	5.4530105	19.37187365	32.41638881	11.0482589	3.421706036	24.22202014	11.82183844	8.579145441	7.37876548	4.624738679	11.50686785	5.003527464	6.600362074	0	2.305457712	0.848983009	4.717685628	11.24341056
comp1285733_c0_seq1	3.209771675	3.757117189	1.617294002	2.89209134	2.735376561	3.603892447	2.72650525	4.675969503	0	2.762064724	3.421706036	8.881407383	2.728116563	4.575544235	2.213629644	0	3.835622618	3.002116478	0	0	0	0	0.943537126	3.373023168
comp1285796_c0_seq1	0.962931502	0	1.617294002	5.784182679	0.911792187	1.801946223	1.363252625	4.675969503	4.630912687	1.381032362	6.843412071	7.266606041	4.546860939	5.147487264	0.737876548	0	1.278540873	1.000705493	0.825045259	42.1879184	6.916373137	0.424491505	0.943537126	1.87390176
comp1285884_c0_seq1	4.814657512	32.56168231	14.15132252	13.49642625	3.647168748	5.40583867	11.58764731	11.35592594	27.78547612	17.95342071	5.132559053	21.79981812	15.0046411	20.01800603	7.009827206	2.31236934	17.89957222	17.01199338	10.72558837	0	0	3.395932037	6.604759879	17.23989619
comp1285896_c0_seq1	8.024429187	26.29982033	11.72538152	5.784182679	0.911792187	14.41556979	5.4530105	14.69590415	23.15456344	4.143097086	1.710853018	21.79981812	17.27807157	12.58274665	4.796197562	13.87421604	6.392704364	13.00917141	9.90054311	70.31319733	16.13820399	2.122457523	6.604759879	10.49384986
gnl|Pdu_trscr_assembly_1|87944	5.777589015	22.54270314	16.17294002	14.4604567	16.41225937	46.85060181	13.63252625	29.3918083	74.094603	22.09651779	8.554265089	53.2884443	26.37179345	44.03961326	9.592395125	13.87421604	19.17811309	13.00917141	14.85081467	70.31319733	26.51276369	1.273474514	16.98366826	13.49209267
comp1285935_c0_seq1	0.641954335	0	0.808647001	0	0.911792187	3.603892447	0	0	0	1.381032362	0	4.037003356	1.818744376	2.287772118	0	0	1.278540873	0	1.650090518	0	0	0	0	1.87390176
comp1286014_c0_seq1	0	0	0	0	0	1.801946223	0.681626313	0.667995643	0	0	0	0	0	0.571943029	0	0	0	0	0.825045259	0	0	0	0	0.749560704
comp1286063_c0_seq1	1.925863005	15.02846876	5.660529008	1.928060893	0.911792187	10.81167734	4.771384188	6.011960789	9.261825375	16.57238835	5.132559053	11.3036094	6.820291409	6.291373323	4.058321014	0	8.949786109	5.003527464	3.300181037	14.06263947	0	1.273474514	0.943537126	5.996485632
comp1286207_c0_seq1	2.888794507	6.261861982	8.086470012	4.820152233	0	3.603892447	4.771384188	8.683943362	18.52365075	8.286194173	1.710853018	21.79981812	9.093721878	17.15829088	3.320444466	2.31236934	8.949786109	11.00776042	4.950271555	0	2.305457712	0.424491505	2.830611377	10.86863021
comp1286230_c0_seq1	0	0	0.404323501	0.964030447	0	0	0.681626313	0	0	1.381032362	0	0	7.274977502	1.715829088	0.737876548	0	0	1.000705493	0	0	0	0	0.943537126	0.749560704
comp1286388_c0_seq1	3.530748842	1.252372396	0.808647001	0	0	0	0.681626313	1.335991286	0	1.381032362	0	4.844404027	0.454686094	0.571943029	0.737876548	0	0	0	0	0	3.458186568	0	4.717685628	1.499121408
comp1286401_c0_seq1	0.962931502	2.504744793	1.212970502	2.89209134	0	7.207784894	1.363252625	1.335991286	0	1.381032362	0	4.844404027	2.728116563	5.147487264	0.737876548	0	1.278540873	1.000705493	0.825045259	0	0	0	0	2.998242816
comp1286478_c0_seq1	4.814657512	10.01897917	2.830264504	0.964030447	0.911792187	9.009731117	2.044878938	6.011960789	18.52365075	6.905161811	0	11.3036094	6.820291409	12.01080362	3.68938274	2.31236934	7.671245236	5.003527464	5.775316814	28.12527893	1.152728856	1.273474514	1.887074251	10.1190695
comp1286576_c0_seq2	12.8390867	11.27135157	14.95996952	5.784182679	10.94150625	3.603892447	10.22439469	4.675969503	0	5.524129449	6.843412071	10.49620873	9.548407972	7.435259382	7.37876548	2.31236934	2.557081745	7.004938449	5.775316814	14.06263947	13.83274627	11.88576213	4.717685628	10.86863021
comp1286614_c0_seq1	3.85172601	5.009489586	11.32105802	3.856121786	4.558960935	9.009731117	3.408131563	18.70387801	0	2.762064724	5.132559053	7.266606041	9.093721878	0.571943029	2.213629644	4.624738679	5.114163491	2.001410985	2.475135778	0	1.152728856	3.820423541	0	4.497364224
comp1286616_c0_seq1	1.925863005	15.02846876	8.490793512	6.748213126	5.470753123	14.41556979	8.861142063	23.37984751	0	12.42929126	5.132559053	29.87382483	21.37024641	30.88492359	5.53407411	11.5618467	16.62103135	11.00776042	10.72558837	0	3.458186568	2.546949028	3.774148502	19.11379795
comp1286663_c0_seq1	0.320977167	0	0.404323501	0	0	0	0	0.667995643	0	2.762064724	0	2.422202014	0.454686094	0	0	0	1.278540873	1.000705493	0	0	1.152728856	0	0.943537126	1.499121408
comp1286696_c0_seq1	2.246840172	1.252372396	3.638911505	4.820152233	7.294337497	7.207784894	8.861142063	6.011960789	4.630912687	1.381032362	10.26511811	4.844404027	5.456233127	5.719430294	2.951506192	4.624738679	5.114163491	6.004232956	5.775316814	0	11.52728856	1.273474514	7.548297004	2.998242816
comp1286697_c0_seq1	1.28390867	3.757117189	2.425941004	0.964030447	0.911792187	0	0.681626313	2.671982573	13.89273806	2.762064724	0	6.459205369	3.637488751	5.147487264	1.475753096	0	1.278540873	5.003527464	4.950271555	0	4.610915425	0	1.887074251	2.248682112
comp1286751_c0_seq1	0.320977167	0	2.830264504	5.784182679	3.647168748	18.01946223	2.72650525	5.343965146	0	11.0482589	8.554265089	3.229602685	6.820291409	3.431658176	1.106814822	0	11.50686785	1.000705493	3.300181037	0	8.069101993	2.122457523	3.774148502	1.87390176
comp1286825_c0_seq1	1.604885837	3.757117189	3.638911505	3.856121786	2.735376561	7.207784894	4.089757875	6.011960789	9.261825375	4.143097086	5.132559053	8.881407383	6.365605315	1.143886059	5.903012384	13.87421604	5.114163491	6.004232956	1.650090518	42.1879184	9.221830849	3.820423541	5.661222753	3.373023168
comp1286836_c0_seq1	0.641954335	0	0	0	0	5.40583867	2.044878938	2.00398693	0	2.762064724	3.421706036	4.844404027	0.909372188	1.715829088	1.84469137	2.31236934	1.278540873	1.000705493	0.825045259	14.06263947	0	0	1.887074251	0.749560704
comp1286907_c0_seq1	1.604885837	7.514234379	9.703764014	7.712243572	1.823584374	9.009731117	0.681626313	5.343965146	4.630912687	6.905161811	5.132559053	10.49620873	4.546860939	6.291373323	2.951506192	0	10.22832698	4.002821971	4.950271555	14.06263947	2.305457712	2.546949028	3.774148502	3.373023168
comp1286985_c0_seq1	0.320977167	1.252372396	0	0	0	0	0	0.667995643	0	1.381032362	0	0.807400671	1.364058282	2.287772118	0.368938274	0	0	0	0	14.06263947	3.458186568	0	0	0.749560704
gnl|Pdu_trscr_assembly_1|2839	566.2037234	479.6586278	496.5092587	555.2815372	465.0140154	448.6846096	402.1595244	323.977887	504.7694829	353.5442847	419.1589894	330.2268745	391.9394129	390.6370891	361.9284468	365.3543557	585.5717197	290.2045929	349.8191899	295.3154288	344.665928	335.7727801	422.7046322	338.0518775
comp1287119_c0_seq1	0.962931502	0	0.404323501	0	1.823584374	3.603892447	0.681626313	2.671982573	0	0	0	4.037003356	1.364058282	2.287772118	0.737876548	0	0	1.000705493	0	0	0	0.424491505	0	1.124341056
comp1287122_c0_seq1	1.604885837	2.504744793	3.234588005	0	4.558960935	3.603892447	6.816263125	2.671982573	4.630912687	4.143097086	5.132559053	3.229602685	2.27343047	2.287772118	14.01965441	4.624738679	3.835622618	13.00917141	1.650090518	0	1.152728856	13.58372815	2.830611377	7.120826688
comp1287140_c0_seq1	0.962931502	2.504744793	2.425941004	0.964030447	0	3.603892447	5.4530105	10.01993465	9.261825375	13.81032362	0	12.11101007	9.093721878	13.72663271	3.320444466	2.31236934	5.114163491	2.001410985	2.475135778	28.12527893	2.305457712	1.273474514	2.830611377	8.245167743
comp1287276_c0_seq1	0.962931502	2.504744793	5.660529008	1.928060893	0.911792187	3.603892447	1.363252625	10.01993465	13.89273806	1.381032362	3.421706036	13.72581141	6.365605315	12.58274665	2.951506192	4.624738679	3.835622618	7.004938449	4.950271555	28.12527893	1.152728856	1.697966018	4.717685628	5.996485632
comp1287305_c0_seq1	0.320977167	0	1.617294002	0	0	3.603892447	0	1.335991286	4.630912687	0	0	4.037003356	3.182802657	0.571943029	0	0	0	2.001410985	0	0	0	0.848983009	0	2.248682112
comp1287322_c0_seq1	0	2.504744793	1.617294002	0.964030447	0	0	0.681626313	0	4.630912687	0	1.710853018	6.459205369	1.364058282	1.143886059	1.106814822	0	0	0	1.650090518	0	0	0.848983009	0	2.248682112
comp1287368_c0_seq1	0.641954335	0	0	0	0	0	0	0	0	0	0	4.037003356	0.454686094	0	0	0	1.278540873	0	0	0	0	0	0	1.124341056
comp1287535_c0_seq1	0.641954335	5.009489586	2.021617503	1.928060893	0.911792187	5.40583867	1.363252625	1.335991286	4.630912687	4.143097086	0	4.844404027	2.27343047	3.431658176	0.737876548	0	2.557081745	2.001410985	2.475135778	56.25055786	0	0.424491505	0	2.623462464
comp1287831_c0_seq1	0.641954335	5.009489586	2.021617503	3.856121786	0.911792187	3.603892447	1.363252625	1.335991286	0	1.381032362	0	7.266606041	3.182802657	9.15108847	4.058321014	2.31236934	2.557081745	5.003527464	2.475135778	14.06263947	0	1.273474514	0	4.122583872
comp1287864_c0_seq1	4.814657512	13.77609636	12.12970502	18.31657848	0.911792187	14.41556979	6.134636813	15.36389979	32.41638881	24.85858252	3.421706036	21.79981812	10.91246625	24.02160723	4.796197562	4.624738679	6.392704364	15.01058239	5.775316814	14.06263947	3.458186568	1.697966018	3.774148502	14.61643373
comp1288026_c0_seq1	0.641954335	5.009489586	3.234588005	1.928060893	2.735376561	9.009731117	4.089757875	4.675969503	0	2.762064724	5.132559053	8.881407383	2.27343047	5.719430294	1.84469137	2.31236934	1.278540873	1.000705493	1.650090518	28.12527893	11.52728856	0.848983009	0	5.246924928
comp1288073_c0_seq1	1.28390867	10.01897917	2.830264504	3.856121786	1.823584374	3.603892447	3.408131563	4.675969503	0	6.905161811	1.710853018	14.53321208	7.729663596	7.435259382	1.84469137	2.31236934	1.278540873	6.004232956	1.650090518	28.12527893	0	0.424491505	1.887074251	3.373023168
comp1288152_c0_seq1	0.320977167	1.252372396	2.425941004	3.856121786	0	1.801946223	2.72650525	2.671982573	4.630912687	2.762064724	1.710853018	4.037003356	2.728116563	4.575544235	1.106814822	0	5.114163491	1.000705493	2.475135778	0	0	0.424491505	0	3.74780352
comp1288261_c0_seq1	218.2644739	60.11387503	143.5348427	212.0866982	207.8886187	66.67201027	154.0475466	168.3349021	125.0346426	189.2014336	153.9767716	188.9317571	136.8605143	144.1296434	142.4101738	69.37108019	80.54807498	135.0952415	111.38111	126.5637552	155.6183956	163.8537208	144.3611802	99.31679327
comp1288566_c0_seq1	4.172703177	0	1.617294002	4.820152233	2.735376561	1.801946223	5.4530105	8.683943362	4.630912687	8.286194173	6.843412071	10.49620873	4.546860939	2.287772118	2.951506192	2.31236934	3.835622618	1.000705493	2.475135778	14.06263947	5.763644281	0.848983009	2.830611377	1.124341056
comp1288872_c0_seq1	7.061497685	15.02846876	9.299440513	10.60433491	2.735376561	10.81167734	6.816263125	14.69590415	9.261825375	11.0482589	6.843412071	25.83682148	16.82338547	22.30577815	6.640888932	0	5.114163491	9.006349435	8.250452592	42.1879184	4.610915425	1.273474514	1.887074251	10.86863021
comp1289020_c0_seq1	1.28390867	0	1.212970502	0	0	0	2.044878938	0.667995643	0	1.381032362	0	1.614801342	2.27343047	0	1.106814822	0	0	0	0	0	0	0	0	0.749560704
comp1289067_c0_seq1	1.28390867	2.504744793	0.404323501	0.964030447	0	1.801946223	2.72650525	3.339978216	4.630912687	9.667226535	0	4.844404027	3.182802657	6.291373323	1.84469137	2.31236934	2.557081745	6.004232956	2.475135778	0	1.152728856	0.424491505	0	7.870387391
comp1289342_c0_seq1	0	2.504744793	1.212970502	2.89209134	0	0	0.681626313	2.00398693	0	2.762064724	0	4.037003356	5.001547033	5.147487264	2.213629644	0	2.557081745	2.001410985	4.125226296	0	0	0	0	3.74780352
comp1289445_c0_seq1	13.16006387	8.766606775	8.086470012	9.640304465	15.50046718	9.009731117	9.542768376	4.675969503	4.630912687	2.762064724	6.843412071	6.459205369	4.092174845	10.29497453	11.43708649	13.87421604	6.392704364	5.003527464	6.600362074	14.06263947	14.98547513	6.367372569	11.32244551	8.619948095
comp1289488_c0_seq1	0	0	4.447558506	0	0.911792187	0	0	3.339978216	4.630912687	2.762064724	0	4.844404027	0.909372188	6.291373323	0.368938274	2.31236934	1.278540873	3.002116478	0	28.12527893	2.305457712	0	0	0
comp1289648_c0_seq1	0	0	0.404323501	0	0	1.801946223	1.363252625	3.339978216	0	2.762064724	0	5.651804698	1.818744376	3.431658176	0	0	0	0	0	14.06263947	0	0	0.943537126	2.248682112
comp1289772_c0_seq1	1.604885837	10.01897917	3.234588005	7.712243572	0.911792187	1.801946223	7.497889438	4.675969503	4.630912687	6.905161811	3.421706036	23.41461946	8.18434969	12.01080362	3.68938274	2.31236934	8.949786109	5.003527464	1.650090518	28.12527893	3.458186568	1.273474514	4.717685628	4.122583872
comp1289872_c0_seq1	1.28390867	2.504744793	2.021617503	1.928060893	1.823584374	1.801946223	0.681626313	2.00398693	9.261825375	8.286194173	1.710853018	8.881407383	5.910919221	6.291373323	0.368938274	0	0	6.004232956	4.125226296	14.06263947	2.305457712	0	1.887074251	4.497364224
comp1290209_c0_seq1	0.641954335	1.252372396	1.212970502	0	0	3.603892447	0	2.00398693	4.630912687	2.762064724	0	1.614801342	2.27343047	2.287772118	0	0	0	2.001410985	0	0	0	0.848983009	0	0.749560704
comp1290238_c0_seq1	0.320977167	1.252372396	0.404323501	0	0.911792187	0	0.681626313	0	0	1.381032362	0	2.422202014	0	2.859715147	0.737876548	4.624738679	0	2.001410985	1.650090518	0	0	0	0.943537126	0.749560704
comp1290583_c0_seq1	1.925863005	2.504744793	0.404323501	0.964030447	1.823584374	0	0	2.671982573	4.630912687	2.762064724	0	1.614801342	0.454686094	0.571943029	0	0	1.278540873	2.001410985	0.825045259	0	2.305457712	0.424491505	0	0.374780352
comp1290705_c0_seq1	0.962931502	1.252372396	2.021617503	0	0	0	0	1.335991286	0	0	0	0	0.909372188	1.143886059	0	0	0	1.000705493	0.825045259	0	0	0	0	1.124341056
comp1290849_c0_seq1	1.604885837	3.757117189	4.043235006	0.964030447	0.911792187	1.801946223	0.681626313	6.679956432	9.261825375	4.143097086	0	7.266606041	3.637488751	4.003601206	0.737876548	0	2.557081745	2.001410985	0.825045259	14.06263947	0	0.424491505	0.943537126	2.623462464
comp1290910_c0_seq1	1.28390867	1.252372396	1.617294002	1.928060893	0.911792187	0	0	4.007973859	4.630912687	8.286194173	0	0.807400671	5.910919221	1.143886059	2.213629644	2.31236934	6.392704364	2.001410985	1.650090518	0	0	0.424491505	0	4.122583872
comp1290936_c0_seq1	0.641954335	2.504744793	0.404323501	1.928060893	1.823584374	0	1.363252625	0.667995643	0	0	1.710853018	1.614801342	1.364058282	0.571943029	1.84469137	0	1.278540873	1.000705493	0	0	0	0.424491505	0	1.87390176
comp1290979_c1_seq1	0.962931502	1.252372396	0.404323501	0.964030447	0	1.801946223	2.044878938	0.667995643	4.630912687	2.762064724	0	4.037003356	2.27343047	2.287772118	1.106814822	0	0	0	0.825045259	0	0	0	0	1.124341056
comp1291054_c0_seq1	5.777589015	13.77609636	11.72538152	12.53239581	1.823584374	16.21751601	14.99577888	22.71185187	23.15456344	22.09651779	3.421706036	30.6812255	29.09991001	36.60435388	9.592395125	4.624738679	17.89957222	14.0098769	14.02576941	42.1879184	9.221830849	2.971440532	7.548297004	26.60940499
comp1291089_c0_seq1	0.962931502	0	0.404323501	0.964030447	0	0	0	2.671982573	0	2.762064724	0	1.614801342	1.818744376	2.287772118	0.368938274	0	1.278540873	1.000705493	0	0	0	0	0.943537126	0.374780352
comp1291122_c0_seq1_contamination	0.320977167	0	1.617294002	0	0	0	1.363252625	1.335991286	0	0	0	0.807400671	0.909372188	0.571943029	0	0	0	0	0	0	0	0	0.943537126	0.374780352
comp1291136_c0_seq1	2.56781734	6.261861982	2.830264504	0	0.911792187	3.603892447	4.771384188	5.343965146	4.630912687	13.81032362	0	13.72581141	10.45778016	5.719430294	4.058321014	2.31236934	5.114163491	4.002821971	0	56.25055786	4.610915425	0.424491505	3.774148502	7.120826688
comp1291245_c0_seq1	108.4902826	7.514234379	105.1241102	71.33825304	51.06036248	1.801946223	214.0306621	38.74374731	9.261825375	164.3428511	70.14497373	13.72581141	45.0139233	105.8094604	172.6631122	2.31236934	15.34249047	85.05996688	154.2834635	0	16.13820399	176.5884659	111.3373808	79.07865427
comp1291289_c0_seq1	0.320977167	2.504744793	0	1.928060893	0.911792187	0	0	0	4.630912687	2.762064724	0	2.422202014	0.454686094	2.287772118	0.368938274	0	1.278540873	1.000705493	0	0	0	0.424491505	0	0.749560704
comp1291359_c0_seq1	0.320977167	0	0	0.964030447	0	0	1.363252625	0.667995643	0	1.381032362	0	0	0	2.287772118	0.737876548	0	0	0	0	0	0	0	0	0.749560704
comp1291372_c0_seq1_contamination	0	0	2.021617503	0	0	0	0.681626313	1.335991286	0	0	0	0.807400671	2.27343047	2.287772118	0.368938274	2.31236934	0	0	0	0	0	0	0	1.124341056
comp1291464_c0_seq1	21.50547022	0	0.404323501	32.77703518	27.35376561	1.801946223	25.90179988	33.39978216	0	20.71548543	5.132559053	5.651804698	15.0046411	8.007202411	25.82567918	0	7.671245236	34.02398675	14.85081467	0	5.763644281	19.10211771	11.32244551	11.61819091
comp1291798_c0_seq1	0.641954335	0	0.808647001	0.964030447	0	0	0.681626313	2.00398693	0	1.381032362	0	3.229602685	2.728116563	0.571943029	0.368938274	2.31236934	0	1.000705493	0.825045259	0	0	0	0	2.998242816
comp1291836_c0_seq1	0	0	0.808647001	0	0	3.603892447	0	2.00398693	9.261825375	1.381032362	0	2.422202014	0.454686094	2.287772118	0.737876548	0	0	0	2.475135778	0	0	0	0	0.749560704
comp1291856_c0_seq1	15.08592687	30.05693752	15.36429302	30.84897429	8.206129684	19.82140846	19.08553675	25.38383444	23.15456344	13.81032362	15.39767716	48.44404027	14.09526891	39.46406903	12.54390132	11.5618467	14.0639496	15.01058239	14.02576941	14.06263947	5.763644281	4.244915046	5.661222753	19.86335865
comp1291939_c0_seq1	0.962931502	2.504744793	0.808647001	0.964030447	0	1.801946223	0	0.667995643	4.630912687	0	3.421706036	0.807400671	0	0.571943029	0	2.31236934	1.278540873	1.000705493	0	0	0	0.424491505	0	0.749560704
comp1291954_c0_seq1	0	0	1.212970502	1.928060893	0	1.801946223	0	1.335991286	0	1.381032362	0	0	0	0.571943029	0.368938274	0	0	0	0	0	0	0	0	0
comp1292203_c0_seq1	0.320977167	3.757117189	0.808647001	0	0.911792187	3.603892447	0	1.335991286	9.261825375	1.381032362	0	2.422202014	2.728116563	0.571943029	0	0	0	2.001410985	2.475135778	0	1.152728856	0	0.943537126	3.373023168
comp1292218_c0_seq1	1.604885837	6.261861982	0.808647001	1.928060893	3.647168748	7.207784894	1.363252625	14.69590415	13.89273806	1.381032362	1.710853018	8.074006712	2.728116563	5.147487264	1.84469137	9.249477359	0	1.000705493	4.125226296	0	2.305457712	0.848983009	1.887074251	3.74780352
comp1292338_c0_seq1	1.925863005	7.514234379	5.660529008	2.89209134	2.735376561	9.009731117	2.72650525	4.007973859	4.630912687	11.0482589	3.421706036	14.53321208	9.548407972	12.58274665	3.68938274	4.624738679	2.557081745	5.003527464	6.600362074	0	4.610915425	1.697966018	2.830611377	1.124341056
comp1292350_c0_seq1	0.641954335	5.009489586	0.808647001	1.928060893	0	1.801946223	1.363252625	4.007973859	9.261825375	2.762064724	0	2.422202014	1.818744376	2.859715147	0.368938274	0	0	1.000705493	3.300181037	0	0	0.424491505	0	3.74780352
comp1292365_c0_seq2	0.641954335	0	0.404323501	0.964030447	0	1.801946223	0	4.675969503	0	0	1.710853018	0	2.728116563	1.143886059	0	0	2.557081745	2.001410985	0.825045259	0	3.458186568	1.697966018	0.943537126	1.87390176
comp1292369_c0_seq1	0	1.252372396	0	0	0	1.801946223	0	0	0	0	0	2.422202014	0.454686094	0	0	0	0	0	0	0	0	2.122457523	0	0.374780352
comp1292428_c0_seq1	0.641954335	0	0	0	0	0	0.681626313	0	0	0	0	1.614801342	0.454686094	0	0.368938274	0	0	1.000705493	0	0	1.152728856	0	0.943537126	0
comp1292447_c0_seq1	0.641954335	0	1.212970502	0	0.911792187	0	0	2.671982573	0	0	0	1.614801342	0.909372188	1.715829088	0	0	1.278540873	1.000705493	0	0	0	0.848983009	0	2.998242816
comp1292505_c0_seq1	0.962931502	3.757117189	2.021617503	1.928060893	0	1.801946223	0.681626313	0	0	4.143097086	0	1.614801342	2.27343047	1.143886059	2.582567918	2.31236934	1.278540873	1.000705493	0.825045259	0	0	0.424491505	0	1.499121408
comp1292534_c0_seq1	3.530748842	13.77609636	11.72538152	2.89209134	1.823584374	7.207784894	3.408131563	14.69590415	18.52365075	15.19135598	0	35.52562953	15.45932719	28.02520844	8.116642028	0	7.671245236	11.00776042	9.075497851	56.25055786	1.152728856	4.669406551	1.887074251	13.86687302
comp1292677_c0_seq2	0.641954335	2.504744793	1.212970502	0	0	0	0	4.675969503	4.630912687	4.143097086	1.710853018	4.037003356	0.454686094	3.431658176	0.368938274	2.31236934	0	1.000705493	0.825045259	14.06263947	1.152728856	0.848983009	0	1.87390176
comp1292783_c0_seq1	2.56781734	11.27135157	7.682146511	9.640304465	0.911792187	7.207784894	6.816263125	8.015947719	37.0473015	9.667226535	1.710853018	19.37761611	11.36715235	13.72663271	4.427259288	2.31236934	6.392704364	6.004232956	4.950271555	0	1.152728856	2.546949028	3.774148502	6.371265984
comp1292934_c0_seq1	1.925863005	0	1.212970502	1.928060893	0.911792187	5.40583867	0	1.335991286	0	2.762064724	0	5.651804698	4.092174845	2.859715147	1.106814822	0	0	2.001410985	0.825045259	0	0	0	0.943537126	2.248682112
comp1292937_c0_seq1	2.56781734	7.514234379	4.851882007	1.928060893	8.206129684	18.01946223	4.089757875	14.69590415	13.89273806	5.524129449	6.843412071	5.651804698	1.364058282	6.291373323	2.213629644	11.5618467	2.557081745	4.002821971	3.300181037	0	8.069101993	1.273474514	1.887074251	4.872144576
comp1292987_c0_seq1	3.530748842	3.757117189	4.447558506	2.89209134	0.911792187	0	4.089757875	12.69191722	9.261825375	2.762064724	0	12.11101007	7.729663596	6.291373323	2.582567918	0	7.671245236	1.000705493	2.475135778	28.12527893	2.305457712	0.424491505	4.717685628	2.248682112
comp1293010_c0_seq1	1.925863005	2.504744793	0.808647001	0	0.911792187	5.40583867	0.681626313	0.667995643	0	0	0	4.037003356	1.818744376	1.715829088	1.106814822	2.31236934	0	4.002821971	1.650090518	0	1.152728856	0.848983009	1.887074251	1.499121408
comp1293212_c0_seq1	0.962931502	3.757117189	2.830264504	0.964030447	1.823584374	3.603892447	0.681626313	9.351939005	4.630912687	6.905161811	0	4.844404027	2.27343047	4.003601206	2.213629644	0	2.557081745	4.002821971	2.475135778	0	0	0.424491505	0	3.373023168
comp1293367_c0_seq1	0	0	0.404323501	0	0	0	0	0	13.89273806	1.381032362	1.710853018	0.807400671	0.454686094	1.715829088	0	2.31236934	1.278540873	0	0	0	5.763644281	0	0.943537126	0.749560704
comp1293437_c0_seq1	0.641954335	2.504744793	2.425941004	0	0	0	0.681626313	2.671982573	0	2.762064724	1.710853018	7.266606041	3.637488751	3.431658176	0.737876548	0	0	5.003527464	1.650090518	0	1.152728856	0	0.943537126	2.248682112
comp1293533_c0_seq1	0.320977167	0	0	0.964030447	0	0	0	0	0	0	0	0.807400671	0.909372188	1.715829088	0	0	0	0	0	0	0	0	0	0
comp1293544_c0_seq1	0.962931502	5.009489586	2.021617503	0	1.823584374	0	2.72650525	1.335991286	0	1.381032362	0	5.651804698	1.364058282	1.143886059	1.106814822	0	0	0	3.300181037	0	0	0	0.943537126	2.623462464
comp1293693_c0_seq1	1.28390867	8.766606775	0.808647001	6.748213126	3.647168748	5.40583867	7.497889438	10.68793029	74.094603	2.762064724	5.132559053	2.422202014	1.364058282	7.435259382	2.213629644	13.87421604	8.949786109	0	0.825045259	0	1.152728856	0	1.887074251	1.87390176
comp1293761_c0_seq1	0.962931502	3.757117189	4.851882007	5.784182679	0.911792187	5.40583867	4.089757875	4.675969503	13.89273806	5.524129449	0	10.49620873	12.27652454	14.29857573	4.058321014	0	5.114163491	2.001410985	4.125226296	28.12527893	1.152728856	0.848983009	2.830611377	5.996485632
comp1293946_c0_seq1	0.320977167	1.252372396	2.021617503	0.964030447	0	0	0	2.671982573	0	0	0	4.844404027	2.728116563	0.571943029	1.106814822	0	0	0	0	0	0	0.424491505	0	0.749560704
comp1294113_c0_seq1	0.962931502	0	3.638911505	2.89209134	0.911792187	1.801946223	2.72650525	1.335991286	13.89273806	4.143097086	1.710853018	6.459205369	5.001547033	4.575544235	0.737876548	0	1.278540873	3.002116478	2.475135778	42.1879184	3.458186568	0.424491505	0.943537126	4.122583872
comp1294221_c0_seq1	1.604885837	7.514234379	1.212970502	1.928060893	0.911792187	1.801946223	2.044878938	4.007973859	0	5.524129449	0	9.688808054	2.27343047	4.003601206	1.106814822	0	6.392704364	0	0.825045259	14.06263947	2.305457712	0.848983009	0.943537126	4.122583872
comp1294266_c0_seq1	626.2264538	343.1500366	606.8895744	516.7203193	500.5739107	472.1099105	569.8395973	577.8162314	282.4856739	510.981974	617.6179394	514.3142275	579.2700836	529.6192452	479.6197562	284.4214288	400.1832932	535.3774386	539.5795995	295.3154288	690.4845848	467.3651466	552.9127556	482.7170933
comp1294458_c0_seq3	0.641954335	1.252372396	0.808647001	1.928060893	0.911792187	0	0.681626313	2.671982573	4.630912687	6.905161811	1.710853018	4.037003356	5.001547033	3.431658176	1.106814822	0	1.278540873	2.001410985	0.825045259	0	2.305457712	0.848983009	0	1.87390176
comp1294497_c0_seq1	0.320977167	7.514234379	4.043235006	3.856121786	0.911792187	0	2.044878938	7.347952076	13.89273806	5.524129449	1.710853018	8.074006712	9.093721878	5.719430294	0.737876548	0	2.557081745	1.000705493	0.825045259	0	0	1.697966018	0.943537126	7.49560704
comp1294500_c0_seq1	3898.588676	5182.316977	4070.729004	4247.518147	4676.582128	5292.316058	4209.04248	3102.171767	3315.733484	3494.011876	4001.685209	2876.768591	3483.804851	2680.696979	3950.2221	6120.841642	4857.176776	3445.429011	3838.110546	5765.682181	3561.932166	4612.949181	3747.729463	3438.609729
comp1294568_c0_seq1	0	0	0	0	0.911792187	0	0	0.667995643	0	0	0	0	1.364058282	1.143886059	0	0	0	0	0	0	0	0	0	0
comp1295140_c0_seq1	0	0	0.808647001	0.964030447	0	1.801946223	3.408131563	2.00398693	0	0	0	4.037003356	2.27343047	3.431658176	0	2.31236934	1.278540873	0	2.475135778	14.06263947	1.152728856	0	0	1.124341056
comp1295259_c0_seq1	1.925863005	5.009489586	2.830264504	7.712243572	3.647168748	3.603892447	2.72650525	10.01993465	0	4.143097086	1.710853018	4.037003356	7.729663596	3.431658176	1.106814822	0	6.392704364	3.002116478	4.125226296	0	3.458186568	4.669406551	8.49183413	3.74780352
comp1295480_c0_seq2	2.888794507	17.53321355	7.277823011	2.89209134	0	9.009731117	4.089757875	4.675969503	27.78547612	2.762064724	3.421706036	9.688808054	6.820291409	6.863316353	18.07797543	18.49895472	30.68498095	9.006349435	9.90054311	0	0	20.80008373	3.774148502	8.245167743
comp1295791_c0_seq1	0.320977167	8.766606775	1.617294002	2.89209134	0.911792187	1.801946223	3.408131563	6.011960789	4.630912687	8.286194173	1.710853018	5.651804698	4.092174845	4.003601206	3.320444466	0	2.557081745	1.000705493	1.650090518	0	0	0.424491505	0	2.998242816
comp1296512_c0_seq1	3.85172601	8.766606775	0.404323501	0	0.911792187	7.207784894	0	2.671982573	4.630912687	1.381032362	1.710853018	5.651804698	1.364058282	1.715829088	1.106814822	2.31236934	0	0	0.825045259	14.06263947	3.458186568	0.848983009	0	3.373023168
comp1296566_c0_seq1	2.246840172	11.27135157	4.447558506	4.820152233	1.823584374	0	5.4530105	10.68793029	13.89273806	15.19135598	6.843412071	14.53321208	9.548407972	10.29497453	5.165135836	2.31236934	5.114163491	4.002821971	5.775316814	28.12527893	1.152728856	2.122457523	0.943537126	9.369508799
comp1296583_c0_seq1	57.77589015	0	36.38911505	106.0433491	50.14857029	0	21.812042	39.41174295	0	15.19135598	83.83179787	37.14043087	18.64212985	38.892126	7.009827206	0	0	10.00705493	26.40144829	0	55.3309851	11.46127062	19.81427964	13.49209267
comp1296642_c0_seq1	0	1.252372396	0.404323501	0	0.911792187	1.801946223	1.363252625	0.667995643	0	0	1.710853018	0.807400671	4.546860939	5.147487264	1.475753096	0	0	2.001410985	0	0	0	0.424491505	0	1.124341056
comp1297051_c0_seq1	0.320977167	0	2.425941004	0	0	3.603892447	0.681626313	3.339978216	4.630912687	1.381032362	0	1.614801342	1.818744376	4.003601206	0.737876548	0	2.557081745	2.001410985	4.125226296	0	0	0.424491505	0	0.374780352
comp1297130_c0_seq1	2026.007881	485.9204898	1191.94568	1974.334355	1953.970657	313.5386429	1179.213521	1642.601287	1041.955355	1128.30344	1272.874645	1821.495914	1045.32333	1367.515783	841.1792648	358.4172476	241.6442249	566.3993089	828.3454402	407.8165445	2058.773737	892.2811427	1008.641187	990.5444703
comp1297147_c0_seq1	3.85172601	15.02846876	1.617294002	1.928060893	5.470753123	7.207784894	1.363252625	0.667995643	18.52365075	8.286194173	0	10.49620873	4.092174845	3.431658176	0.737876548	0	0	6.004232956	5.775316814	0	0	1.697966018	0	1.499121408
comp1297229_c0_seq1	10.59224653	7.514234379	15.36429302	0.964030447	9.117921871	10.81167734	10.906021	11.35592594	18.52365075	20.71548543	8.554265089	12.91841074	14.549955	6.863316353	14.75753096	9.249477359	16.62103135	19.01340436	6.600362074	14.06263947	4.610915425	11.88576213	10.37890838	13.11731232
comp1297611_c0_seq1	0.641954335	0	0	0	0	0	0	0.667995643	0	0	0	3.229602685	0.454686094	0.571943029	0	0	0	1.000705493	2.475135778	0	0	2.122457523	0.943537126	0.374780352
comp1297965_c0_seq1	19.90058438	15.02846876	7.682146511	28.9209134	35.5598953	16.21751601	49.75872082	49.4316776	69.46369031	12.42929126	30.79535432	16.14801342	8.18434969	36.03241085	9.223456851	20.81132406	7.671245236	7.004938449	4.950271555	0	58.78917166	5.942881065	18.87074251	14.24165338
comp1298304_c0_seq1	3.209771675	16.28084115	7.277823011	7.712243572	2.735376561	10.81167734	8.179515751	9.351939005	41.67821419	19.33445307	0	29.87382483	17.73275766	18.30217694	7.747703754	9.249477359	12.78540873	14.0098769	7.425407333	14.06263947	1.152728856	2.546949028	6.604759879	14.24165338
comp1298623_c0_seq2	17.97472138	12.52372396	20.62049853	48.20152233	11.85329843	16.21751601	26.58342619	29.3918083	32.41638881	27.62064724	25.66279527	25.83682148	16.82338547	34.31658176	22.13629644	20.81132406	33.24206269	2.001410985	17.32595044	0	16.13820399	22.07355824	16.04013113	17.61467654
comp1299002_c0_seq1	5.13563468	2.504744793	3.234588005	0.964030447	0.911792187	0	2.72650525	2.00398693	4.630912687	0	5.132559053	4.037003356	3.637488751	9.15108847	1.106814822	0	10.22832698	0	1.650090518	0	1.152728856	0	1.887074251	4.497364224
comp1299104_c0_seq1	2.888794507	8.766606775	8.086470012	6.748213126	1.823584374	19.82140846	10.22439469	14.69590415	13.89273806	20.71548543	5.132559053	29.87382483	14.09526891	23.4496642	9.223456851	6.937108019	8.949786109	16.01128788	9.075497851	56.25055786	5.763644281	2.971440532	1.887074251	15.36599443
comp1299398_c0_seq1	2.56781734	12.52372396	4.851882007	0.964030447	0.911792187	1.801946223	3.408131563	7.347952076	9.261825375	2.762064724	3.421706036	14.53321208	9.093721878	7.435259382	1.106814822	0	5.114163491	4.002821971	0	0	0	0.424491505	2.830611377	6.371265984
comp1299555_c0_seq1	2.888794507	2.504744793	0.404323501	0.964030447	4.558960935	3.603892447	0	1.335991286	4.630912687	2.762064724	0	8.074006712	3.182802657	1.715829088	0	0	1.278540873	1.000705493	1.650090518	28.12527893	1.152728856	2.546949028	2.830611377	1.87390176
comp1299714_c0_seq1	4.814657512	6.261861982	0.404323501	0	0	0	0.681626313	0	4.630912687	1.381032362	1.710853018	2.422202014	0.454686094	0.571943029	0	0	0	0	1.650090518	0	5.763644281	1.273474514	0.943537126	0
comp1299741_c0_seq1	1.28390867	1.252372396	0.808647001	0.964030447	0	0	1.363252625	2.671982573	0	2.762064724	0	1.614801342	5.001547033	5.719430294	1.475753096	0	0	2.001410985	4.125226296	0	1.152728856	0.424491505	0	3.373023168
comp1299972_c0_seq1	6.41954335	25.04744793	17.79023403	13.49642625	11.85329843	9.009731117	13.63252625	21.37586058	46.30912687	19.33445307	23.95194225	16.95541409	17.27807157	16.01440482	12.17496304	6.937108019	19.17811309	21.01481535	14.02576941	0	11.52728856	11.03677912	10.37890838	15.74077478
comp1300126_c0_seq1	4.814657512	3.757117189	1.212970502	2.89209134	1.823584374	0	0.681626313	2.00398693	0	6.905161811	0	3.229602685	7.274977502	2.287772118	2.582567918	2.31236934	1.278540873	4.002821971	5.775316814	14.06263947	3.458186568	5.093898055	4.717685628	5.996485632
comp1300233_c0_seq1	1.28390867	2.504744793	0.808647001	0.964030447	0	1.801946223	0	4.007973859	0	0	0	0	1.364058282	2.859715147	0.368938274	0	0	0	0.825045259	0	1.152728856	0.848983009	0.943537126	1.124341056
comp1300240_c0_seq1	0.641954335	2.504744793	1.617294002	1.928060893	0	5.40583867	0.681626313	5.343965146	0	1.381032362	0	4.037003356	3.182802657	6.863316353	0.368938274	0	1.278540873	1.000705493	0.825045259	0	0	0.424491505	0.943537126	3.74780352
comp1300435_c0_seq1	0.320977167	0	0	1.928060893	0	1.801946223	0.681626313	1.335991286	0	1.381032362	1.710853018	2.422202014	1.818744376	0.571943029	0.737876548	0	0	2.001410985	1.650090518	0	0	0	0	1.124341056
comp1300920_c0_seq1	0.320977167	0	0.808647001	2.89209134	0.911792187	0	0	1.335991286	0	5.524129449	0	4.037003356	1.364058282	1.715829088	1.106814822	0	1.278540873	2.001410985	0.825045259	14.06263947	0	0	0	2.248682112
comp1301064_c0_seq1	1.604885837	6.261861982	4.447558506	1.928060893	0	0	6.134636813	8.683943362	4.630912687	8.286194173	1.710853018	6.459205369	6.365605315	13.15468968	2.951506192	0	7.671245236	9.006349435	4.125226296	0	0	1.273474514	0.943537126	10.1190695
comp1301356_c0_seq1	0.320977167	0	3.234588005	1.928060893	0	1.801946223	0.681626313	3.339978216	0	4.143097086	0	5.651804698	3.637488751	2.859715147	0.368938274	0	0	0	0.825045259	0	0	0	1.887074251	1.87390176
comp1301639_c0_seq1	0.641954335	3.757117189	1.617294002	0	0	1.801946223	0.681626313	0.667995643	0	1.381032362	1.710853018	1.614801342	1.364058282	5.147487264	2.213629644	0	1.278540873	3.002116478	1.650090518	0	2.305457712	0.424491505	1.887074251	2.998242816
comp1302118_c0_seq1	2.246840172	5.009489586	8.895117013	2.89209134	0.911792187	5.40583867	4.089757875	17.36788672	18.52365075	16.57238835	5.132559053	16.95541409	14.09526891	17.15829088	5.53407411	11.5618467	14.0639496	7.004938449	4.125226296	70.31319733	2.305457712	0.848983009	3.774148502	16.11555513
comp1302596_c0_seq1	1.28390867	3.757117189	4.043235006	0	0	1.801946223	4.089757875	3.339978216	4.630912687	2.762064724	0	5.651804698	4.546860939	4.575544235	1.106814822	0	2.557081745	2.001410985	4.950271555	0	1.152728856	0	1.887074251	4.872144576
comp1303666_c0_seq1	0	0	0.404323501	0	0	0	0.681626313	4.007973859	9.261825375	1.381032362	0	0.807400671	2.27343047	4.003601206	0.368938274	4.624738679	1.278540873	0	0.825045259	0	1.152728856	0.424491505	0	0.749560704
comp1303680_c0_seq1	0	0	2.425941004	0.964030447	0	0	1.363252625	1.335991286	0	2.762064724	0	8.881407383	2.728116563	0	0.368938274	2.31236934	1.278540873	1.000705493	0.825045259	0	0	0	0	0.749560704
comp1303724_c0_seq1	4.172703177	7.514234379	2.021617503	0.964030447	0.911792187	3.603892447	3.408131563	1.335991286	0	6.905161811	0	4.844404027	2.728116563	2.287772118	0.368938274	0	0	2.001410985	3.300181037	0	5.763644281	0.848983009	0.943537126	1.87390176
comp1303727_c0_seq1	1.28390867	5.009489586	0.404323501	0.964030447	0	1.801946223	0	2.00398693	0	1.381032362	0	1.614801342	1.364058282	1.715829088	0.368938274	0	0	0	0.825045259	0	3.458186568	0	0	0.749560704
comp1304350_c0_seq1	0	0	0.808647001	0	0	1.801946223	0.681626313	0	0	1.381032362	0	0.807400671	0	1.143886059	0.368938274	0	0	1.000705493	0	0	0	0	0.943537126	0
gnl|Pdu_trscr_assembly_1|6063	45652.26155	29905.40046	44606.58588	55295.82238	42343.62917	33132.38521	36344.99661	48127.7501	28757.96779	46810.09192	47724.24493	54987.21531	36557.67132	44816.88384	29906.50543	35129.51501	33610.28246	32748.08725	31526.62944	62002.1774	53403.62245	25294.59978	39041.67918	34788.61139
comp1304601_c0_seq1	0	1.252372396	0	0	0	0	0	0	0	1.381032362	0	0.807400671	0	0	0	0	0	0	0	0	0	0	0	0
comp1304871_c0_seq1	0	2.504744793	0.808647001	2.89209134	0	1.801946223	2.044878938	0.667995643	4.630912687	4.143097086	1.710853018	0.807400671	2.27343047	1.715829088	1.106814822	0	0	0	0.825045259	28.12527893	0	0	0.943537126	0
comp1305290_c0_seq1	1.604885837	3.757117189	1.617294002	0	0	0	0	4.675969503	9.261825375	2.762064724	1.710853018	3.229602685	5.001547033	4.003601206	1.475753096	0	5.114163491	2.001410985	0.825045259	14.06263947	0	0.424491505	0	2.998242816
comp1305321_c0_seq1	0.641954335	10.01897917	5.256205508	0.964030447	3.647168748	1.801946223	4.089757875	6.679956432	4.630912687	9.667226535	3.421706036	4.844404027	5.001547033	11.43886059	3.320444466	0	3.835622618	3.002116478	4.125226296	14.06263947	1.152728856	0.848983009	2.830611377	11.61819091
comp1305464_c0_seq1	0	0	0.808647001	0	0	0	0	1.335991286	0	1.381032362	0	2.422202014	0.909372188	2.287772118	1.106814822	2.31236934	6.392704364	1.000705493	0	0	2.305457712	0	1.887074251	0.749560704
comp1306039_c0_seq1	0.320977167	1.252372396	0	0	0	0	0	0	0	0	0	0	0	0	0.737876548	0	0	0	0	0	2.305457712	0	0	0.374780352
comp1306280_c0_seq1	1.28390867	3.757117189	0.808647001	0	0	3.603892447	1.363252625	2.00398693	0	1.381032362	1.710853018	2.422202014	3.637488751	4.003601206	1.84469137	0	2.557081745	0	2.475135778	28.12527893	0	0	0.943537126	1.87390176
comp1306445_c0_seq1	9.629315025	13.77609636	8.895117013	23.13673072	15.50046718	7.207784894	14.31415256	17.36788672	32.41638881	17.95342071	30.79535432	8.881407383	13.18589672	15.44246179	10.33027167	4.624738679	0	5.003527464	14.85081467	28.12527893	6.916373137	8.489830092	9.435371256	8.245167743
comp1306837_c0_seq1	1.604885837	2.504744793	2.021617503	1.928060893	0.911792187	5.40583867	1.363252625	2.00398693	0	1.381032362	1.710853018	0.807400671	2.27343047	0	0	2.31236934	1.278540873	3.002116478	3.300181037	0	1.152728856	0.424491505	0	1.499121408
comp1306952_c0_seq1	0	1.252372396	0.808647001	0	0	0	2.72650525	5.343965146	23.15456344	1.381032362	0	7.266606041	5.456233127	2.287772118	1.106814822	2.31236934	0	1.000705493	1.650090518	0	0	0	0	2.248682112
comp1307606_c1_seq1	0.320977167	1.252372396	1.212970502	1.928060893	0	0	0	0.667995643	0	1.381032362	0	0.807400671	1.364058282	0	0.368938274	0	0	0	0	0	1.152728856	0	0	0.749560704
comp1308878_c0_seq1	0.962931502	5.009489586	2.830264504	0.964030447	0	3.603892447	2.72650525	2.671982573	0	2.762064724	1.710853018	7.266606041	9.093721878	1.143886059	2.213629644	0	1.278540873	2.001410985	1.650090518	0	1.152728856	0	2.830611377	4.122583872
comp1309222_c0_seq1	10.91322369	1.252372396	6.87349951	9.640304465	10.94150625	5.40583867	8.861142063	8.015947719	9.261825375	0	1.710853018	5.651804698	7.274977502	10.29497453	4.796197562	2.31236934	3.835622618	7.004938449	4.950271555	0	19.59639055	11.03677912	10.37890838	6.371265984
comp1309458_c0_seq1	0	3.757117189	2.021617503	1.928060893	0	5.40583867	1.363252625	0.667995643	9.261825375	1.381032362	3.421706036	4.037003356	1.364058282	4.003601206	0	0	0	1.000705493	0.825045259	0	0	0.424491505	0	1.124341056
comp1309506_c0_seq1	1.604885837	12.52372396	6.87349951	2.89209134	1.823584374	3.603892447	5.4530105	10.68793029	4.630912687	11.0482589	0	12.11101007	10.45778016	11.43886059	4.796197562	2.31236934	10.22832698	10.00705493	5.775316814	14.06263947	4.610915425	1.273474514	1.887074251	7.870387391
comp1309848_c0_seq1	10.91322369	8.766606775	14.15132252	12.53239581	1.823584374	7.207784894	13.63252625	2.671982573	4.630912687	5.524129449	10.26511811	12.91841074	3.637488751	5.719430294	7.37876548	6.937108019	7.671245236	11.00776042	9.075497851	0	6.916373137	12.73474514	9.435371256	5.246924928
comp1310583_c0_seq1	0	0	0	0	0	0	0	0	0	0	0	0	0	0	0	0	0	0	0.825045259	0	0	0	0	1.124341056
comp1311060_c0_seq2	3.209771675	5.009489586	4.043235006	2.89209134	3.647168748	5.40583867	3.408131563	7.347952076	4.630912687	9.667226535	3.421706036	12.11101007	10.00309407	16.58634785	3.320444466	0	1.278540873	5.003527464	3.300181037	0	0	1.273474514	1.887074251	8.994728447
comp1311244_c0_seq1	6.740520517	13.77609636	5.256205508	0.964030447	3.647168748	23.4253009	14.99577888	1.335991286	37.0473015	8.286194173	5.132559053	4.037003356	6.820291409	3.431658176	22.13629644	30.06080142	44.74893055	11.00776042	17.32595044	0	5.763644281	20.37559222	12.26598263	6.371265984
comp1311261_c0_seq1	1.28390867	1.252372396	1.617294002	1.928060893	0	3.603892447	0	2.00398693	0	1.381032362	0	3.229602685	0.454686094	2.859715147	1.106814822	0	2.557081745	1.000705493	1.650090518	0	1.152728856	0	0.943537126	1.124341056
comp1311429_c0_seq1	5.13563468	7.514234379	2.021617503	9.640304465	3.647168748	1.801946223	2.72650525	0	0	8.286194173	5.132559053	2.422202014	5.910919221	2.287772118	5.53407411	6.937108019	5.114163491	6.004232956	4.950271555	14.06263947	4.610915425	4.244915046	3.774148502	4.872144576
comp1311630_c0_seq1	3.209771675	6.261861982	6.87349951	5.784182679	0	3.603892447	2.044878938	7.347952076	13.89273806	12.42929126	6.843412071	12.91841074	10.45778016	13.72663271	2.951506192	4.624738679	1.278540873	6.004232956	4.950271555	0	1.152728856	0.848983009	0.943537126	14.61643373
comp1311818_c0_seq1	1.28390867	2.504744793	3.638911505	8.676274019	1.823584374	1.801946223	2.044878938	5.343965146	9.261825375	2.762064724	5.132559053	13.72581141	4.546860939	4.575544235	3.68938274	0	2.557081745	4.002821971	4.125226296	14.06263947	2.305457712	0.848983009	2.830611377	7.870387391
comp1311833_c0_seq1	0	2.504744793	0.404323501	4.820152233	0.911792187	0	0.681626313	2.00398693	0	2.762064724	0	4.844404027	2.728116563	3.431658176	1.475753096	0	3.835622618	1.000705493	0.825045259	0	0	0	0	1.87390176
comp1311838_c0_seq1	0	2.504744793	1.212970502	0	0	0	1.363252625	0	0	0	0	3.229602685	1.818744376	1.143886059	0.368938274	0	1.278540873	0	0	14.06263947	0	0	0	0.749560704
comp1312241_c0_seq1	0.320977167	5.009489586	4.447558506	2.89209134	1.823584374	1.801946223	2.044878938	6.011960789	9.261825375	5.524129449	1.710853018	6.459205369	5.001547033	4.575544235	4.058321014	0	7.671245236	2.001410985	3.300181037	0	2.305457712	0.424491505	1.887074251	4.872144576
comp1312532_c0_seq1	1.28390867	2.504744793	4.447558506	2.89209134	1.823584374	0	1.363252625	3.339978216	0	9.667226535	0	5.651804698	4.092174845	4.575544235	1.106814822	0	0	6.004232956	1.650090518	14.06263947	0	0.848983009	1.887074251	4.122583872
comp1312651_c0_seq1	2.888794507	1.252372396	1.212970502	0.964030447	0	0	0.681626313	0.667995643	0	0	3.421706036	1.614801342	0.909372188	1.143886059	2.582567918	0	2.557081745	1.000705493	1.650090518	0	1.152728856	1.697966018	0.943537126	0.749560704
comp1312786_c0_seq1	1.28390867	2.504744793	2.021617503	1.928060893	2.735376561	3.603892447	2.72650525	7.347952076	0	4.143097086	1.710853018	8.881407383	5.001547033	7.435259382	2.213629644	0	3.835622618	4.002821971	1.650090518	28.12527893	1.152728856	1.697966018	0.943537126	4.497364224
comp1312797_c1_seq1	1.925863005	2.504744793	1.617294002	0.964030447	0.911792187	0	1.363252625	0.667995643	0	4.143097086	1.710853018	8.074006712	5.456233127	8.007202411	1.475753096	0	7.671245236	2.001410985	3.300181037	14.06263947	0	0.848983009	0	2.623462464
comp1312943_c0_seq1	2.56781734	3.757117189	2.021617503	3.856121786	0.911792187	0	0.681626313	2.671982573	4.630912687	2.762064724	1.710853018	1.614801342	1.818744376	1.715829088	1.106814822	0	0	2.001410985	0.825045259	0	1.152728856	0	1.887074251	2.248682112
comp1313594_c0_seq1	0.641954335	2.504744793	0.404323501	0	0	0	0	2.00398693	0	0	0	0	0	0.571943029	0.368938274	0	0	1.000705493	1.650090518	0	1.152728856	1.697966018	0	0.374780352
comp1313646_c0_seq2	1.604885837	0	0.404323501	0.964030447	0.911792187	1.801946223	1.363252625	1.335991286	0	1.381032362	0	0.807400671	0.909372188	0.571943029	0.368938274	0	0	0	0	0	0	0.424491505	0	0
comp1313674_c0_seq1	0.962931502	5.009489586	4.447558506	1.928060893	3.647168748	9.009731117	4.089757875	12.02392158	0	13.81032362	3.421706036	20.18501678	10.91246625	12.58274665	5.165135836	0	10.22832698	6.004232956	5.775316814	28.12527893	0	0.848983009	3.774148502	12.74253197
comp1313695_c0_seq1	1.28390867	0	0.808647001	3.856121786	0.911792187	3.603892447	4.089757875	0	0	0	3.421706036	4.037003356	0	4.003601206	1.106814822	6.937108019	1.278540873	2.001410985	0	0	0	1.697966018	5.661222753	2.623462464
comp1313919_c0_seq1	1.925863005	3.757117189	5.660529008	3.856121786	1.823584374	1.801946223	3.408131563	2.00398693	0	5.524129449	0	13.72581141	4.546860939	4.575544235	2.582567918	0	7.671245236	4.002821971	7.425407333	0	0	1.273474514	0.943537126	6.746046336
comp1313984_c0_seq1	0.320977167	0	0	0	0.911792187	0	0	1.335991286	4.630912687	1.381032362	0	0.807400671	1.364058282	2.287772118	0	0	0	0	0.825045259	14.06263947	1.152728856	0.424491505	0	0.749560704
comp1314166_c0_seq1	0.641954335	0	0	0	0	0	0	0	0	4.143097086	3.421706036	1.614801342	1.364058282	0.571943029	0	0	0	2.001410985	0	14.06263947	0	0	0	0.374780352
comp1314250_c0_seq1	6.41954335	8.766606775	10.10808751	21.20866982	4.558960935	16.21751601	15.67740519	10.68793029	27.78547612	30.38271197	8.554265089	29.87382483	25.00773516	34.88852479	11.80602477	2.31236934	21.73519484	14.0098769	15.67585992	28.12527893	5.763644281	7.640847083	9.435371256	19.86335865
comp1314452_c0_seq1	0	0	0.808647001	0	0.911792187	0	2.044878938	0	4.630912687	1.381032362	1.710853018	1.614801342	1.364058282	1.143886059	0.737876548	0	1.278540873	1.000705493	0	0	1.152728856	0.848983009	0.943537126	0.749560704
comp1314525_c0_seq1	1.28390867	7.514234379	3.234588005	1.928060893	0	3.603892447	2.044878938	3.339978216	0	1.381032362	1.710853018	7.266606041	2.728116563	6.863316353	1.475753096	0	0	1.000705493	0	14.06263947	0	0	1.887074251	4.122583872
comp1314701_c0_seq1	0	0	0	0	0	0	0	0	0	0	0	3.229602685	0.454686094	0	0	0	1.278540873	0	0	0	0	0	0	1.87390176
comp1314709_c0_seq1	0.641954335	1.252372396	0	0	0	3.603892447	0.681626313	0.667995643	4.630912687	0	0	2.422202014	1.364058282	2.859715147	1.106814822	0	1.278540873	1.000705493	0	0	0	0	0	2.248682112
comp1314724_c0_seq1_contamination	0.320977167	8.766606775	1.617294002	0.964030447	1.823584374	1.801946223	0	8.015947719	13.89273806	5.524129449	3.421706036	15.34061275	5.001547033	4.003601206	1.475753096	0	1.278540873	2.001410985	2.475135778	0	2.305457712	0	0.943537126	3.373023168
comp1315055_c0_seq1	2.246840172	6.261861982	4.447558506	0	1.823584374	9.009731117	1.363252625	3.339978216	4.630912687	4.143097086	3.421706036	6.459205369	4.092174845	9.7230315	2.213629644	6.937108019	0	5.003527464	4.125226296	0	1.152728856	1.273474514	0.943537126	3.373023168
comp1315217_c0_seq1	1.28390867	8.766606775	2.021617503	1.928060893	0.911792187	3.603892447	0.681626313	9.351939005	9.261825375	6.905161811	1.710853018	16.14801342	7.274977502	12.01080362	3.320444466	2.31236934	3.835622618	5.003527464	3.300181037	0	2.305457712	0.424491505	1.887074251	5.996485632
comp1315613_c0_seq1	0.641954335	1.252372396	1.617294002	1.928060893	0	0	0	1.335991286	0	0	3.421706036	10.49620873	1.364058282	2.859715147	1.475753096	4.624738679	0	1.000705493	1.650090518	0	1.152728856	0.848983009	0.943537126	1.499121408
comp1315794_c0_seq1	0.641954335	2.504744793	0.808647001	0.964030447	0.911792187	1.801946223	2.72650525	3.339978216	0	2.762064724	0	7.266606041	4.092174845	4.003601206	1.106814822	2.31236934	0	3.002116478	0.825045259	28.12527893	1.152728856	2.971440532	0.943537126	3.74780352
comp1315948_c0_seq1	324.8288935	672.5239769	152.4299597	551.4254154	430.3659123	564.0091679	316.9562353	30.72779959	226.9147217	241.6806634	314.7969553	26.64422215	108.6699764	243.0757875	248.2954584	1297.2392	1059.910383	277.1954215	328.3680132	2925.029009	69.16373137	153.6659247	174.5543682	202.7561704
comp1316122_c0_seq1	1.925863005	6.261861982	6.064852509	4.820152233	0.911792187	7.207784894	3.408131563	10.68793029	0	12.42929126	1.710853018	20.18501678	8.18434969	10.86691756	2.951506192	2.31236934	3.835622618	8.005643942	3.300181037	28.12527893	1.152728856	0	1.887074251	7.49560704
comp1316382_c0_seq1	0.962931502	0	0.404323501	0	0	0	0	0	0	0	0	0.807400671	2.728116563	1.143886059	0	0	0	2.001410985	0	0	0	0	0	0.374780352
comp1316571_c0_seq1	978.6593837	2427.097704	910.9408468	1144.30414	1092.32704	1870.42018	1147.177084	849.0224626	1352.226505	817.5711584	1000.849015	645.1131363	803.885014	900.2383283	1245.166675	2781.780316	3013.520837	1028.725247	1464.455335	2854.715812	735.4410102	1386.389254	1293.589399	1221.783947
comp1316672_c0_seq1	1.925863005	2.504744793	1.617294002	0.964030447	0.911792187	3.603892447	1.363252625	3.339978216	9.261825375	2.762064724	0	4.844404027	4.092174845	4.575544235	0.368938274	0	0	0	1.650090518	0	1.152728856	0	1.887074251	2.623462464
comp1316724_c0_seq1	4.814657512	7.514234379	8.490793512	10.60433491	6.38254531	9.009731117	10.906021	10.68793029	9.261825375	5.524129449	3.421706036	8.074006712	16.36869938	5.719430294	9.223456851	18.49895472	6.392704364	7.004938449	8.250452592	0	14.98547513	0.848983009	11.32244551	6.746046336
comp1316737_c0_seq1	0.962931502	1.252372396	0.404323501	1.928060893	0	1.801946223	0.681626313	1.335991286	4.630912687	1.381032362	0	8.881407383	0	2.859715147	0.737876548	0	1.278540873	2.001410985	2.475135778	0	0	0	0	1.87390176
comp1316963_c0_seq1	0.320977167	1.252372396	0.808647001	0	0	0	0	0	0	1.381032362	0	0.807400671	0.454686094	0	1.106814822	0	0	0	0	0	0	0	1.887074251	0.749560704
comp1317020_c0_seq1	3.209771675	11.27135157	3.638911505	2.89209134	2.735376561	7.207784894	4.771384188	8.683943362	13.89273806	1.381032362	1.710853018	12.91841074	7.274977502	9.7230315	2.582567918	0	3.835622618	1.000705493	4.950271555	14.06263947	6.916373137	0	0.943537126	7.120826688
comp1317178_c0_seq1	0.962931502	1.252372396	0.404323501	0	0	0	0.681626313	0.667995643	4.630912687	0	0	4.844404027	0.909372188	1.143886059	0	0	0	2.001410985	0	0	0	0	0.943537126	1.499121408
comp1317356_c0_seq1	20.22156155	5.009489586	11.72538152	10.60433491	13.67688281	27.02919335	22.49366831	12.02392158	27.78547612	13.81032362	8.554265089	7.266606041	14.09526891	14.87051876	12.54390132	11.5618467	47.30601229	12.00846591	10.72558837	0	19.59639055	15.70618567	15.09659401	8.245167743
comp1317406_c0_seq1	1.28390867	5.009489586	1.617294002	0	0.911792187	3.603892447	4.089757875	0.667995643	0	2.762064724	1.710853018	5.651804698	3.637488751	3.431658176	1.106814822	0	0	2.001410985	2.475135778	0	1.152728856	0.848983009	1.887074251	1.499121408
comp1317436_c0_seq1	8.345406355	21.29033074	16.98158702	13.49642625	2.735376561	14.41556979	10.906021	21.37586058	13.89273806	13.81032362	10.26511811	41.9848349	25.91710735	35.46046782	14.01965441	2.31236934	15.34249047	17.01199338	12.37567889	42.1879184	5.763644281	13.58372815	6.604759879	22.48682112
comp1317518_c0_seq1	0	0	0	0.964030447	0	0	0	1.335991286	0	1.381032362	0	0	0.909372188	1.143886059	0	0	0	0	0	0	0	0	0	0
comp1317637_c0_seq1	4.172703177	22.54270314	10.91673452	15.42448714	10.02971406	21.62335468	10.22439469	10.01993465	37.0473015	13.81032362	11.97597112	18.57021544	19.55150204	15.44246179	9.223456851	18.49895472	20.45665396	18.01269887	14.85081467	56.25055786	17.29093284	10.61228762	9.435371256	28.1085264
comp1318169_c0_seq1	10.91322369	5.009489586	9.299440513	14.4604567	22.79480468	7.207784894	17.72228413	20.0398693	4.630912687	26.23961488	22.24108923	24.22202014	10.91246625	38.32018297	5.903012384	13.87421604	7.671245236	11.00776042	13.20072415	28.12527893	41.49823882	2.122457523	18.87074251	11.24341056
comp1318222_c0_seq1	0.962931502	5.009489586	1.617294002	0	1.823584374	5.40583867	2.72650525	1.335991286	0	2.762064724	1.710853018	0	0.909372188	0.571943029	0	0	1.278540873	1.000705493	0.825045259	0	0	0.424491505	0	0.749560704
comp1318243_c0_seq1	0.962931502	1.252372396	1.212970502	0	0	1.801946223	0	0	4.630912687	4.143097086	0	1.614801342	1.818744376	2.859715147	0	0	1.278540873	1.000705493	0.825045259	0	0	0	0.943537126	1.499121408
comp1318414_c0_seq1	0.320977167	0	0	0.964030447	0	3.603892447	0.681626313	0	0	0	1.710853018	2.422202014	0	1.715829088	0	0	0	0	0	0	0	0	0	0
comp1318475_c0_seq1	0	0	0.808647001	0	0	1.801946223	0	0	4.630912687	0	1.710853018	3.229602685	0	0	0	0	1.278540873	0	0	0	0	0	0	0.374780352
comp1318490_c0_seq1	1.604885837	2.504744793	1.212970502	1.928060893	0	0	1.363252625	0.667995643	0	1.381032362	0	4.037003356	3.637488751	2.287772118	0.737876548	2.31236934	0	0	0.825045259	14.06263947	3.458186568	0	0	3.373023168
comp1318598_c0_seq1	0.641954335	2.504744793	0.404323501	0.964030447	0	0	0	1.335991286	4.630912687	1.381032362	1.710853018	0	2.27343047	1.143886059	0.737876548	2.31236934	0	1.000705493	0	0	2.305457712	0	1.887074251	1.124341056
comp1319135_c0_seq1	0.962931502	6.261861982	4.043235006	3.856121786	5.470753123	7.207784894	2.72650525	2.671982573	0	4.143097086	3.421706036	10.49620873	5.910919221	6.291373323	2.951506192	6.937108019	5.114163491	9.006349435	2.475135778	0	2.305457712	2.122457523	3.774148502	8.245167743
comp1319153_c1_seq1	0.320977167	5.009489586	0	0	4.558960935	1.801946223	2.044878938	0.667995643	0	0	0	0	0.909372188	0	1.475753096	0	0	1.000705493	0	0	0	0	1.887074251	0.749560704
comp1319590_c0_seq1	4.814657512	10.01897917	2.021617503	0.964030447	2.735376561	7.207784894	4.089757875	10.01993465	32.41638881	9.667226535	3.421706036	10.49620873	10.45778016	10.29497453	4.796197562	0	6.392704364	3.002116478	5.775316814	0	3.458186568	0.424491505	1.887074251	6.371265984
comp1320014_c0_seq1	10.91322369	3.757117189	10.10808751	3.856121786	15.50046718	1.801946223	12.26927363	10.68793029	4.630912687	9.667226535	1.710853018	9.688808054	2.27343047	5.719430294	4.796197562	4.624738679	2.557081745	3.002116478	9.075497851	0	11.52728856	4.244915046	6.604759879	2.248682112
comp1320036_c1_seq1	2.246840172	5.009489586	0.808647001	3.856121786	0.911792187	9.009731117	4.771384188	11.35592594	13.89273806	8.286194173	1.710853018	24.22202014	11.36715235	12.01080362	2.582567918	0	3.835622618	7.004938449	4.125226296	42.1879184	3.458186568	0	0.943537126	8.994728447
comp1320132_c0_seq1	0.320977167	3.757117189	1.212970502	0	0	0	2.044878938	4.007973859	4.630912687	2.762064724	1.710853018	6.459205369	6.365605315	2.859715147	0.737876548	0	0	1.000705493	1.650090518	42.1879184	0	0	0.943537126	2.248682112
comp1320379_c0_seq1	7.382474852	6.261861982	6.87349951	8.676274019	4.558960935	1.801946223	6.816263125	5.343965146	9.261825375	2.762064724	1.710853018	2.422202014	3.637488751	12.01080362	13.65071614	4.624738679	2.557081745	5.003527464	6.600362074	14.06263947	0	6.791864074	11.32244551	4.122583872
comp1321026_c0_seq1	4.493680345	18.78558595	10.10808751	2.89209134	2.735376561	14.41556979	4.089757875	2.00398693	50.94003956	4.143097086	5.132559053	10.49620873	9.093721878	5.147487264	5.165135836	16.18658538	17.89957222	4.002821971	3.300181037	0	9.221830849	4.244915046	4.717685628	5.996485632
comp1321056_c0_seq1	2.246840172	5.009489586	2.425941004	0	0	0	0.681626313	4.675969503	4.630912687	0	1.710853018	7.266606041	1.818744376	4.003601206	2.213629644	0	0	3.002116478	3.300181037	0	0	0	0	1.124341056
comp1321139_c0_seq1	0	0	0.404323501	0	0	1.801946223	0.681626313	0.667995643	0	0	0	3.229602685	0	2.287772118	0	0	1.278540873	3.002116478	0	0	0	0.424491505	0	0.374780352
comp1321981_c0_seq1	5.13563468	0	3.234588005	7.712243572	5.470753123	0	5.4530105	10.01993465	18.52365075	4.143097086	5.132559053	8.074006712	8.18434969	13.15468968	2.951506192	2.31236934	2.557081745	3.002116478	8.250452592	0	14.98547513	5.942881065	7.548297004	5.996485632
comp1322169_c0_seq1	64.83738783	25.04744793	27.49399804	68.4461617	58.35469997	10.81167734	49.75872082	32.73178652	101.8800791	45.57406795	56.45814959	43.59963624	28.19053782	54.90653082	61.61269176	76.30818821	39.63476705	21.01481535	41.25226296	0	42.65096768	41.17567595	45.28978203	36.35369414
comp1322233_c0_seq2	108.8112598	57.60913024	63.88311309	91.58289242	72.94337497	57.66227915	104.9704521	74.81551204	50.94003956	107.7205242	119.7597112	49.25144094	87.75441612	94.94254288	133.9245935	87.87003491	66.48412538	128.0903031	96.53029533	42.1879184	88.76012192	118.8576213	77.3700443	81.32733638
comp1322280_c0_seq1	0	0	0.404323501	0	0	0	0	0	0	0	0	0	0.454686094	0.571943029	0	0	0	1.000705493	0.825045259	0	1.152728856	0	0	0
comp1322334_c0_seq1	7.061497685	5.009489586	6.87349951	2.89209134	7.294337497	3.603892447	7.497889438	0	0	6.905161811	5.132559053	2.422202014	5.456233127	2.287772118	2.582567918	11.5618467	1.278540873	13.00917141	0	28.12527893	2.305457712	5.51838956	7.548297004	4.122583872
comp1322638_c0_seq1	0.320977167	2.504744793	1.212970502	0	1.823584374	18.01946223	3.408131563	3.339978216	18.52365075	1.381032362	6.843412071	10.49620873	3.637488751	4.003601206	3.68938274	9.249477359	5.114163491	2.001410985	0	14.06263947	2.305457712	0.424491505	2.830611377	3.373023168
comp1322651_c0_seq1	6.41954335	23.79507553	23.85508653	19.28060893	6.38254531	18.01946223	18.40391044	28.05581702	41.67821419	20.71548543	8.554265089	40.37003356	26.82647954	43.46767023	15.86434578	2.31236934	23.01373571	33.02328126	16.50090518	42.1879184	4.610915425	5.093898055	2.830611377	28.48330675
comp1322868_c0_seq1	1.604885837	1.252372396	7.682146511	1.928060893	3.647168748	9.009731117	4.771384188	12.02392158	0	2.762064724	17.10853018	30.6812255	2.728116563	5.147487264	12.54390132	6.937108019	1.278540873	5.003527464	1.650090518	0	5.763644281	14.43271116	2.830611377	8.994728447
comp1323251_c0_seq1	0.320977167	2.504744793	2.021617503	1.928060893	0	0	1.363252625	4.007973859	0	2.762064724	1.710853018	7.266606041	1.818744376	2.287772118	1.475753096	0	1.278540873	0	0	56.25055786	11.52728856	0.424491505	1.887074251	1.499121408
comp1323262_c0_seq1	0.641954335	3.757117189	3.234588005	0.964030447	0.911792187	1.801946223	0.681626313	4.007973859	4.630912687	1.381032362	3.421706036	3.229602685	4.546860939	6.863316353	0.737876548	0	3.835622618	2.001410985	1.650090518	0	0	0.424491505	1.887074251	1.87390176
comp1323404_c0_seq1	1.604885837	12.52372396	8.086470012	8.676274019	0.911792187	5.40583867	6.134636813	12.69191722	37.0473015	13.81032362	3.421706036	20.99241745	15.0046411	18.87411997	6.271950658	0	6.392704364	6.004232956	9.075497851	42.1879184	2.305457712	0.424491505	4.717685628	15.74077478
comp1323548_c0_seq1	6.41954335	12.52372396	0	1.928060893	2.735376561	5.40583867	0.681626313	0	0	2.762064724	0	0.807400671	1.364058282	1.143886059	0.368938274	0	0	3.002116478	9.90054311	0	1.152728856	3.395932037	0	1.124341056
comp1323722_c0_seq1	4.172703177	5.009489586	0.808647001	4.820152233	3.647168748	1.801946223	2.72650525	3.339978216	4.630912687	0	3.421706036	0	5.001547033	8.007202411	3.68938274	2.31236934	3.835622618	3.002116478	0	0	3.458186568	1.697966018	2.830611377	4.497364224
comp1323848_c0_seq1	5.777589015	16.28084115	10.51241102	10.60433491	3.647168748	12.61362356	14.99577888	30.72779959	37.0473015	27.62064724	11.97597112	49.25144094	17.73275766	30.88492359	7.37876548	4.624738679	16.62103135	16.01128788	10.72558837	28.12527893	11.52728856	1.697966018	7.548297004	19.4885783
comp1323856_c0_seq1	0.962931502	6.261861982	2.830264504	1.928060893	0	0	4.089757875	4.007973859	4.630912687	2.762064724	3.421706036	4.037003356	4.546860939	8.007202411	1.84469137	0	2.557081745	2.001410985	0.825045259	14.06263947	4.610915425	0.848983009	0	2.248682112
comp1323964_c0_seq1	765.8515216	968.0838625	713.6309785	766.404205	667.4318809	729.7882205	687.079323	663.9876694	731.6842046	596.6059805	778.4381231	517.5438302	742.0477052	762.4000582	722.3811405	1276.427875	1007.490208	712.5023108	835.7708476	1181.261715	758.4955874	612.1167496	771.8133687	603.771147
comp1324729_c0_seq1	0	0	0	0	0	0	0	0	0	0	0	0	0	0	0	0	0	0	0	0	0	0	0	0
comp1324757_c0_seq1	0.320977167	0	1.212970502	0.964030447	0	0	0.681626313	0.667995643	4.630912687	4.143097086	0	8.074006712	4.092174845	3.431658176	0	0	1.278540873	3.002116478	0	14.06263947	0	0.424491505	1.887074251	1.87390176
comp1324825_c0_seq1	0.641954335	1.252372396	2.425941004	6.748213126	3.647168748	0	3.408131563	11.35592594	13.89273806	4.143097086	6.843412071	10.49620873	2.27343047	8.579145441	1.106814822	0	2.557081745	1.000705493	0.825045259	0	8.069101993	0.424491505	4.717685628	2.248682112
comp1325114_c0_seq1	1.604885837	1.252372396	2.830264504	1.928060893	0	0	0	2.00398693	9.261825375	0	0	9.688808054	1.818744376	2.859715147	0.368938274	0	0	0	2.475135778	14.06263947	0	0	1.887074251	2.998242816
comp1325399_c0_seq1	0.962931502	0	1.212970502	0.964030447	0	3.603892447	0.681626313	0.667995643	4.630912687	0	0	4.037003356	2.27343047	2.287772118	0	0	0	2.001410985	0	14.06263947	0	0.424491505	0	0
comp1325418_c0_seq1	1.604885837	0	1.212970502	0	3.647168748	7.207784894	2.72650525	4.007973859	4.630912687	0	5.132559053	2.422202014	2.27343047	4.003601206	0.737876548	4.624738679	1.278540873	0	2.475135778	0	3.458186568	3.820423541	4.717685628	2.998242816
comp1326263_c0_seq1	1.604885837	3.757117189	7.277823011	3.856121786	0.911792187	1.801946223	6.816263125	8.683943362	13.89273806	11.0482589	5.132559053	19.37761611	11.82183844	10.29497453	2.582567918	0	3.835622618	11.00776042	3.300181037	42.1879184	2.305457712	1.273474514	1.887074251	9.744289151
comp1326513_c0_seq1	873.0578956	1372.600147	570.0961358	1192.505662	826.9955137	1261.362356	658.4510179	468.9329416	338.0566262	733.3281843	508.1233463	754.1122269	1284.488215	991.749213	1064.017982	647.4634151	1951.053372	534.3767331	259.8892566	2179.709117	572.9062415	1009.440798	751.9990891	963.1855046
comp1326591_c0_seq1	61.62761616	87.66606775	54.17934908	55.9137659	25.53018124	7.207784894	59.9831155	81.49546848	9.261825375	45.57406795	44.48217846	55.71064631	67.2935419	37.74823994	47.22409907	27.74843208	6.392704364	64.04515153	37.12703666	42.1879184	43.80369653	84.04931791	72.65235867	56.9666135
comp1326839_c0_seq1	1.925863005	7.514234379	3.638911505	6.748213126	1.823584374	7.207784894	6.816263125	13.35991286	9.261825375	8.286194173	8.554265089	15.34061275	14.09526891	19.446063	5.165135836	11.5618467	10.22832698	10.00705493	2.475135778	42.1879184	3.458186568	2.122457523	1.887074251	12.74253197
comp1326964_c0_seq1	5.13563468	6.261861982	2.830264504	9.640304465	0.911792187	0	6.134636813	1.335991286	4.630912687	4.143097086	6.843412071	1.614801342	6.365605315	12.01080362	2.951506192	4.624738679	5.114163491	0	4.125226296	0	5.763644281	3.820423541	3.774148502	4.122583872
comp1327467_c0_seq1	6.41954335	16.28084115	14.15132252	10.60433491	0.911792187	5.40583867	4.089757875	17.36788672	23.15456344	19.33445307	3.421706036	21.79981812	12.27652454	26.88132238	5.903012384	20.81132406	8.949786109	11.00776042	4.950271555	0	5.763644281	5.51838956	4.717685628	11.61819091
comp1327938_c0_seq1	16.69081271	27.55219272	33.96317405	19.28060893	32.82451874	18.01946223	27.2650525	22.04385623	41.67821419	30.38271197	37.63876639	20.99241745	24.55304907	20.58994906	33.57338294	16.18658538	31.96352182	27.0190483	28.87658407	0	25.36003484	30.13889683	34.91087365	43.84930118
comp1328336_c0_seq1	7.70345202	7.514234379	3.638911505	1.928060893	11.85329843	1.801946223	0.681626313	2.671982573	13.89273806	4.143097086	3.421706036	11.3036094	11.82183844	1.715829088	4.427259288	9.249477359	2.557081745	6.004232956	3.300181037	0	6.916373137	4.669406551	8.49183413	1.499121408
comp1328362_c0_seq1	4.172703177	12.52372396	0.808647001	2.89209134	10.94150625	19.82140846	12.26927363	14.02790851	78.72551568	5.524129449	11.97597112	11.3036094	8.639035784	9.15108847	2.213629644	25.43606274	2.557081745	4.002821971	2.475135778	0	1.152728856	1.697966018	5.661222753	2.623462464
comp1328836_c0_seq1	1.604885837	12.52372396	4.043235006	6.748213126	0	1.801946223	8.179515751	7.347952076	9.261825375	12.42929126	3.421706036	10.49620873	13.64058282	6.863316353	4.427259288	0	15.34249047	5.003527464	4.950271555	70.31319733	0	1.273474514	4.717685628	7.49560704
comp1328931_c0_seq1	1.28390867	2.504744793	5.660529008	2.89209134	0	7.207784894	0.681626313	7.347952076	9.261825375	5.524129449	1.710853018	9.688808054	15.45932719	4.575544235	4.058321014	0	2.557081745	3.002116478	1.650090518	0	5.763644281	1.273474514	2.830611377	7.49560704
comp1329137_c0_seq1	0	2.504744793	2.021617503	0	0	7.207784894	1.363252625	3.339978216	9.261825375	1.381032362	1.710853018	5.651804698	12.73121063	4.575544235	1.475753096	0	2.557081745	3.002116478	1.650090518	0	0	0	0	1.499121408
comp1329900_c0_seq1	1361.585144	681.2905837	833.7150582	970.7786597	1137.004857	443.278771	1038.7985	1245.143879	1217.930037	1368.603071	1240.368438	1263.58205	1024.862456	1428.141744	926.0350678	1068.314635	796.5309637	1009.711842	957.8775459	604.693497	1225.350774	643.1046295	1021.850707	1056.880593
comp1330193_c0_seq1	0.962931502	0	3.638911505	1.928060893	0.911792187	0	0	6.011960789	13.89273806	8.286194173	1.710853018	15.34061275	9.548407972	10.29497453	1.84469137	4.624738679	3.835622618	7.004938449	1.650090518	14.06263947	1.152728856	0	2.830611377	4.122583872
comp1330436_c0_seq1	27.28305924	1.252372396	0	1.928060893	0.911792187	0	4.771384188	1.335991286	4.630912687	1.381032362	22.24108923	2.422202014	0.454686094	0	9.592395125	4.624738679	0	0	8.250452592	14.06263947	0	0	0	1.87390176
comp1330711_c0_seq1	1.925863005	6.261861982	13.34267552	2.89209134	4.558960935	10.81167734	5.4530105	17.36788672	9.261825375	13.81032362	1.710853018	23.41461946	16.36869938	17.15829088	7.009827206	6.937108019	12.78540873	15.01058239	6.600362074	56.25055786	3.458186568	2.122457523	2.830611377	11.61819091
comp1331306_c0_seq1	2.888794507	11.27135157	10.51241102	8.676274019	2.735376561	9.009731117	8.179515751	16.03189544	9.261825375	30.38271197	10.26511811	41.17743423	21.37024641	24.59355026	8.116642028	4.624738679	7.671245236	9.006349435	11.55063363	56.25055786	5.763644281	0.424491505	6.604759879	13.11731232
comp1331331_c0_seq1	59.70175315	6.261861982	7.682146511	20.24463938	40.11885623	7.207784894	59.30148919	27.38782137	13.89273806	40.0499385	34.21706036	14.53321208	15.91401329	69.77704959	19.9226668	16.18658538	16.62103135	48.03386365	42.07730822	0	32.27640797	6.791864074	50.00746765	14.24165338
comp1332668_c0_seq1	1.28390867	2.504744793	2.021617503	1.928060893	0	1.801946223	3.408131563	2.00398693	4.630912687	5.524129449	0	5.651804698	3.182802657	3.431658176	1.106814822	0	3.835622618	1.000705493	1.650090518	0	1.152728856	0	0.943537126	2.998242816
comp1333144_c0_seq1	11.23420086	61.36624743	34.77182105	31.81300474	6.38254531	34.23697825	25.22017356	39.41174295	41.67821419	40.0499385	10.26511811	84.77707047	45.92329548	56.05041688	21.39841989	2.31236934	30.68498095	37.02610323	21.45117674	56.25055786	3.458186568	4.244915046	11.32244551	55.09271174
comp1333174_c0_seq1	2.56781734	2.504744793	2.425941004	0	0	1.801946223	3.408131563	4.675969503	4.630912687	4.143097086	1.710853018	4.844404027	4.546860939	6.863316353	2.951506192	4.624738679	3.835622618	2.001410985	2.475135778	14.06263947	0	0.424491505	0.943537126	5.246924928
comp1334554_c0_seq1	13.16006387	0	3.638911505	0	0	12.61362356	10.22439469	0	101.8800791	0	0	4.844404027	0	10.29497453	0.368938274	0	39.63476705	0	0	0	2.305457712	0	9.435371256	1.499121408
comp1334886_c0_seq1	1.28390867	3.757117189	3.234588005	0.964030447	0	0	0	0	4.630912687	1.381032362	3.421706036	0	0.454686094	0	4.427259288	2.31236934	0	1.000705493	0.825045259	14.06263947	1.152728856	0.424491505	0	1.499121408
comp1335001_c0_seq1	0	0	0.404323501	0	0	3.603892447	1.363252625	3.339978216	13.89273806	1.381032362	0	4.037003356	0.909372188	2.287772118	0.368938274	0	0	0	0	0	0	0	0.943537126	1.124341056
comp1335339_c0_seq2	544.6982532	338.140547	342.8663285	507.0800149	415.7772373	336.9639438	299.2339512	396.1214164	245.4383724	273.4444077	241.2302755	403.7003356	235.9820827	322.0039255	259.7325449	462.4738679	295.3429416	258.1820171	300.3164743	604.693497	427.6624056	334.9237971	278.343452	285.9574086
comp1335786_c0_seq1	4.172703177	2.504744793	0.808647001	0	3.647168748	1.801946223	2.044878938	0.667995643	0	0	0	0	0	1.715829088	0.368938274	0	1.278540873	2.001410985	4.950271555	28.12527893	0	2.971440532	0.943537126	0
comp1336975_c0_seq1	0.641954335	2.504744793	1.617294002	1.928060893	0.911792187	0	3.408131563	2.00398693	0	5.524129449	0	5.651804698	5.910919221	4.003601206	2.582567918	2.31236934	3.835622618	0	0.825045259	14.06263947	1.152728856	0	0.943537126	3.373023168
comp1337655_c0_seq1	179.1052595	288.0456512	170.2201937	159.0650237	181.4466452	459.496287	166.3168203	195.7227235	430.6748799	196.1065954	188.193832	190.5465584	141.8620613	176.1584531	124.3321983	369.9790943	256.9867154	110.0776042	89.92993325	182.8143131	244.3785175	134.1393155	159.4577742	143.9156552
comp1339061_c0_seq1	2.888794507	5.009489586	2.425941004	1.928060893	0.911792187	1.801946223	0.681626313	1.335991286	4.630912687	5.524129449	5.132559053	4.844404027	6.820291409	5.147487264	1.106814822	0	6.392704364	6.004232956	2.475135778	0	2.305457712	0.424491505	1.887074251	4.872144576
comp1339124_c0_seq1	4335.438601	120.2277501	1605.568621	4165.57556	2723.523263	191.0062997	1587.507682	1012.681395	356.5802769	1371.365136	2181.337598	1764.977867	833.8942962	3261.219154	990.2303275	152.6163764	94.61202458	579.4084803	1695.468008	421.879184	2289.319508	989.9141888	1626.658004	920.8353248
comp1339701_c0_seq1	0.320977167	2.504744793	2.425941004	0	1.823584374	3.603892447	2.72650525	1.335991286	4.630912687	4.143097086	5.132559053	6.459205369	2.728116563	6.291373323	3.320444466	0	6.392704364	4.002821971	0.825045259	0	0	0.424491505	0	2.248682112
comp1340002_c0_seq1	2.888794507	11.27135157	10.10808751	6.748213126	2.735376561	9.009731117	6.134636813	12.02392158	41.67821419	15.19135598	5.132559053	17.76281477	96.39345191	23.4496642	8.116642028	6.937108019	25.57081745	14.0098769	5.775316814	42.1879184	3.458186568	1.273474514	3.774148502	14.99121408
comp1340160_c0_seq1	57.45491298	120.2277501	52.56205508	39.52524831	41.03064842	7.207784894	44.30571032	51.43566453	9.261825375	33.14477669	35.92791337	45.21443759	54.10764517	28.59715147	66.03995105	32.37317076	14.0639496	45.03174717	55.27803237	28.12527893	46.10915425	45.8450825	27.36257664	41.97539942
comp1340243_c0_seq1	75.42963436	157.798922	145.1521367	120.5038058	144.0631656	104.512881	157.4556782	175.0148585	97.24916643	120.1498155	133.4465354	95.2732792	109.5793486	88.65116955	105.1474081	122.555575	67.76266625	64.04515153	81.67948066	28.12527893	161.3820399	83.62482641	48.1203934	82.82645779
comp1340698_c0_seq1	33.38162542	27.55219272	43.66693806	30.84897429	27.35376561	14.41556979	38.85269982	47.42769067	13.89273806	24.85858252	30.79535432	44.40703691	53.19827299	34.88852479	26.19461746	16.18658538	33.24206269	25.01763732	26.40144829	14.06263947	48.41461196	28.86542231	19.81427964	28.8580871
comp1341557_c0_seq1	1119.247383	465.8825315	1295.452496	853.1669452	920.910109	522.5644048	952.2319586	1004.665447	370.473015	874.1934852	918.7280705	796.0970618	1180.3651	675.4647177	1194.99107	390.7904184	644.3845999	1069.754172	1131.962096	815.633089	1146.965212	1337.14824	1062.422803	1104.102917
comp1342184_c0_seq1	103.9966023	51.34726825	92.99440513	116.647684	67.47262184	61.2661716	60.66474182	88.84342055	78.72551568	55.24129449	68.43412071	45.21443759	59.10919221	36.60435388	45.74834598	25.43606274	19.17811309	21.01481535	26.40144829	28.12527893	92.21830849	60.70228516	39.62855927	43.09974048
comp1342517_c0_seq1	0.962931502	0	2.021617503	1.928060893	0	0	2.044878938	0	0	0	0	0.807400671	0	1.143886059	0.368938274	0	0	2.001410985	0.825045259	0	0	0	0	2.248682112
comp1342614_c0_seq1	0.641954335	2.504744793	2.021617503	0	0	3.603892447	1.363252625	0.667995643	0	2.762064724	0	0.807400671	0.454686094	1.715829088	0	0	1.278540873	0	0	0	0	0	0	1.499121408
comp1342690_c0_seq1	2.56781734	15.02846876	8.490793512	4.820152233	1.823584374	7.207784894	8.179515751	12.69191722	13.89273806	8.286194173	3.421706036	29.87382483	11.36715235	8.579145441	4.058321014	0	3.835622618	5.003527464	2.475135778	0	1.152728856	1.273474514	6.604759879	7.870387391
comp1344112_c0_seq1	0.641954335	5.009489586	2.830264504	3.856121786	0	0	1.363252625	4.007973859	9.261825375	6.905161811	0	8.881407383	5.001547033	4.575544235	2.213629644	2.31236934	0	2.001410985	4.125226296	0	2.305457712	0.848983009	1.887074251	2.998242816
comp1344797_c0_seq1	136.094319	136.5085912	123.3186677	114.7196231	124.0037374	122.5323432	100.1990679	112.8912637	125.0346426	81.48090937	70.14497373	89.6214745	110.0340347	74.35259382	74.15659308	97.11951227	115.0686785	46.03245267	66.00362074	70.31319733	111.814699	73.01253879	92.4666383	82.82645779
comp1345637_c0_seq1	510.9956506	1512.865855	57.00961358	46.27346143	274.4494483	908.1808966	22.49366831	114.8952506	106.5109918	53.86026212	22.24108923	263.2126188	61.38262268	43.46767023	22.87417299	57.80923349	38.35622618	411.2899575	370.4453214	801.5704495	315.8477066	174.0415169	17.92720539	25.11028358
comp1345755_c0_seq1	6.41954335	6.261861982	13.34267552	66.51810081	71.11979059	30.6330858	31.35481038	10.68793029	23.15456344	64.90852102	46.19303148	53.2884443	38.64831798	27.45326541	15.86434578	13.87421604	16.62103135	33.02328126	8.250452592	28.12527893	47.2618831	21.22457523	15.09659401	74.20650969
comp1349151_c0_seq1	8.345406355	2.504744793	7.277823011	4.820152233	3.647168748	12.61362356	8.861142063	5.343965146	9.261825375	5.524129449	6.843412071	7.266606041	10.91246625	10.29497453	3.68938274	4.624738679	2.557081745	8.005643942	9.075497851	0	8.069101993	2.971440532	5.661222753	4.872144576
comp1352616_c0_seq1	0.320977167	5.009489586	1.617294002	1.928060893	1.823584374	0	2.72650525	0.667995643	9.261825375	4.143097086	0	4.844404027	3.637488751	4.003601206	1.106814822	0	1.278540873	2.001410985	1.650090518	0	0	0.848983009	0.943537126	1.124341056
comp1353393_c0_seq1	1.925863005	7.514234379	0.808647001	0	0.911792187	1.801946223	0.681626313	0	0	1.381032362	1.710853018	0.807400671	0.909372188	1.715829088	1.106814822	0	1.278540873	4.002821971	2.475135778	0	0	0.848983009	0	1.87390176
comp1355803_c0_seq1	1.28390867	0	0.404323501	0.964030447	0	1.801946223	0.681626313	2.671982573	0	1.381032362	0	2.422202014	0	2.287772118	0.368938274	0	0	0	0.825045259	0	1.152728856	0	0.943537126	0.374780352
comp1361384_c0_seq1	3.85172601	2.504744793	0.808647001	2.89209134	0.911792187	12.61362356	0	0	9.261825375	0	0	2.422202014	1.818744376	1.143886059	0	0	0	1.000705493	4.950271555	0	1.152728856	3.820423541	1.887074251	2.248682112
comp1364489_c0_seq1	2.56781734	3.757117189	0	0	1.823584374	1.801946223	0	0	0	1.381032362	0	1.614801342	0	2.287772118	0.368938274	4.624738679	0	1.000705493	1.650090518	0	0	1.273474514	0	1.499121408
comp1367334_c0_seq1	0.320977167	0	0.404323501	0	0	1.801946223	0	2.00398693	0	2.762064724	1.710853018	0.807400671	1.818744376	1.715829088	0	0	0	1.000705493	0.825045259	0	1.152728856	0	0	0
comp1368210_c0_seq1	48.14657512	296.812258	41.24099706	45.30943099	39.20706404	560.4052755	33.39968931	32.06379088	291.7474993	40.0499385	41.06047243	52.48104363	43.19517892	38.892126	119.9049391	809.3292689	989.5906355	69.048679	58.5782134	478.1297418	18.4436617	117.1596553	33.02379939	61.08919737
comp1369760_c0_seq1	0.320977167	2.504744793	4.043235006	0.964030447	0	9.009731117	1.363252625	1.335991286	9.261825375	1.381032362	6.843412071	1.614801342	1.818744376	4.003601206	3.320444466	36.99790943	23.01373571	3.002116478	3.300181037	28.12527893	4.610915425	1.697966018	4.717685628	0.749560704
comp1372324_c0_seq1	116.1937346	68.88048181	179.9239578	101.2231969	84.7966734	77.48368761	91.33792588	112.8912637	46.30912687	78.71884464	104.3620341	107.3842893	131.8589672	81.7878532	112.5261736	43.93501745	53.69871665	106.0747822	84.15461644	196.8769525	136.022005	133.2903324	109.4503066	101.190695
comp1376985_c0_seq1	1.925863005	43.83303388	3.638911505	0.964030447	4.558960935	41.44476314	1.363252625	3.339978216	13.89273806	4.143097086	1.710853018	5.651804698	5.456233127	3.431658176	1.84469137	36.99790943	35.79914444	3.002116478	2.475135778	42.1879184	0	0	2.830611377	3.373023168
comp1380251_c0_seq1	28.24599074	2.504744793	25.06805704	20.24463938	18.23584374	9.009731117	16.3590315	12.69191722	4.630912687	15.19135598	27.37364828	24.22202014	17.27807157	29.74103753	11.43708649	4.624738679	3.835622618	8.005643942	15.67585992	0	26.51276369	12.31025363	20.75781676	15.36599443
comp1381627_c0_seq1	0.641954335	2.504744793	2.425941004	5.784182679	0	0	1.363252625	4.007973859	0	1.381032362	1.710853018	4.844404027	6.365605315	9.7230315	1.106814822	0	0	1.000705493	0.825045259	0	0	0	0	1.87390176
comp1385566_c0_seq1	0.320977167	0	1.212970502	0	0	0	0	2.00398693	4.630912687	0	0	1.614801342	0	0.571943029	0.368938274	2.31236934	1.278540873	0	0	14.06263947	12.68001742	0	0	1.124341056
comp1387996_c0_seq1	0.641954335	1.252372396	2.425941004	0	0.911792187	3.603892447	1.363252625	2.00398693	0	1.381032362	0	3.229602685	0	1.143886059	1.475753096	0	0	1.000705493	0.825045259	0	19.59639055	0	0	1.87390176
comp1389305_c0_seq1	5.13563468	22.54270314	10.51241102	11.56836536	4.558960935	14.41556979	15.67740519	20.0398693	41.67821419	17.95342071	8.554265089	25.02942081	20.91556032	24.59355026	5.165135836	6.937108019	15.34249047	14.0098769	9.075497851	70.31319733	2.305457712	1.273474514	8.49183413	21.36248006
comp1392660_c0_seq1	1.28390867	3.757117189	5.660529008	2.89209134	2.735376561	3.603892447	4.771384188	6.011960789	23.15456344	11.0482589	3.421706036	10.49620873	9.093721878	14.29857573	4.796197562	4.624738679	6.392704364	5.003527464	4.950271555	0	3.458186568	0.848983009	0.943537126	7.870387391
comp1394094_c0_seq1	206.0673415	184.0987423	202.1617503	202.4463938	237.0659686	167.5809988	214.0306621	136.2711112	120.4037299	197.4876278	172.7961548	109.8064913	244.6211185	189.8850858	343.4815331	263.6101047	351.59874	326.2299906	299.4914291	281.2527893	109.5092413	300.9644768	229.2795215	253.3515179
comp1394515_c0_seq1	1.925863005	7.514234379	8.086470012	1.928060893	1.823584374	5.40583867	0.681626313	6.011960789	27.78547612	12.42929126	3.421706036	14.53321208	5.910919221	10.29497453	2.951506192	0	5.114163491	9.006349435	4.950271555	14.06263947	3.458186568	0.424491505	0.943537126	12.74253197
comp1396943_c0_seq1	33.70260259	93.92792973	31.13290955	33.74106563	23.70659686	100.9089885	19.76716306	22.71185187	32.41638881	29.00167961	27.37364828	33.10342752	29.09991001	22.87772118	13.28177786	60.12160283	43.47038967	12.00846591	14.85081467	42.1879184	32.27640797	13.58372815	17.92720539	16.86511584
comp1398068_c0_seq2	5.777589015	6.261861982	3.234588005	3.856121786	4.558960935	1.801946223	7.497889438	6.011960789	9.261825375	26.23961488	6.843412071	11.3036094	6.365605315	11.43886059	13.65071614	6.937108019	3.835622618	3.002116478	3.300181037	0	5.763644281	10.18779611	2.830611377	8.245167743
comp1400324_c0_seq1	0.962931502	1.252372396	1.212970502	0.964030447	0	0	0	0.667995643	0	1.381032362	0	1.614801342	1.818744376	1.143886059	1.106814822	0	1.278540873	0	0	0	0	0.424491505	0	2.623462464
comp1402367_c0_seq1	4.814657512	12.52372396	0	0	4.558960935	5.40583867	0	0	0	0	0	0	0	0.571943029	0	0	0	3.002116478	9.90054311	0	0	2.971440532	0	0.374780352
comp1405748_c0_seq1	0.320977167	5.009489586	1.212970502	1.928060893	0	1.801946223	2.72650525	4.675969503	0	2.762064724	3.421706036	4.844404027	1.818744376	5.147487264	1.106814822	0	3.835622618	0	0	0	1.152728856	0.848983009	0	2.248682112
comp1407945_c0_seq1	53.60318697	43.83303388	16.98158702	55.9137659	54.70753123	1.801946223	17.72228413	6.011960789	273.2238486	19.33445307	51.32559053	6.459205369	58.65450611	86.36339744	9.223456851	13.87421604	63.92704364	2.001410985	9.075497851	0	32.27640797	0.848983009	21.70135389	2.248682112
comp1408241_c0_seq1	1.28390867	6.261861982	2.425941004	3.856121786	0.911792187	1.801946223	4.089757875	6.011960789	0	2.762064724	0	8.074006712	5.001547033	8.007202411	0.368938274	2.31236934	6.392704364	0	2.475135778	14.06263947	1.152728856	0.424491505	0.943537126	2.998242816
comp1408528_c0_seq1	9.950292192	11.27135157	0.808647001	22.17270027	51.06036248	0	2.72650525	66.79956432	27.78547612	34.52580905	15.39767716	22.60721879	0.454686094	2.287772118	0.737876548	46.24738679	12.78540873	6.004232956	14.02576941	0	0	7.640847083	0.943537126	11.24341056
comp1408619_c0_seq1	39.4801916	5.009489586	20.62049853	30.84897429	5.470753123	1.801946223	26.58342619	42.75172117	9.261825375	29.00167961	17.10853018	35.52562953	53.65295908	29.1690945	64.19525968	0	2.557081745	29.02045929	11.55063363	0	28.8182214	50.08999754	33.02379939	2.998242816
comp1410787_c0_seq1	0.641954335	1.252372396	1.617294002	0	0	7.207784894	0.681626313	3.339978216	0	1.381032362	0	11.3036094	3.182802657	0.571943029	1.84469137	0	2.557081745	2.001410985	0	14.06263947	0	0	0	0.374780352
comp1410942_c0_seq1	0.962931502	2.504744793	3.234588005	1.928060893	0	3.603892447	2.044878938	1.335991286	4.630912687	11.0482589	1.710853018	3.229602685	0.909372188	5.147487264	1.475753096	2.31236934	2.557081745	2.001410985	2.475135778	14.06263947	1.152728856	0	0	5.62170528
comp1413562_c0_seq1	4.172703177	10.01897917	9.299440513	5.784182679	0	10.81167734	6.816263125	14.02790851	27.78547612	11.0482589	11.97597112	22.60721879	20.00618813	23.4496642	5.903012384	6.937108019	5.114163491	9.006349435	9.075497851	0	1.152728856	3.395932037	6.604759879	13.11731232
comp1425134_c0_seq1	493.6628836	1030.702482	584.6517818	708.5623782	491.4559888	601.8500386	552.7989395	375.4135515	815.040633	480.599262	491.0148161	289.0494403	481.0578873	383.7737727	1061.066476	862.5137637	1228.677779	853.6017853	818.4448971	689.0693338	468.0079156	932.1833441	666.1372106	752.9337271
comp1425511_c0_seq1	56.49198148	100.1897917	69.5436421	49.16555277	83.88488121	252.2724713	72.25238913	48.76368196	157.4510314	78.71884464	97.51862201	48.44404027	70.93103065	45.18349932	90.38987714	94.80714293	225.0231936	85.05996688	89.10488799	225.0022315	54.17825624	92.96363951	68.87821017	77.20475251
comp1427095_c0_seq1	8.666383522	16.28084115	8.086470012	4.820152233	0	9.009731117	9.542768376	9.351939005	9.261825375	5.524129449	6.843412071	10.49620873	10.00309407	10.86691756	11.06814822	16.18658538	12.78540873	5.003527464	7.425407333	14.06263947	5.763644281	8.065338588	7.548297004	9.744289151
comp1435103_c0_seq1	0.641954335	1.252372396	2.425941004	5.784182679	1.823584374	1.801946223	2.044878938	1.335991286	9.261825375	0	0	2.422202014	2.728116563	2.859715147	1.106814822	0	3.835622618	2.001410985	0	0	3.458186568	0	0	1.87390176
comp1436764_c0_seq1	0.641954335	1.252372396	3.234588005	1.928060893	1.823584374	0	1.363252625	1.335991286	0	2.762064724	0	2.422202014	3.182802657	1.143886059	0.368938274	0	0	3.002116478	1.650090518	0	1.152728856	0	0	2.248682112
comp1436794_c0_seq1	19.90058438	3.757117189	16.57726352	23.13673072	20.9712203	12.61362356	27.94667881	15.36389979	4.630912687	20.71548543	5.132559053	8.881407383	15.91401329	13.72663271	5.53407411	2.31236934	16.62103135	4.002821971	17.32595044	0	19.59639055	14.00821965	21.70135389	10.49384986
comp1436856_c0_seq1	2.246840172	11.27135157	3.638911505	1.928060893	3.647168748	7.207784894	2.72650525	8.015947719	0	4.143097086	1.710853018	29.06642416	6.365605315	5.719430294	1.475753096	0	3.835622618	4.002821971	7.425407333	14.06263947	5.763644281	2.546949028	2.830611377	6.371265984
comp1437171_c0_seq1	561.0680888	313.0930991	594.3555459	911.008772	940.0577449	576.6227915	566.4314657	307.2779959	115.7728172	738.8523138	1115.476168	369.7895074	617.0090294	562.7919409	328.7240022	386.1656797	322.1922999	545.3844935	438.9240779	998.4474021	823.0484033	367.609643	522.7195676	529.5646373
comp1439119_c0_seq1	0.962931502	2.504744793	0.404323501	0	0	0	0	2.00398693	0	0	0	1.614801342	0.454686094	1.143886059	0.368938274	0	0	0	0	0	1.152728856	0.848983009	0	0.374780352
comp1439966_c0_seq1	10.91322369	5.009489586	0	1.928060893	5.470753123	9.009731117	2.044878938	1.335991286	4.630912687	2.762064724	0	1.614801342	2.27343047	3.431658176	0.737876548	0	0	6.004232956	6.600362074	0	9.221830849	3.820423541	0	2.248682112
comp1440537_c0_seq1	2.246840172	13.77609636	6.064852509	4.820152233	1.823584374	3.603892447	3.408131563	6.011960789	0	11.0482589	3.421706036	13.72581141	10.45778016	8.007202411	3.320444466	2.31236934	7.671245236	5.003527464	0.825045259	0	1.152728856	0.424491505	1.887074251	9.744289151
comp1440793_c0_seq1	0	1.252372396	1.212970502	0.964030447	0	0	0.681626313	0	0	1.381032362	1.710853018	2.422202014	0	2.287772118	0	0	0	0	1.650090518	0	0	0	0	0.749560704
comp1441295_c0_seq1	0.320977167	1.252372396	2.021617503	2.89209134	0.911792187	1.801946223	1.363252625	0.667995643	4.630912687	2.762064724	1.710853018	7.266606041	4.546860939	2.859715147	0.368938274	0	5.114163491	4.002821971	1.650090518	28.12527893	0	0.424491505	0	3.74780352
gnl|Pdu_trscr_assembly_1|10931	46.86266645	43.83303388	63.07446609	77.12243572	96.64997183	37.84087069	64.07287338	103.5393247	208.3910709	66.28955338	78.69923882	103.3472859	47.28735377	103.5216883	40.58321014	83.24529623	56.2557984	32.02257577	36.3019914	56.25055786	139.4801916	34.38381187	61.32991316	44.59886189
comp1442014_c0_seq1	2.56781734	6.261861982	1.617294002	2.89209134	0	9.009731117	1.363252625	9.351939005	18.52365075	1.381032362	0	7.266606041	6.820291409	9.7230315	1.475753096	13.87421604	1.278540873	3.002116478	4.950271555	0	2.305457712	1.697966018	0.943537126	1.87390176
comp1442785_c0_seq1	441.9855596	160.3036667	423.3267051	403.9287571	453.160717	185.600461	263.789383	487.6368196	231.5456344	267.9202783	249.7845406	482.8256014	224.6149304	249.9391038	166.7600999	106.3689896	101.0047289	131.0924195	202.9611338	28.12527893	571.7535127	222.4335484	212.2958532	224.8682112
comp1443740_c0_seq1	9.308337857	38.82354429	18.19455753	0	3.647168748	39.64281692	12.26927363	2.671982573	4.630912687	13.81032362	1.710853018	2.422202014	4.092174845	13.15468968	16.97116061	25.43606274	47.30601229	0	6.600362074	14.06263947	18.4436617	32.68584585	0	2.623462464
comp1443849_c0_seq1	2.56781734	6.261861982	1.617294002	0.964030447	0	1.801946223	1.363252625	2.671982573	0	1.381032362	1.710853018	4.037003356	4.546860939	2.859715147	0.737876548	0	2.557081745	1.000705493	2.475135778	0	0	2.546949028	0	1.87390176
comp1444026_c0_seq1	2.56781734	1.252372396	0	0	0.911792187	1.801946223	1.363252625	0	0	0	0	0.807400671	1.818744376	1.715829088	1.106814822	0	3.835622618	0	0.825045259	0	0	0.424491505	0	0.749560704
comp1445209_c0_seq1	1.28390867	2.504744793	1.212970502	0.964030447	0	5.40583867	0.681626313	4.007973859	4.630912687	8.286194173	5.132559053	8.881407383	3.637488751	14.87051876	2.582567918	0	5.114163491	6.004232956	6.600362074	0	2.305457712	2.971440532	2.830611377	5.246924928
comp1445680_c0_seq1	0.962931502	0	1.617294002	0	0.911792187	3.603892447	0.681626313	2.671982573	0	2.762064724	1.710853018	4.844404027	2.728116563	4.003601206	0.737876548	0	3.835622618	0	0	14.06263947	0	0.424491505	0	3.373023168
comp1445949_c0_seq1	8.98736069	7.514234379	22.23779253	8.676274019	15.50046718	3.603892447	15.67740519	11.35592594	18.52365075	16.57238835	11.97597112	16.95541409	6.365605315	11.43886059	10.33027167	16.18658538	5.114163491	9.006349435	12.37567889	0	12.68001742	11.03677912	9.435371256	5.62170528
comp1446186_c0_seq1	1.925863005	1.252372396	1.617294002	2.89209134	1.823584374	7.207784894	4.771384188	3.339978216	9.261825375	8.286194173	1.710853018	6.459205369	10.91246625	9.7230315	0.737876548	4.624738679	2.557081745	7.004938449	4.125226296	0	1.152728856	0.424491505	0	5.246924928
comp1446798_c0_seq1	8.024429187	6.261861982	9.703764014	5.784182679	6.38254531	3.603892447	14.31415256	2.00398693	4.630912687	1.381032362	6.843412071	0.807400671	12.73121063	2.287772118	4.058321014	11.5618467	11.50686785	6.004232956	0.825045259	0	13.83274627	4.244915046	8.49183413	3.74780352
comp1449968_c0_seq1	11.55517803	48.84252346	34.77182105	20.24463938	9.117921871	41.44476314	24.53854725	43.41971681	60.20186494	35.90684142	20.53023621	59.74764967	48.19672595	74.92453685	25.08780263	11.5618467	46.02747142	34.02398675	26.40144829	70.31319733	4.610915425	3.820423541	6.604759879	51.34490822
comp1452509_c0_seq1	0.641954335	2.504744793	0	1.928060893	0	0	0.681626313	4.007973859	4.630912687	4.143097086	0	12.11101007	4.546860939	4.575544235	0.368938274	0	5.114163491	3.002116478	1.650090518	0	0	0.848983009	0.943537126	2.248682112
comp1452657_c0_seq1	0.962931502	1.252372396	2.830264504	1.928060893	0	1.801946223	3.408131563	3.339978216	0	2.762064724	1.710853018	2.422202014	5.910919221	1.143886059	1.106814822	2.31236934	2.557081745	3.002116478	1.650090518	0	0	0	0.943537126	2.623462464
comp1452906_c0_seq1	0.641954335	0	3.638911505	1.928060893	0	1.801946223	4.771384188	8.015947719	0	4.143097086	3.421706036	5.651804698	12.27652454	6.291373323	0.737876548	6.937108019	12.78540873	1.000705493	2.475135778	14.06263947	2.305457712	0	0.943537126	3.373023168
comp1454824_c0_seq1	2604.08776	3620.608598	1973.503006	3623.790449	3573.313581	2798.422485	1832.893154	4412.111224	5909.044589	2803.495695	2167.650774	6006.253593	1891.494151	2889.456184	1126.368551	3584.172476	2458.634098	991.6991433	1173.214359	2840.653172	4137.143865	1167.776129	1644.58521	1716.119232
comp1456656_c0_seq1	94.36728724	231.6888933	67.1177011	95.43901421	268.066903	165.7790526	79.75027857	50.09967324	83.35642837	34.52580905	39.34961941	105.7694879	84.57161347	21.73383512	56.44755593	41.62264811	26.84935833	63.04444604	57.75316814	196.8769525	103.7455971	144.3271116	46.23331915	23.98594253
comp1458714_c0_seq1	15.08592687	5.009489586	15.36429302	12.53239581	10.94150625	1.801946223	10.906021	10.01993465	4.630912687	8.286194173	8.554265089	15.34061275	12.27652454	16.01440482	6.640888932	4.624738679	3.835622618	5.003527464	5.775316814	0	14.98547513	5.51838956	11.32244551	5.246924928
comp1459039_c0_seq1	21.50547022	5.009489586	25.47238054	27.95688295	20.9712203	16.21751601	12.95089994	6.679956432	0	27.62064724	23.95194225	26.64422215	26.37179345	22.30577815	8.485580303	0	0	13.00917141	11.55063363	0	18.4436617	6.791864074	27.36257664	16.11555513
comp1459048_c0_seq1	6.740520517	8.766606775	7.277823011	11.56836536	6.38254531	5.40583867	10.906021	6.011960789	4.630912687	2.762064724	5.132559053	5.651804698	5.910919221	9.7230315	7.009827206	2.31236934	7.671245236	4.002821971	15.67585992	14.06263947	8.069101993	11.88576213	8.49183413	12.74253197
comp1460852_c0_seq1	395.1228932	612.4101019	408.7710591	478.1591015	349.2164077	915.3886815	223.5734305	599.8600876	657.5896016	314.8753786	412.3155773	591.824692	265.0819927	311.708951	139.8276059	434.7254359	328.5850043	143.1008855	165.0090518	239.0648709	836.8811496	99.75550358	218.9006131	269.0922927
comp1461042_c0_seq1	64.83738783	36.3187995	69.9479656	94.47498376	83.88488121	23.4253009	81.11353119	51.43566453	37.0473015	63.52748866	82.12094485	35.52562953	71.38571674	47.47127144	74.52553135	16.18658538	48.58455316	62.04374055	63.52848496	14.06263947	79.53829107	77.25745384	58.49930178	63.33787948
comp1463795_c0_seq1	41.40605461	31.30930991	35.98479155	23.13673072	26.44197343	14.41556979	34.08131563	33.39978216	9.261825375	33.14477669	30.79535432	31.48862618	46.83266767	32.60075268	39.10745705	16.18658538	33.24206269	31.02187027	35.47694615	56.25055786	19.59639055	39.90220143	67.93467304	40.47627801
comp1463825_c0_seq1	1.604885837	11.27135157	8.895117013	10.60433491	1.823584374	12.61362356	6.134636813	14.02790851	32.41638881	11.0482589	5.132559053	22.60721879	12.73121063	21.73383512	6.640888932	0	11.50686785	10.00705493	9.90054311	70.31319733	1.152728856	1.273474514	1.887074251	20.61291936
comp1464075_c0_seq1	0.320977167	1.252372396	0.404323501	2.89209134	0	0	2.044878938	0	0	0	0	2.422202014	1.364058282	0.571943029	0.368938274	0	2.557081745	0	0	0	0	0	0	1.499121408
comp1500489_c0_seq1	49.10950663	21.29033074	40.43235006	79.05049662	42.85423279	18.01946223	56.57498394	36.73976038	18.52365075	58.00335921	37.63876639	54.09584497	38.19363189	56.05041688	55.70967938	30.06080142	21.73519484	56.03950759	74.25407333	42.1879184	53.02552738	54.75940409	50.00746765	47.5971047
comp1506648_c0_seq1	8.666383522	8.766606775	5.660529008	5.784182679	12.76509062	7.207784894	25.22017356	2.671982573	0	5.524129449	8.554265089	4.844404027	5.456233127	8.579145441	18.4469137	16.18658538	14.0639496	4.002821971	18.97604096	14.06263947	9.221830849	13.58372815	15.09659401	13.49209267
comp1506663_c0_seq1	80.24429187	15.02846876	135.8526962	63.62600947	80.23771246	27.02919335	92.70117851	219.102571	50.94003956	73.19471519	20.53023621	99.31028255	70.02165846	24.59355026	45.74834598	60.12160283	16.62103135	26.01834281	37.95208192	14.06263947	109.5092413	91.690165	88.6924898	124.0522965
comp1507152_c0_seq1	72.54083985	25.04744793	7.277823011	35.66912652	84.7966734	7.207784894	38.1710735	91.51540312	134.2964679	104.9584595	87.25350391	140.4877168	15.45932719	69.77704959	10.33027167	20.81132406	11.50686785	9.006349435	6.600362074	0	61.09462938	4.244915046	15.09659401	13.49209267
comp1507166_c0_seq1	50.07243813	10.01897917	51.34908457	25.06479161	53.79573904	19.82140846	55.89335763	10.01993465	9.261825375	42.81200323	44.48217846	21.79981812	51.37952861	8.007202411	15.49540751	13.87421604	26.84935833	34.02398675	25.57640304	70.31319733	56.48371395	55.6083871	49.06393053	38.60237625
comp1507591_c0_seq1	2.888794507	1.252372396	2.830264504	2.89209134	2.735376561	12.61362356	3.408131563	4.675969503	0	4.143097086	3.421706036	3.229602685	4.546860939	4.575544235	5.53407411	6.937108019	2.557081745	3.002116478	5.775316814	0	1.152728856	3.820423541	8.49183413	5.62170528
comp1507820_c0_seq1	2.56781734	10.01897917	11.72538152	10.60433491	3.647168748	3.603892447	7.497889438	20.0398693	13.89273806	29.00167961	1.710853018	37.14043087	30.0092822	22.87772118	7.747703754	11.5618467	8.949786109	11.00776042	6.600362074	0	1.152728856	1.697966018	4.717685628	14.24165338
comp1508081_c0_seq1	2.56781734	2.504744793	3.234588005	5.784182679	2.735376561	3.603892447	5.4530105	6.011960789	9.261825375	9.667226535	1.710853018	8.881407383	4.092174845	10.29497453	1.475753096	0	2.557081745	2.001410985	4.125226296	0	2.305457712	0.424491505	3.774148502	7.49560704
comp1508308_c0_seq1	55.20807281	33.8140547	40.02802656	54.94973545	20.05942812	30.6330858	41.57920507	54.77564275	41.67821419	30.38271197	49.61473752	45.21443759	45.46860939	48.6151575	31.72869157	55.49686415	43.47038967	18.01269887	28.87658407	14.06263947	26.51276369	29.28991382	42.45917065	45.34842259
comp1508505_c0_seq1	85.37992655	21.29033074	50.54043757	57.84182679	84.7966734	16.21751601	34.08131563	96.85936827	55.57095225	58.00335921	54.74729657	83.9696698	42.28580673	65.20150535	28.4082471	16.18658538	11.50686785	21.01481535	33.00181037	0	61.09462938	21.22457523	33.96733652	31.85632992
comp1510629_c0_seq1	0.320977167	1.252372396	0.808647001	0	0	0	1.363252625	2.00398693	0	0	0	1.614801342	0	2.859715147	0.368938274	6.937108019	0	1.000705493	0	0	8.069101993	0	0	1.124341056
comp1517320_c0_seq2	0.962931502	0	0.808647001	3.856121786	0	0	4.771384188	0.667995643	0	0	5.132559053	0	1.364058282	0	0.737876548	2.31236934	1.278540873	0	0.825045259	0	0	2.122457523	1.887074251	2.248682112
comp1529608_c0_seq1	1.28390867	0	1.617294002	2.89209134	0	3.603892447	1.363252625	4.007973859	9.261825375	5.524129449	1.710853018	21.79981812	1.818744376	4.575544235	1.475753096	0	0	8.005643942	1.650090518	14.06263947	4.610915425	0	1.887074251	2.623462464
comp1531284_c0_seq1	577.7589015	1514.118227	907.7062588	465.6267057	674.7262184	2490.289681	622.3248234	474.9449023	713.1605538	591.081851	732.2450916	560.3360658	951.2033084	467.277455	887.296549	2053.383974	2220.825496	883.6229501	712.0140587	2460.961907	971.7504257	955.5303769	620.8474286	829.0141386
comp1533709_c0_seq1	0.641954335	3.757117189	2.021617503	2.89209134	2.735376561	3.603892447	2.044878938	8.683943362	4.630912687	1.381032362	1.710853018	12.91841074	6.820291409	8.579145441	3.320444466	0	3.835622618	7.004938449	0.825045259	14.06263947	1.152728856	0.424491505	2.830611377	2.998242816
comp1538346_c0_seq1	2037.563059	384.4783257	887.4900838	1321.685742	828.8190981	607.2558773	659.8142705	1235.79194	1111.419045	1106.206922	1153.114934	1173.153175	973.482927	1936.027154	964.4046483	964.2580146	843.836976	748.5277086	1670.71665	4471.91935	833.422963	788.7052156	2147.490498	1070.747466
comp1542235_c0_seq1	5.13563468	15.02846876	9.299440513	10.60433491	1.823584374	12.61362356	8.861142063	20.70786494	13.89273806	17.95342071	5.132559053	34.71822886	19.55150204	36.60435388	8.485580303	4.624738679	14.0639496	13.00917141	15.67585992	56.25055786	2.305457712	1.697966018	5.661222753	18.7390176
comp1547345_c0_seq1	35.62846559	430.8161044	13.34267552	16.38851759	0.911792187	3.603892447	18.40391044	16.69989108	23.15456344	16.57238835	80.41009184	22.60721879	19.09681594	9.7230315	49.80666699	143.3668991	8.949786109	8.005643942	26.40144829	98.43847626	6.916373137	1.273474514	3.774148502	11.24341056
comp1557140_c0_seq1	1.925863005	11.27135157	0.808647001	1.928060893	5.470753123	0	0	2.671982573	0	0	0	2.422202014	2.27343047	1.715829088	0	0	1.278540873	2.001410985	0.825045259	0	2.305457712	0.848983009	0	1.124341056
comp1561392_c0_seq2	0.320977167	2.504744793	3.638911505	0	2.735376561	0	0.681626313	2.00398693	4.630912687	1.381032362	0	3.229602685	4.092174845	8.007202411	1.106814822	0	2.557081745	2.001410985	2.475135778	0	2.305457712	0.424491505	0.943537126	3.74780352
comp1564921_c0_seq1	0.962931502	7.514234379	4.043235006	2.89209134	1.823584374	3.603892447	7.497889438	9.351939005	0	9.667226535	0	8.074006712	9.093721878	8.579145441	2.582567918	9.249477359	3.835622618	3.002116478	6.600362074	14.06263947	0	0	2.830611377	5.996485632
comp1565422_c0_seq1	4.814657512	18.78558595	10.91673452	9.640304465	6.38254531	9.009731117	9.542768376	5.343965146	9.261825375	11.0482589	3.421706036	1.614801342	4.546860939	9.7230315	15.86434578	30.06080142	44.74893055	4.002821971	12.37567889	0	2.305457712	18.2531347	9.435371256	2.248682112
comp1573727_c0_seq1	16.04885837	1.252372396	25.87670404	5.784182679	12.76509062	14.41556979	22.49366831	6.011960789	0	12.42929126	15.39767716	4.844404027	25.91710735	21.16189209	11.43708649	2.31236934	14.0639496	3.002116478	19.80108622	0	1.152728856	19.95110072	17.92720539	15.74077478
comp1573914_c0_seq1	0	0	0	0	0	0	0.681626313	0.667995643	0	0	1.710853018	4.844404027	0.909372188	1.143886059	0.368938274	0	0	0	0.825045259	0	0	0	0	0
gnl|Pdu_trscr_assembly_1|338836	214.733725	123.9848672	287.0696854	212.0866982	239.8013452	142.3537517	212.6674095	224.4465361	92.61825375	226.4893074	201.8806561	170.3615416	262.3538762	181.3059403	247.9265201	117.9308363	129.1326281	259.1827226	223.5872652	182.8143131	198.2693633	289.9276976	257.5856353	233.4881593
comp1583158_c0_seq1	2.56781734	1.252372396	1.617294002	1.928060893	0	1.801946223	2.72650525	2.00398693	0	0	1.710853018	3.229602685	1.364058282	5.719430294	0.368938274	0	0	2.001410985	0.825045259	0	2.305457712	0	0	3.74780352
comp1585543_c0_seq1	151.1802459	239.2031277	257.1497464	107.0073796	82.06129684	318.9444815	100.1990679	155.6429849	120.4037299	110.482589	121.4705643	146.1395215	172.7807157	113.2447198	191.4789642	184.9895472	254.4296337	143.1008855	149.3331919	225.0022315	265.1276369	157.9108397	152.8530143	153.6599443
comp1587361_c0_seq1	1.604885837	3.757117189	3.638911505	5.784182679	0.911792187	5.40583867	2.044878938	5.343965146	0	5.524129449	10.26511811	4.037003356	3.182802657	8.579145441	2.582567918	4.624738679	5.114163491	4.002821971	3.300181037	0	1.152728856	1.273474514	0.943537126	5.62170528
comp1591488_c0_seq1	3.85172601	8.766606775	5.256205508	7.712243572	5.470753123	9.009731117	6.134636813	9.351939005	18.52365075	2.762064724	1.710853018	11.3036094	10.45778016	13.15468968	0.737876548	4.624738679	2.557081745	3.002116478	3.300181037	14.06263947	1.152728856	1.697966018	3.774148502	5.246924928
comp1597207_c0_seq1	95.00924158	155.2941772	189.6277218	140.7484452	124.9155296	70.27590271	66.79937863	65.46357304	18.52365075	60.76542394	472.1954329	238.183198	168.6885408	2.287772118	93.7103216	78.62055755	242.9227658	202.1425095	90.75497851	140.6263947	55.3309851	70.46558977	0.943537126	58.09095456
comp1597810_c0_seq1	0	0	0	0	0	1.801946223	0.681626313	2.00398693	9.261825375	0	0	0.807400671	3.637488751	1.715829088	0.368938274	0	3.835622618	0	0.825045259	28.12527893	5.763644281	0	0	0.749560704
comp1598606_c0_seq1	0.962931502	2.504744793	1.212970502	1.928060893	0	0	1.363252625	0	9.261825375	2.762064724	1.710853018	4.037003356	2.27343047	6.291373323	0	0	1.278540873	1.000705493	0.825045259	0	1.152728856	0	0.943537126	3.373023168
comp1598715_c0_seq1	2.246840172	3.757117189	7.682146511	7.712243572	0.911792187	3.603892447	1.363252625	10.01993465	9.261825375	5.524129449	3.421706036	16.95541409	9.548407972	12.58274665	2.951506192	0	10.22832698	5.003527464	4.950271555	28.12527893	0	1.273474514	1.887074251	7.870387391
comp1599124_c0_seq1	0	0	0	0	0	0	0	0	0	0	0	0	0	0	0	0	0	0	0.825045259	0	0	0	0	0
comp1601248_c0_seq1	219.5483826	400.7591669	289.0913029	222.6910332	187.8291905	454.0904483	131.5538783	250.4983662	333.4257135	127.0549773	266.8930708	285.0124369	224.6149304	179.0181682	174.8767419	409.2893731	366.9412305	148.1044129	179.0348212	407.8165445	356.1932166	196.1150751	194.3686479	194.5110027
comp1601325_c0_seq1	0.962931502	3.757117189	2.425941004	0	0.911792187	1.801946223	2.044878938	6.679956432	9.261825375	2.762064724	0	9.688808054	5.456233127	2.859715147	2.213629644	0	0	2.001410985	0.825045259	14.06263947	2.305457712	0.424491505	0	1.87390176
comp1601662_c0_seq1	128.390867	171.5750183	166.5812822	96.40304465	147.7103343	219.8374393	126.1008678	90.84740748	37.0473015	117.3877508	130.0248294	71.05125906	203.6993701	113.2447198	189.6342728	184.9895472	212.2377849	162.1142898	146.0330109	196.8769525	121.0365299	221.5845654	150.022403	154.409505
comp1612933_c0_seq1	129.9957528	60.11387503	38.41073256	63.62600947	134.9452437	39.64281692	55.89335763	102.8713291	291.7474993	103.5774272	87.25350391	126.7619054	62.29199486	104.0936313	57.55437075	157.2411151	130.411169	66.04656252	77.55425436	0	99.13468163	43.29813347	70.76528442	67.085683
comp1615018_c0_seq1	658.0031933	311.8407267	900.4284358	611.1953031	957.3817964	232.4510628	597.1046498	785.5628765	115.7728172	691.8972134	1115.476168	750.8826242	860.2660897	728.0834764	354.9186196	367.666725	194.3382127	497.3506299	357.2445972	703.1319733	1243.794436	393.5036248	525.5501789	763.8023573
comp1617822_c0_seq1	0.320977167	0	0	0.964030447	0.911792187	1.801946223	0.681626313	0.667995643	4.630912687	0	0	0.807400671	0	1.143886059	0.368938274	0	0	1.000705493	0.825045259	0	0	0.424491505	0	2.248682112
comp1620709_c0_seq1	59.05979882	41.32828908	66.7133776	59.76988769	77.5023359	39.64281692	52.48522607	60.11960789	13.89273806	41.43097086	56.45814959	71.85865973	63.20136705	40.03601206	64.19525968	46.24738679	30.68498095	64.04515153	60.22830392	56.25055786	58.78917166	77.25745384	67.93467304	61.83875808
comp1634994_c0_seq1	0.962931502	5.009489586	0.808647001	1.928060893	0	1.801946223	3.408131563	3.339978216	9.261825375	2.762064724	0	12.11101007	5.001547033	4.003601206	0.737876548	0	5.114163491	3.002116478	3.300181037	14.06263947	2.305457712	0.848983009	1.887074251	2.248682112
comp1635553_c0_seq1	12.8390867	18.78558595	13.34267552	24.10076116	27.35376561	12.61362356	18.40391044	32.06379088	23.15456344	11.0482589	13.68682414	25.02942081	16.82338547	24.02160723	11.06814822	16.18658538	8.949786109	11.00776042	15.67585992	42.1879184	35.73459454	6.367372569	13.20951976	12.74253197
comp1636264_c0_seq1	390.6292128	348.1595262	324.671771	399.1086049	416.6890295	344.1717287	460.097761	209.750632	148.189206	414.3097086	443.1109316	260.7904168	345.5614314	291.690945	575.5437075	434.7254359	401.461834	552.389432	484.3015671	562.5055786	250.1421618	711.4477617	461.3896544	400.2654159
comp1637034_c0_seq1	0.641954335	5.009489586	4.043235006	1.928060893	0	3.603892447	0	2.00398693	9.261825375	0	0	6.459205369	3.637488751	4.575544235	1.84469137	0	2.557081745	2.001410985	0.825045259	14.06263947	4.610915425	0.848983009	0	4.872144576
comp1637295_c0_seq1	0.320977167	1.252372396	2.021617503	1.928060893	0.911792187	0	1.363252625	0.667995643	4.630912687	1.381032362	1.710853018	0	6.365605315	1.715829088	0.368938274	0	0	1.000705493	2.475135778	0	1.152728856	0	0	2.248682112
comp1638054_c0_seq1	0.641954335	7.514234379	4.043235006	1.928060893	0.911792187	3.603892447	3.408131563	6.011960789	13.89273806	2.762064724	3.421706036	14.53321208	7.729663596	13.72663271	2.951506192	0	5.114163491	8.005643942	4.125226296	14.06263947	1.152728856	1.273474514	2.830611377	7.120826688
comp1638354_c0_seq1	2.888794507	6.261861982	2.021617503	17.35254804	10.94150625	10.81167734	4.089757875	11.35592594	27.78547612	4.143097086	8.554265089	11.3036094	7.274977502	21.16189209	3.68938274	0	1.278540873	4.002821971	2.475135778	0	20.74911941	0.848983009	2.830611377	3.74780352
comp1639053_c0_seq1	1235.762095	1222.315459	1347.205904	1306.261255	1461.602876	1464.98228	1387.109546	1048.085164	791.8860695	1237.404996	1325.911089	891.370341	1214.011871	1057.522661	1661.329048	1109.937283	1283.655036	1681.185228	1414.95262	1335.950749	1218.434401	1810.456267	1474.748527	1351.083169
comp1639857_c0_seq1	3.85172601	3.757117189	0.404323501	0	0.911792187	1.801946223	0	0	0	0	1.710853018	1.614801342	0	0.571943029	0	0	0	0	0.825045259	0	0	0	0	0.749560704
comp1643232_c0_seq1	47.50462079	12.52372396	50.13611407	48.20152233	41.94244061	12.61362356	31.35481038	33.39978216	37.0473015	37.28787378	54.74729657	46.82923893	22.7343047	20.58994906	25.08780263	16.18658538	7.671245236	14.0098769	35.47694615	14.06263947	50.72006967	39.05321842	19.81427964	20.23813901
comp1643856_c0_seq1	0.641954335	0	0	0	0.911792187	0	0	0	0	0	0	3.229602685	0.454686094	0	0.737876548	0	0	0	0	0	0	0	0	1.124341056
comp1646775_c0_seq1	0.641954335	1.252372396	0.404323501	0.964030447	0	1.801946223	0	0.667995643	0	1.381032362	0	5.651804698	4.092174845	1.143886059	0	0	1.278540873	1.000705493	0	0	1.152728856	0	1.887074251	1.124341056
comp1647029_c0_seq1	49.43048379	8.766606775	38.41073256	53.98570501	72.94337497	7.207784894	90.65629957	12.69191722	9.261825375	91.1481359	59.87985562	29.06642416	59.5638783	43.46767023	193.6925939	23.1236934	116.3472194	209.147448	127.0569699	14.06263947	4.610915425	188.0497365	208.5217047	119.5549323
comp1647036_c0_seq1	0	0	0	0	0	0	1.363252625	0.667995643	0	0	0	1.614801342	0	0.571943029	1.106814822	0	0	0	0	14.06263947	0	0.424491505	0	0.374780352
comp1647783_c0_seq1	61.62761616	93.92792973	38.41073256	39.52524831	34.64810311	52.25644048	25.22017356	39.41174295	50.94003956	29.00167961	30.79535432	28.25902349	26.82647954	41.17989812	20.29160507	62.43397217	25.57081745	35.02469225	23.10126726	98.43847626	47.2618831	26.31847329	34.91087365	22.11204077
comp1647955_c0_seq1	0	0	0	0	0.911792187	0	0.681626313	0.667995643	0	0	0	8.074006712	3.637488751	2.287772118	0.737876548	0	1.278540873	2.001410985	0	14.06263947	0	1.697966018	7.548297004	1.124341056
comp1647980_c0_seq1	1.604885837	6.261861982	2.021617503	1.928060893	0	3.603892447	1.363252625	6.011960789	0	1.381032362	5.132559053	8.074006712	7.729663596	6.863316353	2.213629644	2.31236934	1.278540873	0	0.825045259	0	1.152728856	2.122457523	1.887074251	1.499121408
comp1650945_c0_seq1	1146.851419	876.6606775	1246.529352	1126.951592	1192.624181	814.479693	988.3581532	924.5059702	208.3910709	1033.012207	1522.659186	891.370341	1214.466557	1076.968724	495.8530403	899.5116731	690.4120713	615.433878	639.4100759	1012.510042	1694.511419	591.3166659	842.5786531	1298.239139
comp1651598_c0_seq1	13.16006387	17.53321355	11.72538152	13.49642625	15.50046718	9.009731117	16.3590315	9.351939005	9.261825375	15.19135598	10.26511811	8.074006712	3.637488751	9.7230315	14.38859269	11.5618467	8.949786109	13.00917141	18.1509957	0	5.763644281	13.15923664	13.20951976	17.23989619
comp1653395_c0_seq1	28.56696791	72.63759899	165.3683117	19.28060893	88.44384215	25.22724713	122.0111099	128.9231591	13.89273806	162.9618187	42.77132544	28.25902349	60.92793658	76.64036594	51.65135836	23.1236934	30.68498095	15.01058239	184.8101381	0	151.0074802	36.9307609	7.548297004	35.22935309
comp1660193_c0_seq1	0.641954335	3.757117189	3.638911505	0.964030447	0.911792187	3.603892447	0.681626313	2.671982573	0	2.762064724	0	7.266606041	5.910919221	5.719430294	0.368938274	2.31236934	1.278540873	4.002821971	1.650090518	14.06263947	0	0	0.943537126	2.623462464
comp1660546_c0_seq1	3.85172601	13.77609636	9.299440513	5.784182679	1.823584374	3.603892447	1.363252625	8.683943362	9.261825375	13.81032362	1.710853018	16.95541409	8.639035784	11.43886059	4.796197562	4.624738679	7.671245236	2.001410985	2.475135778	56.25055786	1.152728856	1.273474514	0.943537126	11.61819091
comp1663319_c0_seq1	0.320977167	5.009489586	2.425941004	1.928060893	0.911792187	0	2.044878938	2.00398693	4.630912687	1.381032362	0	6.459205369	6.365605315	5.719430294	1.475753096	2.31236934	2.557081745	2.001410985	0	14.06263947	5.763644281	0	0	3.74780352
comp1665789_c0_seq1	196.4380265	1.252372396	12.93835202	136.8923234	83.88488121	0	203.8062675	112.2232681	0	120.1498155	107.7837401	23.41461946	62.29199486	90.36699864	126.1768897	4.624738679	2.557081745	58.04091858	66.00362074	14.06263947	28.8182214	128.1964344	74.53943292	11.24341056
comp1668365_c0_seq1	65.47934217	12.52372396	27.89832154	169.6693586	106.6796859	28.83113958	45.66896294	120.9072114	78.72551568	60.76542394	73.56667976	90.42887517	46.83266767	54.33458779	25.45674091	6.937108019	6.392704364	30.02116478	43.72739874	14.06263947	117.5783433	19.95110072	21.70135389	52.09446892
comp1670990_c0_seq1	1.604885837	2.504744793	4.851882007	2.89209134	0	5.40583867	1.363252625	0.667995643	4.630912687	4.143097086	0	2.422202014	5.456233127	5.719430294	2.582567918	0	3.835622618	1.000705493	1.650090518	14.06263947	2.305457712	1.273474514	0	3.373023168
comp1671330_c0_seq1	1.28390867	3.757117189	1.617294002	0.964030447	2.735376561	0	3.408131563	4.007973859	0	0	0	4.844404027	2.27343047	3.431658176	0.368938274	0	1.278540873	3.002116478	2.475135778	0	0	0	0	1.87390176
comp1676582_c0_seq1	0	0	2.021617503	0	0	0	0.681626313	0.667995643	0	0	1.710853018	4.037003356	1.818744376	2.859715147	0.368938274	0	0	2.001410985	0.825045259	14.06263947	0	0	1.887074251	1.124341056
comp1676924_c0_seq1	1.28390867	18.78558595	3.234588005	3.856121786	4.558960935	14.41556979	2.044878938	2.00398693	18.52365075	0	1.710853018	4.844404027	1.364058282	7.435259382	2.582567918	25.43606274	11.50686785	2.001410985	0	0	9.221830849	0.848983009	3.774148502	5.996485632
comp1678085_c0_seq1	3.85172601	11.27135157	5.256205508	6.748213126	0.911792187	1.801946223	7.497889438	2.00398693	9.261825375	8.286194173	1.710853018	6.459205369	6.820291409	6.863316353	2.951506192	2.31236934	7.671245236	3.002116478	3.300181037	0	0	1.697966018	0.943537126	3.74780352
comp1678283_c0_seq1	1.604885837	11.27135157	2.830264504	3.856121786	1.823584374	5.40583867	6.134636813	6.011960789	0	9.667226535	3.421706036	6.459205369	5.910919221	6.863316353	2.951506192	0	8.949786109	6.004232956	3.300181037	14.06263947	4.610915425	0.848983009	1.887074251	5.62170528
comp1680048_c0_seq1	1.28390867	5.009489586	3.234588005	1.928060893	0.911792187	1.801946223	5.4530105	8.683943362	0	4.143097086	1.710853018	6.459205369	5.001547033	9.15108847	1.84469137	4.624738679	3.835622618	2.001410985	0.825045259	42.1879184	1.152728856	2.122457523	0.943537126	10.49384986
comp1684246_c0_seq1	0.962931502	5.009489586	4.043235006	5.784182679	2.735376561	7.207784894	4.089757875	8.015947719	9.261825375	5.524129449	0	10.49620873	8.18434969	10.86691756	3.68938274	0	1.278540873	7.004938449	3.300181037	14.06263947	2.305457712	0.424491505	0.943537126	5.996485632
comp1684533_c0_seq1	909.6492927	1138.406508	1000.700664	826.1740927	773.1997747	1041.524917	979.4970111	865.054358	583.4949986	737.4712814	829.7637136	639.4613316	1007.584384	768.1194885	1227.826576	1047.503311	1311.782935	1005.70902	1216.941757	1195.324355	843.7975227	1214.045703	1003.923502	1073.370928
comp1686323_c0_seq1	3.530748842	0	2.021617503	0.964030447	3.647168748	0	2.72650525	1.335991286	4.630912687	0	1.710853018	3.229602685	0.454686094	10.86691756	2.951506192	2.31236934	1.278540873	0	1.650090518	0	3.458186568	1.697966018	1.887074251	2.623462464
comp1686561_c0_seq1	1.604885837	3.757117189	4.447558506	1.928060893	0.911792187	0	4.089757875	6.011960789	4.630912687	5.524129449	0	15.34061275	7.274977502	11.43886059	3.320444466	0	2.557081745	7.004938449	2.475135778	42.1879184	4.610915425	0.848983009	0.943537126	4.497364224
gnl|Pdu_trscr_assembly_1|104769	533.7850295	261.7458309	255.5324524	297.885408	441.3074186	237.8569015	390.5718771	388.7734644	342.6875389	422.5959028	477.327992	400.4707329	367.3863639	422.0939557	370.4140271	381.540941	255.7081745	368.2596213	354.7694615	126.5637552	391.9278111	306.0583748	372.6971646	279.9609229
comp1689058_c0_seq1	1185.689657	399.5067945	1334.671875	2364.766685	809.6714621	771.2329836	1138.997568	983.2895869	2042.232495	805.1418671	1498.707244	947.888388	910.7362461	1235.396943	1979.35384	2097.318991	1522.742179	780.5502843	1717.74423	2207.834396	1138.89611	2653.920887	1498.336955	1092.484726
comp1692963_c0_seq1	80.88624621	18.78558595	6.064852509	69.41019215	20.05942812	104.512881	65.436126	9.351939005	32.41638881	85.62400645	25.66279527	31.48862618	12.73121063	74.35259382	76.37022272	23.1236934	60.09142102	76.05361745	27.22649355	84.37583679	4.610915425	124.3760109	51.89454191	38.97715661
comp1693860_c0_seq1	0.320977167	0	3.234588005	2.89209134	0.911792187	0	3.408131563	4.675969503	0	5.524129449	1.710853018	2.422202014	5.456233127	6.863316353	1.106814822	2.31236934	1.278540873	4.002821971	2.475135778	14.06263947	4.610915425	0.424491505	0.943537126	4.122583872
comp1695429_c0_seq1	0	0	0.808647001	0.964030447	0	0	0	0.667995643	0	0	0	1.614801342	0	0.571943029	0	0	3.835622618	0	0	0	0	0.424491505	0	0
comp1697433_c0_seq1	0.962931502	2.504744793	0.808647001	0	0	0	0	2.671982573	4.630912687	4.143097086	1.710853018	7.266606041	3.637488751	4.575544235	0.368938274	0	2.557081745	1.000705493	0.825045259	0	0	0.424491505	0	1.499121408
comp1699627_c0_seq1	19.25863005	21.29033074	13.74699902	29.88494384	10.94150625	5.40583867	47.71384188	19.37187365	23.15456344	13.81032362	30.79535432	16.95541409	12.27652454	22.87772118	14.38859269	16.18658538	7.671245236	5.003527464	22.276222	28.12527893	18.4436617	8.065338588	20.75781676	11.99297126
comp1700634_c0_seq1	100.4658534	116.4706329	67.5220246	52.05764411	45.58960935	25.22724713	100.1990679	58.78361661	97.24916643	56.62232685	104.3620341	83.9696698	96.39345191	72.0648217	111.788297	53.18449481	21.73519484	114.0804262	84.15461644	56.25055786	53.02552738	134.563807	159.4577742	83.20123814
comp1702089_c0_seq1	14.44397254	22.54270314	22.64211603	26.02882206	22.79480468	27.02919335	30.67318406	34.06777781	41.67821419	38.66890614	20.53023621	60.55505034	23.64367688	49.75904356	16.97116061	6.937108019	23.01373571	30.02116478	19.80108622	14.06263947	6.916373137	7.216355578	20.75781676	25.11028358
comp1702658_c0_seq1	1.604885837	7.514234379	6.469176009	7.712243572	0.911792187	7.207784894	3.408131563	2.00398693	4.630912687	11.0482589	6.843412071	7.266606041	8.18434969	8.579145441	6.271950658	2.31236934	10.22832698	4.002821971	2.475135778	14.06263947	11.52728856	1.273474514	0.943537126	5.996485632
comp1712214_c0_seq1	0	0	0.404323501	0	0	0	2.044878938	0.667995643	0	0	0	5.651804698	0.909372188	1.715829088	0.368938274	0	0	2.001410985	4.125226296	0	0	0	0	0.749560704
comp1715673_c0_seq1	0.320977167	0	0.808647001	0.964030447	0	0	0	0.667995643	0	2.762064724	1.710853018	0.807400671	1.818744376	0.571943029	0.368938274	0	0	0	0	0	1.152728856	0.424491505	0	0.749560704
comp1718527_c0_seq2	3.209771675	5.009489586	3.638911505	0.964030447	0	0	1.363252625	2.00398693	0	5.524129449	0	3.229602685	2.27343047	1.143886059	2.213629644	0	1.278540873	2.001410985	0.825045259	0	0	0.424491505	0	1.87390176
comp1720267_c0_seq1	0.962931502	1.252372396	3.234588005	0	0.911792187	3.603892447	0.681626313	2.00398693	0	0	0	5.651804698	1.818744376	4.003601206	0	0	1.278540873	1.000705493	3.300181037	0	3.458186568	0.424491505	1.887074251	1.87390176
comp1723700_c0_seq1	3.209771675	15.02846876	2.425941004	0.964030447	1.823584374	3.603892447	4.089757875	6.679956432	4.630912687	0	0	7.266606041	1.818744376	2.287772118	0.368938274	2.31236934	2.557081745	4.002821971	4.125226296	14.06263947	6.916373137	1.273474514	0.943537126	1.499121408
comp1725465_c0_seq2	0	1.252372396	1.617294002	1.928060893	1.823584374	27.02919335	1.363252625	2.671982573	694.6369031	4.143097086	0	0.807400671	0	2.287772118	0.368938274	0	48.58455316	2.001410985	2.475135778	0	0	2.122457523	1.887074251	2.623462464
comp1725540_c0_seq1	0.641954335	0	1.212970502	1.928060893	0	0	0	2.00398693	0	2.762064724	0	3.229602685	2.728116563	1.143886059	0.368938274	2.31236934	1.278540873	2.001410985	0	0	0	0	0	0.374780352
comp1727678_c0_seq1	14.44397254	22.54270314	5.660529008	9.640304465	16.41225937	18.01946223	9.542768376	10.68793029	0	26.23961488	13.68682414	7.266606041	7.729663596	14.29857573	21.39841989	53.18449481	23.01373571	17.01199338	20.62613148	42.1879184	21.90184827	14.85720266	10.37890838	8.994728447
comp1729534_c0_seq1	0	0	0.808647001	0	0	0	0.681626313	2.00398693	4.630912687	2.762064724	1.710853018	3.229602685	3.637488751	3.431658176	1.106814822	0	0	0	1.650090518	0	2.305457712	0	0.943537126	1.124341056
comp1730942_c0_seq1	1.604885837	2.504744793	3.638911505	2.89209134	0.911792187	7.207784894	2.044878938	3.339978216	0	5.524129449	1.710853018	11.3036094	5.456233127	6.291373323	0.368938274	0	1.278540873	5.003527464	0.825045259	0	0	0.848983009	1.887074251	3.74780352
comp1731477_c0_seq1	0.962931502	1.252372396	0	0	0	0	0	1.335991286	4.630912687	2.762064724	0	0	0	1.143886059	0.737876548	0	0	1.000705493	1.650090518	0	0	0	0	0.374780352
comp1731573_c0_seq1	270.262775	268.0076928	194.8839273	128.2160494	149.5339187	111.7206659	206.5327727	216.4305884	166.7128567	117.3877508	138.5790944	156.6357302	209.6102893	126.9713525	292.9369896	374.603833	237.8086023	223.1573249	223.5872652	323.4407077	157.9238533	257.6663433	209.4652419	151.0364818
comp1733206_c0_seq1	3.530748842	8.766606775	5.660529008	4.820152233	3.647168748	3.603892447	4.771384188	8.015947719	13.89273806	4.143097086	3.421706036	27.45162282	14.549955	12.58274665	3.320444466	4.624738679	7.671245236	5.003527464	9.075497851	14.06263947	2.305457712	1.273474514	5.661222753	16.49033549
comp1734616_c0_seq1	25.6781734	17.53321355	21.83346903	26.9928525	15.50046718	16.21751601	5.4530105	30.05980395	27.78547612	9.667226535	17.10853018	26.64422215	10.91246625	12.01080362	11.43708649	2.31236934	6.392704364	5.003527464	9.90054311	0	17.29093284	8.489830092	6.604759879	7.49560704
comp1736491_c0_seq1	0.320977167	1.252372396	2.021617503	0.964030447	0	5.40583867	0	1.335991286	37.0473015	0	0	0.807400671	0.909372188	1.715829088	0	0	8.949786109	0	1.650090518	0	0	1.697966018	0.943537126	2.248682112
comp1737058_c0_seq2	0	2.504744793	2.425941004	1.928060893	0	10.81167734	0.681626313	1.335991286	4.630912687	2.762064724	0	5.651804698	3.637488751	2.287772118	1.84469137	0	3.835622618	6.004232956	1.650090518	0	0	0.424491505	0	4.497364224
comp1740845_c0_seq1	1.604885837	1.252372396	1.212970502	0	0	3.603892447	2.72650525	3.339978216	4.630912687	2.762064724	0	12.11101007	4.546860939	5.147487264	1.475753096	2.31236934	1.278540873	2.001410985	0.825045259	0	1.152728856	0.424491505	1.887074251	2.248682112
comp1744218_c0_seq1	0.962931502	7.514234379	1.617294002	0	0	1.801946223	1.363252625	3.339978216	4.630912687	1.381032362	0	3.229602685	2.728116563	3.431658176	1.475753096	0	0	1.000705493	0	42.1879184	0	0	0	4.122583872
comp1745390_c0_seq1	35.62846559	83.90895056	73.58687711	53.02167456	48.32498592	72.07784894	68.84425757	37.40775602	50.94003956	52.47922976	61.59070864	44.40703691	64.56542533	60.05401809	123.5943218	64.74634151	102.2832698	112.0790152	92.40506903	42.1879184	36.8873234	130.7433834	94.35371256	92.94552729
comp1745883_c0_seq1	0	1.252372396	0	0	0	0	0	0	0	0	0	0	0.454686094	0	0	0	0	0	0	0	0	0	0	0.374780352
comp1745999_c0_seq1	0.641954335	3.757117189	4.043235006	6.748213126	0.911792187	5.40583867	4.089757875	8.683943362	4.630912687	2.762064724	1.710853018	12.11101007	11.82183844	9.15108847	2.582567918	0	3.835622618	6.004232956	1.650090518	14.06263947	2.305457712	0.424491505	1.887074251	5.62170528
comp1746341_c0_seq1	388.7033498	613.6624743	519.5556983	513.828228	454.0725092	735.1940592	411.0206665	423.5092378	402.8894038	332.8287993	407.1830182	291.4716423	401.0331348	336.8744443	430.1820275	652.0881538	668.6768764	346.2441005	402.6220865	815.633089	572.9062415	412.181251	407.6080382	499.9569895
comp1748419_c0_seq1	0.641954335	2.504744793	3.234588005	6.748213126	0.911792187	5.40583867	3.408131563	8.683943362	4.630912687	2.762064724	0	8.881407383	7.729663596	10.29497453	5.903012384	0	12.78540873	5.003527464	1.650090518	28.12527893	1.152728856	0.848983009	0.943537126	5.996485632
comp1749153_c0_seq1	1.28390867	2.504744793	0.404323501	0.964030447	0.911792187	1.801946223	0	0	0	0	0	0	1.818744376	0	0	0	1.278540873	1.000705493	0.825045259	0	2.305457712	1.697966018	0	1.124341056
comp1750987_c0_seq1	0	1.252372396	2.425941004	0.964030447	0	1.801946223	1.363252625	2.00398693	0	2.762064724	0	5.651804698	3.637488751	1.715829088	1.84469137	0	1.278540873	1.000705493	0.825045259	0	0	0	0	4.872144576
comp1751262_c0_seq1	1.925863005	3.757117189	3.638911505	1.928060893	0.911792187	7.207784894	2.72650525	4.007973859	4.630912687	2.762064724	1.710853018	6.459205369	5.456233127	5.147487264	1.84469137	0	1.278540873	2.001410985	2.475135778	0	0	0	1.887074251	3.74780352
comp1752705_c0_seq1	0.962931502	1.252372396	4.447558506	2.89209134	0	0	1.363252625	4.675969503	4.630912687	1.381032362	0	5.651804698	1.364058282	1.715829088	1.475753096	0	2.557081745	6.004232956	1.650090518	14.06263947	0	0.848983009	1.887074251	2.623462464
comp1760985_c0_seq1	0.641954335	1.252372396	0.404323501	1.928060893	0	0	4.771384188	5.343965146	0	4.143097086	0	8.074006712	2.728116563	0.571943029	1.84469137	2.31236934	5.114163491	0	0	42.1879184	5.763644281	0.424491505	2.830611377	1.499121408
comp1761895_c0_seq1	1.925863005	2.504744793	0.808647001	1.928060893	3.647168748	1.801946223	2.72650525	4.007973859	13.89273806	6.905161811	6.843412071	6.459205369	4.092174845	5.719430294	1.84469137	0	1.278540873	4.002821971	0	14.06263947	0	0.848983009	0.943537126	1.87390176
comp1762242_c0_seq1	1.28390867	0	4.447558506	0.964030447	0	1.801946223	0.681626313	2.671982573	0	2.762064724	0	9.688808054	12.27652454	6.291373323	4.058321014	6.937108019	6.392704364	4.002821971	3.300181037	14.06263947	4.610915425	0.424491505	2.830611377	3.373023168
comp1763499_c0_seq1	0.320977167	1.252372396	2.021617503	0.964030447	0.911792187	3.603892447	2.044878938	4.675969503	4.630912687	2.762064724	1.710853018	8.881407383	2.728116563	6.863316353	2.582567918	2.31236934	3.835622618	4.002821971	2.475135778	0	0	0	5.661222753	2.998242816
comp1763825_c0_seq1	0	2.504744793	0.808647001	0.964030447	1.823584374	1.801946223	0.681626313	4.007973859	4.630912687	1.381032362	1.710853018	10.49620873	3.182802657	4.575544235	0.368938274	0	0	5.003527464	3.300181037	56.25055786	0	0	1.887074251	5.62170528
comp1764944_c0_seq1	226.9308574	40.07591669	187.2017808	223.6550636	144.0631656	43.24670936	100.1990679	253.8383444	199.1292456	122.9118802	145.4225065	264.8274201	208.7009171	188.7411997	77.84597582	32.37317076	25.57081745	61.04303506	99.0054311	0	228.2403135	102.3024526	140.5870317	93.69508799
comp1765396_c0_seq2	0	1.252372396	2.021617503	0.964030447	0	1.801946223	0	0.667995643	4.630912687	0	0	4.844404027	2.27343047	1.143886059	1.106814822	0	1.278540873	1.000705493	0.825045259	14.06263947	1.152728856	0	0	1.499121408
comp1769266_c0_seq1	1.925863005	0	1.617294002	0.964030447	0	0	0	2.00398693	0	0	1.710853018	5.651804698	0.909372188	1.715829088	1.475753096	0	0	1.000705493	0	0	0	0	0.943537126	1.124341056
comp1769718_c0_seq1	2080.574	45.08540627	488.4227887	2031.212151	1742.43487	95.50314984	2128.718974	583.8281922	87.98734106	2824.211181	2008.541443	212.3463765	411.0362289	2655.531485	972.152352	78.62055755	194.3382127	2054.448377	1185.590037	239.0648709	608.6408361	1367.711628	1877.63888	689.970628
comp1770809_c0_seq1	1.604885837	7.514234379	5.660529008	4.820152233	1.823584374	3.603892447	6.816263125	12.02392158	13.89273806	22.09651779	3.421706036	14.53321208	7.274977502	18.87411997	5.165135836	2.31236934	5.114163491	6.004232956	7.425407333	28.12527893	1.152728856	2.546949028	1.887074251	7.870387391
comp1770920_c0_seq1	463.4910298	548.5391097	605.2722804	430.9216096	508.7800404	746.0057365	502.3585923	370.737582	319.5329754	528.9353947	598.7985562	373.8265108	543.3498822	424.9536708	553.7763493	529.5325788	646.9416816	641.4522208	451.2997568	787.5078101	448.411525	726.7294559	635.0004855	513.4490822
comp1775163_c0_seq1	1.925863005	12.52372396	1.212970502	1.928060893	1.823584374	7.207784894	2.044878938	6.011960789	9.261825375	2.762064724	0	4.037003356	4.092174845	4.003601206	1.475753096	0	3.835622618	3.002116478	4.950271555	14.06263947	0	2.971440532	0.943537126	4.497364224
comp1775519_c0_seq1	0	2.504744793	1.617294002	1.928060893	0	1.801946223	2.72650525	2.00398693	0	2.762064724	3.421706036	3.229602685	2.27343047	4.003601206	1.84469137	0	0	1.000705493	0.825045259	0	0	1.697966018	0	2.248682112
comp1776341_c0_seq1	2.888794507	2.504744793	2.830264504	1.928060893	0	5.40583867	4.771384188	8.015947719	0	0	0	4.844404027	3.637488751	4.003601206	1.475753096	0	3.835622618	3.002116478	0	0	1.152728856	0	0.943537126	3.74780352
comp1777636_c0_seq1	0.320977167	3.757117189	2.021617503	0.964030447	0	5.40583867	1.363252625	2.00398693	13.89273806	2.762064724	3.421706036	11.3036094	0.909372188	4.003601206	0	0	2.557081745	2.001410985	0	14.06263947	0	0.424491505	0	3.74780352
comp1777807_c0_seq1	0.641954335	3.757117189	0	0	0	5.40583867	0.681626313	2.00398693	0	1.381032362	0	0.807400671	1.818744376	0.571943029	0.368938274	0	0	1.000705493	0.825045259	0	0	0	0	1.124341056
comp1778649_c0_seq1	771.6291106	519.7345445	693.4148035	797.2531793	643.7252841	497.3371577	460.097761	720.7672991	486.2458322	371.4977054	408.8938713	531.2696416	485.6047483	448.9752781	360.4526937	390.7904184	359.2699852	270.190483	393.5465886	590.6308576	667.4300077	444.4426053	416.0998724	471.4736828
comp1780846_c0_seq1	490.7740891	609.9053571	464.5677022	639.1521861	658.3139591	778.4407685	775.0091174	266.5302617	171.3437694	1092.396598	747.6427688	211.5389758	406.0346819	483.8638029	740.459116	774.6437288	576.6219336	1178.83107	707.0637871	1096.885878	292.7931295	1067.171643	718.9752897	597.399881
comp1780847_c0_seq1	8.024429187	5.009489586	7.277823011	23.13673072	5.470753123	1.801946223	6.816263125	2.671982573	13.89273806	11.0482589	15.39767716	3.229602685	3.637488751	15.44246179	6.640888932	2.31236934	6.392704364	1.000705493	4.950271555	0	4.610915425	6.791864074	7.548297004	9.369508799
comp1781461_c0_seq1	831.0098866	413.2828908	868.8912028	977.5268728	813.3186309	124.3342894	780.4621279	680.0195648	301.0093247	606.273207	655.2567058	444.0703691	680.2103965	547.9214222	1148.504847	178.0524392	225.0231936	699.4931394	944.6768218	590.6308576	648.986346	955.1058854	701.0480843	884.1068503
comp1782720_c0_seq1	1.28390867	1.252372396	2.021617503	0.964030447	1.823584374	3.603892447	2.044878938	2.671982573	4.630912687	0	0	3.229602685	2.728116563	6.291373323	1.84469137	0	2.557081745	0	0	0	0	1.273474514	0.943537126	3.74780352
comp1782895_c0_seq1	0	0	0.404323501	0	0	0	0.681626313	0	0	0	0	0	0	0	0	0	0	0	0.825045259	0	0	0	0.943537126	0.749560704
gnl|Pdu_trscr_assembly_1|6389	230.1406291	140.2657084	347.313887	221.7270027	267.1551108	111.7206659	226.2999358	225.7825274	111.1419045	233.3944692	215.5674802	208.3093732	260.9898179	198.4642312	280.3930883	87.87003491	92.05494284	276.194716	190.5854549	112.5011157	307.7786046	352.3279488	223.6182988	211.3761185
comp1785956_c0_seq1	3.530748842	8.766606775	13.34267552	14.4604567	2.735376561	5.40583867	6.134636813	26.05183009	13.89273806	8.286194173	1.710853018	8.881407383	17.27807157	10.86691756	3.68938274	2.31236934	5.114163491	6.004232956	6.600362074	0	9.221830849	0.424491505	2.830611377	7.49560704
comp1786397_c0_seq1	3.530748842	7.514234379	2.830264504	5.784182679	0.911792187	12.61362356	6.816263125	10.68793029	46.30912687	5.524129449	6.843412071	14.53321208	6.820291409	5.719430294	0	4.624738679	7.671245236	3.002116478	1.650090518	0	19.59639055	1.697966018	5.661222753	1.499121408
[truncated: 50,541 more rows]
