# Supplementary material for: Combined transcriptome and proteome profiling reveals specific molecular brain signatures for sex, maturation and circalunar clock phase
Source: eLife. 2019 Feb 15;8:e41556. doi: 10.7554/eLife.41556 (PMC6377233; doi:10.7554/eLife.41556)
Supplement: Figure 3—source data 3. — Table containing the "gene universe" for the TS_v5 used as background for GO-term enrichment analysis in Figs. 3 and S3a-k. [file elife-41556-fig3-data3.csv]

frame.go_id	frame.Evidence	frame.gene_id
GO:0046983	IEA	ATH_protein
GO:0006355	IEA	ATH_protein
GO:0007423	IEA	ATH_protein
GO:0006355	IEA	DMRT5-2_consensus
GO:0043565	IEA	DMRT5-2_consensus
GO:0005515	IEA	DMRT5-2_consensus
GO:0003700	IEA	DMRT5-2_consensus
GO:0005634	IEA	DMRT5-2_consensus
GO:0006355	IEA	Dax1_comp1934569_c0_seq1
GO:0043401	IEA	Dax1_comp1934569_c0_seq1
GO:0003677	IEA	Dax1_comp1934569_c0_seq1
GO:0003707	IEA	Dax1_comp1934569_c0_seq1
GO:0005634	IEA	Dax1_comp1934569_c0_seq1
GO:0046872	IEA	FV9XCA102GS92V_2
GO:0003677	IEA	MAN_Pdu_Hox3_TF
GO:0003700	IEA	MAN_Pdu_Hox3_TF
GO:0005634	IEA	MAN_Pdu_Hox3_TF
GO:0006355	IEA	MAN_Pdu_Hox3_TF
GO:0003723	IEA	Nanos2
GO:0008270	IEA	Nanos2
GO:0005509	IEA	Notch
GO:0005515	IEA	Notch
GO:0016021	IEA	Notch
GO:0030154	IEA	Notch
GO:0007219	IEA	Notch
GO:0007275	IEA	Notch
GO:0003676	IEA	PL10b
GO:0005524	IEA	PL10b
GO:0003700	IEA	Pdu-RARalpha-like-1
GO:0005634	IEA	Pdu-RARalpha-like-1
GO:0006355	IEA	Pdu-RARalpha-like-1
GO:0008270	IEA	Pdu-RARalpha-like-1
GO:0043565	IEA	Pdu-RARalpha-like-1
GO:0043401	IEA	Pdu-RARalpha-like-1
GO:0006355	IEA	Pdu_DMRT2_consensus
GO:0043565	IEA	Pdu_DMRT2_consensus
GO:0003700	IEA	Pdu_DMRT2_consensus
GO:0005634	IEA	Pdu_DMRT2_consensus
GO:0003700	IEA	Pdu_FoxO
GO:0006355	IEA	Pdu_FoxO
GO:0043565	IEA	Pdu_FoxO
GO:0046983	IEA	Pdu_SRC
GO:0006355	IEA	Pdu_SRC
GO:0005319	IEA	Pdu_Vtg_1.1
GO:0006869	IEA	Pdu_Vtg_1.1
GO:0005319	IEA	Pdu_Vtg_1.2
GO:0006869	IEA	Pdu_Vtg_1.2
GO:0005319	IEA	Pdu_Vtg_2.1
GO:0006869	IEA	Pdu_Vtg_2.1
GO:0005319	IEA	Pdu_Vtg_2.2
GO:0006869	IEA	Pdu_Vtg_2.2
GO:0004930	IEA	Pdu_c-Opsin2_cDNA_
GO:0007186	IEA	Pdu_c-Opsin2_cDNA_
GO:0016021	IEA	Pdu_c-Opsin2_cDNA_
GO:0007601	IEA	Pdu_c-Opsin2_cDNA_
GO:0004930	IEA	Pdu_c-opsin1_cDNA_
GO:0007186	IEA	Pdu_c-opsin1_cDNA_
GO:0016021	IEA	Pdu_c-opsin1_cDNA_
GO:0007601	IEA	Pdu_c-opsin1_cDNA_
GO:0003677	IEA	Pdu_er
GO:0003707	IEA	Pdu_er
GO:0005634	IEA	Pdu_er
GO:0006355	IEA	Pdu_er
GO:0003700	IEA	Pdu_er
GO:0008270	IEA	Pdu_er
GO:0043565	IEA	Pdu_er
GO:0043401	IEA	Pdu_er
GO:0003700	IEA	Pdu_ftz-f1_hr39-like
GO:0005634	IEA	Pdu_ftz-f1_hr39-like
GO:0006355	IEA	Pdu_ftz-f1_hr39-like
GO:0008270	IEA	Pdu_ftz-f1_hr39-like
GO:0043565	IEA	Pdu_ftz-f1_hr39-like
GO:0003677	IEA	Pit1
GO:0003700	IEA	Pit1
GO:0006355	IEA	Pit1
GO:0043565	IEA	Pit1
GO:0003676	IEA	Pl10a
GO:0005524	IEA	Pl10a
GO:0003676	IEA	RecQ_helicase
GO:0005524	IEA	RecQ_helicase
GO:0005515	IEA	Slit_comp2278332_c1_consensus
GO:0005509	IEA	Slit_comp2278332_c1_consensus
GO:0006355	IEA	Sox2_consensus
GO:0003677	IEA	Sox2_consensus
GO:0005634	IEA	Sox2_consensus
GO:0003676	IEA	Vasa
GO:0008270	IEA	Vasa
GO:0005524	IEA	Vasa
GO:0004675	IEA	actRI
GO:0005524	IEA	actRI
GO:0006468	IEA	actRI
GO:0016020	IEA	actRI
GO:0004672	IEA	actRI
GO:0004702	IEA	actRI
GO:0007178	IEA	actRI
GO:0003777	IEA	adhc
GO:0007018	IEA	adhc
GO:0030286	IEA	adhc
GO:0046983	IEA	ash1
GO:0003677	IEA	ash1
GO:0003700	IEA	bra
GO:0005634	IEA	bra
GO:0006355	IEA	bra
GO:0016491	IEA	c20orf26_protein
GO:0055114	IEA	c20orf26_protein
GO:0003677	IEA	comp1001455_c0_seq1
GO:0003723	IEA	comp1005918_c0_seq1
GO:0006109	IEA	comp1005918_c0_seq1
GO:0006402	IEA	comp1005918_c0_seq1
GO:0003677	IEA	comp1023764_c0_seq1
GO:0003700	IEA	comp1023764_c0_seq1
GO:0006355	IEA	comp1023764_c0_seq1
GO:0003677	IEA	comp1172130_c0_seq1
GO:0008565	IEA	comp1172221_c0_seq1
GO:0015031	IEA	comp1172221_c0_seq1
GO:0006810	IEA	comp1172221_c0_seq1
GO:0003676	IEA	comp1172367_c0_seq1
GO:0008270	IEA	comp1172367_c0_seq1
GO:0004386	IEA	comp1172812_c0_seq1
GO:0005524	IEA	comp1172812_c0_seq1
GO:0000049	IEA	comp1172831_c0_seq1
GO:0004526	IEA	comp1172831_c0_seq1
GO:0008033	IEA	comp1172831_c0_seq1
GO:0003735	IEA	comp1172831_c0_seq1
GO:0005622	IEA	comp1172831_c0_seq1
GO:0005840	IEA	comp1172831_c0_seq1
GO:0006412	IEA	comp1172831_c0_seq1
GO:0003743	IEA	comp1173011_c0_seq1
GO:0005852	IEA	comp1173011_c0_seq1
GO:0006413	IEA	comp1173011_c0_seq1
GO:0031369	IEA	comp1173011_c0_seq1
GO:0005198	IEA	comp1173165_c0_seq1
GO:0019028	IEA	comp1173165_c0_seq1
GO:0005515	IEA	comp1173350_c0_seq1
GO:0006614	IEA	comp1173350_c0_seq1
GO:0004930	IEA	comp1173537_c0_seq1
GO:0007186	IEA	comp1173537_c0_seq1
GO:0016021	IEA	comp1173537_c0_seq1
GO:0003824	IEA	comp1173544_c0_seq1
GO:0016765	IEA	comp1173544_c0_seq1
GO:0000166	IEA	comp1174189_c0_seq1
GO:0003676	IEA	comp1174189_c0_seq1
GO:0006520	IEA	comp1174355_c0_seq1
GO:0016831	IEA	comp1174355_c0_seq1
GO:0019752	IEA	comp1174355_c0_seq1
GO:0030170	IEA	comp1174355_c0_seq1
GO:0016831	IEA	comp1174362_c0_seq1
GO:0019752	IEA	comp1174362_c0_seq1
GO:0030170	IEA	comp1174362_c0_seq1
GO:0003824	IEA	comp1174492_c0_seq1
GO:0005975	IEA	comp1174492_c0_seq1
GO:0004518	IEA	comp1174998_c0_seq1
GO:0006281	IEA	comp1174998_c0_seq1
GO:0003677	IEA	comp1174998_c0_seq1
GO:0003824	IEA	comp1174998_c0_seq1
GO:0004190	IEA	comp1175079_c0_seq1
GO:0006508	IEA	comp1175079_c0_seq1
GO:0006323	IEA	comp1175171_c0_seq1
GO:0008146	IEA	comp1175176_c0_seq1
GO:0015002	IEA	comp1175321_c0_seq1
GO:0016020	IEA	comp1175321_c0_seq1
GO:0019646	IEA	comp1175321_c0_seq1
GO:0003677	IEA	comp1175482_c0_seq1
GO:0006306	IEA	comp1175482_c0_seq1
GO:0008170	IEA	comp1175482_c0_seq1
GO:0002218	IEA	comp1175821_c0_seq1
GO:0032481	IEA	comp1175821_c0_seq1
GO:0016491	IEA	comp1175924_c0_seq2
GO:0003677	IEA	comp1176210_c0_seq1
GO:0006275	IEA	comp1176210_c0_seq1
GO:0030337	IEA	comp1176210_c0_seq1
GO:0016021	IEA	comp1176429_c0_seq1
GO:0055085	IEA	comp1176429_c0_seq1
GO:0005515	IEA	comp1176624_c0_seq1
GO:0005515	IEA	comp1176951_c0_seq1
GO:0043130	IEA	comp1176951_c0_seq1
GO:0004190	IEA	comp1176951_c0_seq1
GO:0006508	IEA	comp1176951_c0_seq1
GO:0003676	IEA	comp1177027_c0_seq1
GO:0008270	IEA	comp1177027_c0_seq1
GO:0003677	IEA	comp1177372_c0_seq2
GO:0003917	IEA	comp1177372_c0_seq2
GO:0006265	IEA	comp1177372_c0_seq2
GO:0016758	IEA	comp1178254_c0_seq1
GO:0005337	IEA	comp1178476_c0_seq1
GO:0016020	IEA	comp1178476_c0_seq1
GO:1901642	IEA	comp1178476_c0_seq1
GO:0005515	IEA	comp1180249_c0_seq1
GO:0016491	IEA	comp1180569_c0_seq1
GO:0055114	IEA	comp1180569_c0_seq1
GO:0016020	IEA	comp1181669_c0_seq1
GO:0003824	IEA	comp1181940_c0_seq1
GO:0008270	IEA	comp1181940_c0_seq1
GO:0008239	IEA	comp1181943_c0_seq1
GO:0000166	IEA	comp1182307_c0_seq1
GO:0000287	IEA	comp1182307_c0_seq1
GO:0005737	IEA	comp1182307_c0_seq1
GO:0008253	IEA	comp1182307_c0_seq1
GO:0009117	IEA	comp1182307_c0_seq1
GO:0005198	IEA	comp1182806_c0_seq1
GO:0019028	IEA	comp1182806_c0_seq1
GO:0004129	IEA	comp1183716_c0_seq1
GO:0005506	IEA	comp1183716_c0_seq1
GO:0009055	IEA	comp1183716_c0_seq1
GO:0009060	IEA	comp1183716_c0_seq1
GO:0016021	IEA	comp1183716_c0_seq1
GO:0020037	IEA	comp1183716_c0_seq1
GO:0055114	IEA	comp1183716_c0_seq1
GO:0003677	IEA	comp1184165_c0_seq1
GO:0005524	IEA	comp1184165_c0_seq1
GO:0016787	IEA	comp1184165_c0_seq1
GO:0005198	IEA	comp1184244_c0_seq1
GO:0019028	IEA	comp1184244_c0_seq1
GO:0016021	IEA	comp1184403_c0_seq1
GO:0055085	IEA	comp1184403_c0_seq1
GO:0003677	IEA	comp1184770_c0_seq1
GO:0006310	IEA	comp1184770_c0_seq1
GO:0015074	IEA	comp1184770_c0_seq1
GO:0004872	IEA	comp1185252_c0_seq1
GO:0005506	IEA	comp1185252_c0_seq1
GO:0009279	IEA	comp1185252_c0_seq1
GO:0015891	IEA	comp1185252_c0_seq1
GO:0016021	IEA	comp1185252_c0_seq1
GO:0003677	IEA	comp1186042_c0_seq1
GO:0003887	IEA	comp1186042_c0_seq1
GO:0006260	IEA	comp1186042_c0_seq1
GO:0046872	IEA	comp1186253_c0_seq1
GO:0003723	IEA	comp1186253_c0_seq1
GO:0005515	IEA	comp1186560_c0_seq1
GO:0016021	IEA	comp1187047_c0_seq1
GO:0016021	IEA	comp1187264_c0_seq1
GO:0005509	IEA	comp1187751_c0_seq1
GO:0003677	IEA	comp1188241_c0_seq1
GO:0005524	IEA	comp1188294_c0_seq1
GO:0009190	IEA	comp1188866_c0_seq1
GO:0016849	IEA	comp1188866_c0_seq1
GO:0035556	IEA	comp1188866_c0_seq1
GO:0003899	IEA	comp1189316_c0_seq1
GO:0006351	IEA	comp1189316_c0_seq1
GO:0032549	IEA	comp1189316_c0_seq1
GO:0003677	IEA	comp1189316_c0_seq1
GO:0008270	IEA	comp1189648_c0_seq1
GO:0005789	IEA	comp1189648_c0_seq1
GO:0019706	IEA	comp1189648_c0_seq1
GO:0005488	IEA	comp1189677_c0_seq1
GO:0043550	IEA	comp1189677_c0_seq1
GO:0070772	IEA	comp1189677_c0_seq1
GO:0004129	IEA	comp1190151_c0_seq1
GO:0055114	IEA	comp1190151_c0_seq1
GO:0005506	IEA	comp1190151_c0_seq1
GO:0009055	IEA	comp1190151_c0_seq1
GO:0009060	IEA	comp1190151_c0_seq1
GO:0016021	IEA	comp1190151_c0_seq1
GO:0020037	IEA	comp1190151_c0_seq1
GO:0005524	IEA	comp1190595_c0_seq1
GO:0006810	IEA	comp1190595_c0_seq1
GO:0008274	IEA	comp1192415_c0_seq1
GO:0033566	IEA	comp1192415_c0_seq1
GO:0005509	IEA	comp1192515_c0_seq1
GO:0030529	IEA	comp1192518_c0_seq1
GO:0042254	IEA	comp1192518_c0_seq1
GO:0003735	IEA	comp1192713_c0_seq1
GO:0005840	IEA	comp1192713_c0_seq1
GO:0006412	IEA	comp1192713_c0_seq1
GO:0003723	IEA	comp1192713_c0_seq1
GO:0015935	IEA	comp1192713_c0_seq1
GO:0003735	IEA	comp1192804_c0_seq1
GO:0005622	IEA	comp1192804_c0_seq1
GO:0005840	IEA	comp1192804_c0_seq1
GO:0006412	IEA	comp1192804_c0_seq1
GO:0000062	IEA	comp1192827_c0_seq1
GO:0003735	IEA	comp1192853_c0_seq1
GO:0005840	IEA	comp1192853_c0_seq1
GO:0006412	IEA	comp1192853_c0_seq1
GO:0005622	IEA	comp1192870_c0_seq1_contamination
GO:0042254	IEA	comp1192870_c0_seq1_contamination
GO:0003743	IEA	comp1192907_c0_seq1
GO:0006413	IEA	comp1192907_c0_seq1
GO:0003735	IEA	comp1192937_c0_seq1
GO:0005622	IEA	comp1192937_c0_seq1
GO:0005840	IEA	comp1192937_c0_seq1
GO:0006412	IEA	comp1192937_c0_seq1
GO:0003735	IEA	comp1192982_c0_seq1
GO:0005840	IEA	comp1192982_c0_seq1
GO:0006412	IEA	comp1192982_c0_seq1
GO:0015935	IEA	comp1192982_c0_seq1
GO:0008080	IEA	comp1193165_c0_seq2
GO:0007049	IEA	comp1193291_c0_seq1
GO:0016538	IEA	comp1193291_c0_seq1
GO:0005524	IEA	comp1193411_c0_seq1_contamination
GO:0003735	IEA	comp1193487_c0_seq1
GO:0005622	IEA	comp1193487_c0_seq1
GO:0005840	IEA	comp1193487_c0_seq1
GO:0006412	IEA	comp1193487_c0_seq1
GO:0005515	IEA	comp1193625_c0_seq1
GO:0008270	IEA	comp1193625_c0_seq1
GO:0006351	IEA	comp1193627_c0_seq1
GO:0005515	IEA	comp1193714_c0_seq1
GO:0045454	IEA	comp1193734_c0_seq1
GO:0016853	IEA	comp1193734_c0_seq1
GO:0005783	IEA	comp1193734_c0_seq1
GO:0003735	IEA	comp1193756_c0_seq1
GO:0005622	IEA	comp1193756_c0_seq1
GO:0005840	IEA	comp1193756_c0_seq1
GO:0006412	IEA	comp1193756_c0_seq1
GO:0003676	IEA	comp1193895_c0_seq1
GO:0008146	IEA	comp1193915_c0_seq1
GO:0016021	IEA	comp1193915_c0_seq1
GO:0003735	IEA	comp1193922_c0_seq1_contamination
GO:0005622	IEA	comp1193922_c0_seq1_contamination
GO:0005840	IEA	comp1193922_c0_seq1_contamination
GO:0006412	IEA	comp1193922_c0_seq1_contamination
GO:0016787	IEA	comp1193932_c0_seq1
GO:0016301	IEA	comp1193937_c0_seq1_contamination
GO:0016772	IEA	comp1193937_c0_seq1_contamination
GO:0005737	IEA	comp1194051_c0_seq1
GO:0016226	IEA	comp1194051_c0_seq1
GO:0051536	IEA	comp1194051_c0_seq1
GO:0008137	IEA	comp1194087_c0_seq1
GO:0009055	IEA	comp1194087_c0_seq1
GO:0016020	IEA	comp1194087_c0_seq1
GO:0008289	IEA	comp1194094_c0_seq1
GO:0004298	IEA	comp1194106_c0_seq1
GO:0005839	IEA	comp1194106_c0_seq1
GO:0051603	IEA	comp1194106_c0_seq1
GO:0004175	IEA	comp1194106_c0_seq1
GO:0035307	IEA	comp1194115_c0_seq1
GO:0071595	IEA	comp1194115_c0_seq1
GO:0005515	IEA	comp1194159_c0_seq1
GO:0046872	IEA	comp1194160_c0_seq1
GO:0005634	IEA	comp1194190_c0_seq1
GO:0051537	IEA	comp1194190_c0_seq1
GO:0005515	IEA	comp1194207_c0_seq1
GO:0003735	IEA	comp1194211_c0_seq1
GO:0005622	IEA	comp1194211_c0_seq1
GO:0005840	IEA	comp1194211_c0_seq1
GO:0006412	IEA	comp1194211_c0_seq1
GO:0005515	IEA	comp1194215_c0_seq1
GO:0046872	IEA	comp1194229_c0_seq1
GO:0008318	IEA	comp1194234_c0_seq1
GO:0018342	IEA	comp1194234_c0_seq1
GO:0016021	IEA	comp1194246_c0_seq1
GO:0052689	IEA	comp1194256_c0_seq1
GO:0003723	IEA	comp1194287_c0_seq1
GO:0006397	IEA	comp1194287_c0_seq1
GO:0035145	IEA	comp1194287_c0_seq1
GO:0003735	IEA	comp1194294_c0_seq1
GO:0005622	IEA	comp1194294_c0_seq1
GO:0005840	IEA	comp1194294_c0_seq1
GO:0006412	IEA	comp1194294_c0_seq1
GO:0003723	IEA	comp1194301_c0_seq1
GO:0000178	IEA	comp1194301_c0_seq1
GO:0005634	IEA	comp1194319_c0_seq1
GO:0005813	IEA	comp1194319_c0_seq1
GO:0060271	IEA	comp1194319_c0_seq1
GO:0005488	IEA	comp1194322_c0_seq2
GO:0003723	IEA	comp1194322_c0_seq2
GO:0005515	IEA	comp1194322_c0_seq2
GO:0009055	IEA	comp1194328_c0_seq2
GO:0016020	IEA	comp1194328_c0_seq2
GO:0016491	IEA	comp1194328_c0_seq2
GO:0022904	IEA	comp1194328_c0_seq2
GO:0005215	IEA	comp1194329_c0_seq1
GO:0006810	IEA	comp1194329_c0_seq1
GO:0016020	IEA	comp1194329_c0_seq1
GO:0003735	IEA	comp1194331_c0_seq1
GO:0005622	IEA	comp1194331_c0_seq1
GO:0005840	IEA	comp1194331_c0_seq1
GO:0006412	IEA	comp1194331_c0_seq1
GO:0016209	IEA	comp1194335_c0_seq1
GO:0016491	IEA	comp1194335_c0_seq1
GO:0055114	IEA	comp1194335_c0_seq1
GO:0051920	IEA	comp1194335_c0_seq1
GO:0045454	IEA	comp1194335_c0_seq1
GO:0005525	IEA	comp1194343_c0_seq1
GO:0003735	IEA	comp1194358_c0_seq1
GO:0005622	IEA	comp1194358_c0_seq1
GO:0005840	IEA	comp1194358_c0_seq1
GO:0006412	IEA	comp1194358_c0_seq1
GO:0030170	IEA	comp1194362_c0_seq2
GO:0006816	IEA	comp1194376_c0_seq1
GO:0015321	IEA	comp1194384_c0_seq1
GO:0016020	IEA	comp1194384_c0_seq1
GO:0044341	IEA	comp1194384_c0_seq1
GO:0015114	IEA	comp1194384_c0_seq1
GO:0035435	IEA	comp1194384_c0_seq1
GO:0005515	IEA	comp1194384_c0_seq1
GO:0008152	IEA	comp1194395_c0_seq2
GO:0016829	IEA	comp1194395_c0_seq2
GO:0005524	IEA	comp1194397_c0_seq1
GO:0004672	IEA	comp1194397_c0_seq1
GO:0006468	IEA	comp1194397_c0_seq1
GO:0046854	IEA	comp1194406_c0_seq1
GO:0004252	IEA	comp1194407_c0_seq1
GO:0006508	IEA	comp1194407_c0_seq1
GO:0005509	IEA	comp1194447_c0_seq2
GO:0009607	IEA	comp1194471_c0_seq1
GO:0016021	IEA	comp1194471_c0_seq1
GO:0015078	IEA	comp1194484_c0_seq2
GO:0015986	IEA	comp1194484_c0_seq2
GO:0000103	IEA	comp1194514_c0_seq1
GO:0004781	IEA	comp1194514_c0_seq1
GO:0004020	IEA	comp1194514_c0_seq1
GO:0005524	IEA	comp1194514_c0_seq1
GO:0046872	IEA	comp1194592_c0_seq1
GO:0005515	IEA	comp1194608_c0_seq1
GO:0016021	IEA	comp1194639_c0_seq1
GO:0004602	IEA	comp1194675_c0_seq1
GO:0006979	IEA	comp1194675_c0_seq1
GO:0055114	IEA	comp1194675_c0_seq1
GO:0003735	IEA	comp1194677_c0_seq1_contamination
GO:0005840	IEA	comp1194677_c0_seq1_contamination
GO:0006412	IEA	comp1194677_c0_seq1_contamination
GO:0005761	IEA	comp1194685_c0_seq1
GO:0003924	IEA	comp1194770_c0_seq1
GO:0005525	IEA	comp1194770_c0_seq1
GO:0006886	IEA	comp1194770_c0_seq1
GO:0006913	IEA	comp1194770_c0_seq1
GO:0007165	IEA	comp1194770_c0_seq1
GO:0007264	IEA	comp1194770_c0_seq1
GO:0003735	IEA	comp1194839_c0_seq1
GO:0005840	IEA	comp1194839_c0_seq1
GO:0006412	IEA	comp1194839_c0_seq1
GO:0003735	IEA	comp1194876_c0_seq1
GO:0006412	IEA	comp1194876_c0_seq1
GO:0015934	IEA	comp1194876_c0_seq1
GO:0045454	IEA	comp1194911_c0_seq1
GO:0006662	IEA	comp1194911_c0_seq1
GO:0015035	IEA	comp1194911_c0_seq1
GO:0005509	IEA	comp1194992_c0_seq1
GO:0003924	IEA	comp1195039_c0_seq1
GO:0004871	IEA	comp1195039_c0_seq1
GO:0007186	IEA	comp1195039_c0_seq1
GO:0019001	IEA	comp1195039_c0_seq1
GO:0031683	IEA	comp1195039_c0_seq1
GO:0007165	IEA	comp1195039_c0_seq1
GO:0004175	IEA	comp1195217_c0_seq1
GO:0006511	IEA	comp1195217_c0_seq1
GO:0019773	IEA	comp1195217_c0_seq1
GO:0004298	IEA	comp1195217_c0_seq1
GO:0005839	IEA	comp1195217_c0_seq1
GO:0051603	IEA	comp1195217_c0_seq1
GO:0004298	IEA	comp1195237_c0_seq1
GO:0004175	IEA	comp1195237_c0_seq1
GO:0005839	IEA	comp1195237_c0_seq1
GO:0051603	IEA	comp1195237_c0_seq1
GO:0051537	IEA	comp1195318_c0_seq1
GO:0004602	IEA	comp1195353_c0_seq1
GO:0006979	IEA	comp1195353_c0_seq1
GO:0055114	IEA	comp1195353_c0_seq1
GO:0030246	IEA	comp1195365_c0_seq1
GO:0003723	IEA	comp1195383_c0_seq1
GO:0003743	IEA	comp1195383_c0_seq1
GO:0005737	IEA	comp1195383_c0_seq1
GO:0006413	IEA	comp1195383_c0_seq1
GO:0005509	IEA	comp1195389_c0_seq1
GO:0003735	IEA	comp1195390_c0_seq1
GO:0005622	IEA	comp1195390_c0_seq1
GO:0005840	IEA	comp1195390_c0_seq1
GO:0006412	IEA	comp1195390_c0_seq1
GO:0007017	IEA	comp1195435_c0_seq1
GO:0030286	IEA	comp1195435_c0_seq1
GO:0005875	IEA	comp1195435_c0_seq1
GO:0003735	IEA	comp1195461_c0_seq1
GO:0005622	IEA	comp1195461_c0_seq1
GO:0005840	IEA	comp1195461_c0_seq1
GO:0006412	IEA	comp1195461_c0_seq1
GO:0004045	IEA	comp1195516_c0_seq1
GO:0003755	IEA	comp1195647_c0_seq1
GO:0006457	IEA	comp1195647_c0_seq1
GO:0000413	IEA	comp1195647_c0_seq1
GO:0001614	IEA	comp1195840_c0_seq1
GO:0004931	IEA	comp1195840_c0_seq1
GO:0005887	IEA	comp1195840_c0_seq1
GO:0033198	IEA	comp1195840_c0_seq1
GO:0098655	IEA	comp1195840_c0_seq1
GO:0055085	IEA	comp1195884_c0_seq1
GO:0042578	IEA	comp1195960_c0_seq1
GO:0006810	IEA	comp1196045_c0_seq1
GO:0016021	IEA	comp1196045_c0_seq1
GO:0006886	IEA	comp1196070_c0_seq1
GO:0008536	IEA	comp1196070_c0_seq1
GO:0005488	IEA	comp1196070_c0_seq1
GO:0003735	IEA	comp1196468_c0_seq1
GO:0005622	IEA	comp1196468_c0_seq1
GO:0005840	IEA	comp1196468_c0_seq1
GO:0006412	IEA	comp1196468_c0_seq1
GO:0016020	IEA	comp1196698_c0_seq1
GO:0000786	IEA	comp1196706_c0_seq1
GO:0003677	IEA	comp1196706_c0_seq1
GO:0005634	IEA	comp1196706_c0_seq1
GO:0046982	IEA	comp1196706_c0_seq1
GO:0006886	IEA	comp1196959_c0_seq2
GO:0016192	IEA	comp1196959_c0_seq2
GO:0030117	IEA	comp1196959_c0_seq2
GO:0005488	IEA	comp1196959_c0_seq2
GO:0005737	IEA	comp1196959_c0_seq2
GO:0005198	IEA	comp1196959_c0_seq2
GO:0030126	IEA	comp1196959_c0_seq2
GO:0007160	IEA	comp1197288_c0_seq1
GO:0005515	IEA	comp1197288_c0_seq1
GO:0004553	IEA	comp1197578_c0_seq1
GO:0005975	IEA	comp1197578_c0_seq1
GO:0008270	IEA	comp1197601_c0_seq1
GO:0016491	IEA	comp1197601_c0_seq1
GO:0055114	IEA	comp1197601_c0_seq1
GO:0016021	IEA	comp1197617_c0_seq1
GO:0005488	IEA	comp1197637_c0_seq1
GO:0005509	IEA	comp1197764_c0_seq1
GO:0004055	IEA	comp1198086_c0_seq1
GO:0005524	IEA	comp1198086_c0_seq1
GO:0006526	IEA	comp1198086_c0_seq1
GO:0006886	IEA	comp1198131_c0_seq1
GO:0016192	IEA	comp1198131_c0_seq1
GO:0030117	IEA	comp1198131_c0_seq1
GO:0005198	IEA	comp1198131_c0_seq1
GO:0030126	IEA	comp1198131_c0_seq1
GO:0016787	IEA	comp1198226_c0_seq1
GO:0003723	IEA	comp1198357_c0_seq1_contamination
GO:0003735	IEA	comp1198357_c0_seq1_contamination
GO:0005840	IEA	comp1198357_c0_seq1_contamination
GO:0006412	IEA	comp1198357_c0_seq1_contamination
GO:0015935	IEA	comp1198357_c0_seq1_contamination
GO:0016787	IEA	comp1198532_c0_seq1
GO:0046854	IEA	comp1198575_c0_seq1
GO:0005634	IEA	comp1198666_c0_seq1
GO:0016568	IEA	comp1198666_c0_seq1
GO:0005515	IEA	comp1198802_c0_seq1
GO:0008270	IEA	comp1198802_c0_seq1
GO:0003746	IEA	comp1198856_c0_seq1
GO:0005853	IEA	comp1198856_c0_seq1
GO:0006414	IEA	comp1198856_c0_seq1
GO:0004177	IEA	comp1198879_c0_seq1
GO:0006508	IEA	comp1198879_c0_seq1
GO:0008235	IEA	comp1198879_c0_seq1
GO:0005515	IEA	comp1198911_c0_seq1
GO:0005515	IEA	comp1199432_c0_seq1
GO:0005524	IEA	comp1199610_c0_seq1
GO:0016887	IEA	comp1199610_c0_seq1
GO:0003677	IEA	comp1199836_c0_seq2
GO:0006275	IEA	comp1199836_c0_seq2
GO:0030337	IEA	comp1199836_c0_seq2
GO:0005739	IEA	comp1199870_c0_seq1
GO:0008152	IEA	comp1200448_c0_seq1
GO:0016787	IEA	comp1200448_c0_seq1
GO:0005488	IEA	comp1200650_c0_seq1
GO:0008083	IEA	comp1200699_c1_seq1
GO:0003676	IEA	comp1204969_c0_seq1
GO:0003735	IEA	comp1206737_c0_seq1
GO:0005622	IEA	comp1206737_c0_seq1
GO:0005840	IEA	comp1206737_c0_seq1
GO:0006412	IEA	comp1206737_c0_seq1
GO:0005515	IEA	comp1207973_c0_seq1
GO:0003735	IEA	comp1208387_c0_seq1
GO:0005622	IEA	comp1208387_c0_seq1
GO:0005840	IEA	comp1208387_c0_seq1
GO:0006412	IEA	comp1208387_c0_seq1
GO:0005515	IEA	comp1209289_c0_seq1
GO:0003677	IEA	comp1209773_c0_seq1
GO:0003899	IEA	comp1209773_c0_seq1
GO:0006351	IEA	comp1209773_c0_seq1
GO:0046983	IEA	comp1209773_c0_seq1
GO:0020037	IEA	comp1210872_c0_seq2
GO:0003735	IEA	comp1211891_c0_seq1_contamination
GO:0005622	IEA	comp1211891_c0_seq1_contamination
GO:0005840	IEA	comp1211891_c0_seq1_contamination
GO:0006412	IEA	comp1211891_c0_seq1_contamination
GO:0015935	IEA	comp1211891_c0_seq1_contamination
GO:0003824	IEA	comp1215168_c0_seq1
GO:0008152	IEA	comp1215168_c0_seq1
GO:0005524	IEA	comp1215801_c0_seq1
GO:0006457	IEA	comp1215801_c0_seq1
GO:0051082	IEA	comp1215801_c0_seq1
GO:0004222	IEA	comp1216159_c0_seq1
GO:0006508	IEA	comp1216159_c0_seq1
GO:0008270	IEA	comp1216159_c0_seq1
GO:0031012	IEA	comp1216159_c0_seq1
GO:0008237	IEA	comp1216159_c0_seq1
GO:0006457	IEA	comp1216482_c0_seq1
GO:0015293	IEA	comp1216482_c0_seq1
GO:0016021	IEA	comp1216482_c0_seq1
GO:0003677	IEA	comp1218302_c0_seq1
GO:0004003	IEA	comp1218302_c0_seq1
GO:0006303	IEA	comp1218302_c0_seq1
GO:0003676	IEA	comp1219119_c0_seq1
GO:0003684	IEA	comp1219119_c0_seq1
GO:0003906	IEA	comp1219119_c0_seq1
GO:0006289	IEA	comp1219119_c0_seq1
GO:0008270	IEA	comp1219119_c0_seq1
GO:0016799	IEA	comp1219119_c0_seq1
GO:0043565	IEA	comp1219722_c0_seq1
GO:0003677	IEA	comp1219722_c0_seq1
GO:0003723	IEA	comp1221132_c0_seq1
GO:0003968	IEA	comp1221132_c0_seq1
GO:0006351	IEA	comp1221132_c0_seq1
GO:0006139	IEA	comp1224009_c0_seq1
GO:0008168	IEA	comp1224009_c0_seq1
GO:0004631	IEA	comp1226242_c0_seq1
GO:0005737	IEA	comp1226242_c0_seq1
GO:0006695	IEA	comp1226242_c0_seq1
GO:0003677	IEA	comp1229585_c0_seq1
GO:0003677	IEA	comp1231466_c0_seq1
GO:0006259	IEA	comp1231466_c0_seq1
GO:0003735	IEA	comp1234122_c0_seq1
GO:0005622	IEA	comp1234122_c0_seq1
GO:0005840	IEA	comp1234122_c0_seq1
GO:0006412	IEA	comp1234122_c0_seq1
GO:0005509	IEA	comp1234630_c0_seq1
GO:0003677	IEA	comp1238452_c0_seq1
GO:0006259	IEA	comp1238452_c0_seq1
GO:0003677	IEA	comp1238986_c0_seq1
GO:0003899	IEA	comp1238986_c0_seq1
GO:0006351	IEA	comp1238986_c0_seq1
GO:0046983	IEA	comp1238986_c0_seq1
GO:0003824	IEA	comp1244797_c0_seq1
GO:0008152	IEA	comp1244797_c0_seq1
GO:0004619	IEA	comp1244797_c0_seq1
GO:0006096	IEA	comp1244797_c0_seq1
GO:0016868	IEA	comp1244797_c0_seq1
GO:0003735	IEA	comp1252590_c0_seq1_contamination
GO:0005840	IEA	comp1252590_c0_seq1_contamination
GO:0006412	IEA	comp1252590_c0_seq1_contamination
GO:0015934	IEA	comp1252590_c0_seq1_contamination
GO:0008271	IEA	comp1253291_c0_seq1
GO:0008272	IEA	comp1253291_c0_seq1
GO:0016020	IEA	comp1253291_c0_seq1
GO:0055085	IEA	comp1253291_c0_seq1
GO:0015116	IEA	comp1253291_c0_seq1
GO:0016021	IEA	comp1253291_c0_seq1
GO:0000166	IEA	comp1253965_c0_seq1
GO:0004820	IEA	comp1253965_c0_seq1
GO:0005524	IEA	comp1253965_c0_seq1
GO:0005737	IEA	comp1253965_c0_seq1
GO:0006426	IEA	comp1253965_c0_seq1
GO:0003677	IEA	comp1259402_c0_seq1
GO:0003887	IEA	comp1259402_c0_seq1
GO:0006260	IEA	comp1259402_c0_seq1
GO:0006270	IEA	comp1259402_c0_seq1
GO:0000166	IEA	comp1259402_c0_seq1
GO:0003676	IEA	comp1259402_c0_seq1
GO:0003824	IEA	comp1262796_c0_seq1
GO:0050662	IEA	comp1262796_c0_seq1
GO:0046872	IEA	comp1263608_c0_seq1
GO:0003677	IEA	comp1266523_c0_seq1
GO:0043565	IEA	comp1266523_c0_seq1
GO:0003677	IEA	comp1269821_c0_seq1
GO:0019904	IEA	comp1272503_c0_seq1
GO:0000276	IEA	comp1272768_c0_seq1_contamination
GO:0015078	IEA	comp1272768_c0_seq1_contamination
GO:0015986	IEA	comp1272768_c0_seq1_contamination
GO:0003676	IEA	comp1273044_c0_seq1
GO:0008168	IEA	comp1273044_c0_seq1
GO:0032259	IEA	comp1273044_c0_seq1
GO:0003677	IEA	comp1273044_c0_seq1
GO:0006306	IEA	comp1273044_c0_seq1
GO:0008170	IEA	comp1273044_c0_seq1
GO:0008537	IEA	comp1273112_c0_seq1
GO:0004672	IEA	comp1274093_c0_seq1
GO:0006468	IEA	comp1274093_c0_seq1
GO:0005524	IEA	comp1274093_c0_seq1
GO:0016021	IEA	comp1274142_c0_seq1
GO:0005179	IEA	comp1274259_c0_seq1
GO:0005576	IEA	comp1274259_c0_seq1
GO:0005524	IEA	comp1276073_c0_seq1
GO:0005509	IEA	comp1276684_c0_seq1
GO:0003924	IEA	comp1278119_c0_seq1
GO:0005525	IEA	comp1278119_c0_seq1
GO:0005634	IEA	comp1281007_c0_seq1
GO:0006355	IEA	comp1281007_c0_seq1
GO:0043189	IEA	comp1281007_c0_seq1
GO:0003824	IEA	comp1281090_c0_seq1
GO:0006367	IEA	comp1281090_c0_seq1
GO:0005524	IEA	comp1282233_c0_seq1
GO:0016787	IEA	comp1282604_c0_seq1
GO:0004721	IEA	comp1282604_c0_seq1
GO:0005634	IEA	comp1282604_c0_seq1
GO:0005737	IEA	comp1282604_c0_seq1
GO:0006470	IEA	comp1282604_c0_seq1
GO:0008270	IEA	comp1283215_c0_seq1
GO:0000045	IEA	comp1283946_c0_seq1
GO:0005737	IEA	comp1283946_c0_seq1
GO:0016539	IEA	comp1284006_c0_seq1
GO:0003677	IEA	comp1284051_c0_seq1
GO:0006259	IEA	comp1284051_c0_seq1
GO:0005737	IEA	comp1284302_c0_seq1
GO:0006886	IEA	comp1284302_c0_seq1
GO:0005488	IEA	comp1284302_c0_seq1
GO:0016192	IEA	comp1284302_c0_seq1
GO:0030117	IEA	comp1284302_c0_seq1
GO:0016021	IEA	comp1285314_c0_seq1
GO:0022857	IEA	comp1285314_c0_seq1
GO:0055085	IEA	comp1285314_c0_seq1
GO:0000155	IEA	comp1285633_c0_seq1
GO:0007165	IEA	comp1285633_c0_seq1
GO:0005515	IEA	comp1285658_c0_seq1
GO:0005515	IEA	comp1285658_c1_seq1
GO:0046872	IEA	comp1285658_c1_seq1
GO:0000287	IEA	comp1285935_c0_seq1
GO:0004012	IEA	comp1285935_c0_seq1
GO:0005524	IEA	comp1285935_c0_seq1
GO:0015914	IEA	comp1285935_c0_seq1
GO:0016021	IEA	comp1285935_c0_seq1
GO:0000150	IEA	comp1286697_c0_seq1
GO:0003677	IEA	comp1286697_c0_seq1
GO:0006310	IEA	comp1286697_c0_seq1
GO:0019028	IEA	comp1286985_c0_seq1
GO:0004383	IEA	comp1287122_c0_seq1
GO:0006182	IEA	comp1287122_c0_seq1
GO:0005524	IEA	comp1287864_c0_seq1
GO:0006810	IEA	comp1287864_c0_seq1
GO:0016021	IEA	comp1287864_c0_seq1
GO:0042626	IEA	comp1287864_c0_seq1
GO:0055085	IEA	comp1287864_c0_seq1
GO:0016887	IEA	comp1287864_c0_seq1
GO:0003676	IEA	comp1288261_c0_seq1
GO:0005515	IEA	comp1288872_c0_seq1
GO:0006629	IEA	comp1290849_c0_seq1
GO:0008152	IEA	comp1290849_c0_seq1
GO:0005515	IEA	comp1291245_c0_seq1
GO:0005787	IEA	comp1292203_c0_seq1
GO:0006465	IEA	comp1292203_c0_seq1
GO:0008233	IEA	comp1292203_c0_seq1
GO:0016021	IEA	comp1292203_c0_seq1
GO:0004519	IEA	comp1292505_c0_seq1
GO:0005506	IEA	comp1292783_c0_seq1
GO:0006633	IEA	comp1292783_c0_seq1
GO:0016491	IEA	comp1292783_c0_seq1
GO:0055114	IEA	comp1292783_c0_seq1
GO:0016787	IEA	comp1293437_c0_seq1
GO:0003824	IEA	comp1294221_c0_seq1
GO:0006281	IEA	comp1294221_c0_seq1
GO:0051539	IEA	comp1294221_c0_seq1
GO:0006284	IEA	comp1294221_c0_seq1
GO:0003677	IEA	comp1294221_c0_seq1
GO:0005737	IEA	comp1294497_c0_seq1
GO:0009404	IEA	comp1294497_c0_seq1
GO:0016746	IEA	comp1294497_c0_seq1
GO:0005525	IEA	comp1294500_c0_seq1
GO:0007264	IEA	comp1294500_c0_seq1
GO:0016021	IEA	comp1295480_c0_seq2
GO:0003677	IEA	comp1295791_c0_seq1
GO:0015074	IEA	comp1295791_c0_seq1
GO:0006310	IEA	comp1295791_c0_seq1
GO:0004252	IEA	comp1299104_c0_seq1
GO:0006508	IEA	comp1299104_c0_seq1
GO:0003677	IEA	comp1299555_c0_seq1
GO:0043565	IEA	comp1299555_c0_seq1
GO:0004553	IEA	comp1300126_c0_seq1
GO:0005975	IEA	comp1300126_c0_seq1
GO:0004568	IEA	comp1300126_c0_seq1
GO:0006032	IEA	comp1300126_c0_seq1
GO:0003677	IEA	comp1300240_c0_seq1
GO:0006310	IEA	comp1300240_c0_seq1
GO:0015074	IEA	comp1300240_c0_seq1
GO:0005524	IEA	comp1301639_c0_seq1
GO:0003677	IEA	comp1302118_c0_seq1
GO:0006412	IEA	comp1308878_c0_seq1
GO:0003735	IEA	comp1308878_c0_seq1
GO:0005622	IEA	comp1308878_c0_seq1
GO:0005840	IEA	comp1308878_c0_seq1
GO:0045454	IEA	comp1308878_c0_seq1
GO:0005515	IEA	comp1310583_c0_seq1
GO:0005215	IEA	comp1311261_c0_seq1
GO:0006810	IEA	comp1311261_c0_seq1
GO:0030488	IEA	comp1311630_c0_seq1
GO:0031515	IEA	comp1311630_c0_seq1
GO:0003700	IEA	comp1313646_c0_seq2
GO:0006355	IEA	comp1313646_c0_seq2
GO:0003677	IEA	comp1313646_c0_seq2
GO:0003697	IEA	comp1314525_c0_seq1
GO:0006260	IEA	comp1314525_c0_seq1
GO:0003677	IEA	comp1314701_c0_seq1
GO:0003916	IEA	comp1314701_c0_seq1
GO:0005694	IEA	comp1314701_c0_seq1
GO:0006265	IEA	comp1314701_c0_seq1
GO:0006826	IEA	comp1315948_c0_seq1
GO:0006879	IEA	comp1315948_c0_seq1
GO:0008199	IEA	comp1315948_c0_seq1
GO:0005215	IEA	comp1316737_c0_seq1
GO:0006810	IEA	comp1316737_c0_seq1
GO:0016020	IEA	comp1316737_c0_seq1
GO:0005000	IEA	comp1317637_c0_seq1
GO:0007186	IEA	comp1317637_c0_seq1
GO:0016021	IEA	comp1317637_c0_seq1
GO:0004930	IEA	comp1317637_c0_seq1
GO:0003887	IEA	comp1318490_c0_seq1
GO:0006261	IEA	comp1318490_c0_seq1
GO:0006260	IEA	comp1318490_c0_seq1
GO:0003677	IEA	comp1318490_c0_seq1
GO:0003677	IEA	comp1318598_c0_seq1
GO:0003887	IEA	comp1318598_c0_seq1
GO:0006260	IEA	comp1318598_c0_seq1
GO:0006261	IEA	comp1318598_c0_seq1
GO:0003824	IEA	comp1320036_c1_seq1
GO:0008152	IEA	comp1320036_c1_seq1
GO:0006260	IEA	comp1320132_c0_seq1
GO:0055114	IEA	comp1320132_c0_seq1
GO:0003677	IEA	comp1320132_c0_seq1
GO:0006355	IEA	comp1320132_c0_seq1
GO:0016788	IEA	comp1321056_c0_seq1
GO:0030529	IEA	comp1322651_c0_seq1
GO:0042254	IEA	comp1322651_c0_seq1
GO:0003723	IEA	comp1322651_c0_seq1
GO:0005730	IEA	comp1322651_c0_seq1
GO:0000287	IEA	comp1323251_c0_seq1
GO:0006281	IEA	comp1323251_c0_seq1
GO:0006310	IEA	comp1323251_c0_seq1
GO:0004844	IEA	comp1323856_c0_seq1
GO:0006281	IEA	comp1323856_c0_seq1
GO:0006284	IEA	comp1323856_c0_seq1
GO:0016799	IEA	comp1323856_c0_seq1
GO:0004386	IEA	comp1325418_c0_seq1
GO:0005524	IEA	comp1325418_c0_seq1
GO:0016884	IEA	comp1326263_c0_seq1
GO:0005344	IEA	comp1326513_c0_seq1
GO:0005506	IEA	comp1326513_c0_seq1
GO:0006810	IEA	comp1326513_c0_seq1
GO:0046872	IEA	comp1326513_c0_seq1
GO:0007059	IEA	comp1326591_c0_seq1
GO:0034508	IEA	comp1326591_c0_seq1
GO:0000775	IEA	comp1326591_c0_seq1
GO:0007067	IEA	comp1326591_c0_seq1
GO:0005525	IEA	comp1326839_c0_seq1
GO:0005525	IEA	comp1327467_c0_seq1
GO:0003924	IEA	comp1327467_c0_seq1
GO:0003676	IEA	comp1327938_c0_seq1
GO:0005524	IEA	comp1327938_c0_seq1
GO:0005215	IEA	comp1328336_c0_seq1
GO:0006810	IEA	comp1328336_c0_seq1
GO:0016020	IEA	comp1328336_c0_seq1
GO:0003735	IEA	comp1328931_c0_seq1
GO:0005622	IEA	comp1328931_c0_seq1
GO:0005840	IEA	comp1328931_c0_seq1
GO:0006412	IEA	comp1328931_c0_seq1
GO:0000786	IEA	comp1330711_c0_seq1
GO:0003677	IEA	comp1330711_c0_seq1
GO:0005634	IEA	comp1330711_c0_seq1
GO:0046982	IEA	comp1330711_c0_seq1
GO:0003723	IEA	comp1331306_c0_seq1
GO:0006396	IEA	comp1331306_c0_seq1
GO:0046872	IEA	comp1334886_c0_seq1
GO:0004602	IEA	comp1336975_c0_seq1
GO:0006979	IEA	comp1336975_c0_seq1
GO:0055114	IEA	comp1336975_c0_seq1
GO:0005515	IEA	comp1339124_c0_seq1
GO:0004672	IEA	comp1339701_c0_seq1
GO:0005524	IEA	comp1339701_c0_seq1
GO:0006468	IEA	comp1339701_c0_seq1
GO:0004553	IEA	comp1340002_c0_seq1
GO:0005975	IEA	comp1340002_c0_seq1
GO:0004386	IEA	comp1340160_c0_seq1
GO:0005524	IEA	comp1340160_c0_seq1
GO:0000723	IEA	comp1340160_c0_seq1
GO:0003678	IEA	comp1340160_c0_seq1
GO:0006281	IEA	comp1340160_c0_seq1
GO:0031072	IEA	comp1342517_c0_seq1
GO:0051082	IEA	comp1342517_c0_seq1
GO:0015321	IEA	comp1368210_c0_seq1
GO:0016020	IEA	comp1368210_c0_seq1
GO:0044341	IEA	comp1368210_c0_seq1
GO:0015114	IEA	comp1368210_c0_seq1
GO:0035435	IEA	comp1368210_c0_seq1
GO:0000166	IEA	comp1372324_c0_seq1
GO:0004812	IEA	comp1372324_c0_seq1
GO:0005524	IEA	comp1372324_c0_seq1
GO:0006418	IEA	comp1372324_c0_seq1
GO:0004830	IEA	comp1372324_c0_seq1
GO:0005737	IEA	comp1372324_c0_seq1
GO:0006436	IEA	comp1372324_c0_seq1
GO:0004175	IEA	comp1381627_c0_seq1
GO:0005839	IEA	comp1381627_c0_seq1
GO:0051603	IEA	comp1381627_c0_seq1
GO:0004298	IEA	comp1381627_c0_seq1
GO:0003824	IEA	comp1400324_c0_seq1
GO:0050662	IEA	comp1400324_c0_seq1
GO:0005515	IEA	comp1408619_c0_seq1
GO:0005515	IEA	comp1410787_c0_seq1
GO:0004757	IEA	comp1425511_c0_seq1
GO:0006729	IEA	comp1425511_c0_seq1
GO:0055114	IEA	comp1425511_c0_seq1
GO:0004252	IEA	comp1436764_c0_seq1
GO:0016021	IEA	comp1436764_c0_seq1
GO:0016032	IEA	comp1436764_c0_seq1
GO:0005198	IEA	comp1439966_c0_seq1
GO:0019028	IEA	comp1439966_c0_seq1
GO:0015992	IEA	comp1442014_c0_seq1
GO:0046034	IEA	comp1442014_c0_seq1
GO:0004252	IEA	comp1444026_c0_seq1
GO:0006508	IEA	comp1444026_c0_seq1
GO:0005524	IEA	comp1445209_c0_seq1
GO:0016887	IEA	comp1445209_c0_seq1
GO:0003676	IEA	comp1449968_c0_seq1
GO:0000166	IEA	comp1449968_c0_seq1
GO:0004672	IEA	comp1463825_c0_seq1
GO:0005524	IEA	comp1463825_c0_seq1
GO:0006468	IEA	comp1463825_c0_seq1
GO:0003735	IEA	comp1507820_c0_seq1
GO:0005622	IEA	comp1507820_c0_seq1
GO:0005840	IEA	comp1507820_c0_seq1
GO:0006412	IEA	comp1507820_c0_seq1
GO:0003824	IEA	comp1529608_c0_seq1
GO:0004474	IEA	comp1529608_c0_seq1
GO:0006097	IEA	comp1529608_c0_seq1
GO:0003735	IEA	comp1538346_c0_seq1
GO:0005622	IEA	comp1538346_c0_seq1
GO:0005840	IEA	comp1538346_c0_seq1
GO:0006412	IEA	comp1538346_c0_seq1
GO:0005524	IEA	comp1547345_c0_seq1
GO:0004672	IEA	comp1547345_c0_seq1
GO:0006468	IEA	comp1547345_c0_seq1
GO:0043550	IEA	comp1564921_c0_seq1
GO:0070772	IEA	comp1564921_c0_seq1
GO:0005488	IEA	comp1564921_c0_seq1
GO:0003824	IEA	comp1598606_c0_seq1
GO:0008152	IEA	comp1598606_c0_seq1
GO:0005488	IEA	comp1601248_c0_seq1
GO:0005515	IEA	comp1601662_c0_seq1
GO:0005509	IEA	comp1615018_c0_seq1
GO:0003677	IEA	comp1635553_c0_seq1
GO:0003995	IEA	comp1636264_c0_seq1
GO:0055114	IEA	comp1636264_c0_seq1
GO:0008152	IEA	comp1636264_c0_seq1
GO:0016627	IEA	comp1636264_c0_seq1
GO:0005524	IEA	comp1637295_c0_seq1
GO:0006298	IEA	comp1637295_c0_seq1
GO:0005515	IEA	comp1639053_c0_seq1
GO:0005634	IEA	comp1639053_c0_seq1
GO:0005737	IEA	comp1639053_c0_seq1
GO:0006606	IEA	comp1639053_c0_seq1
GO:0008565	IEA	comp1639053_c0_seq1
GO:0005488	IEA	comp1639053_c0_seq1
GO:0016020	IEA	comp1647783_c0_seq1
GO:0005515	IEA	comp1647980_c0_seq1
GO:0005509	IEA	comp1650945_c0_seq1
GO:0004550	IEA	comp1663319_c0_seq1
GO:0006165	IEA	comp1663319_c0_seq1
GO:0006183	IEA	comp1663319_c0_seq1
GO:0006228	IEA	comp1663319_c0_seq1
GO:0006241	IEA	comp1663319_c0_seq1
GO:0003824	IEA	comp1671330_c0_seq1
GO:0046872	IEA	comp1671330_c0_seq1
GO:0016579	IEA	comp1684246_c0_seq1
GO:0036459	IEA	comp1684246_c0_seq1
GO:0006511	IEA	comp1684246_c0_seq1
GO:0019901	IEA	comp1684533_c0_seq1
GO:0005515	IEA	comp1689058_c0_seq1
GO:0005509	IEA	comp1689058_c0_seq1
GO:0005515	IEA	comp1692963_c0_seq1
GO:0005524	IEA	comp1700634_c0_seq1
GO:0003676	IEA	comp1702089_c0_seq1
GO:0008270	IEA	comp1702089_c0_seq1
GO:0003824	IEA	comp1712214_c0_seq1
GO:0003950	IEA	comp1718527_c0_seq2
GO:0006471	IEA	comp1718527_c0_seq2
GO:0046872	IEA	comp1718527_c0_seq2
GO:0005215	IEA	comp1727678_c0_seq1
GO:0006810	IEA	comp1727678_c0_seq1
GO:0016020	IEA	comp1727678_c0_seq1
GO:0055085	IEA	comp1727678_c0_seq1
GO:0016021	IEA	comp1729534_c0_seq1
GO:0016192	IEA	comp1729534_c0_seq1
GO:0006810	IEA	comp1729534_c0_seq1
GO:0005215	IEA	comp1731573_c0_seq1
GO:0006810	IEA	comp1731573_c0_seq1
GO:0016020	IEA	comp1731573_c0_seq1
GO:0045454	IEA	comp1737058_c0_seq2
GO:0003735	IEA	comp1740845_c0_seq1
GO:0005622	IEA	comp1740845_c0_seq1
GO:0005840	IEA	comp1740845_c0_seq1
GO:0006412	IEA	comp1740845_c0_seq1
GO:0005515	IEA	comp1744218_c0_seq1
GO:0003735	IEA	comp1745999_c0_seq1
GO:0005840	IEA	comp1745999_c0_seq1
GO:0006412	IEA	comp1745999_c0_seq1
GO:0005622	IEA	comp1745999_c0_seq1
GO:0003735	IEA	comp1762242_c0_seq1
GO:0005840	IEA	comp1762242_c0_seq1
GO:0006412	IEA	comp1762242_c0_seq1
GO:0005622	IEA	comp1762242_c0_seq1
GO:0015934	IEA	comp1762242_c0_seq1
GO:0003735	IEA	comp1763825_c0_seq1
GO:0005622	IEA	comp1763825_c0_seq1
GO:0005840	IEA	comp1763825_c0_seq1
GO:0006412	IEA	comp1763825_c0_seq1
GO:0003824	IEA	comp1770920_c0_seq1
GO:0008152	IEA	comp1770920_c0_seq1
GO:0003677	IEA	comp1775519_c0_seq1
GO:0006310	IEA	comp1775519_c0_seq1
GO:0015074	IEA	comp1775519_c0_seq1
GO:0003824	IEA	comp1776341_c0_seq1
GO:0008152	IEA	comp1776341_c0_seq1
GO:0005975	IEA	comp1776341_c0_seq1
GO:0016857	IEA	comp1776341_c0_seq1
GO:0006811	IEA	comp1780846_c0_seq1
GO:0016021	IEA	comp1780846_c0_seq1
GO:0004889	IEA	comp1780846_c0_seq1
GO:0005216	IEA	comp1780846_c0_seq1
GO:0045211	IEA	comp1780846_c0_seq1
GO:0016020	IEA	comp1780846_c0_seq1
GO:0005230	IEA	comp1780846_c0_seq1
GO:0006810	IEA	comp1780846_c0_seq1
GO:0019825	IEA	comp1785956_c0_seq1
GO:0020037	IEA	comp1785956_c0_seq1
GO:0003677	IEA	comp1789329_c0_seq1
GO:0016310	IEA	comp1791812_c0_seq1
GO:0016772	IEA	comp1791812_c0_seq1
GO:0005509	IEA	comp1795720_c0_seq1
GO:0005515	IEA	comp1798526_c0_seq1
GO:0003676	IEA	comp1804251_c0_seq1
GO:0003677	IEA	comp1804656_c0_seq1
GO:0006886	IEA	comp1804753_c0_seq1
GO:0016192	IEA	comp1804753_c0_seq1
GO:0030117	IEA	comp1804753_c0_seq1
GO:0008565	IEA	comp1804753_c0_seq1
GO:0030123	IEA	comp1804753_c0_seq1
GO:0015031	IEA	comp1804753_c0_seq1
GO:0006810	IEA	comp1804753_c0_seq1
GO:0005509	IEA	comp1814869_c1_seq1
GO:0005615	IEA	comp1814869_c1_seq1
GO:0003677	IEA	comp1832376_c0_seq1
GO:0005524	IEA	comp1832376_c0_seq1
GO:0006260	IEA	comp1832376_c0_seq1
GO:0005515	IEA	comp1835103_c0_seq1
GO:0005509	IEA	comp1835103_c0_seq1
GO:0005344	IEA	comp1838578_c0_seq1
GO:0005506	IEA	comp1838578_c0_seq1
GO:0006810	IEA	comp1838578_c0_seq1
GO:0046872	IEA	comp1838578_c0_seq1
GO:0004843	IEA	comp1867164_c0_seq1
GO:0035522	IEA	comp1867164_c0_seq1
GO:0003677	IEA	comp1867164_c0_seq1
GO:0004386	IEA	comp1874144_c0_seq1
GO:0005524	IEA	comp1874144_c0_seq1
GO:0006891	IEA	comp1874217_c0_seq1
GO:0017119	IEA	comp1874217_c0_seq1
GO:0003824	IEA	comp1874436_c0_seq1
GO:0008152	IEA	comp1874436_c0_seq1
GO:0016787	IEA	comp1876546_c0_seq1
GO:0005885	IEA	comp1876805_c0_seq1
GO:0015629	IEA	comp1876805_c0_seq1
GO:0030833	IEA	comp1876805_c0_seq1
GO:0034314	IEA	comp1876805_c0_seq1
GO:0003777	IEA	comp1876958_c0_seq1
GO:0005868	IEA	comp1876958_c0_seq1
GO:0007018	IEA	comp1876958_c0_seq1
GO:0005179	IEA	comp1876962_c0_seq1
GO:0005576	IEA	comp1876962_c0_seq1
GO:0005524	IEA	comp1877039_c0_seq1
GO:0046872	IEA	comp1877039_c0_seq1
GO:0006807	IEA	comp1877039_c0_seq1
GO:0005272	IEA	comp1877084_c0_seq1
GO:0006814	IEA	comp1877084_c0_seq1
GO:0016020	IEA	comp1877084_c0_seq1
GO:0009055	IEA	comp1877815_c0_seq1
GO:0051536	IEA	comp1877815_c0_seq1
GO:0051537	IEA	comp1877815_c0_seq1
GO:0046872	IEA	comp1878369_c0_seq1
GO:0005525	IEA	comp1878726_c0_seq1
GO:0007264	IEA	comp1878726_c0_seq1
GO:0004553	IEA	comp1878742_c0_seq1
GO:0005576	IEA	comp1878742_c0_seq1
GO:0005975	IEA	comp1878742_c0_seq1
GO:0030246	IEA	comp1878742_c0_seq1
GO:0016491	IEA	comp1878865_c0_seq1
GO:0050661	IEA	comp1878865_c0_seq1
GO:0055114	IEA	comp1878865_c0_seq1
GO:0006520	IEA	comp1878865_c0_seq1
GO:0008152	IEA	comp1878865_c0_seq1
GO:0016597	IEA	comp1878865_c0_seq1
GO:0016020	IEA	comp1879266_c0_seq1
GO:0016787	IEA	comp1879458_c0_seq1
GO:0005515	IEA	comp1879991_c0_seq1
GO:0003677	IEA	comp1880882_c1_seq1
GO:0016758	IEA	comp1881632_c0_seq1
GO:0005267	IEA	comp1881964_c0_seq1
GO:0000166	IEA	comp1882203_c0_seq1
GO:0003676	IEA	comp1882366_c0_seq1
GO:0000166	IEA	comp1882366_c0_seq1
GO:0006412	IEA	comp1882388_c0_seq1
GO:0005524	IEA	comp1882388_c0_seq1
GO:0016876	IEA	comp1882388_c0_seq1
GO:0043039	IEA	comp1882388_c0_seq1
GO:0000166	IEA	comp1882388_c0_seq1
GO:0004812	IEA	comp1882388_c0_seq1
GO:0005737	IEA	comp1882388_c0_seq1
GO:0006418	IEA	comp1882388_c0_seq1
GO:0004386	IEA	comp1882478_c0_seq1
GO:0005524	IEA	comp1882478_c0_seq1
GO:0015078	IEA	comp1882496_c0_seq1
GO:0015991	IEA	comp1882496_c0_seq1
GO:0033180	IEA	comp1882496_c0_seq1
GO:0006508	IEA	comp1882578_c0_seq1
GO:0008233	IEA	comp1882578_c0_seq1
GO:0005515	IEA	comp1882579_c0_seq2
GO:0008270	IEA	comp1883754_c0_seq1
GO:0032040	IEA	comp1884986_c0_seq1
GO:0004386	IEA	comp1885015_c0_seq1
GO:0000413	IEA	comp1885430_c0_seq1
GO:0003755	IEA	comp1885430_c0_seq1
GO:0006457	IEA	comp1885430_c0_seq1
GO:0005515	IEA	comp1885477_c0_seq2
GO:0004252	IEA	comp1886221_c0_seq1
GO:0006508	IEA	comp1886221_c0_seq1
GO:0005515	IEA	comp1886346_c0_seq1
GO:0023052	IEA	comp1887021_c0_seq1
GO:0005622	IEA	comp1888732_c0_seq1
GO:0006888	IEA	comp1888732_c0_seq1
GO:0006810	IEA	comp1888732_c0_seq1
GO:0003676	IEA	comp1890344_c0_seq2
GO:0019211	IEA	comp1891037_c0_seq1
GO:0006614	IEA	comp1891584_c0_seq1
GO:0008312	IEA	comp1891584_c0_seq1
GO:0048500	IEA	comp1891584_c0_seq1
GO:0005507	IEA	comp1893586_c0_seq1
GO:0016641	IEA	comp1893586_c0_seq1
GO:0055114	IEA	comp1893586_c0_seq1
GO:0005525	IEA	comp1893873_c0_seq1
GO:0006614	IEA	comp1893873_c0_seq1
GO:0008312	IEA	comp1893873_c0_seq1
GO:0048500	IEA	comp1893873_c0_seq1
GO:0003824	IEA	comp1895298_c0_seq1
GO:0004722	IEA	comp1895298_c0_seq1
GO:0006470	IEA	comp1895298_c0_seq1
GO:0015002	IEA	comp1895926_c0_seq1
GO:0016020	IEA	comp1895926_c0_seq1
GO:0019646	IEA	comp1895926_c0_seq1
GO:0000166	IEA	comp1896102_c0_seq2
GO:0003676	IEA	comp1896102_c0_seq2
GO:0005515	IEA	comp1896176_c0_seq1
GO:0003743	IEA	comp1896477_c0_seq1
GO:0006413	IEA	comp1896477_c0_seq1
GO:0003676	IEA	comp1897486_c1_seq1
GO:0004519	IEA	comp1897486_c1_seq1
GO:0003697	IEA	comp1897511_c0_seq1
GO:0006260	IEA	comp1897511_c0_seq1
GO:0005509	IEA	comp1898282_c0_seq1
GO:0005515	IEA	comp1898282_c0_seq1
GO:0003676	IEA	comp1900237_c0_seq1
GO:0008270	IEA	comp1900237_c0_seq1
GO:0005515	IEA	comp1900616_c0_seq1
GO:0004252	IEA	comp1901169_c0_seq1
GO:0016021	IEA	comp1901169_c0_seq1
GO:0004553	IEA	comp1901429_c0_seq1
GO:0042597	IEA	comp1901429_c0_seq1
GO:0016884	IEA	comp1901538_c1_seq1
GO:0006323	IEA	comp1901635_c0_seq1
GO:0005515	IEA	comp1902091_c0_seq1
GO:0008270	IEA	comp1902091_c0_seq1
GO:0008017	IEA	comp1903114_c0_seq1
GO:0003777	IEA	comp1903114_c0_seq1
GO:0005524	IEA	comp1903114_c0_seq1
GO:0007018	IEA	comp1903114_c0_seq1
GO:0005856	IEA	comp1903983_c1_seq1
GO:0005622	IEA	comp1904092_c0_seq1
GO:0042254	IEA	comp1904092_c0_seq1
GO:0005215	IEA	comp1904735_c0_seq1
GO:0006810	IEA	comp1904735_c0_seq1
GO:0016020	IEA	comp1904735_c0_seq1
GO:0055085	IEA	comp1904735_c0_seq1
GO:0016021	IEA	comp1904818_c0_seq1
GO:0022857	IEA	comp1904818_c0_seq1
GO:0055085	IEA	comp1904818_c0_seq1
GO:0016020	IEA	comp1904818_c0_seq1
GO:0022891	IEA	comp1904818_c0_seq1
GO:0005215	IEA	comp1904818_c0_seq1
GO:0008168	IEA	comp1906574_c0_seq1
GO:0005488	IEA	comp1907498_c0_seq1
GO:0003677	IEA	comp1907831_c0_seq1
GO:0006355	IEA	comp1907831_c0_seq1
GO:0003700	IEA	comp1907831_c0_seq1
GO:0006352	IEA	comp1907831_c0_seq1
GO:0016987	IEA	comp1907831_c0_seq1
GO:0003333	IEA	comp1908346_c0_seq1
GO:0015171	IEA	comp1908346_c0_seq1
GO:0016020	IEA	comp1908346_c0_seq1
GO:0001671	IEA	comp1910096_c0_seq1
GO:0051087	IEA	comp1910096_c0_seq1
GO:0015986	IEA	comp1910314_c0_seq1
GO:0045261	IEA	comp1910314_c0_seq1
GO:0046933	IEA	comp1910314_c0_seq1
GO:0046961	IEA	comp1910314_c0_seq1
GO:0005622	IEA	comp1910934_c0_seq1
GO:0042254	IEA	comp1910934_c0_seq1
GO:0005515	IEA	comp1911338_c0_seq1
GO:0005509	IEA	comp1911338_c0_seq1
GO:0006355	IEA	comp1911375_c0_seq1
GO:0043565	IEA	comp1911375_c0_seq1
GO:0003700	IEA	comp1911375_c0_seq1
GO:0005622	IEA	comp1911375_c0_seq1
GO:0016491	IEA	comp1911375_c0_seq1
GO:0055114	IEA	comp1911375_c0_seq1
GO:0046872	IEA	comp1912076_c0_seq1
GO:0016021	IEA	comp1912727_c0_seq1
GO:0004930	IEA	comp1912727_c0_seq1
GO:0007186	IEA	comp1912727_c0_seq1
GO:0003678	IEA	comp1912744_c0_seq1
GO:0005524	IEA	comp1912744_c0_seq1
GO:0006260	IEA	comp1912744_c0_seq1
GO:0008253	IEA	comp1912816_c0_seq1
GO:0009264	IEA	comp1912816_c0_seq1
GO:0005975	IEA	comp1912927_c0_seq1
GO:0030246	IEA	comp1912927_c0_seq1
GO:0008889	IEA	comp1913113_c0_seq1
GO:0006629	IEA	comp1913113_c0_seq1
GO:0008081	IEA	comp1913113_c0_seq1
GO:0004252	IEA	comp1913654_c0_seq1
GO:0006508	IEA	comp1913654_c0_seq1
GO:0001522	IEA	comp1914149_c0_seq1
GO:0003723	IEA	comp1914149_c0_seq1
GO:0009451	IEA	comp1914149_c0_seq1
GO:0009982	IEA	comp1914149_c0_seq1
GO:0003723	IEA	comp1914455_c0_seq1_contamination
GO:0003735	IEA	comp1914455_c0_seq1_contamination
GO:0005840	IEA	comp1914455_c0_seq1_contamination
GO:0006412	IEA	comp1914455_c0_seq1_contamination
GO:0003676	IEA	comp1914455_c0_seq1_contamination
GO:0005622	IEA	comp1914455_c0_seq1_contamination
GO:0004197	IEA	comp1915409_c0_seq1
GO:0006508	IEA	comp1915409_c0_seq1
GO:0005634	IEA	comp1916193_c0_seq1
GO:0006355	IEA	comp1916193_c0_seq1
GO:0005509	IEA	comp1916779_c0_seq1
GO:0005515	IEA	comp1916854_c0_seq1
GO:0004553	IEA	comp1916947_c0_seq1
GO:0005576	IEA	comp1916947_c0_seq1
GO:0005975	IEA	comp1916947_c0_seq1
GO:0030246	IEA	comp1916947_c0_seq1
GO:0003993	IEA	comp1917143_c0_seq1
GO:0004726	IEA	comp1917143_c0_seq1
GO:0005737	IEA	comp1917143_c0_seq1
GO:0006470	IEA	comp1917143_c0_seq1
GO:0004725	IEA	comp1917143_c0_seq1
GO:0016021	IEA	comp1917293_c0_seq1
GO:0055085	IEA	comp1917293_c0_seq1
GO:0003824	IEA	comp1917427_c0_seq1
GO:0003676	IEA	comp1917990_c0_seq1
GO:0004842	IEA	comp1919133_c0_seq1
GO:0016567	IEA	comp1919133_c0_seq1
GO:0000151	IEA	comp1919133_c0_seq1
GO:0006511	IEA	comp1919133_c0_seq1
GO:0034450	IEA	comp1919133_c0_seq1
GO:0003824	IEA	comp1919504_c0_seq1
GO:0008152	IEA	comp1919504_c0_seq1
GO:0004834	IEA	comp1919504_c0_seq1
GO:0006568	IEA	comp1919504_c0_seq1
GO:0008080	IEA	comp1919816_c0_seq1
GO:0003697	IEA	comp1919816_c0_seq1
GO:1990879	IEA	comp1919816_c0_seq1
GO:0005515	IEA	comp1920172_c0_seq1
GO:0003735	IEA	comp1920434_c0_seq1
GO:0005622	IEA	comp1920434_c0_seq1
GO:0005840	IEA	comp1920434_c0_seq1
GO:0006412	IEA	comp1920434_c0_seq1
GO:0003676	IEA	comp1920434_c0_seq1
GO:0005524	IEA	comp1920434_c0_seq1
GO:0016491	IEA	comp1920960_c0_seq1
GO:0003677	IEA	comp1920985_c0_seq1
GO:0006811	IEA	comp1921047_c0_seq1
GO:0016020	IEA	comp1921047_c0_seq1
GO:0016021	IEA	comp1921047_c0_seq1
GO:0003677	IEA	comp1921818_c0_seq1
GO:0000786	IEA	comp1921818_c0_seq1
GO:0046982	IEA	comp1921818_c0_seq1
GO:0016717	IEA	comp1922536_c0_seq1
GO:0055114	IEA	comp1922536_c0_seq1
GO:0005515	IEA	comp1922722_c0_seq1
GO:0005515	IEA	comp1922843_c0_seq1
GO:0004252	IEA	comp1924377_c0_seq1
GO:0006508	IEA	comp1924377_c0_seq1
GO:0005524	IEA	comp1924439_c0_seq1
GO:0006298	IEA	comp1924439_c0_seq1
GO:0030983	IEA	comp1924439_c0_seq1
GO:0008080	IEA	comp1924557_c0_seq1
GO:0008253	IEA	comp1924557_c0_seq1
GO:0009264	IEA	comp1924557_c0_seq1
GO:0008641	IEA	comp1924858_c0_seq1
GO:0005515	IEA	comp1925196_c0_seq1
GO:0003677	IEA	comp1925640_c0_seq1
GO:0005524	IEA	comp1925640_c0_seq1
GO:0016787	IEA	comp1925640_c0_seq1
GO:0003824	IEA	comp1926151_c0_seq1
GO:0046872	IEA	comp1926151_c0_seq1
GO:0016491	IEA	comp1926910_c0_seq1
GO:0055114	IEA	comp1926910_c0_seq1
GO:0003700	IEA	comp1927232_c0_seq1
GO:0006355	IEA	comp1927232_c0_seq1
GO:0043565	IEA	comp1927232_c0_seq1
GO:0006396	IEA	comp1927433_c0_seq1
GO:0003677	IEA	comp1927490_c0_seq1
GO:0008641	IEA	comp1927555_c1_seq1
GO:0005515	IEA	comp1927618_c0_seq1
GO:0005089	IEA	comp1928098_c0_seq1
GO:0035023	IEA	comp1928098_c0_seq1
GO:0016180	IEA	comp1928107_c0_seq1
GO:0032039	IEA	comp1928107_c0_seq1
GO:0008270	IEA	comp1928781_c0_seq1
GO:0000724	IEA	comp1928781_c0_seq1
GO:0019789	IEA	comp1928781_c0_seq1
GO:0030915	IEA	comp1928781_c0_seq1
GO:0006281	IEA	comp1928959_c0_seq1
GO:0006338	IEA	comp1928959_c0_seq1
GO:0006355	IEA	comp1928959_c0_seq1
GO:0031011	IEA	comp1928959_c0_seq1
GO:0035267	IEA	comp1928959_c0_seq1
GO:0045454	IEA	comp1929013_c0_seq1
GO:0016853	IEA	comp1929013_c0_seq1
GO:0016787	IEA	comp1929276_c0_seq1
GO:0005515	IEA	comp1929467_c0_seq1
GO:0005488	IEA	comp1929546_c0_seq1
GO:0005956	IEA	comp1930072_c0_seq1
GO:0019887	IEA	comp1930072_c0_seq1
GO:0008270	IEA	comp1930343_c0_seq1
GO:0000724	IEA	comp1930343_c0_seq1
GO:0019789	IEA	comp1930343_c0_seq1
GO:0030915	IEA	comp1930343_c0_seq1
GO:0005515	IEA	comp1930764_c0_seq1
GO:0003735	IEA	comp1931120_c0_seq1
GO:0005622	IEA	comp1931120_c0_seq1
GO:0005840	IEA	comp1931120_c0_seq1
GO:0006412	IEA	comp1931120_c0_seq1
GO:0006260	IEA	comp1931569_c0_seq1
GO:0016779	IEA	comp1931569_c0_seq1
GO:0016888	IEA	comp1931569_c0_seq1
GO:0018142	IEA	comp1931569_c0_seq1
GO:0042624	IEA	comp1931569_c0_seq1
GO:0001104	IEA	comp1931608_c0_seq1
GO:0006355	IEA	comp1931608_c0_seq1
GO:0016592	IEA	comp1931608_c0_seq1
GO:0005216	IEA	comp1931692_c0_seq1
GO:0006811	IEA	comp1931692_c0_seq1
GO:0016020	IEA	comp1931692_c0_seq1
GO:0055085	IEA	comp1931692_c0_seq1
GO:0005515	IEA	comp1931832_c0_seq1
GO:0003872	IEA	comp1932177_c0_seq1
GO:0006096	IEA	comp1932177_c0_seq1
GO:0006412	IEA	comp1932280_c0_seq1
GO:0003735	IEA	comp1932280_c0_seq1
GO:0005840	IEA	comp1932280_c0_seq1
GO:0005524	IEA	comp1932296_c0_seq1
GO:0016462	IEA	comp1932296_c0_seq1
GO:0005737	IEA	comp1932523_c0_seq1
GO:0006629	IEA	comp1932523_c0_seq1
GO:0016021	IEA	comp1932523_c0_seq1
GO:0016627	IEA	comp1932523_c0_seq1
GO:0005515	IEA	comp1933223_c0_seq1
GO:0006352	IEA	comp1933265_c0_seq1
GO:0006355	IEA	comp1933265_c0_seq1
GO:0008270	IEA	comp1933265_c0_seq1
GO:0043231	IEA	comp1933561_c0_seq1
GO:0051537	IEA	comp1933561_c0_seq1
GO:0016491	IEA	comp1933814_c0_seq1
GO:0004842	IEA	comp1933917_c0_seq1
GO:0016567	IEA	comp1933917_c0_seq1
GO:0000413	IEA	comp1933917_c0_seq1
GO:0003755	IEA	comp1933917_c0_seq1
GO:0006457	IEA	comp1933917_c0_seq1
GO:0003676	IEA	comp1934156_c0_seq1
GO:0008270	IEA	comp1934156_c0_seq1
GO:0004252	IEA	comp1934180_c0_seq2
GO:0006508	IEA	comp1934180_c0_seq2
GO:0003735	IEA	comp1934270_c0_seq1
GO:0005622	IEA	comp1934270_c0_seq1
GO:0005840	IEA	comp1934270_c0_seq1
GO:0006412	IEA	comp1934270_c0_seq1
GO:0003723	IEA	comp1934309_c1_seq1
GO:0006396	IEA	comp1934309_c1_seq1
GO:0005515	IEA	comp1934842_c0_seq1
GO:0003824	IEA	comp1935108_c0_seq1
GO:0008152	IEA	comp1935108_c0_seq1
GO:0006629	IEA	comp1935466_c0_seq1
GO:0008081	IEA	comp1935466_c0_seq1
GO:0003735	IEA	comp1935521_c0_seq1
GO:0005622	IEA	comp1935521_c0_seq1
GO:0005840	IEA	comp1935521_c0_seq1
GO:0006412	IEA	comp1935521_c0_seq1
GO:0004222	IEA	comp1936406_c0_seq1
GO:0006508	IEA	comp1936406_c0_seq1
GO:0005515	IEA	comp1936983_c0_seq1
GO:0008270	IEA	comp1936983_c0_seq1
GO:0005741	IEA	comp1937391_c0_seq1
GO:0055085	IEA	comp1937391_c0_seq1
GO:0004252	IEA	comp1937722_c0_seq1
GO:0070008	IEA	comp1937722_c0_seq1
GO:0006508	IEA	comp1937722_c0_seq1
GO:0003677	IEA	comp1937902_c0_seq1
GO:0006355	IEA	comp1937902_c0_seq1
GO:0043565	IEA	comp1937902_c0_seq1
GO:0003676	IEA	comp1937932_c0_seq1
GO:0046872	IEA	comp1938098_c0_seq1
GO:0005515	IEA	comp1938147_c0_seq2
GO:0046872	IEA	comp1938190_c0_seq1
GO:0003723	IEA	comp1938238_c0_seq1
GO:0003735	IEA	comp1938238_c0_seq1
GO:0005622	IEA	comp1938238_c0_seq1
GO:0005840	IEA	comp1938238_c0_seq1
GO:0006412	IEA	comp1938238_c0_seq1
GO:0003676	IEA	comp1938238_c0_seq1
GO:0003676	IEA	comp1938650_c0_seq1
GO:0008270	IEA	comp1938650_c0_seq1
GO:0005840	IEA	comp1940425_c0_seq1
GO:0004652	IEA	comp1940666_c1_seq1
GO:0005634	IEA	comp1940666_c1_seq1
GO:0043631	IEA	comp1940666_c1_seq1
GO:0016779	IEA	comp1940666_c1_seq1
GO:0004190	IEA	comp1940764_c2_seq1
GO:0006508	IEA	comp1940764_c2_seq1
GO:0005764	IEA	comp1940764_c2_seq1
GO:0006879	IEA	comp1941562_c0_seq1
GO:0008199	IEA	comp1941562_c0_seq1
GO:0006826	IEA	comp1941562_c0_seq1
GO:0008270	IEA	comp1942197_c0_seq1
GO:0008270	IEA	comp1942453_c0_seq1
GO:0005674	IEA	comp1942565_c0_seq1
GO:0006366	IEA	comp1942565_c0_seq1
GO:0006367	IEA	comp1942565_c0_seq1
GO:0003824	IEA	comp1942565_c0_seq1
GO:0003677	IEA	comp1943271_c0_seq1
GO:0004527	IEA	comp1943271_c0_seq1
GO:0008270	IEA	comp1943950_c0_seq1
GO:0006904	IEA	comp1944957_c0_seq1
GO:0016192	IEA	comp1944957_c0_seq1
GO:0003677	IEA	comp1945190_c0_seq1
GO:0005524	IEA	comp1945190_c0_seq1
GO:0016787	IEA	comp1945190_c0_seq1
GO:0006807	IEA	comp1945731_c0_seq1
GO:0036361	IEA	comp1945731_c0_seq1
GO:0008152	IEA	comp1945731_c0_seq1
GO:0016855	IEA	comp1945731_c0_seq1
GO:0005488	IEA	comp1946609_c0_seq2
GO:0046872	IEA	comp1946609_c0_seq2
GO:0003676	IEA	comp1946807_c0_seq2
GO:0008270	IEA	comp1946807_c0_seq2
GO:0005515	IEA	comp1947799_c0_seq2
GO:0003676	IEA	comp1947799_c0_seq2
GO:0000166	IEA	comp1947799_c0_seq2
GO:0005643	IEA	comp1948298_c0_seq1
GO:0006810	IEA	comp1948298_c0_seq1
GO:0019028	IEA	comp1948650_c0_seq1
GO:0005198	IEA	comp1948650_c0_seq1
GO:0006260	IEA	comp1948650_c0_seq1
GO:0016779	IEA	comp1948650_c0_seq1
GO:0016888	IEA	comp1948650_c0_seq1
GO:0018142	IEA	comp1948650_c0_seq1
GO:0042624	IEA	comp1948650_c0_seq1
GO:0003723	IEA	comp1948650_c0_seq1
GO:0003724	IEA	comp1948650_c0_seq1
GO:0005515	IEA	comp1948909_c0_seq1
GO:0005634	IEA	comp1949562_c0_seq1
GO:0016021	IEA	comp1949666_c0_seq1
GO:0005515	IEA	comp1949817_c0_seq2
GO:0009279	IEA	comp1950072_c1_seq1
GO:0016021	IEA	comp1950072_c1_seq1
GO:0006366	IEA	comp1951073_c0_seq1
GO:0046982	IEA	comp1951073_c0_seq1
GO:0000398	IEA	comp1951303_c0_seq1
GO:0017069	IEA	comp1951303_c0_seq1
GO:0003676	IEA	comp1951303_c0_seq1
GO:0000166	IEA	comp1951303_c0_seq1
GO:0005643	IEA	comp1951355_c0_seq1
GO:0017056	IEA	comp1951355_c0_seq1
GO:0005488	IEA	comp1951549_c0_seq1
GO:0005515	IEA	comp1951549_c0_seq1
GO:0016765	IEA	comp1951658_c0_seq1
GO:0003824	IEA	comp1951658_c0_seq1
GO:0004602	IEA	comp1951827_c0_seq1
GO:0006979	IEA	comp1951827_c0_seq1
GO:0055114	IEA	comp1951827_c0_seq1
GO:0005525	IEA	comp1951871_c0_seq1
GO:0005622	IEA	comp1951871_c0_seq1
GO:0007264	IEA	comp1951871_c0_seq1
GO:0030529	IEA	comp1952671_c0_seq1_contamination
GO:0042254	IEA	comp1952671_c0_seq1_contamination
GO:0005515	IEA	comp1952681_c0_seq1
GO:0032040	IEA	comp1953227_c0_seq1
GO:0005515	IEA	comp1953387_c0_seq1
GO:0055085	IEA	comp1953876_c0_seq1
GO:0005215	IEA	comp1953876_c0_seq1
GO:0005743	IEA	comp1953876_c0_seq1
GO:0006810	IEA	comp1953876_c0_seq1
GO:0006364	IEA	comp1953996_c0_seq1
GO:0005515	IEA	comp1953996_c0_seq1
GO:0003677	IEA	comp1954567_c0_seq1
GO:0005634	IEA	comp1954567_c0_seq1
GO:0004163	IEA	comp1954810_c0_seq2
GO:0005829	IEA	comp1954810_c0_seq2
GO:0019287	IEA	comp1954810_c0_seq2
GO:0005524	IEA	comp1954810_c0_seq2
GO:0008299	IEA	comp1954810_c0_seq2
GO:0016831	IEA	comp1954810_c0_seq2
GO:0005622	IEA	comp1955560_c1_seq1_contamination
GO:0019843	IEA	comp1955560_c1_seq1_contamination
GO:0003735	IEA	comp1955560_c1_seq1_contamination
GO:0006412	IEA	comp1955560_c1_seq1_contamination
GO:0015935	IEA	comp1955560_c1_seq1_contamination
GO:0003723	IEA	comp1955560_c1_seq1_contamination
GO:0003735	IEA	comp1957593_c0_seq1
GO:0006412	IEA	comp1957593_c0_seq1
GO:0015935	IEA	comp1957593_c0_seq1
GO:0005840	IEA	comp1957593_c0_seq1
GO:0005622	IEA	comp1957593_c0_seq1
GO:0008152	IEA	comp1957922_c0_seq1
GO:0008168	IEA	comp1957922_c0_seq1
GO:0006891	IEA	comp1958000_c0_seq1
GO:0030173	IEA	comp1958000_c0_seq1
GO:0003677	IEA	comp1959384_c0_seq1
GO:0003735	IEA	comp1959749_c0_seq3
GO:0005622	IEA	comp1959749_c0_seq3
GO:0005840	IEA	comp1959749_c0_seq3
GO:0006412	IEA	comp1959749_c0_seq3
GO:0015935	IEA	comp1959749_c0_seq3
GO:0000413	IEA	comp1959802_c0_seq1
GO:0003755	IEA	comp1959802_c0_seq1
GO:0006457	IEA	comp1959802_c0_seq1
GO:0004659	IEA	comp1959987_c0_seq1
GO:0016021	IEA	comp1959987_c0_seq1
GO:0004134	IEA	comp1960404_c0_seq1
GO:0005975	IEA	comp1960404_c0_seq1
GO:0003824	IEA	comp1960654_c0_seq1
GO:0016787	IEA	comp1961272_c0_seq1
GO:0008270	IEA	comp1961303_c0_seq1
GO:0016409	IEA	comp1961303_c0_seq1
GO:0005515	IEA	comp1961382_c0_seq1
GO:0003824	IEA	comp1961945_c1_seq1
GO:0046872	IEA	comp1961945_c1_seq1
GO:0005515	IEA	comp1961999_c0_seq1
GO:0016021	IEA	comp1962153_c0_seq1
GO:0055085	IEA	comp1962153_c0_seq1
GO:0005515	IEA	comp1962821_c0_seq1
GO:0003677	IEA	comp1962821_c0_seq1
GO:0004843	IEA	comp1962821_c0_seq1
GO:0035522	IEA	comp1962821_c0_seq1
GO:0005515	IEA	comp1963071_c0_seq2
GO:0005524	IEA	comp1963459_c0_seq1
GO:0006810	IEA	comp1963459_c0_seq1
GO:0016021	IEA	comp1963459_c0_seq1
GO:0042626	IEA	comp1963459_c0_seq1
GO:0055085	IEA	comp1963459_c0_seq1
GO:0016021	IEA	comp1963512_c0_seq1
GO:0055085	IEA	comp1963512_c0_seq1
GO:0008528	IEA	comp1964154_c0_seq1
GO:0016021	IEA	comp1964154_c0_seq1
GO:0015992	IEA	comp1964513_c0_seq1
GO:0046034	IEA	comp1964513_c0_seq1
GO:0005524	IEA	comp1964513_c0_seq1
GO:0003677	IEA	comp1965369_c0_seq1_contamination
GO:0000786	IEA	comp1965369_c0_seq1_contamination
GO:0005634	IEA	comp1965369_c0_seq1_contamination
GO:0046982	IEA	comp1965369_c0_seq1_contamination
GO:0004930	IEA	comp1965613_c0_seq1
GO:0007186	IEA	comp1965613_c0_seq1
GO:0016021	IEA	comp1965613_c0_seq1
GO:0003883	IEA	comp1966220_c0_seq1
GO:0006221	IEA	comp1966220_c0_seq1
GO:0000166	IEA	comp1966399_c0_seq1
GO:0004820	IEA	comp1966399_c0_seq1
GO:0005524	IEA	comp1966399_c0_seq1
GO:0005737	IEA	comp1966399_c0_seq1
GO:0006426	IEA	comp1966399_c0_seq1
GO:0009186	IEA	comp1966637_c0_seq1
GO:0055114	IEA	comp1966637_c0_seq1
GO:0016787	IEA	comp1967092_c0_seq1
GO:0004721	IEA	comp1967092_c0_seq1
GO:0005634	IEA	comp1967092_c0_seq1
GO:0005737	IEA	comp1967092_c0_seq1
GO:0006470	IEA	comp1967092_c0_seq1
GO:0006400	IEA	comp1967216_c0_seq1
GO:0008479	IEA	comp1967216_c0_seq1
GO:0008616	IEA	comp1967216_c0_seq1
GO:0005525	IEA	comp1967351_c0_seq1
GO:0007165	IEA	comp1967351_c0_seq1
GO:0016020	IEA	comp1967351_c0_seq1
GO:0007264	IEA	comp1967351_c0_seq1
GO:0008152	IEA	comp1967473_c0_seq1
GO:0016491	IEA	comp1967473_c0_seq1
GO:0055114	IEA	comp1967473_c0_seq1
GO:0005525	IEA	comp1967608_c0_seq1
GO:0005622	IEA	comp1967608_c0_seq1
GO:0007264	IEA	comp1967608_c0_seq1
GO:0005509	IEA	comp1968053_c0_seq1
GO:0003676	IEA	comp1968181_c0_seq1
GO:0008270	IEA	comp1968181_c0_seq1
GO:0004792	IEA	comp1968181_c0_seq1
GO:0008649	IEA	comp1968295_c0_seq1
GO:0031167	IEA	comp1968295_c0_seq1
GO:0001510	IEA	comp1968295_c0_seq1
GO:0008168	IEA	comp1968295_c0_seq1
GO:0005634	IEA	comp1968295_c0_seq1
GO:0006364	IEA	comp1968295_c0_seq1
GO:0003824	IEA	comp1968386_c0_seq1
GO:0005992	IEA	comp1968386_c0_seq1
GO:0006122	IEA	comp1968405_c0_seq1
GO:0008121	IEA	comp1968405_c0_seq1
GO:0005525	IEA	comp1968516_c0_seq1
GO:0005874	IEA	comp1968516_c0_seq1
GO:0007017	IEA	comp1968516_c0_seq1
GO:0000930	IEA	comp1968516_c0_seq1
GO:0007020	IEA	comp1968516_c0_seq1
GO:0031122	IEA	comp1968516_c0_seq1
GO:0003924	IEA	comp1968516_c0_seq1
GO:0005515	IEA	comp1968819_c2_seq1
GO:0005524	IEA	comp1968918_c0_seq2
GO:0006270	IEA	comp1968918_c0_seq2
GO:0006275	IEA	comp1968918_c0_seq2
GO:0043565	IEA	comp1968918_c0_seq2
GO:0001522	IEA	comp1969614_c0_seq1
GO:0003723	IEA	comp1969614_c0_seq1
GO:0009451	IEA	comp1969614_c0_seq1
GO:0009982	IEA	comp1969614_c0_seq1
GO:0005515	IEA	comp1969688_c0_seq1
GO:0005515	IEA	comp1970253_c0_seq1
GO:0003677	IEA	comp1970272_c0_seq1
GO:0003917	IEA	comp1970272_c0_seq1
GO:0006265	IEA	comp1970272_c0_seq1
GO:0003916	IEA	comp1970272_c0_seq1
GO:0006457	IEA	comp1970723_c0_seq1
GO:0005515	IEA	comp1971001_c0_seq1
GO:0016020	IEA	comp1971001_c0_seq1
GO:0016192	IEA	comp1971001_c0_seq1
GO:0008830	IEA	comp1971234_c0_seq1
GO:0032006	IEA	comp1971271_c0_seq2
GO:0003676	IEA	comp1971707_c0_seq1
GO:0015074	IEA	comp1971707_c0_seq1
GO:0008483	IEA	comp1971911_c0_seq1
GO:0030170	IEA	comp1971911_c0_seq1
GO:0008146	IEA	comp1972052_c0_seq1
GO:0031072	IEA	comp1972463_c1_seq1
GO:0051082	IEA	comp1972463_c1_seq1
GO:0016021	IEA	comp1972594_c0_seq1
GO:0055085	IEA	comp1972594_c0_seq1
GO:0005737	IEA	comp1972640_c0_seq1
GO:0017089	IEA	comp1972640_c0_seq1
GO:0046836	IEA	comp1972640_c0_seq1
GO:0051861	IEA	comp1972640_c0_seq1
GO:0005515	IEA	comp1972866_c0_seq1
GO:0005230	IEA	comp1972970_c0_seq1
GO:0006810	IEA	comp1972970_c0_seq1
GO:0016020	IEA	comp1972970_c0_seq1
GO:0006811	IEA	comp1972970_c0_seq1
GO:0016021	IEA	comp1972970_c0_seq1
GO:0004553	IEA	comp1973351_c0_seq1
GO:0005975	IEA	comp1973351_c0_seq1
GO:0006323	IEA	comp1973546_c0_seq1
GO:0004198	IEA	comp1973581_c0_seq1
GO:0005622	IEA	comp1973581_c0_seq1
GO:0006508	IEA	comp1973581_c0_seq1
GO:0005509	IEA	comp1973581_c0_seq1
GO:0016787	IEA	comp1973986_c0_seq1
GO:0003677	IEA	comp1974401_c0_seq1
GO:0003746	IEA	comp1974704_c0_seq1
GO:0006414	IEA	comp1974704_c0_seq1
GO:0005515	IEA	comp1974704_c0_seq1
GO:0005272	IEA	comp1974722_c0_seq1
GO:0006814	IEA	comp1974722_c0_seq1
GO:0016020	IEA	comp1974722_c0_seq1
GO:0015078	IEA	comp1974838_c0_seq1
GO:0015991	IEA	comp1974838_c0_seq1
GO:0033179	IEA	comp1974838_c0_seq1
GO:0015078	IEA	comp1974838_c1_seq1
GO:0015991	IEA	comp1974838_c1_seq1
GO:0033179	IEA	comp1974838_c1_seq1
GO:0008531	IEA	comp1975071_c0_seq1
GO:0009231	IEA	comp1975071_c0_seq1
GO:0004144	IEA	comp1975675_c0_seq1
GO:0005515	IEA	comp1975998_c0_seq1
GO:0005488	IEA	comp1975998_c0_seq1
GO:0005515	IEA	comp1976618_c0_seq1
GO:0003735	IEA	comp1976865_c0_seq1
GO:0005840	IEA	comp1976865_c0_seq1
GO:0006412	IEA	comp1976865_c0_seq1
GO:0005622	IEA	comp1976865_c0_seq1
GO:0003735	IEA	comp1977405_c0_seq1
GO:0005622	IEA	comp1977405_c0_seq1
GO:0005840	IEA	comp1977405_c0_seq1
GO:0006412	IEA	comp1977405_c0_seq1
GO:0003735	IEA	comp1977957_c0_seq1
GO:0005840	IEA	comp1977957_c0_seq1
GO:0006412	IEA	comp1977957_c0_seq1
GO:0035556	IEA	comp1978132_c0_seq2
GO:0005515	IEA	comp1978132_c0_seq2
GO:0019187	IEA	comp1978397_c0_seq1
GO:0005524	IEA	comp1978707_c0_seq1
GO:0016887	IEA	comp1978707_c0_seq1
GO:0006457	IEA	comp1979420_c0_seq1
GO:0051082	IEA	comp1979420_c0_seq1
GO:0004930	IEA	comp1979599_c0_seq1
GO:0007186	IEA	comp1979599_c0_seq1
GO:0016021	IEA	comp1979599_c0_seq1
GO:0003677	IEA	comp1979858_c0_seq1
GO:0005665	IEA	comp1979858_c0_seq1
GO:0006366	IEA	comp1979858_c0_seq1
GO:0005744	IEA	comp1980143_c0_seq1
GO:0006886	IEA	comp1980143_c0_seq1
GO:0015450	IEA	comp1980143_c0_seq1
GO:0003746	IEA	comp1980753_c0_seq1
GO:0005622	IEA	comp1980753_c0_seq1
GO:0006414	IEA	comp1980753_c0_seq1
GO:0005515	IEA	comp1980753_c0_seq1
GO:0016651	IEA	comp1980946_c0_seq1_contamination
GO:0042773	IEA	comp1980946_c0_seq1_contamination
GO:0055114	IEA	comp1980946_c0_seq1_contamination
GO:0006120	IEA	comp1980946_c0_seq1_contamination
GO:0004415	IEA	comp1981028_c0_seq1
GO:0005975	IEA	comp1981028_c0_seq1
GO:0006629	IEA	comp1981138_c0_seq1
GO:0008081	IEA	comp1981138_c0_seq1
GO:0005622	IEA	comp1981288_c0_seq1
GO:0008270	IEA	comp1981288_c0_seq1
GO:0005515	IEA	comp1981288_c0_seq1
GO:0005515	IEA	comp1981510_c0_seq1
GO:0003777	IEA	comp1981833_c0_seq1
GO:0005524	IEA	comp1981833_c0_seq1
GO:0007018	IEA	comp1981833_c0_seq1
GO:0008017	IEA	comp1981833_c0_seq1
GO:0005975	IEA	comp1981883_c0_seq1
GO:0008107	IEA	comp1981883_c0_seq1
GO:0016020	IEA	comp1981883_c0_seq1
GO:0016021	IEA	comp1982201_c0_seq1
GO:0055085	IEA	comp1982201_c0_seq1
GO:0007165	IEA	comp1983510_c0_seq1
GO:0005525	IEA	comp1983648_c0_seq1
GO:0007264	IEA	comp1983648_c0_seq1
GO:0003735	IEA	comp1983648_c0_seq1
GO:0005622	IEA	comp1983648_c0_seq1
GO:0005840	IEA	comp1983648_c0_seq1
GO:0006412	IEA	comp1983648_c0_seq1
GO:0005515	IEA	comp1983870_c0_seq1
GO:0005634	IEA	comp1983956_c0_seq1
GO:0006281	IEA	comp1983956_c0_seq1
GO:0030915	IEA	comp1983956_c0_seq1
GO:0003676	IEA	comp1984105_c0_seq1
GO:0008270	IEA	comp1984105_c0_seq1
GO:0005515	IEA	comp1984248_c0_seq1
GO:0008270	IEA	comp1984248_c0_seq1
GO:0003743	IEA	comp1984251_c0_seq1
GO:0005737	IEA	comp1984251_c0_seq1
GO:0005852	IEA	comp1984251_c0_seq1
GO:0005515	IEA	comp1984251_c0_seq1
GO:0030246	IEA	comp1984701_c0_seq1
GO:0000786	IEA	comp1985300_c0_seq1
GO:0003677	IEA	comp1985300_c0_seq1
GO:0046982	IEA	comp1985300_c0_seq1
GO:0004151	IEA	comp1985467_c0_seq1
GO:0019856	IEA	comp1985467_c0_seq1
GO:0016812	IEA	comp1985467_c0_seq1
GO:0016787	IEA	comp1985467_c0_seq1
GO:0016491	IEA	comp1985511_c1_seq1
GO:0055114	IEA	comp1985511_c1_seq1
GO:0005515	IEA	comp1985816_c0_seq1
GO:0008270	IEA	comp1985816_c0_seq1
GO:0005515	IEA	comp1987280_c0_seq1
GO:0003677	IEA	comp1987537_c1_seq1
GO:0003700	IEA	comp1987537_c1_seq1
GO:0006352	IEA	comp1987537_c1_seq1
GO:0006355	IEA	comp1987537_c1_seq1
GO:0016987	IEA	comp1987537_c1_seq1
GO:0005515	IEA	comp1987870_c0_seq1
GO:0000062	IEA	comp1987870_c0_seq1
GO:0005524	IEA	comp1988155_c0_seq1
GO:0015031	IEA	comp1988364_c0_seq1
GO:0016020	IEA	comp1988364_c0_seq1
GO:0005515	IEA	comp1988763_c0_seq1
GO:0004591	IEA	comp1989229_c0_seq1
GO:0006099	IEA	comp1989229_c0_seq1
GO:0030976	IEA	comp1989229_c0_seq1
GO:0055114	IEA	comp1989229_c0_seq1
GO:0004553	IEA	comp1989380_c0_seq1
GO:0005975	IEA	comp1989380_c0_seq1
GO:0003735	IEA	comp1989640_c0_seq1
GO:0005840	IEA	comp1989640_c0_seq1
GO:0006412	IEA	comp1989640_c0_seq1
GO:0015934	IEA	comp1989640_c0_seq1
GO:0004129	IEA	comp1990163_c0_seq1
GO:0003677	IEA	comp1990232_c0_seq1
GO:0006275	IEA	comp1990232_c0_seq1
GO:0030337	IEA	comp1990232_c0_seq1
GO:0004672	IEA	comp1990360_c0_seq1
GO:0005524	IEA	comp1990360_c0_seq1
GO:0006468	IEA	comp1990360_c0_seq1
GO:0000077	IEA	comp1990922_c0_seq1
GO:0030896	IEA	comp1990922_c0_seq1
GO:0005730	IEA	comp1991283_c0_seq1
GO:0042254	IEA	comp1991283_c0_seq1
GO:0006396	IEA	comp1991283_c0_seq1
GO:0003824	IEA	comp1991283_c0_seq1
GO:0030246	IEA	comp1991392_c0_seq1
GO:0030246	IEA	comp1991454_c0_seq1
GO:0005515	IEA	comp1991738_c0_seq1
GO:0003677	IEA	comp1992404_c1_seq1
GO:0003887	IEA	comp1992404_c1_seq1
GO:0006260	IEA	comp1992404_c1_seq1
GO:0003676	IEA	comp1992404_c1_seq1
GO:0006139	IEA	comp1992404_c1_seq1
GO:0008408	IEA	comp1992404_c1_seq1
GO:0003676	IEA	comp1992593_c0_seq1
GO:0005524	IEA	comp1992593_c0_seq1
GO:0035091	IEA	comp1993138_c0_seq1
GO:0005488	IEA	comp1993516_c0_seq1
GO:0004930	IEA	comp1993868_c0_seq1
GO:0007186	IEA	comp1993868_c0_seq1
GO:0016021	IEA	comp1993868_c0_seq1
GO:0003824	IEA	comp1994051_c0_seq1
GO:0008152	IEA	comp1994051_c0_seq1
GO:0046872	IEA	comp1995150_c0_seq1
GO:0016714	IEA	comp1995512_c0_seq1
GO:0055114	IEA	comp1995512_c0_seq1
GO:0003896	IEA	comp1995908_c0_seq1
GO:0004386	IEA	comp1995908_c0_seq1
GO:0008270	IEA	comp1995908_c0_seq1
GO:0003677	IEA	comp1996471_c0_seq1
GO:0015667	IEA	comp1996471_c0_seq1
GO:0090124	IEA	comp1996471_c0_seq1
GO:0004332	IEA	comp1996768_c0_seq1
GO:0006096	IEA	comp1996768_c0_seq1
GO:0004252	IEA	comp1997046_c0_seq1
GO:0006508	IEA	comp1997046_c0_seq1
GO:0000160	IEA	comp1997335_c0_seq1
GO:0016310	IEA	comp1997335_c0_seq1
GO:0016772	IEA	comp1997335_c0_seq1
GO:0016021	IEA	comp1997790_c0_seq1
GO:0005524	IEA	comp1997923_c0_seq1
GO:0003887	IEA	comp1998274_c0_seq1
GO:0006260	IEA	comp1998274_c0_seq1
GO:0008408	IEA	comp1998274_c0_seq1
GO:0009360	IEA	comp1998274_c0_seq1
GO:0003677	IEA	comp1998274_c0_seq1
GO:0005215	IEA	comp1998595_c0_seq1
GO:0006810	IEA	comp1998595_c0_seq1
GO:0016020	IEA	comp1998595_c0_seq1
GO:0005524	IEA	comp1999836_c0_seq1
GO:0019538	IEA	comp1999836_c0_seq1
GO:0007049	IEA	comp1999904_c0_seq1
GO:0016538	IEA	comp1999904_c0_seq1
GO:0005515	IEA	comp2001605_c0_seq1
GO:0035556	IEA	comp2001605_c0_seq1
GO:0003677	IEA	comp2001652_c0_seq1
GO:0003887	IEA	comp2001652_c0_seq1
GO:0006260	IEA	comp2001652_c0_seq1
GO:0006261	IEA	comp2001652_c0_seq1
GO:0004386	IEA	comp2001838_c0_seq1
GO:0005524	IEA	comp2001838_c0_seq1
GO:0005524	IEA	comp2002314_c0_seq1
GO:0016887	IEA	comp2002314_c0_seq1
GO:0006886	IEA	comp2002813_c0_seq2
GO:0006888	IEA	comp2002813_c0_seq2
GO:0030127	IEA	comp2002813_c0_seq2
GO:0006886	IEA	comp2002813_c1_seq1
GO:0006888	IEA	comp2002813_c1_seq1
GO:0030127	IEA	comp2002813_c1_seq1
GO:0008270	IEA	comp2002813_c1_seq1
GO:0005515	IEA	comp2003439_c0_seq1
GO:0005975	IEA	comp2003585_c0_seq1
GO:0016901	IEA	comp2003585_c0_seq1
GO:0048038	IEA	comp2003585_c0_seq1
GO:0003824	IEA	comp2003585_c0_seq1
GO:0043565	IEA	comp2004276_c0_seq1
GO:0003677	IEA	comp2004276_c0_seq1
GO:0003677	IEA	comp2004487_c0_seq1
GO:0000786	IEA	comp2004487_c0_seq1
GO:0005634	IEA	comp2004487_c0_seq1
GO:0046982	IEA	comp2004487_c0_seq1
GO:0015992	IEA	comp2005361_c0_seq1
GO:0016471	IEA	comp2005361_c0_seq1
GO:0016820	IEA	comp2005361_c0_seq1
GO:0055114	IEA	comp2005948_c0_seq1
GO:0008270	IEA	comp2005948_c0_seq1
GO:0016491	IEA	comp2005948_c0_seq1
GO:0003735	IEA	comp2006101_c0_seq1
GO:0005622	IEA	comp2006101_c0_seq1
GO:0005840	IEA	comp2006101_c0_seq1
GO:0006412	IEA	comp2006101_c0_seq1
GO:0003735	IEA	comp2006337_c0_seq1
GO:0005840	IEA	comp2006337_c0_seq1
GO:0006412	IEA	comp2006337_c0_seq1
GO:0006621	IEA	comp2006945_c0_seq1
GO:0016021	IEA	comp2006945_c0_seq1
GO:0046923	IEA	comp2006945_c0_seq1
GO:0006310	IEA	comp2007554_c0_seq1
GO:0006260	IEA	comp2007673_c0_seq1
GO:0008408	IEA	comp2007673_c0_seq1
GO:0016539	IEA	comp2007673_c0_seq1
GO:0003723	IEA	comp2007861_c0_seq1
GO:0003676	IEA	comp2007861_c0_seq1
GO:0004252	IEA	comp2007875_c0_seq2
GO:0006508	IEA	comp2007875_c0_seq2
GO:0003755	IEA	comp2008211_c0_seq1
GO:0006457	IEA	comp2008211_c0_seq1
GO:0000413	IEA	comp2008211_c0_seq1
GO:0005576	IEA	comp2008259_c0_seq1
GO:0006030	IEA	comp2008259_c0_seq1
GO:0008061	IEA	comp2008259_c0_seq1
GO:0004519	IEA	comp2008277_c0_seq1
GO:0004129	IEA	comp2008730_c0_seq1_contamination
GO:0055114	IEA	comp2008730_c0_seq1_contamination
GO:0005506	IEA	comp2008730_c0_seq1_contamination
GO:0009055	IEA	comp2008730_c0_seq1_contamination
GO:0009060	IEA	comp2008730_c0_seq1_contamination
GO:0016021	IEA	comp2008730_c0_seq1_contamination
GO:0020037	IEA	comp2008730_c0_seq1_contamination
GO:0006231	IEA	comp2008926_c0_seq1
GO:0050660	IEA	comp2008926_c0_seq1
GO:0050797	IEA	comp2008926_c0_seq1
GO:0005198	IEA	comp2009674_c0_seq1
GO:0006886	IEA	comp2009674_c0_seq1
GO:0016192	IEA	comp2009674_c0_seq1
GO:0030117	IEA	comp2009674_c0_seq1
GO:0000150	IEA	comp2009735_c0_seq1
GO:0003677	IEA	comp2009735_c0_seq1
GO:0006310	IEA	comp2009735_c0_seq1
GO:0003735	IEA	comp2010196_c0_seq1_contamination
GO:0006412	IEA	comp2010196_c0_seq1_contamination
GO:0015934	IEA	comp2010196_c0_seq1_contamination
GO:0005622	IEA	comp2010196_c0_seq1_contamination
GO:0005840	IEA	comp2010196_c0_seq1_contamination
GO:0003677	IEA	comp2010283_c0_seq1
GO:0006310	IEA	comp2010283_c0_seq1
GO:0015074	IEA	comp2010283_c0_seq1
GO:0008270	IEA	comp2010494_c0_seq1
GO:0016409	IEA	comp2010494_c0_seq1
GO:0005215	IEA	comp2010507_c1_seq1
GO:0006810	IEA	comp2010507_c1_seq1
GO:0005198	IEA	comp2010719_c0_seq1
GO:0019028	IEA	comp2010719_c0_seq1
GO:0005764	IEA	comp2011070_c0_seq1
GO:0006665	IEA	comp2011070_c0_seq1
GO:0006629	IEA	comp2011070_c0_seq1
GO:0003735	IEA	comp2013114_c0_seq1
GO:0006412	IEA	comp2013114_c0_seq1
GO:0015935	IEA	comp2013114_c0_seq1
GO:0005840	IEA	comp2013114_c0_seq1
GO:0003735	IEA	comp2013328_c0_seq1
GO:0005840	IEA	comp2013328_c0_seq1
GO:0006412	IEA	comp2013328_c0_seq1
GO:0003735	IEA	comp2014311_c0_seq1
GO:0005622	IEA	comp2014311_c0_seq1
GO:0005840	IEA	comp2014311_c0_seq1
GO:0006412	IEA	comp2014311_c0_seq1
GO:0015935	IEA	comp2014311_c0_seq1
GO:0016491	IEA	comp2014952_c1_seq1
GO:0055114	IEA	comp2014952_c1_seq1
GO:0071949	IEA	comp2014952_c1_seq1
GO:0006520	IEA	comp2016253_c0_seq1
GO:0030170	IEA	comp2016253_c0_seq1
GO:0005515	IEA	comp2016467_c0_seq1
GO:0009055	IEA	comp2017840_c0_seq1
GO:0015035	IEA	comp2017840_c0_seq1
GO:0045454	IEA	comp2017840_c0_seq1
GO:0003677	IEA	comp2017894_c0_seq1
GO:0006306	IEA	comp2017894_c0_seq1
GO:0008170	IEA	comp2017894_c0_seq1
GO:0003677	IEA	comp2018561_c0_seq1
GO:0003918	IEA	comp2018561_c0_seq1
GO:0005524	IEA	comp2018561_c0_seq1
GO:0006265	IEA	comp2018561_c0_seq1
GO:0003676	IEA	comp2018684_c0_seq1
GO:0003676	IEA	comp2018835_c1_seq1
GO:0000166	IEA	comp2018956_c0_seq1
GO:0004820	IEA	comp2018956_c0_seq1
GO:0005524	IEA	comp2018956_c0_seq1
GO:0005737	IEA	comp2018956_c0_seq1
GO:0006426	IEA	comp2018956_c0_seq1
GO:0004612	IEA	comp2021089_c0_seq1
GO:0005524	IEA	comp2021089_c0_seq1
GO:0006094	IEA	comp2021089_c0_seq1
GO:0004611	IEA	comp2021089_c0_seq1
GO:0017076	IEA	comp2021089_c0_seq1
GO:0003824	IEA	comp2021632_c0_seq2
GO:0030976	IEA	comp2021632_c0_seq2
GO:0000287	IEA	comp2021632_c0_seq2
GO:0008191	IEA	comp2022778_c0_seq1
GO:0005515	IEA	comp2022778_c0_seq1
GO:0005515	IEA	comp2023065_c0_seq1
GO:0005524	IEA	comp2023139_c1_seq1
GO:0016787	IEA	comp2023139_c1_seq1
GO:0008745	IEA	comp2024308_c0_seq1
GO:0009253	IEA	comp2024308_c0_seq1
GO:0008270	IEA	comp2024308_c0_seq1
GO:0004298	IEA	comp2024774_c0_seq1
GO:0005839	IEA	comp2024774_c0_seq1
GO:0051603	IEA	comp2024774_c0_seq1
GO:0016021	IEA	comp2024886_c0_seq1
GO:0016021	IEA	comp2024886_c2_seq1
GO:0008830	IEA	comp2025195_c0_seq1
GO:0006479	IEA	comp2025312_c1_seq1
GO:0008168	IEA	comp2025312_c1_seq1
GO:0004519	IEA	comp2025898_c0_seq1
GO:0006323	IEA	comp2025957_c0_seq1
GO:0003677	IEA	comp2026667_c0_seq1
GO:0005524	IEA	comp2026667_c0_seq1
GO:0016787	IEA	comp2026667_c0_seq1
GO:0006231	IEA	comp2027482_c0_seq1
GO:0050660	IEA	comp2027482_c0_seq1
GO:0050797	IEA	comp2027482_c0_seq1
GO:0017148	IEA	comp2028456_c0_seq1
GO:0030598	IEA	comp2028456_c0_seq1
GO:0005515	IEA	comp2029028_c0_seq1
GO:0005518	IEA	comp2029028_c0_seq1
GO:0005518	IEA	comp2029028_c1_seq1
GO:0005515	IEA	comp2029028_c1_seq1
GO:0004484	IEA	comp2029119_c0_seq1
[truncated: 41,813 more rows]
