# Supplementary material for: Combined transcriptome and proteome profiling reveals specific molecular brain signatures for sex, maturation and circalunar clock phase
Source: eLife. 2019 Feb 15;8:e41556. doi: 10.7554/eLife.41556 (PMC6377233; doi:10.7554/eLife.41556)
Supplement: Figure 3—source data 6. — This file contains DESeq2-EdgeR rank sums for predicted DETs for all 14 comparision made plus the all maturation rank sum predictions. Each comparison is contained within a separate tab. Note that while DESeq2 calculates the log2 fold change as A/B; EdgeR calculates the log2 fold change as B/A. log2FoldChange: DESeq2; log2FC: EdgeR; padj: BH-adjusted p-value DESeq2; FDR: BH-adjusted p-value EdgeR. [file elife-41556-fig3-data6.xlsx]

## Sheet: IM_NM vs PM_NM_Female
	log2FoldChange	padj	logFC	FDR	count.padj	count.FDR	rank.sum
comp2274374_c0_seq4	-4.18616	9.14356e-24	4.52444	1.10931e-16	1	1	2
comp2269871_c0_seq1	-5.10095	6.41207e-13	6.47861	2.15737e-08	2	3	5
comp2247380_c0_seq1	-4.05061	7.62465e-12	4.84541	1.18854e-08	4	2	6
comp2273016_c0_seq4	-4.87072	4.24549e-12	6.15572	3.55207e-08	3	4	7
comp2259130_c0_seq2	-4.11638	2.42244e-10	4.87209	7.4928e-07	5	5	10
comp2267127_c0_seq1	-2.791	7.89385e-08	3.10827	5.34692e-06	6	7	13
comp2272964_c0_seq1	-2.91162	2.86256e-07	3.26941	5.02301e-06	9	6	15
comp2226460_c0_seq1	-4.28931	8.48176e-08	5.8736	2.00803e-05	7	9	16
comp2252042_c0_seq1	-2.0596	1.12869e-07	2.19751	7.4328e-05	8	11	19
comp2267260_c0_seq1	-2.45245	9.97489e-06	2.74027	8.67357e-06	12	8	20
comp2259229_c0_seq1	-3.07939	9.97489e-06	3.65337	9.37103e-05	11	13	24
comp2279899_c0_seq1	-3.75392	1.75701e-06	4.68673	0.0001507	10	14	24
comp2278332_c0_seq1	-1.87494	9.97489e-06	2.01026	7.4328e-05	14	12	26
comp2277164_c0_seq2	-2.41655	1.55096e-05	2.71733	2.10789e-05	17	10	27
comp2258476_c0_seq2	-3.0259	1.7062e-05	3.68646	0.000167947	18	16	34
comp2276586_c0_seq3	-3.04491	1.7062e-05	3.64609	0.0001507	20	15	35
comp2239753_c0_seq1	-3.04936	1.35385e-05	3.63382	0.000236297	15	20	35
comp2261851_c1_seq1	-1.78367	1.7062e-05	1.91555	0.000188262	19	18	37
comp2236094_c0_seq1	-2.39249	1.40503e-05	2.63716	0.000326998	16	21	37
comp2263164_c1_seq3	-2.45859	3.92813e-05	2.78026	0.000182889	27	17	44
comp2246635_c0_seq1	-2.38564	3.51226e-05	2.67616	0.000193385	25	19	44
comp2276181_c0_seq4	-1.7946	3.04675e-05	1.94295	0.000833536	24	26	50
comp2255776_c1_seq1	-3.01854	3.73933e-05	3.63961	0.000625713	26	25	51
comp2277462_c0_seq1	-1.79575	9.97489e-06	1.9077	0.00257687	13	39	52
comp2269413_c0_seq1	-1.9358	0.000235081	2.14299	0.000390767	31	22	53
comp2258284_c0_seq4	-2.38211	0.000238578	2.69547	0.000440921	32	23	55
comp2267586_c4_seq1	2.60778	2.92798e-05	-2.86399	0.00200462	23	35	58
comp2276855_c0_seq1	-1.47684	2.37579e-05	1.58109	0.00275047	22	40	62
comp2274631_c0_seq3	-2.22448	0.000271559	2.49779	0.000928854	35	28	63
comp2276498_c0_seq1	-2.40757	0.000304549	2.74192	0.000477982	42	24	66
comp2257660_c0_seq2	-2.02503	0.000212337	2.22043	0.00200462	30	36	66
comp2268991_c0_seq1	-3.18988	0.000183874	4.03697	0.00233445	29	38	67
comp2273034_c0_seq1	-2.01924	0.000304549	2.24491	0.000883322	41	27	68
comp2279447_c0_seq1	-3.17547	0.00029701	4.31731	0.00141839	37	32	69
comp2276636_c0_seq3	-1.70157	4.15413e-05	1.80152	0.00275047	28	41	69
comp2269080_c0_seq1	-2.49436	0.000346941	2.92312	0.000928854	44	29	73
comp2265751_c0_seq4	-2.20669	0.000967169	2.63672	0.000928854	50	30	80
comp2276498_c2_seq1	-2.27861	0.000618116	2.55438	0.00195753	47	34	81
comp2259749_c0_seq5	-1.50013	2.37579e-05	1.57738	0.00731308	21	60	81
comp2274713_c1_seq7	-2.0322	0.00100656	2.30815	0.000928854	52	31	83
comp2267060_c0_seq1	-1.76173	0.000304549	1.89267	0.00455102	39	44	83
comp2277499_c0_seq2	-1.63341	0.00106399	1.77639	0.00141839	54	33	87
comp2267687_c0_seq2	-1.90743	0.000304549	2.07257	0.0049538	40	47	87
comp2278107_c0_seq27	-1.56976	0.000271559	1.67719	0.00555789	36	51	87
comp2257701_c0_seq1	-1.91439	0.000488516	2.0886	0.00331832	46	42	88
comp2254419_c0_seq1	-1.43688	0.000320119	1.52445	0.00473086	43	45	88
comp2254542_c0_seq1	-2.68552	0.00100656	3.24603	0.00484323	51	46	97
comp1935108_c0_seq1	-1.49202	0.000271559	1.58646	0.00826784	34	63	97
comp2236190_c0_seq1	-2.82685	0.000488516	3.46552	0.00558681	45	53	98
comp2276667_c0_seq4	-1.41251	0.000260685	1.49945	0.0116575	33	69	102
comp2244049_c0_seq3	-2.98678	0.000812995	3.89081	0.00694057	48	57	105
comp2274934_c0_seq9	-1.43455	0.00133989	1.53806	0.00546201	57	50	107
comp2262931_c0_seq2	-3.19448	0.00275454	5.60727	0.00218716	71	37	108
comp2256595_c0_seq1	-2.56496	0.00133989	3.068	0.00603947	56	54	110
comp2133746_c1_seq1	-2.75494	0.000870986	3.3997	0.0080367	49	61	110
comp2275532_c0_seq1	-1.87364	0.0026213	2.09388	0.00381653	69	43	112
comp2235779_c0_seq1	-2.33101	0.0023	2.77072	0.00664922	62	56	118
comp2262619_c1_seq2	-1.70587	0.00150636	1.86712	0.00725528	59	59	118
comp2276461_c0_seq7	-1.76041	0.0026213	1.92799	0.00514076	70	49	119
comp2250456_c0_seq1	-2.82586	0.00104966	3.48619	0.0106394	53	66	119
comp2263067_c0_seq4	-1.62939	0.0026213	1.77068	0.00724441	67	58	125
comp2265661_c0_seq2	-1.23486	0.000304549	1.31584	0.0138727	38	87	125
comp2221142_c0_seq1	-2.05913	0.00300593	2.31097	0.00656429	74	55	129
comp2268249_c0_seq4	2.20725	0.00280909	-2.44859	0.0108756	73	67	140
comp2259529_c0_seq1	-1.62169	0.00557016	1.78194	0.00555789	90	52	142
comp2251605_c0_seq1	-2.21227	0.00589205	2.61427	0.00507918	96	48	144
comp2261689_c0_seq1	-1.83432	0.00278779	2.00662	0.0127853	72	73	145
comp2265878_c0_seq2	-1.68742	0.0036315	1.8628	0.00946042	81	65	146
comp2267132_c0_seq2	-1.87387	0.0026213	2.09408	0.0129326	68	78	146
comp2260220_c0_seq4	2.36014	0.0026213	-2.69712	0.0138297	66	82	148
comp2236689_c0_seq1	-2.1993	0.00364968	2.61539	0.0125648	82	72	154
comp2265663_c1_seq31	-1.53468	0.00576036	1.67952	0.00922217	93	64	157
comp2252193_c0_seq2	-1.73386	0.00541482	1.90897	0.0108756	89	68	157
comp2271544_c0_seq1	-1.55617	0.00387334	1.70163	0.0127853	83	74	157
comp2273455_c0_seq2	-1.22586	0.00113335	1.29889	0.0187148	55	106	161
comp2279863_c0_seq1	-2.79801	0.00404288	3.86998	0.0137216	85	80	165
comp2262943_c0_seq1	-2.68306	0.00330669	3.32268	0.0159391	76	92	168
comp2265327_c0_seq1	-1.86687	0.00321049	2.0876	0.0160338	75	93	168
comp2269996_c0_seq1	-1.79658	0.0062946	1.99637	0.0116575	100	70	170
comp2274999_c0_seq4	-1.82863	0.00940734	2.10814	0.0080367	113	62	175
comp2142040_c0_seq1	-2.41984	0.00755863	3.04789	0.012141	105	71	176
comp2248673_c0_seq2	2.72608	0.00430392	-3.74242	0.0148819	88	89	177
comp2231262_c0_seq2	-1.82455	0.00348043	2.04064	0.0170561	79	98	177
comp2198403_c0_seq2	-1.51374	0.0026213	1.64729	0.0217107	65	112	177
comp2259397_c0_seq12	-1.9042	0.00238708	2.19285	0.0217552	64	113	177
comp2245335_c0_seq1	-2.3689	0.00715521	2.89124	0.0127853	104	75	179
comp2276498_c1_seq1	-2.18582	0.00629442	2.5129	0.013839	98	86	184
comp2271881_c0_seq1	-2.0041	0.00576036	2.30529	0.0148819	94	90	184
comp2251338_c0_seq8	-1.463	0.00205264	1.55884	0.0267174	61	126	187
comp2279369_c0_seq1	-2.44129	0.00557016	3.03233	0.017696	92	102	194
comp2260026_c0_seq1	-2.13834	0.00422871	2.43196	0.0190505	87	107	194
comp2264311_c1_seq1	-1.90626	0.0100701	2.17375	0.0138297	118	83	201
comp2254460_c0_seq1	-1.95493	0.00422871	2.22694	0.0228411	86	115	201
gnl|Pdu_trscr_assembly_1|335847	-1.62467	0.00330669	1.75316	0.0260997	77	124	201
comp1195281_c0_seq2	-1.64836	0.00145271	1.7937	0.0310293	58	143	201
comp2244553_c1_seq1	-2.21564	0.0108986	2.68764	0.0138297	121	84	205
comp2252994_c0_seq2	-2.00644	0.00684382	2.30582	0.0176968	102	104	206
comp2258861_c0_seq2	-2.30637	0.0128103	3.00386	0.0127853	132	76	208
comp2270119_c0_seq15	-1.68748	0.0108357	1.86654	0.0148417	120	88	208
comp2262137_c0_seq3	1.85643	0.0123162	-2.03468	0.0137216	129	81	210
comp2258100_c0_seq2	-2.33502	0.00956524	2.87084	0.0170374	115	97	212
gnl|Pdu_trscr_assembly_1|263843	-1.80407	0.0123162	2.04125	0.0138297	131	85	216
comp2199649_c0_seq2	-1.90991	0.00956524	2.16258	0.017696	114	103	217
comp2276667_c1_seq1	-1.81416	0.00861358	2.04242	0.0200998	111	109	220
comp2229224_c0_seq1	1.88134	0.0036315	-2.06034	0.0307335	80	140	220
comp2268784_c1_seq20	-1.32069	0.00793671	1.43042	0.0238013	106	117	223
comp2264027_c0_seq3	-1.70774	0.0108986	1.89868	0.0177752	122	105	227
comp2266735_c0_seq5	-1.48	0.0062946	1.59304	0.0273434	99	130	229
comp2216329_c0_seq2	2.70426	0.00589205	-3.48555	0.0277125	95	134	229
comp2266374_c0_seq1	-1.91877	0.0143938	2.21928	0.0156144	139	91	230
comp2256237_c0_seq1	-2.22435	0.0136362	2.75122	0.0160338	136	94	230
comp2221747_c1_seq1	-2.62596	0.00641274	3.38682	0.0273434	101	131	232
comp2244052_c0_seq1	-2.53365	0.0174011	4.73594	0.0127853	157	77	234
comp2037149_c0_seq1	-1.97421	0.0167471	2.33801	0.0132377	155	79	234
comp2247744_c0_seq2	1.43043	0.00347023	-1.45265	0.0353568	78	156	234
comp2267765_c0_seq1	-1.80017	0.0149825	2.04286	0.0160338	143	95	238
comp2275560_c0_seq10	-1.23361	0.00230177	1.28517	0.0461597	63	178	241
comp2272093_c0_seq1	-1.1937	0.0117887	1.29595	0.0238013	126	118	244
comp2251281_c0_seq2	-2.39122	0.0128766	3.34668	0.0216119	134	111	245
comp2275820_c0_seq6	-1.16967	0.00956524	1.25686	0.0273434	116	132	248
comp2277150_c1_seq4	-1.60085	0.0161593	1.80005	0.0170561	150	99	249
comp2269532_c0_seq13	-2.18111	0.0166243	2.65305	0.0167101	154	96	250
comp2257264_c1_seq1	-1.50576	0.0136362	1.67137	0.0238013	137	119	256
comp2272774_c0_seq2	-1.75949	0.0123162	1.99744	0.0271233	130	127	257
comp1194173_c0_seq1	-2.67155	0.00861358	3.61195	0.035802	108	158	266
comp2139301_c0_seq1	-2.58854	0.00874352	3.37882	0.035802	112	159	271
comp2251960_c0_seq1	2.1948	0.00981095	-2.53425	0.035802	117	160	277
comp2138099_c0_seq1	-1.79493	0.0244423	2.06662	0.0174364	182	100	282
comp2065624_c0_seq3	-2.20934	0.0195576	2.73571	0.0202739	172	110	282
comp2268292_c0_seq2	-1.98411	0.0194297	2.35956	0.0231481	170	116	286
comp2257559_c1_seq2	-1.94787	0.0192205	2.28266	0.024746	165	122	287
comp2274417_c0_seq2	-1.56665	0.0194297	1.74045	0.0238013	171	120	291
comp2274900_c0_seq10	-1.39811	0.0149825	1.51365	0.0329385	144	147	291
comp2272507_c0_seq3	-1.87792	0.0264405	2.22248	0.0174364	192	101	293
comp2257713_c0_seq1	-1.22426	0.00629442	1.30899	0.0557843	97	196	293
comp2241498_c0_seq2	-1.9834	0.0234787	2.37849	0.0217552	180	114	294
comp2267155_c0_seq2	-1.29072	0.0161593	1.39228	0.0329385	149	148	297
comp2273207_c0_seq5	-1.41068	0.0195576	1.5641	0.0267134	173	125	298
comp2274603_c0_seq1	-1.59415	0.0264405	1.80191	0.0195399	193	108	301
comp1194334_c0_seq1	-1.29657	0.0165544	1.39219	0.0329385	152	149	301
comp2254913_c0_seq2	-2.04926	0.0147044	2.38723	0.0381762	141	163	304
comp2267040_c0_seq2	-1.92752	0.0192205	2.2429	0.0307335	166	141	307
comp2259598_c0_seq4	-2.62399	0.0147044	3.61318	0.0400605	142	166	308
comp2255351_c1_seq2	-1.65957	0.00848596	1.85052	0.0561806	107	202	309
comp2265229_c0_seq2	-1.81627	0.0217644	2.05991	0.0307175	176	139	315
comp2268904_c0_seq2	-1.74782	0.0244967	2.00747	0.0273434	183	133	316
comp2277832_c2_seq4	-1.45086	0.0167659	1.60073	0.0376638	156	162	318
comp2276603_c2_seq11	-1.75485	0.028389	2.04413	0.0242094	198	121	319
comp2269443_c0_seq1	-2.39642	0.0131584	2.91445	0.0524161	135	186	321
comp2266589_c0_seq3	-1.46284	0.0174011	1.58328	0.0400605	158	167	325
comp2252294_c0_seq3	-2.38686	0.0264405	3.233	0.029667	190	137	327
comp2277661_c0_seq18	-1.03827	0.00404288	1.10196	0.0720585	84	245	329
comp2254348_c0_seq1	-1.59106	0.0110363	1.75193	0.0574113	123	208	331
comp2269593_c0_seq3	-1.3485	0.0289957	1.50064	0.0271233	204	128	332
comp2271448_c1_seq3	-1.57692	0.0230786	1.74185	0.0331757	178	154	332
gnl|Pdu_trscr_assembly_1|19790	-1.14796	0.00684382	1.23335	0.0640375	103	229	332
comp2265351_c0_seq1	-1.39851	0.0260812	1.56016	0.0310293	189	144	333
comp2257559_c0_seq1	-2.02313	0.0193067	2.38796	0.0413711	169	170	339
comp2258896_c0_seq1	-2.64012	0.0165721	3.63528	0.0524675	153	187	340
gnl|Pdu_trscr_assembly_1|1043	-1.35595	0.0278879	1.504	0.0310293	197	145	342
comp2254643_c0_seq2	-1.35781	0.0110363	1.45144	0.0590037	124	219	343
comp2261362_c0_seq2	-1.65173	0.0322503	1.85631	0.0277125	210	135	345
comp2273312_c0_seq15	-1.44218	0.0192205	1.56623	0.04759	167	179	346
comp2262017_c0_seq2	-1.47062	0.0180177	1.59015	0.0525888	160	188	348
comp2267488_c0_seq1	-2.5592	0.0163005	3.41914	0.0557843	151	197	348
comp2261589_c0_seq1	-1.62471	0.0144408	1.804	0.0574113	140	209	349
comp2251422_c0_seq2	-1.39433	0.00861358	1.51238	0.070928	109	242	351
comp2266186_c0_seq8	-1.54674	0.0264405	1.74624	0.037065	191	161	352
comp2255199_c0_seq1	2.82021	0.0122948	-4.06615	0.0625921	127	227	354
comp2261576_c0_seq2	-1.61077	0.0391563	1.81685	0.0271233	228	129	357
comp2263897_c0_seq7	2.31255	0.0234317	-2.82546	0.0514481	179	184	363
comp2276902_c0_seq7	-1.32674	0.0192205	1.43638	0.0552974	168	195	363
comp2216604_c0_seq2	2.69818	0.0157417	-3.86052	0.0585835	145	218	363
comp2275975_c0_seq1	-1.55719	0.0340658	1.76755	0.0329385	217	150	367
comp2251922_c0_seq3	1.80107	0.0161593	-1.97128	0.0590037	148	220	368
comp2243178_c0_seq2	-1.60684	0.0142554	1.80272	0.0697082	138	240	378
comp2214237_c0_seq1	-1.65237	0.0335619	1.88762	0.0381762	215	164	379
comp2235159_c0_seq1	2.56237	0.0254388	-3.73675	0.0549519	187	193	380
comp2274415_c0_seq2	-1.21986	0.0244967	1.31901	0.0557843	184	198	382
comp2268857_c0_seq2	-1.84643	0.0455855	2.18419	0.0307335	242	142	384
comp1769718_c0_seq1	-1.61421	0.0422636	1.83748	0.0310293	239	146	385
comp2272798_c0_seq1	-1.25092	0.0115329	1.3667	0.0758884	125	262	387
comp2268389_c0_seq1	-0.997406	0.00153141	NA	NA	60	330	390
comp2195212_c0_seq1	-2.05055	0.0326197	2.5067	0.0489003	212	180	392
comp2269417_c0_seq1	-1.34524	0.0157631	1.44093	0.0720585	147	246	393
comp2185796_c0_seq1	-2.63571	0.0326197	4.929	0.0503958	211	183	394
comp2254641_c1_seq1	-1.44973	0.0370334	1.60312	0.0420892	225	174	399
comp2266834_c0_seq1	-2.04314	0.0309885	2.45053	0.0549519	208	194	402
comp2262980_c0_seq1	-1.89966	0.0414714	2.24014	0.0410429	234	169	403
comp2269775_c0_seq5	-1.92382	0.0285552	2.2599	0.0561806	200	203	403
comp1975390_c0_seq1	-1.42658	0.0249561	1.55088	0.0590037	185	221	406
comp2272039_c0_seq1	-1.40584	0.0415595	1.55383	0.0432588	236	175	411
comp2272620_c1_seq2	-1.69306	0.0186832	1.88961	0.0726587	161	250	411
comp2270547_c0_seq3	-1.43738	0.0243974	1.59232	0.065424	181	232	413
comp2222975_c0_seq1	2.42957	0.0209601	-3.09195	0.0718416	174	244	418
comp2269459_c0_seq2	-1.52395	0.0518255	1.72984	0.0354346	262	157	419
comp2229085_c0_seq1	-1.85133	0.025135	2.1553	0.0696112	186	235	421
comp1981028_c0_seq1	-1.41332	0.0128766	1.50868	0.0876142	133	288	421
comp2277608_c0_seq2	-1.03506	0.00557016	NA	NA	91	331	422
comp2195994_c0_seq1	-1.90638	0.0326197	2.22538	0.0574113	213	210	423
comp2254440_c0_seq1	1.44036	0.0108357	-1.50646	0.0924097	119	305	424
comp2278328_c1_seq1	-1.11289	0.0277688	1.20988	0.0640375	196	230	426
comp2228189_c0_seq2	-2.00854	0.0309885	2.46919	0.0590037	207	222	429
comp2201951_c0_seq1	2.72429	0.021488	-4.34858	0.0744629	175	254	429
comp2270565_c0_seq2	-1.00056	0.00861358	1.06345	0.0992241	110	327	437
comp2271527_c3_seq2	-1.63593	0.0384082	1.8683	0.0574113	227	211	438
comp2254544_c0_seq2	-1.86247	0.0415595	2.17931	0.0561806	235	204	439
comp2240664_c0_seq1	-1.70339	0.0526183	1.98109	0.0489003	263	181	444
comp2272842_c1_seq2	-1.44347	0.0434298	1.62296	0.0570648	241	207	448
comp2275240_c0_seq5	2.34995	0.0311731	-3.02449	0.0720585	209	247	456
comp2269403_c0_seq8	-1.03882	0.0308471	1.11055	0.0726587	206	251	457
comp2188826_c0_seq1	2.66363	0.0289957	-4.56733	0.0744629	202	255	457
comp2246567_c0_seq1	2.30765	0.0370334	-3.20095	0.0696112	223	236	459
comp2263011_c0_seq1	-1.48997	0.0609231	1.71688	0.0400605	292	168	460
comp2258178_c0_seq3	-1.94518	0.0532497	2.37491	0.0527984	271	189	460
comp2261740_c0_seq2	-1.46161	0.0123162	NA	NA	128	332	460
comp2274070_c0_seq1	2.09045	0.0265568	-2.52178	0.0759081	194	267	461
comp1194364_c0_seq1	1.5977	0.0575762	-1.77032	0.052151	278	185	463
comp2242943_c0_seq1	-1.75463	0.0229411	1.97063	0.0865568	177	286	463
comp2259573_c0_seq1	1.81709	0.0563506	-2.12834	0.0544483	276	191	467
comp2139879_c0_seq2	-2.00833	0.0363686	2.47134	0.0744629	221	256	477
comp2254845_c0_seq2	-1.68936	0.0285552	1.92792	0.0804011	199	278	477
comp2221079_c1_seq1	2.1374	0.0289957	-2.62388	0.0790691	203	275	478
comp2245403_c1_seq1	2.34184	0.0594342	-3.63661	0.0527984	289	190	479
comp2269146_c0_seq1	-0.992652	0.0157417	NA	NA	146	333	479
comp2243922_c0_seq1	-1.72955	0.0286681	1.95924	0.0820066	201	280	481
comp2260931_c0_seq2	-1.80874	0.0379671	2.14371	0.0744629	226	257	483
comp2274429_c0_seq1	-1.37441	0.0630273	1.52398	0.0489003	304	182	486
comp2275034_c0_seq1	2.30628	0.0255347	-2.81075	0.0889264	188	299	487
gnl|Pdu_trscr_assembly_1|14372	-1.52547	0.0603539	1.7728	0.0557843	290	199	489
comp2267342_c0_seq3	1.35429	0.0177448	NA	NA	159	334	493
comp2270482_c0_seq4	1.10773	0.0187066	NA	NA	162	335	497
comp2272847_c1_seq1	-2.1241	0.0326197	2.61905	0.0852175	214	284	498
comp2166111_c0_seq1	2.77436	0.0192205	NA	NA	163	336	499
comp2262142_c0_seq2	-1.77284	0.0630273	2.08546	0.0557843	301	200	501
comp2221749_c0_seq2	-0.666373	0.0192205	NA	NA	164	337	501
comp2269845_c0_seq3	-1.4236	0.0470929	1.5974	0.0744629	248	258	506
comp2254253_c1_seq2	1.94521	0.0266563	-2.23699	0.0941583	195	312	507
comp2275952_c0_seq1	-1.88927	0.0477822	2.26433	0.0746698	251	261	512
comp2274258_c0_seq1	2.17559	0.0418103	-2.85358	0.0820066	237	281	518
comp2240351_c0_seq2	-1.41655	0.0620451	1.56992	0.0590037	296	223	519
comp2239053_c0_seq1	-1.68329	0.0478936	1.98422	0.0783055	252	270	522
comp2252728_c0_seq3	-1.74064	0.0650268	2.04659	0.0574113	312	212	524
comp2199263_c0_seq2	1.57523	0.0408125	-1.67579	0.0881026	233	296	529
comp2273403_c0_seq2	-1.07724	0.030597	1.13956	0.0999322	205	328	533
comp2221095_c0_seq1	-1.86236	0.0685868	2.24745	0.0574113	321	213	534
comp2198805_c0_seq1	-1.57518	0.0528211	1.7962	0.0772915	266	268	534
comp2194184_c0_seq1	2.37589	0.0619508	-3.67285	0.0697082	294	241	535
comp2190011_c0_seq1	-1.84056	0.0356562	2.16287	0.0957655	218	317	535
comp2242891_c0_seq2_contamination	2.36658	0.0526183	-3.49543	0.0785179	264	272	536
comp2267356_c1_seq8	-1.15969	0.0467476	1.2489	0.0876142	247	289	536
comp2251523_c0_seq1	-1.77626	0.0575762	2.06086	0.0745882	280	260	540
comp2272423_c0_seq3	-1.68558	0.0569527	1.96759	0.0758884	277	263	540
comp1193922_c0_seq1_contamination	2.37133	0.0633402	-3.45942	0.0696112	305	237	542
gnl|Pdu_trscr_assembly_1|6033	-1.67122	0.0553831	1.96657	0.0783055	273	271	544
comp1897486_c1_seq1	2.24449	0.0456747	-2.98867	0.0929988	243	306	549
comp2235059_c0_seq1	2.35938	0.0778968	-4.68143	0.0413711	379	171	550
comp2277510_c2_seq1	-1.52485	0.0692711	1.72414	0.0590037	326	224	550
comp2240169_c0_seq2	-2.02467	0.0508626	2.52571	0.0876364	258	293	551
comp2275684_c0_seq21	-0.979922	0.0338874	NA	NA	216	338	554
comp2219987_c0_seq3	2.33169	0.0505161	-3.1556	0.0887833	257	298	555
comp2260302_c0_seq2	-1.5288	0.0556132	1.6908	0.0843216	274	283	557
comp2237367_c0_seq1	-1.25615	0.0356562	NA	NA	219	339	558
comp2254650_c0_seq2	-2.32592	0.0849029	3.97759	0.03496	405	155	560
comp2254406_c0_seq1	-1.12412	0.0362368	NA	NA	220	340	560
comp2269142_c2_seq8	-1.46633	0.0477822	1.64046	0.0949275	249	314	563
comp2239040_c0_seq1	-1.05667	0.0370334	NA	NA	222	341	563
comp2278132_c0_seq9	-1.24168	0.0718367	1.3669	0.0658848	331	233	564
comp2249401_c0_seq2	-1.26034	0.0370334	NA	NA	224	342	566
comp2259412_c0_seq3	1.78412	0.0685868	-2.10178	0.0720585	322	248	570
comp2253990_c0_seq2	-2.54038	0.0461161	3.7301	0.0991427	246	325	571
comp2272220_c0_seq5	-0.813281	0.0391563	NA	NA	229	343	572
comp2271575_c0_seq13	-1.31111	0.0755899	1.48461	0.0561806	368	205	573
comp2245053_c0_seq1	-1.43095	0.0456747	1.55311	0.0999322	244	329	573
comp2265357_c0_seq1	-1.22428	0.039653	NA	NA	230	344	574
comp2265607_c0_seq2	1.13362	0.0397676	NA	NA	231	345	576
comp2266233_c0_seq1	-1.99321	0.0756168	2.63252	0.0561806	371	206	577
comp2267592_c0_seq1	-1.21639	0.0403074	NA	NA	232	346	578
comp2256540_c0_seq2	-1.42167	0.0619508	1.59217	0.0876142	295	290	585
comp2268126_c1_seq2	-1.01904	0.0422085	NA	NA	238	347	585
comp2254237_c0_seq5	-1.4315	0.0724942	1.62669	0.070928	343	243	586
comp2270281_c0_seq1	-0.965253	0.0427994	NA	NA	240	348	588
comp2274581_c1_seq6	-0.910362	0.0456747	NA	NA	245	349	594
comp2250112_c0_seq1	-1.54	0.0732467	1.74965	0.0720585	347	249	596
comp2138762_c0_seq1	2.30098	0.0724942	-3.44445	0.0744629	337	259	596
comp2272996_c4_seq1	2.26426	0.0661241	-3.24678	0.0820066	315	282	597
comp2270901_c0_seq1	1.64557	0.0477822	NA	NA	250	350	600
comp2238675_c0_seq2	-1.62372	0.0482315	NA	NA	253	351	604
comp2245947_c0_seq1	-2.03941	0.0724942	2.68028	0.0758884	341	264	605
comp1211891_c0_seq1_contamination	2.0253	0.0487309	NA	NA	254	352	606
comp1194044_c0_seq1	1.10145	0.0489303	NA	NA	255	353	608
comp1902522_c0_seq1	NA	NA	-4.91298	0.029667	471	138	609
comp2188878_c0_seq2	2.42782	0.0497707	NA	NA	256	354	610
comp2258619_c0_seq2	-1.44169	0.0832093	1.65195	0.0574113	397	214	611
comp2272490_c0_seq11	-1.65416	0.0633402	1.91073	0.0931674	306	307	613
comp2256432_c0_seq1	1.75893	0.0513609	NA	NA	259	355	614
comp2266044_c0_seq2	-1.74597	0.0834442	2.11413	0.0581635	399	217	616
comp2228128_c0_seq1	1.25618	0.0516893	NA	NA	260	356	616
comp2249986_c0_seq5	NA	NA	-5.81449	0.0249522	494	123	617
comp2262136_c0_seq3	-0.558453	0.0516893	NA	NA	261	357	618
comp2271448_c0_seq1	-1.85656	0.0732671	2.24146	0.0785179	350	273	623
comp2272079_c0_seq3	-1.0527	0.0526183	NA	NA	265	358	623
comp2276997_c1_seq12	-1.6325	0.0849029	1.94402	0.0574113	411	215	626
comp2244422_c0_seq2	-1.55093	0.0528712	NA	NA	267	359	626
comp2099002_c0_seq1	NA	NA	-4.54227	0.0331015	475	153	628
comp2270788_c0_seq7	-1.07179	0.0529931	NA	NA	268	360	628
comp2244379_c0_seq1	NA	NA	3.9502	0.0295302	493	136	629
comp2262101_c0_seq1	1.38183	0.0530723	NA	NA	269	361	630
comp2266248_c0_seq1	0.937624	0.0530723	NA	NA	270	362	632
comp2232368_c0_seq1	2.12851	0.0552885	NA	NA	272	363	635
comp1436856_c0_seq1	2.12808	0.0557208	NA	NA	275	364	639
comp2210440_c0_seq1_contamination	1.65305	0.0575762	NA	NA	279	365	644
comp2216390_c0_seq1	2.12981	0.0734071	-2.68856	0.0876364	352	294	646
comp2269957_c0_seq3	-0.924045	0.0575762	NA	NA	281	366	647
comp2255402_c1_seq1	1.54852	0.057997	NA	NA	282	367	649
comp2278093_c0_seq2	-0.62414	0.0580206	NA	NA	283	368	651
comp2267637_c2_seq1	NA	NA	-5.61424	0.0329385	501	151	652
comp2225479_c0_seq3	-1.90226	0.0581993	NA	NA	284	369	653
comp2198096_c0_seq2	NA	NA	-4.03924	0.0433663	478	177	655
comp2233006_c0_seq1	2.1075	0.0581993	NA	NA	285	370	655
comp2265084_c0_seq1	-1.70328	0.0880945	2.03492	0.0652295	425	231	656
comp2269093_c0_seq2	-1.85652	0.0739649	2.25297	0.0890844	355	301	656
comp2271675_c0_seq2	-1.48357	0.0892165	1.71278	0.0618745	431	226	657
comp2266754_c1_seq3	-1.05201	0.0581993	NA	NA	286	371	657
comp2867815_c0_seq1	NA	NA	-5.76746	0.0329385	507	152	659
comp1194078_c0_seq1	1.20441	0.0585334	NA	NA	287	372	659
comp2231698_c1_seq1	NA	NA	-3.90013	0.0413711	489	172	661
comp2262794_c0_seq1	2.43162	0.0585334	NA	NA	288	373	661
comp2232487_c0_seq1	NA	NA	-3.46275	0.0413711	490	173	663
comp2229321_c0_seq1	NA	NA	-4.09449	0.0432588	487	176	663
comp2246896_c0_seq1	-1.5358	0.0609231	NA	NA	291	374	665
comp2268268_c1_seq1	NA	NA	-3.59487	0.0390747	502	165	667
comp2258072_c1_seq3	-1.04299	0.0617043	NA	NA	293	375	668
comp2264685_c0_seq2	-1.52249	0.0820113	1.75043	0.079519	392	277	669
comp2204510_c0_seq1	NA	NA	2.32656	0.0545649	480	192	672
comp2256299_c0_seq1	-1.5955	0.0620451	NA	NA	297	376	673
comp1177049_c0_seq1	-1.9932	0.0620659	NA	NA	298	377	675
comp2243394_c0_seq1	2.21295	0.0749234	-2.97713	0.0960306	356	321	677
comp2250815_c0_seq1	-1.94076	0.0620659	NA	NA	299	378	677
comp2186694_c0_seq1	-2.04234	0.0630273	NA	NA	300	379	679
comp2263827_c0_seq1	-0.974838	0.0630273	NA	NA	302	380	682
comp2272437_c1_seq1	1.45531	0.0630273	NA	NA	303	381	684
comp2267005_c0_seq1	-1.79651	0.0849029	2.21652	0.0790691	409	276	685
comp2253021_c0_seq2	-1.11112	0.0635794	NA	NA	307	382	689
comp2271803_c0_seq1	-0.8206	0.0645637	NA	NA	308	383	691
comp2232772_c0_seq2	NA	NA	-3.79457	0.0557843	491	201	692
comp2273280_c0_seq5	2.00701	0.0645637	NA	NA	309	384	693
comp2274985_c0_seq18	-1.39894	0.0645637	NA	NA	310	385	695
comp2239600_c0_seq1	-1.1065	0.0649842	NA	NA	311	386	697
comp2226073_c0_seq2	-1.94793	0.0823778	2.67764	0.0904274	394	304	698
comp2219057_c1_seq1	NA	NA	-4.64296	0.0574113	483	216	699
comp2227128_c0_seq1	2.30733	0.077185	-3.52194	0.0989135	376	324	700
gnl|Pdu_trscr_assembly_1|92475	2.28877	0.0658948	NA	NA	313	387	700
comp1177027_c0_seq1	-1.62773	0.0661241	NA	NA	314	388	702
comp2200363_c0_seq1	NA	NA	-5.20669	0.0590037	479	225	704
comp2266844_c0_seq4	-1.19618	0.0823782	1.31497	0.0933938	395	309	704
comp2161279_c0_seq1	NA	NA	-3.84206	0.0637104	477	228	705
comp2276033_c0_seq1	-0.786766	0.0679318	NA	NA	316	389	705
comp2240417_c0_seq1	1.44651	0.0679424	NA	NA	317	390	707
comp2237963_c0_seq1	-1.50845	0.0680362	NA	NA	318	391	709
comp2150525_c0_seq1	NA	NA	-3.68662	0.0665682	476	234	710
comp2246829_c0_seq1	2.17503	0.0680362	NA	NA	319	392	711
comp2246430_c0_seq1	-2.0701	0.0912591	3.09588	0.0758884	447	265	712
gnl|Pdu_trscr_assembly_1|202903	-1.05335	0.0680362	NA	NA	320	393	713
comp2276839_c0_seq1	-0.70109	0.0685868	NA	NA	323	394	717
comp2278218_c0_seq1	-1.21277	0.0868541	1.35538	0.0887278	422	297	719
comp2272495_c0_seq1	-0.976495	0.0690219	NA	NA	324	395	719
comp2267983_c1_seq2	2.18077	0.0692711	NA	NA	325	396	721
comp2227048_c0_seq1	NA	NA	-3.45611	0.0696112	486	238	724
comp2248412_c0_seq1	-1.15817	0.0701351	NA	NA	327	397	724
gnl|Pdu_trscr_assembly_1|16825	-0.759445	0.0703868	NA	NA	328	398	726
comp2231231_c0_seq1	NA	NA	-3.70587	0.0696112	488	239	727
comp2273980_c0_seq1	-1.71637	0.0715675	NA	NA	329	399	728
comp2262789_c0_seq1	-1.27788	0.0716074	NA	NA	330	400	730
comp2204847_c0_seq1	NA	NA	3.87618	0.0726587	481	252	733
comp2247737_c0_seq1	-1.10824	0.0720412	NA	NA	332	401	733
comp2248898_c1_seq1	2.28927	0.0720412	NA	NA	333	402	735
comp2220048_c0_seq3	NA	NA	-3.52094	0.0726587	484	253	737
comp2259222_c0_seq1	-0.973617	0.0720412	NA	NA	334	403	737
comp2014777_c0_seq1	NA	NA	-3.76464	0.0758884	472	266	738
isotig10568	1.50198	0.0910616	-1.64124	0.0880315	444	295	739
comp2260208_c0_seq1	-1.01792	0.0720505	NA	NA	335	404	739
comp2260646_c0_seq1	-1.30127	0.0720505	NA	NA	336	405	741
comp2219123_c0_seq1	-1.7012	0.0724942	NA	NA	338	406	744
comp2273129_c0_seq7	-1.96358	0.0994784	2.60534	0.0804367	467	279	746
comp2221045_c0_seq2	-1.92596	0.0724942	NA	NA	339	407	746
comp2232905_c0_seq1	-1.42142	0.0724942	NA	NA	340	408	748
comp2253152_c0_seq1	1.09981	0.0724942	NA	NA	342	409	751
comp2259145_c0_seq1	1.51965	0.0724942	NA	NA	344	410	754
comp2269280_c1_seq3	-1.01235	0.0724942	NA	NA	345	411	756
comp2271856_c0_seq4	1.88828	0.0724942	NA	NA	346	412	758
comp2276993_c0_seq6	-1.35061	0.0892165	1.52453	0.0991427	433	326	759
comp1188335_c0_seq1	NA	NA	-3.47284	0.0876142	470	291	761
comp2261423_c0_seq7	-1.14733	0.0732467	NA	NA	348	413	761
comp2269107_c0_seq1	-2.18792	0.0732467	NA	NA	349	414	763
comp2266747_c0_seq1	-1.41634	0.0952515	1.61883	0.0935559	453	311	764
comp2239650_c1_seq3	NA	NA	-3.376	0.0785179	492	274	766
comp2181096_c0_seq3	1.98456	0.0734071	NA	NA	351	415	766
comp2264246_c0_seq1	NA	NA	1.90462	0.0782372	500	269	769
comp2178895_c0_seq1	-1.96397	0.0739649	NA	NA	353	416	769
comp2198797_c0_seq2	-1.60519	0.0739649	NA	NA	354	417	771
comp2138000_c0_seq1	-1.29516	0.0925743	1.45224	0.096092	450	322	772
comp2048295_c0_seq1_contamination	NA	NA	-4.49339	0.0889264	474	300	774
comp2263988_c0_seq8	-1.07252	0.0749424	NA	NA	357	418	775
comp2272883_c0_seq2	-1.30471	0.0749424	NA	NA	358	419	777
comp2282548_c0_seq1	1.32077	0.0750123	NA	NA	359	420	779
comp2198984_c0_seq2	1.83902	0.0751822	NA	NA	360	421	781
comp2226856_c1_seq1	2.36416	0.0751822	NA	NA	361	422	783
comp1176355_c0_seq2	NA	NA	-4.51195	0.0949275	469	315	784
comp2257194_c0_seq1	NA	NA	-3.98939	0.0865568	498	287	785
comp2275471_c1_seq2	-0.666514	0.0751822	NA	NA	362	423	785
comp1173842_c0_seq1	NA	NA	-3.67642	0.0957655	468	318	786
comp2251343_c0_seq4	NA	NA	2.74629	0.0876142	495	292	787
comp2248857_c0_seq2	-1.78183	0.0752621	NA	NA	363	424	787
comp2270178_c0_seq4	-1.45796	0.0752621	NA	NA	364	425	789
comp2273617_c0_seq2	NA	NA	-4.66866	0.0858489	505	285	790
comp2199471_c0_seq1	0.784738	0.0755899	NA	NA	365	426	791
comp2252932_c0_seq1	2.08698	0.0755899	NA	NA	366	427	793
comp2267668_c1_seq1	2.07714	0.0755899	NA	NA	367	428	795
comp2020887_c0_seq1	NA	NA	-3.05733	0.096092	473	323	796
comp2221253_c0_seq1	NA	NA	-4.16513	0.0946262	485	313	798
gnl|Pdu_trscr_assembly_1|21031	-1.36956	0.0755899	NA	NA	369	429	798
comp2256344_c0_seq1	-1.9567	0.0756168	NA	NA	370	430	800
comp2261973_c0_seq3	NA	NA	2.88709	0.0890897	499	303	802
comp2217456_c1_seq1	NA	NA	-4.12798	0.0960099	482	320	802
comp2271545_c0_seq4	-0.855886	0.0756168	NA	NA	372	431	803
comp2251791_c0_seq2	NA	NA	1.57607	0.0931674	496	308	804
comp1188083_c0_seq1	2.21753	0.0762303	NA	NA	373	432	805
comp2272329_c0_seq1	NA	NA	2.31552	0.0890844	504	302	806
comp2269638_c0_seq1	-1.57827	0.0765403	NA	NA	374	433	807
comp2221608_c0_seq2	0.988976	0.0769995	NA	NA	375	434	809
comp2254831_c2_seq1	2.12513	0.0773032	NA	NA	377	435	812
comp2260946_c0_seq3	-2.34682	0.0773032	NA	NA	378	436	814
comp2274728_c1_seq5	NA	NA	1.69537	0.0933938	506	310	816
comp2254675_c0_seq1	NA	NA	1.58441	0.0957655	497	319	816
comp2278539_c0_seq2	-0.883831	0.0778968	NA	NA	380	437	817
comp2271159_c0_seq3	NA	NA	1.54773	0.0949275	503	316	819
comp2143762_c0_seq1	2.00732	0.0779865	NA	NA	381	438	819
comp2219038_c0_seq1	2.29658	0.0779865	NA	NA	382	439	821
comp2256492_c0_seq2	-1.01401	0.0779865	NA	NA	383	440	823
comp2273846_c1_seq2	-1.53946	0.07817	NA	NA	384	441	825
comp2248934_c0_seq1	-0.948085	0.0791168	NA	NA	385	442	827
comp2272334_c3_seq2	-0.751684	0.0791168	NA	NA	386	443	829
comp2199677_c0_seq1	-1.64075	0.0792738	NA	NA	387	444	831
comp2194347_c0_seq1	1.7311	0.0804905	NA	NA	388	445	833
comp2245652_c0_seq1	1.20325	0.0804905	NA	NA	389	446	835
comp2265750_c2_seq11	-1.0569	0.0811973	NA	NA	390	447	837
comp2266917_c0_seq4	-1.65882	0.0811973	NA	NA	391	448	839
comp2237429_c0_seq1	-1.75643	0.0820283	NA	NA	393	449	842
comp2253854_c0_seq1	-1.3042	0.0825437	NA	NA	396	450	846
comp2259417_c0_seq1	1.47667	0.0832093	NA	NA	398	451	849
comp2266125_c1_seq1	1.5724	0.0836687	NA	NA	400	452	852
comp2139149_c0_seq1	2.28975	0.0837776	NA	NA	401	453	854
comp2201737_c0_seq1	1.03965	0.0838248	NA	NA	402	454	856
comp2264910_c2_seq1	-1.392	0.0838248	NA	NA	403	455	858
comp2216423_c1_seq1	2.36442	0.0849029	NA	NA	404	456	860
comp2257775_c0_seq2	-0.73124	0.0849029	NA	NA	406	457	863
comp2262283_c0_seq1	-1.24319	0.0849029	NA	NA	407	458	865
comp2263907_c0_seq1	-1.10621	0.0849029	NA	NA	408	459	867
comp2269582_c1_seq1	2.27484	0.0849029	NA	NA	410	460	870
gnl|Pdu_trscr_assembly_1|334139	-1.30756	0.0849029	NA	NA	412	461	873
comp2274799_c0_seq13	-1.10989	0.0855774	NA	NA	413	462	875
comp2273570_c0_seq3	-0.62369	0.0864065	NA	NA	414	463	877
comp2269040_c0_seq3	2.02879	0.0868179	NA	NA	415	464	879
comp1954733_c0_seq1	-1.23366	0.0868541	NA	NA	416	465	881
comp2142373_c0_seq1	-1.42683	0.0868541	NA	NA	417	466	883
comp2262283_c1_seq4	-1.49648	0.0868541	NA	NA	418	467	885
comp2270115_c0_seq5	-0.911877	0.0868541	NA	NA	419	468	887
comp2270511_c0_seq3	1.24964	0.0868541	NA	NA	420	469	889
comp2278179_c0_seq5	-0.638715	0.0868541	NA	NA	421	470	891
comp2235913_c0_seq4	0.886632	0.0880945	NA	NA	423	471	894
comp2258527_c0_seq1	-0.89372	0.0880945	NA	NA	424	472	896
comp2274488_c0_seq1	-0.862106	0.0891716	NA	NA	426	473	899
comp2140307_c0_seq1	-1.61528	0.0892165	NA	NA	427	474	901
comp2262377_c0_seq1	2.08534	0.0892165	NA	NA	428	475	903
comp2262679_c0_seq1	1.7949	0.0892165	NA	NA	429	476	905
comp2263957_c0_seq7	-0.691352	0.0892165	NA	NA	430	477	907
comp2272783_c0_seq2	-0.815123	0.0892165	NA	NA	432	478	910
comp2278002_c0_seq15	-0.683074	0.0892165	NA	NA	434	479	913
comp2259302_c1_seq5	1.20334	0.0894466	NA	NA	435	480	915
comp2246012_c0_seq2	-1.53161	0.0896275	NA	NA	436	481	917
comp2037008_c0_seq1	1.82069	0.0902195	NA	NA	437	482	919
comp2233927_c0_seq2	2.1422	0.0902195	NA	NA	438	483	921
comp2139953_c0_seq1	1.71565	0.0910616	NA	NA	439	484	923
comp2236614_c0_seq1	-1.18439	0.0910616	NA	NA	440	485	925
comp2262258_c0_seq3	-1.60274	0.0910616	NA	NA	441	486	927
comp2263452_c3_seq3	-0.798562	0.0910616	NA	NA	442	487	929
comp2268813_c0_seq2	-1.54819	0.0910616	NA	NA	443	488	931
comp2266656_c0_seq1	-0.552118	0.0911101	NA	NA	445	489	934
comp2278275_c0_seq8	-0.910688	0.0911101	NA	NA	446	490	936
comp2260017_c0_seq3	1.56065	0.0922164	NA	NA	448	491	939
comp2274646_c1_seq2	-0.872051	0.0922164	NA	NA	449	492	941
comp2230385_c0_seq1	2.18757	0.0940679	NA	NA	451	493	944
comp2265364_c0_seq1	-1.38668	0.0944019	NA	NA	452	494	946
comp2142128_c0_seq1	-1.62417	0.0955929	NA	NA	454	495	949
comp2228757_c0_seq3	2.01515	0.0955929	NA	NA	455	496	951
comp2276591_c0_seq15	-0.872786	0.0955929	NA	NA	456	497	953
comp2280000_c0_seq1_contamination	1.96631	0.0955929	NA	NA	457	498	955
comp2234148_c0_seq2	-1.21266	0.0960367	NA	NA	458	499	957
comp2272525_c2_seq9	-1.27207	0.0965991	NA	NA	459	500	959
comp2226860_c0_seq1	-1.90653	0.0970163	NA	NA	460	501	961
comp2278393_c0_seq13	2.02744	0.0974975	NA	NA	461	502	963
comp2268048_c0_seq16	1.44327	0.0976889	NA	NA	462	503	965
comp2271781_c0_seq9	-2.05442	0.0976889	NA	NA	463	504	967
comp2237921_c0_seq1	1.39051	0.0987073	NA	NA	464	505	969
comp2209411_c0_seq2	-1.74851	0.0994784	NA	NA	465	506	971
comp2271844_c0_seq1	-0.969576	0.0994784	NA	NA	466	507	973

## Sheet: IM_NM vs PM_NM_Male
	log2FoldChange	padj	logFC	FDR	count.padj	count.FDR	rank.sum
comp2200231_c1_seq1	-5.21971	1.70447e-09	7.46099	2.83357e-06	1	2	3
comp2279271_c0_seq1	-4.38578	4.59725e-08	5.60481	7.07418e-05	2	5	7
comp2258476_c0_seq2	-3.52021	8.22943e-08	4.16517	2.43758e-05	6	3	9
comp2231117_c0_seq1	-4.35541	5.25317e-08	5.54143	0.000207767	3	8	11
comp2268323_c0_seq1	-4.47989	5.25317e-08	6.04903	0.000207767	5	9	14
comp2244843_c0_seq4	-4.63208	5.25317e-08	6.32689	0.000267967	4	11	15
comp2277336_c1_seq6	-2.28702	1.70608e-06	2.41776	7.29776e-05	10	6	16
comp2247432_c0_seq1	-3.75714	7.5847e-07	4.6053	0.000243096	7	10	17
comp2247380_c0_seq1	-3.10382	1.79077e-06	3.66136	7.29776e-05	11	7	18
comp2267260_c0_seq1	-2.42378	7.73043e-06	2.64111	5.81629e-05	15	4	19
comp2267940_c1_seq3	-3.80139	1.20837e-06	4.66573	0.000377145	9	13	22
comp2236689_c0_seq1	-2.919	4.69911e-06	3.32933	0.000321822	13	12	25
comp2252042_c0_seq1	-1.93815	1.15274e-06	1.99282	0.000768043	8	18	26
comp2257660_c0_seq2	-2.29396	5.30644e-06	2.43559	0.000479964	14	16	30
comp2276727_c0_seq2	-2.74624	9.7337e-06	3.04593	0.00069895	16	17	33
comp2269080_c0_seq1	-2.72942	3.54749e-05	3.12097	0.000417724	20	14	34
comp2269538_c0_seq1	-3.68435	1.09214e-05	4.84487	0.0014718	17	20	37
comp2261851_c1_seq1	-1.76394	1.56486e-05	1.81648	0.000768043	19	19	38
comp2197726_c1_seq1	-3.38139	1.56486e-05	4.12575	0.00168979	18	22	40
comp2247744_c0_seq2	1.74486	5.19277e-05	-1.88017	0.00168979	22	23	45
comp2272964_c0_seq1	-2.33429	0.000159647	2.56041	0.00154823	29	21	50
comp2255776_c1_seq1	-2.90057	9.97245e-05	3.45293	0.00210022	24	26	50
comp2259749_c0_seq5	-1.59247	3.66959e-06	1.59663	0.0092175	12	38	50
comp2278332_c0_seq1	-1.67217	0.00012888	1.72465	0.00209561	27	25	52
comp2274415_c0_seq2	-1.66652	0.000118762	1.71964	0.00345893	26	27	53
comp2266084_c0_seq1	2.11079	5.82268e-05	-2.352	0.00457155	23	30	53
comp2267586_c4_seq1	2.43949	0.000157038	-2.76103	0.00499267	28	32	60
comp2276134_c0_seq2	-2.75963	0.000269946	3.19691	0.00457155	30	31	61
comp2251540_c0_seq1	-3.42717	0.000109731	4.29659	0.0092175	25	39	64
comp2267342_c0_seq3	1.98172	3.57577e-05	-2.14662	0.0107554	21	44	65
comp2276498_c0_seq1	-2.2312	0.00145806	2.48032	0.00392167	39	29	68
comp2276498_c2_seq1	-2.21987	0.0010471	2.42987	0.00579943	35	33	68
comp2277164_c0_seq2	-1.96654	0.00157433	2.1459	0.00389219	41	28	69
comp2234463_c0_seq2	-2.85561	0.00184425	3.96891	0.00168979	46	24	70
comp2142040_c0_seq1	-2.71058	0.00118277	3.30733	0.00579943	37	34	71
comp2229493_c0_seq1	-3.56962	0.000416948	6.08114	0.0106267	32	40	72
comp2236614_c0_seq1	-1.67122	0.00181079	1.75206	0.00754757	44	35	79
comp2275106_c0_seq3	-2.8196	0.000976906	3.38228	0.0140628	34	46	80
comp2266186_c0_seq8	-1.89654	0.00157433	2.03843	0.0106267	40	41	81
comp2277499_c0_seq2	-1.57054	0.00200792	1.63447	0.00815964	47	36	83
comp2263114_c0_seq2	-3.41223	0.000578162	5.14285	0.0191783	33	58	91
comp2263164_c1_seq3	-2.03384	0.00240843	2.24243	0.0106267	51	42	93
comp2140307_c0_seq1	-2.27892	0.00167342	2.57128	0.0175222	42	51	93
comp2267077_c0_seq2	-1.4025	0.00117939	1.42421	0.0191783	36	59	95
comp2274731_c0_seq1	-1.83312	0.00390714	1.95922	0.0106267	58	43	101
comp2254293_c0_seq3	2.7818	0.00240843	-3.66971	0.0189226	50	54	104
comp2276498_c1_seq1	-2.27593	0.00318196	2.55862	0.017459	55	50	105
comp2264311_c1_seq1	-2.01793	0.00424112	2.23306	0.0155986	60	47	107
comp2198805_c0_seq1	-1.98028	0.00316578	2.18244	0.0189987	54	55	109
comp2258284_c0_seq4	-1.98098	0.00624445	2.17649	0.0180005	64	52	116
comp2257701_c0_seq1	-1.74659	0.00259298	1.84254	0.0254103	53	63	116
comp2246635_c0_seq1	-1.90909	0.00376865	2.06735	0.0191783	57	60	117
comp2236094_c0_seq1	-1.87963	0.00259298	1.99673	0.0333072	52	72	124
comp2267060_c0_seq1	-1.59219	0.00218809	1.63093	0.0411586	48	76	124
comp2268313_c1_seq4	-1.83635	0.00827542	2.01389	0.0172199	77	48	125
comp2221608_c0_seq2	1.52309	0.000406274	-1.64479	0.0555923	31	95	126
comp2272893_c0_seq2	-2.11021	0.00827542	2.41835	0.0172199	78	49	127
comp2273024_c0_seq1	-2.10752	0.00760007	2.39712	0.0189987	73	56	129
comp2256595_c0_seq1	-2.334	0.00624445	2.74799	0.0320912	63	71	134
comp2274631_c0_seq3	-1.85599	0.00671862	2.02164	0.0295119	69	66	135
comp2221142_c0_seq1	-1.93686	0.00727839	2.09717	0.0295119	70	67	137
comp2273034_c0_seq1	-1.68824	0.00746025	1.81216	0.0295119	72	68	140
comp2275532_c0_seq1	-1.7268	0.00827542	1.86468	0.024688	79	62	141
comp2263067_c0_seq4	-1.53274	0.00635425	1.58703	0.0400369	67	75	142
comp2258861_c0_seq2	-2.33066	0.0101725	2.93197	0.0246474	88	61	149
comp2273312_c0_seq15	-1.5822	0.00624445	1.65241	0.0446819	65	85	150
comp2254664_c0_seq1	-1.93043	0.00785483	2.13333	0.0411586	74	77	151
comp2277462_c0_seq1	-1.46364	0.00118277	1.47888	0.0860357	38	120	158
comp2276667_c0_seq4	-1.28204	0.00167342	1.28596	0.0860357	43	121	164
comp2276461_c0_seq7	-1.59391	0.0101442	1.67873	0.0411586	87	78	165
comp1769718_c0_seq1	-1.78358	0.0133053	1.92848	0.0295119	99	69	168
comp2269341_c0_seq4	-2.11116	0.0101725	2.42121	0.0418744	90	80	170
comp2269238_c0_seq1	-1.24298	0.00786526	1.2728	0.0764119	75	102	177
comp2271734_c0_seq2	-2.07278	0.0134912	2.44022	0.0350837	106	74	180
comp2245335_c0_seq1	-2.24273	0.0133708	2.68117	0.0411586	101	79	180
comp2258100_c0_seq2	-2.26787	0.0128947	2.73218	0.0442128	98	83	181
comp2235322_c0_seq1	-1.66833	0.0128947	1.79957	0.0446819	97	86	183
comp2267870_c0_seq2	-2.16094	0.0101725	2.4745	0.0690742	89	99	188
comp2254542_c0_seq1	-2.27133	0.0120731	2.67618	0.055947	95	96	191
comp2267420_c0_seq2	-2.7234	0.00966839	3.7018	0.076484	84	108	192
comp2243820_c0_seq1	-1.45189	0.00827542	1.50172	0.0872874	76	125	201
comp2274876_c0_seq3	-0.987568	0.00181079	NA	NA	45	157	202
comp2272039_c0_seq1	-1.52711	0.0150852	1.61945	0.0461821	115	88	203
comp2221749_c0_seq2	-0.77615	0.00240843	NA	NA	49	158	207
comp2250678_c0_seq1	-2.09537	0.0147535	2.47974	0.0641383	112	98	210
comp2270639_c0_seq2	-2.58731	0.0101442	3.22284	0.0872874	86	126	212
comp2270244_c0_seq2	-1.71656	0.0195599	1.89763	0.0452917	128	87	215
comp2275684_c0_seq21	-1.1768	0.0031845	NA	NA	56	159	215
comp2271881_c0_seq1	-1.8477	0.0147535	2.06304	0.0764119	114	103	217
comp2261228_c0_seq1	-1.3608	0.00746025	1.39704	0.0909912	71	146	217
comp2199649_c0_seq2	-1.80149	0.0171172	1.97417	0.0758387	119	100	219
comp2231262_c0_seq2	-1.67978	0.0111917	1.80876	0.0872874	92	127	219
comp2272220_c0_seq5	-0.977399	0.00417595	NA	NA	59	160	219
comp2269532_c0_seq13	-2.11772	0.0204374	2.49575	0.0461821	133	89	222
comp2278539_c0_seq2	-1.14118	0.0051652	NA	NA	61	161	222
comp2249384_c0_seq1	-1.62385	0.0139381	1.74103	0.081723	108	115	223
comp2251605_c0_seq1	-1.94507	0.0254545	2.23966	0.0440714	142	82	224
comp2273329_c0_seq3	-1.12953	0.00583605	NA	NA	62	162	224
comp2256299_c0_seq1	-1.84669	0.0133053	2.05844	0.0872874	100	128	228
comp2264027_c0_seq3	-1.62619	0.0171172	1.72339	0.076484	120	109	229
comp2277661_c0_seq18	-1.00866	0.0062688	NA	NA	66	163	229
comp2263543_c0_seq5	-1.67928	0.0193197	1.81935	0.0764119	127	104	231
comp2265607_c0_seq2	1.34901	0.00671862	NA	NA	68	164	232
comp2254040_c0_seq2	2.06913	0.015443	-2.47708	0.0835453	116	119	235
comp2271113_c0_seq5	-1.56215	0.0281044	1.67285	0.0542172	149	93	242
gnl|Pdu_trscr_assembly_1|335847	-1.51926	0.00827542	NA	NA	80	165	245
comp2198403_c0_seq2	-1.3924	0.00855966	NA	NA	81	166	247
comp2245426_c0_seq2	-0.844293	0.00855966	NA	NA	82	167	249
comp2268904_c0_seq2	-1.71512	0.0275258	1.90188	0.0764119	145	105	250
comp2262619_c1_seq2	-1.4616	0.0134912	1.51521	0.0920872	104	147	251
comp2269146_c0_seq1	-1.03434	0.00856578	NA	NA	83	168	251
comp2258072_c1_seq3	-1.22912	0.0101442	NA	NA	85	169	254
comp2274934_c0_seq9	-1.20728	0.0147243	1.22147	0.0925075	111	148	259
comp2276839_c0_seq1	-0.837296	0.0101725	NA	NA	91	170	261
comp2195994_c0_seq1	-1.96407	0.0211614	2.22668	0.0872874	134	129	263
comp2273455_c0_seq2	-1.05141	0.0112828	NA	NA	93	171	264
comp2262980_c0_seq1	-1.92018	0.0339135	2.21468	0.0764119	159	106	265
comp2264837_c1_seq1	2.23557	0.0298536	-2.99756	0.080107	151	114	265
comp2258781_c0_seq1	-1.07614	0.0120327	NA	NA	94	172	266
comp2251422_c0_seq2	-1.35315	0.0124136	NA	NA	96	173	269
comp2269093_c0_seq2	-2.05658	0.0279879	2.42516	0.0861541	147	123	270
comp2222975_c0_seq1	2.42295	0.0201087	-3.19803	0.0885167	130	143	273
comp2254167_c0_seq1	-1.77577	0.0386317	2.04247	0.0461821	186	90	276
comp2255351_c1_seq2	-1.59777	0.0134912	NA	NA	102	174	276
comp2259397_c0_seq12	-1.69369	0.0134912	NA	NA	103	175	278
comp2278106_c0_seq4	-1.84155	0.0191927	2.05457	0.0969429	125	155	280
comp2265327_c0_seq1	-1.67162	0.0134912	NA	NA	105	176	281
comp2272576_c1_seq4	-1.17816	0.0134912	NA	NA	107	177	284
comp2265661_c0_seq2	-0.975859	0.0139381	NA	NA	109	178	287
comp1935108_c0_seq1	-1.16594	0.0140613	NA	NA	110	179	289
comp2278108_c1_seq1	-1.46224	0.0347098	1.55088	0.0872353	166	124	290
comp2259573_c0_seq1	1.8437	0.0425148	-2.24432	0.0542172	197	94	291
comp2259529_c0_seq1	-1.37771	0.0347098	1.43828	0.0872874	163	130	293
comp2270565_c0_seq2	-0.948226	0.0147535	NA	NA	113	180	293
comp2264442_c1_seq1_contamination	2.30275	0.0370242	-3.27295	0.0860357	176	122	298
comp2266293_c0_seq6	-0.981762	0.0165941	NA	NA	117	181	298
comp2276304_c1_seq32	-1.06917	0.0165941	NA	NA	118	182	300
comp2264836_c0_seq3	2.09334	0.0327502	-2.66127	0.0886441	156	145	301
comp2263897_c0_seq7	2.19029	0.0368471	-2.77116	0.0872874	171	131	302
comp2268249_c0_seq4	1.78228	0.0368471	-2.04646	0.0872874	172	132	304
comp2269417_c0_seq1	-1.32058	0.0173894	NA	NA	121	183	304
comp1838578_c0_seq1	-1.80752	0.0369565	2.06973	0.0872874	173	133	306
comp2272315_c0_seq6	-0.943584	0.0173894	NA	NA	122	184	306
comp2254845_c0_seq2	-1.74929	0.0183779	NA	NA	123	185	308
comp2267365_c0_seq1	-1.84924	0.0184717	NA	NA	124	186	310
comp2255222_c0_seq1	-1.32395	0.0193197	NA	NA	126	187	313
comp2245947_c0_seq1	-2.17398	0.0372879	2.79525	0.0872874	182	134	316
comp2254641_c1_seq1	-1.44483	0.0347098	1.51969	0.0996393	161	156	317
comp2271803_c0_seq1	-0.918971	0.0199441	NA	NA	129	188	317
comp2266374_c0_seq1	-1.72743	0.03823	1.92932	0.0872874	183	135	318
comp2260026_c0_seq1	-1.88236	0.0201087	NA	NA	131	189	320
comp2272071_c2_seq1	-0.835664	0.0202226	NA	NA	132	190	322
comp2237367_c0_seq1	-1.30977	0.0215149	NA	NA	135	191	326
comp2275024_c0_seq2	-0.876174	0.023523	NA	NA	136	192	328
comp2264358_c1_seq1	-1.00589	0.0236677	NA	NA	137	193	330
comp2271575_c0_seq13	-1.39103	0.0420716	1.4867	0.0872874	196	136	332
comp2268389_c0_seq1	-0.817264	0.0239276	NA	NA	138	194	332
comp2243850_c0_seq1	-1.47809	0.0240653	NA	NA	139	195	334
comp2240804_c0_seq1	-2.27575	0.0242038	NA	NA	140	196	336
comp2278153_c0_seq4	-1.11756	0.0251745	NA	NA	141	197	338
comp2276855_c0_seq1	-0.993578	0.0272253	NA	NA	143	198	341
comp2276667_c1_seq1	-1.63442	0.0272607	NA	NA	144	199	343
comp2273595_c0_seq1	-1.53366	0.0480666	1.68163	0.0800101	232	113	345
comp2254643_c0_seq2	-1.23961	0.0279879	NA	NA	146	200	346
comp1194078_c0_seq1	1.30194	0.0281044	NA	NA	148	201	349
comp2257713_c0_seq1	-1.07132	0.0286057	NA	NA	150	202	352
comp2229224_c0_seq1	1.58267	0.031106	NA	NA	152	203	355
comp2268102_c0_seq5	-1.39781	0.031106	NA	NA	153	204	357
comp2276181_c0_seq4	-1.20212	0.0313212	NA	NA	154	205	359
comp2268154_c0_seq1	-2.20606	0.0320821	NA	NA	155	206	361
comp2270228_c0_seq1	-1.3923	0.0478456	1.48165	0.0872874	226	137	363
comp2273570_c0_seq3	-0.699791	0.0329649	NA	NA	157	207	364
comp2276940_c0_seq2	-1.4926	0.0478456	1.61374	0.0872874	227	138	365
comp2277981_c0_seq1	-1.40558	0.0452531	1.49742	0.0925075	217	149	366
comp2277933_c1_seq7	-1.26263	0.0331571	NA	NA	158	208	366
comp2254419_c0_seq1	-1.04859	0.0347098	NA	NA	160	209	369
comp2256492_c0_seq2	-1.11725	0.0347098	NA	NA	162	210	372
comp2267592_c0_seq1	-1.22594	0.0347098	NA	NA	164	211	375
comp2273229_c0_seq1	-0.899514	0.0347098	NA	NA	165	212	377
comp2269320_c0_seq3	-1.43822	0.0347644	NA	NA	167	213	380
comp2261423_c0_seq7	-1.23844	0.0353122	NA	NA	168	214	382
comp2251338_c0_seq8	-1.1637	0.0354834	NA	NA	169	215	384
comp2195212_c0_seq1	-2.00937	0.0368471	NA	NA	170	216	386
comp2272507_c0_seq3	-1.70241	0.0554185	1.94875	0.0885167	247	144	391
comp2263225_c0_seq10	1.57864	0.0369596	NA	NA	174	217	391
comp2273141_c0_seq2	-0.929338	0.0369596	NA	NA	175	218	393
comp2266448_c1_seq3	-1.76923	0.0537259	2.0386	0.0925445	243	151	394
comp2268617_c0_seq8	-1.42017	0.0370242	NA	NA	177	219	396
comp2275560_c0_seq10	-0.981074	0.0370242	NA	NA	178	220	398
comp2240042_c0_seq1	NA	NA	9.59421	1.39558e-06	399	1	400
comp2275820_c0_seq6	-1.02381	0.0370242	NA	NA	179	221	400
comp2269662_c0_seq8	-1.29906	0.0370853	NA	NA	180	222	402
comp2272423_c0_seq3	-1.74091	0.0371113	NA	NA	181	223	404
comp2273721_c0_seq12	-1.03478	0.03823	NA	NA	184	224	408
comp2274417_c0_seq2	-1.45115	0.03823	NA	NA	185	225	410
comp2261740_c0_seq2	-1.31213	0.0386317	NA	NA	187	226	413
comp2265878_c0_seq2	-1.37333	0.0386317	NA	NA	188	227	415
comp2274290_c0_seq2	-1.53627	0.0388339	NA	NA	189	228	417
comp2252156_c0_seq4	NA	NA	6.56486	0.000428633	404	15	419
comp1975390_c0_seq1	-1.34356	0.0397281	NA	NA	190	229	419
comp2130150_c0_seq1	-1.48328	0.0402669	NA	NA	191	230	421
comp2261804_c0_seq1	-2.35545	0.0403218	NA	NA	192	231	423
comp2226860_c0_seq1	-2.10711	0.0417265	NA	NA	193	232	425
comp2266735_c0_seq5	-1.23946	0.0420716	NA	NA	194	233	427
comp2268784_c1_seq20	-1.12129	0.0420716	NA	NA	195	234	429
comp2222433_c0_seq1	NA	NA	4.88429	0.00876414	395	37	432
comp2216604_c0_seq2	2.41855	0.0425357	NA	NA	198	235	433
gnl|Pdu_trscr_assembly_1|12794	-0.894113	0.0431271	NA	NA	199	236	435
comp2265939_c0_seq4	-1.0838	0.0433923	NA	NA	200	237	437
comp2269593_c0_seq3	-1.27516	0.0433923	NA	NA	201	238	439
comp1176386_c0_seq1	NA	NA	4.7938	0.0189987	383	57	440
comp2228189_c0_seq2	NA	NA	3.01586	0.0113833	396	45	441
comp2270281_c0_seq1	-0.950719	0.0433923	NA	NA	202	239	441
comp2214237_c0_seq1	-1.58119	0.0441366	NA	NA	203	240	443
comp2243922_c0_seq1	-1.63808	0.0441366	NA	NA	204	241	445
comp2267132_c0_seq2	-1.47428	0.0441366	NA	NA	205	242	447
comp2269996_c0_seq1	-1.49359	0.0442202	NA	NA	206	243	449
comp2272093_c0_seq1	-1.03641	0.0446179	NA	NA	207	244	451
comp2240664_c0_seq1	-1.69945	0.0448768	NA	NA	208	245	453
comp2251960_c0_seq1	1.88214	0.0448768	NA	NA	209	246	455
comp2251281_c0_seq2	NA	NA	3.54639	0.0180005	403	53	456
comp2201951_c0_seq1	NA	NA	-5.55242	0.0254103	393	64	457
comp2239040_c0_seq1	-1.01984	0.0450905	NA	NA	210	247	457
comp2265663_c1_seq31	-1.2611	0.0450905	NA	NA	211	248	459
comp2166111_c0_seq1	NA	NA	-5.3863	0.0295119	390	70	460
comp2199471_c0_seq1	0.828003	0.0452531	NA	NA	212	249	461
comp2263914_c0_seq1	-1.45376	0.0452531	NA	NA	213	250	463
comp2264627_c0_seq5	-1.73272	0.0452531	NA	NA	214	251	465
comp2267765_c0_seq1	-1.58914	0.0452531	NA	NA	215	252	467
comp2272774_c0_seq2	-1.53057	0.0452531	NA	NA	216	253	469
comp2248955_c0_seq1	-2.06856	0.0867499	3.41739	0.0872874	331	139	470
comp2263128_c0_seq1	-1.25279	0.0459743	NA	NA	218	254	472
comp2258055_c0_seq2	NA	NA	-3.89814	0.0279091	409	65	474
comp2138612_c0_seq1	-1.58144	0.0467025	NA	NA	219	255	474
comp2270697_c1_seq1	-1.4244	0.0475578	NA	NA	220	256	476
comp2242445_c0_seq1	-2.10055	0.0478366	NA	NA	221	257	478
comp2255742_c0_seq1	NA	NA	-5.23369	0.0333072	407	73	480
comp2242477_c0_seq1	-1.19721	0.0478366	NA	NA	222	258	480
comp2242967_c0_seq5	NA	NA	5.74727	0.0427998	401	81	482
comp2259724_c1_seq6	-0.963768	0.0478366	NA	NA	223	259	482
comp2265229_c0_seq2	-1.64736	0.0478456	NA	NA	224	260	484
comp2140879_c0_seq1	NA	NA	5.23995	0.0637773	388	97	485
comp2269413_c0_seq1	-1.31838	0.0478456	NA	NA	225	261	486
comp1922484_c1_seq1	NA	NA	-4.02888	0.0763853	386	101	487
comp2231246_c1_seq1	NA	NA	-3.74003	0.0464198	397	91	488
comp2263068_c0_seq1	-1.25509	0.0479653	NA	NA	228	262	490
comp2256863_c3_seq1	NA	NA	-4.96093	0.0446556	408	84	492
comp2275037_c1_seq2	-1.62066	0.0479904	NA	NA	229	263	492
comp2133509_c0_seq1	NA	NA	-4.90957	0.0764119	387	107	494
comp2275062_c0_seq4	-1.05957	0.0479904	NA	NA	230	264	494
comp2235779_c0_seq1	-1.78388	0.0480666	NA	NA	231	265	496
comp2219123_c0_seq1	-1.75285	0.0496303	NA	NA	233	266	499
comp2270901_c0_seq1	1.60859	0.0496303	NA	NA	234	267	501
comp2262088_c1_seq1	NA	NA	-4.08353	0.052803	410	92	502
comp2178895_c0_seq1	NA	NA	2.74352	0.077139	391	112	503
comp2273230_c0_seq2	1.15409	0.0496303	NA	NA	235	268	503
comp2276961_c0_seq17	-1.32412	0.0496303	NA	NA	236	269	505
comp2277608_c0_seq2	-0.840697	0.0497288	NA	NA	237	270	507
comp2276603_c2_seq11	-1.61823	0.0497343	NA	NA	238	271	509
comp2240935_c0_seq1	NA	NA	3.2065	0.076484	400	110	510
comp2203536_c0_seq1	NA	NA	-3.3925	0.081723	394	116	510
comp2195281_c0_seq1	NA	NA	-5.41129	0.0830532	392	118	510
comp2258178_c0_seq3	-1.91135	0.0503083	NA	NA	239	272	511
comp2243124_c0_seq1	NA	NA	-3.8062	0.076484	402	111	513
comp2240307_c0_seq1	-1.06896	0.0517381	NA	NA	240	273	513
comp2205967_c0_seq2	2.08185	0.0517675	NA	NA	241	274	515
comp2277832_c2_seq4	-1.27451	0.0519142	NA	NA	242	275	517
comp2269037_c0_seq5	1.65586	0.0540046	NA	NA	244	276	520
comp2252395_c0_seq4	NA	NA	-5.46368	0.081723	405	117	522
comp2270119_c0_seq15	-1.41607	0.0540046	NA	NA	245	277	522
comp2278583_c0_seq1	-0.788791	0.0540642	NA	NA	246	278	524
comp2272226_c1_seq1	1.35191	0.0558117	NA	NA	248	279	527
comp2277430_c0_seq5	1.26964	0.05731	NA	NA	249	280	529
comp2198797_c0_seq2	-1.63092	0.0574935	NA	NA	250	281	531
comp2138099_c0_seq1	-1.60708	0.0575499	NA	NA	251	282	533
comp2245053_c0_seq1	-1.36181	0.0578043	NA	NA	252	283	535
comp1193922_c0_seq1_contamination	NA	NA	-3.72427	0.0946885	384	153	537
comp2278501_c0_seq5	-1.13688	0.0581698	NA	NA	253	284	537
comp2238675_c0_seq2	NA	NA	2.08476	0.0872874	398	140	538
comp1880882_c1_seq1	NA	NA	-5.13772	0.0963675	385	154	539
comp2270569_c0_seq1	-0.819958	0.0586056	NA	NA	254	285	539
comp2141094_c0_seq2	NA	NA	2.91768	0.0925445	389	152	541
gnl|Pdu_trscr_assembly_1|14372	-1.49544	0.0586981	NA	NA	255	286	541
comp2271844_c0_seq1	-1.02554	0.0588916	NA	NA	256	287	543
comp2277022_c0_seq15	-1.29515	0.0588916	NA	NA	257	288	545
comp2254457_c0_seq7	-1.81931	0.0591318	NA	NA	258	289	547
comp2278002_c0_seq15	-0.71057	0.0593788	NA	NA	259	290	549
comp2274713_c1_seq7	-1.44976	0.0595462	NA	NA	260	291	551
comp2264395_c0_seq2	NA	NA	2.38902	0.0872874	411	141	552
comp2257559_c1_seq2	-1.70027	0.0600094	NA	NA	261	292	553
comp2264711_c0_seq7	NA	NA	4.19168	0.0872874	412	142	554
comp2269873_c1_seq1	-2.12935	0.0600094	NA	NA	262	293	555
comp2254650_c0_seq2	NA	NA	3.6896	0.0925075	406	150	556
comp2245274_c0_seq1	-1.5801	0.0600979	NA	NA	263	294	557
comp2258616_c0_seq1	-1.33973	0.0600979	NA	NA	264	295	559
comp2263452_c3_seq3	-0.832911	0.0600979	NA	NA	265	296	561
comp2266525_c1_seq2	-1.408	0.0600979	NA	NA	266	297	563
comp2267155_c0_seq2	-1.10643	0.0600979	NA	NA	267	298	565
comp2268723_c0_seq3	-1.39627	0.0600979	NA	NA	268	299	567
comp2278157_c1_seq1	-0.835429	0.0600979	NA	NA	269	300	569
gnl|Pdu_trscr_assembly_1|334642	-1.45127	0.0600979	NA	NA	270	301	571
comp2221095_c0_seq1	-1.84203	0.0606116	NA	NA	271	302	573
comp2267005_c0_seq1	-1.84359	0.0606116	NA	NA	272	303	575
gnl|Pdu_trscr_assembly_1|14840	1.2891	0.0606116	NA	NA	273	304	577
comp2234148_c0_seq2	-1.27886	0.0609832	NA	NA	274	305	579
comp2268857_c0_seq2	-1.7331	0.0614465	NA	NA	275	306	581
comp2272079_c0_seq3	-1.00542	0.062341	NA	NA	276	307	583
comp2277104_c0_seq3	-1.14841	0.0629374	NA	NA	277	308	585
comp2262136_c0_seq3	-0.532855	0.0632715	NA	NA	278	309	587
comp2272572_c0_seq1	-0.906236	0.0639567	NA	NA	279	310	589
comp2273855_c0_seq5	-1.14774	0.0670509	NA	NA	280	311	591
comp2241498_c0_seq2	-1.73439	0.0672478	NA	NA	281	312	593
comp2264442_c0_seq1_contamination	2.06671	0.0685025	NA	NA	282	313	595
comp2275067_c0_seq2	-1.3339	0.0685025	NA	NA	283	314	597
comp2271448_c0_seq1	-1.83395	0.0688453	NA	NA	284	315	599
comp2242540_c0_seq1	1.38209	0.0695597	NA	NA	285	316	601
comp2251523_c0_seq1	-1.69242	0.0695597	NA	NA	286	317	603
gnl|Pdu_trscr_assembly_1|5769	0.894615	0.0696217	NA	NA	287	318	605
comp2210440_c0_seq1_contamination	1.59309	0.0710733	NA	NA	288	319	607
comp2277335_c1_seq5	0.985431	0.0710967	NA	NA	289	320	609
comp2272854_c1_seq5	-1.52357	0.0712329	NA	NA	290	321	611
comp2253182_c0_seq1_contamination	2.10475	0.07224	NA	NA	291	322	613
comp2037149_c0_seq1	-1.65978	0.0726203	NA	NA	292	323	615
comp2269771_c0_seq5	-1.36213	0.0735569	NA	NA	293	324	617
comp2264745_c0_seq4	-0.918878	0.0775116	NA	NA	294	325	619
gnl|Pdu_trscr_assembly_1|263843	-1.46894	0.0775116	NA	NA	295	326	621
comp2270797_c0_seq10	-0.927351	0.077574	NA	NA	296	327	623
comp2273646_c2_seq2	-1.59241	0.0791193	NA	NA	297	328	625
comp2259270_c0_seq5	-1.46477	0.0796606	NA	NA	298	329	627
comp2254913_c0_seq2	-1.69176	0.0796801	NA	NA	299	330	629
comp1908160_c0_seq1	-1.19842	0.0796904	NA	NA	300	331	631
comp2259222_c0_seq1	-0.952044	0.0796904	NA	NA	301	332	633
comp2261210_c0_seq3	-1.15001	0.0796904	NA	NA	302	333	635
comp2273846_c1_seq2	-1.51424	0.0796904	NA	NA	303	334	637
gnl|Pdu_trscr_assembly_1|1043	-1.18068	0.0796904	NA	NA	304	335	639
comp2254544_c0_seq2	-1.68517	0.0798873	NA	NA	305	336	641
comp2276908_c0_seq5	-1.02762	0.0799689	NA	NA	306	337	643
comp2278120_c0_seq8	-1.43694	0.0799689	NA	NA	307	338	645
comp2198732_c0_seq2	-1.50433	0.0813986	NA	NA	308	339	647
comp2274581_c1_seq6	-0.828797	0.0813986	NA	NA	309	340	649
comp2273738_c0_seq7	-2.01137	0.0814297	NA	NA	310	341	651
comp2261767_c1_seq3	-1.5648	0.0815109	NA	NA	311	342	653
comp2271886_c1_seq1	1.12414	0.0815109	NA	NA	312	343	655
comp2266421_c1_seq2	-1.7322	0.0819372	NA	NA	313	344	657
comp2272162_c0_seq1	-1.37977	0.0819634	NA	NA	314	345	659
comp2267356_c1_seq8	-1.05565	0.0825898	NA	NA	315	346	661
comp2267023_c0_seq6	2.04074	0.0829875	NA	NA	316	347	663
comp2269459_c0_seq2	-1.40053	0.0829875	NA	NA	317	348	665
comp2270799_c1_seq1	-1.45179	0.0829875	NA	NA	318	349	667
comp2273756_c0_seq1	-1.2235	0.0829875	NA	NA	319	350	669
comp2274429_c0_seq1	-1.29286	0.0833667	NA	NA	320	351	671
comp2275240_c0_seq5	2.05079	0.0838421	NA	NA	321	352	673
comp2273886_c0_seq13	-1.16885	0.0839468	NA	NA	322	353	675
comp2267421_c0_seq1	-0.913567	0.0845428	NA	NA	323	354	677
comp2276033_c0_seq1	-0.748155	0.0845428	NA	NA	324	355	679
comp2268048_c0_seq16	1.45366	0.0852483	NA	NA	325	356	681
comp2252269_c1_seq2	0.993883	0.0856051	NA	NA	326	357	683
comp2271448_c1_seq3	-1.33315	0.0856051	NA	NA	327	358	685
comp2209411_c0_seq2	-1.75922	0.0857647	NA	NA	328	359	687
comp2274862_c1_seq2	-1.10272	0.0857647	NA	NA	329	360	689
gnl|Pdu_trscr_assembly_1|994	0.902229	0.085869	NA	NA	330	361	691
comp2274026_c0_seq7	-1.0918	0.0867499	NA	NA	332	362	694
comp2252994_c0_seq2	-1.53804	0.0869366	NA	NA	333	363	696
comp2278218_c0_seq1	-1.19172	0.087473	NA	NA	334	364	698
comp2266256_c0_seq34	-1.17828	0.088454	NA	NA	335	365	700
comp2266994_c0_seq4	-0.917596	0.0888389	NA	NA	336	366	702
comp2265010_c0_seq3	1.12995	0.0902947	NA	NA	337	367	704
comp2272452_c0_seq2	-1.55362	0.0902947	NA	NA	338	368	706
comp2274985_c0_seq18	-1.30937	0.0904172	NA	NA	339	369	708
comp1894136_c0_seq2	2.26489	0.0908888	NA	NA	340	370	710
comp2267687_c0_seq2	-1.22637	0.091122	NA	NA	341	371	712
comp2270237_c0_seq1	-1.65905	0.091122	NA	NA	342	372	714
comp2274320_c0_seq2	0.699048	0.091122	NA	NA	343	373	716
comp2274485_c1_seq1	-1.07458	0.091122	NA	NA	344	374	718
comp2277568_c0_seq5	-1.75702	0.091122	NA	NA	345	375	720
comp2277150_c1_seq4	-1.2955	0.0922062	NA	NA	346	376	722
comp2244287_c0_seq2	1.56177	0.0924049	NA	NA	347	377	724
comp2242307_c0_seq1	-1.59856	0.0942429	NA	NA	348	378	726
comp2263957_c0_seq7	-0.677756	0.0942429	NA	NA	349	379	728
comp2267341_c0_seq1	-0.905883	0.0942429	NA	NA	350	380	730
comp2262142_c0_seq2	-1.63811	0.0944127	NA	NA	351	381	732
comp2271011_c0_seq1	-0.878369	0.094873	NA	NA	352	382	734
comp2272495_c0_seq1	-0.912304	0.094873	NA	NA	353	383	736
comp2245713_c0_seq1	-1.2813	0.0950848	NA	NA	354	384	738
comp2277271_c0_seq4	1.11248	0.0956433	NA	NA	355	385	740
comp2278479_c1_seq28	-1.11025	0.0956433	NA	NA	356	386	742
comp1194334_c0_seq1	-1.04448	0.0964989	NA	NA	357	387	744
comp2243423_c0_seq1	0.80591	0.0964989	NA	NA	358	388	746
comp2261800_c0_seq2	-1.15659	0.0964989	NA	NA	359	389	748
comp2266135_c0_seq1	-0.966321	0.0964989	NA	NA	360	390	750
comp2268206_c0_seq1_contamination	1.93965	0.0964989	NA	NA	361	391	752
comp2270736_c0_seq3	1.25358	0.0964989	NA	NA	362	392	754
comp2271145_c0_seq1	-1.69601	0.0964989	NA	NA	363	393	756
gnl|Pdu_trscr_assembly_1|13757	-0.781614	0.0964989	NA	NA	364	394	758
comp2265558_c0_seq2	-1.8983	0.0965651	NA	NA	365	395	760
comp2252589_c0_seq1	-0.884255	0.0968479	NA	NA	366	396	762
comp2261362_c0_seq2	-1.41034	0.0970291	NA	NA	367	397	764
comp2237963_c0_seq1	-1.4016	0.0977144	NA	NA	368	398	766
comp2246102_c0_seq1	-1.41835	0.098498	NA	NA	369	399	768
comp2251943_c0_seq1	-1.76921	0.098498	NA	NA	370	400	770
comp2259570_c0_seq1	-1.1994	0.098498	NA	NA	371	401	772
comp2239113_c0_seq1	1.03101	0.0986145	NA	NA	372	402	774
comp2253854_c0_seq1	-1.25035	0.0986145	NA	NA	373	403	776
comp2274401_c0_seq11	-0.639588	0.0986145	NA	NA	374	404	778
gnl|Pdu_trscr_assembly_1|20006	1.99993	0.0986145	NA	NA	375	405	780
comp2256706_c0_seq3	-1.39934	0.0986186	NA	NA	376	406	782
comp2272815_c1_seq14	-0.724535	0.0986186	NA	NA	377	407	784
comp2274999_c0_seq4	-1.39435	0.0986186	NA	NA	378	408	786
comp2250815_c0_seq1	-1.77542	0.0993343	NA	NA	379	409	788
comp2254638_c0_seq1	-1.1996	0.0993343	NA	NA	380	410	790
comp2270115_c0_seq5	-0.8835	0.0994063	NA	NA	381	411	792
comp2277510_c2_seq1	-1.40961	0.0994063	NA	NA	382	412	794

## Sheet: IM_NM vs M_NM_Female
	log2FoldChange	padj	logFC	FDR	count.padj	count.FDR	rank.sum
comp2257567_c0_seq1	-7.51353	2.76396e-103	7.63696	1.8743e-54	2	1	3
comp2269662_c0_seq8	-8.52293	2.79577e-126	8.74653	2.40417e-53	1	2	3
comp2256337_c0_seq2	-7.05345	1.078e-62	7.34639	3.70288e-36	3	4	7
comp2265263_c0_seq1	-7.0225	5.04169e-62	7.34353	1.1374e-35	5	5	10
comp2265326_c0_seq3	6.93836	8.85192e-54	-8.38263	4.59803e-38	8	3	11
comp2265751_c0_seq4	-7.50166	1.99377e-59	8.0471	1.91375e-35	6	6	12
comp2236959_c0_seq1	-6.62714	3.57435e-54	6.94006	1.00892e-29	7	9	16
comp2234324_c0_seq2	-9.94991	1.74174e-62	12.0314	5.89678e-28	4	12	16
comp2272108_c0_seq1	-5.2533	2.68859e-49	5.26114	2.13989e-29	9	10	19
isotig10568	6.9502	7.55493e-44	-8.77437	2.55198e-34	15	7	22
comp2223254_c0_seq1	-8.04832	6.90649e-45	9.25888	2.6796e-28	13	11	24
comp2257715_c1_seq3	-4.77544	4.56765e-43	4.72345	3.95497e-27	17	13	30
comp2254792_c1_seq4	-8.40043	1.29809e-48	9.66139	1.42102e-24	10	20	30
comp2271537_c0_seq19	-4.18786	7.55493e-44	4.07272	2.25195e-24	14	22	36
comp2240916_c0_seq1	5.34512	4.0592e-37	-6.59325	6.88214e-34	29	8	37
comp2224089_c0_seq1	-4.9549	2.03009e-42	4.94556	2.41513e-24	18	23	41
comp2215885_c0_seq1	-7.77523	3.36131e-39	9.13606	4.56407e-25	23	19	42
comp2261608_c0_seq1	-7.27375	3.2082e-40	8.19646	3.35238e-23	20	24	44
comp2258675_c0_seq3	-4.70517	9.16954e-42	4.66674	6.38435e-23	19	26	45
comp2275713_c0_seq3	-5.32738	1.51899e-39	5.40126	8.35372e-23	21	27	48
comp2262279_c0_seq1	-8.29776	4.18334e-43	9.70475	8.99792e-21	16	34	50
comp2261980_c0_seq3	5.8504	2.22202e-33	-7.31513	4.98314e-26	34	17	51
comp2262443_c0_seq1	-4.81625	1.18231e-37	4.81062	3.40985e-23	28	25	53
comp2242933_c0_seq1	-5.67718	2.39557e-39	5.8972	4.95606e-22	22	31	53
comp2205302_c0_seq1	-4.53399	5.68701e-39	4.47508	2.42646e-22	24	30	54
comp2261876_c0_seq1	4.12531	7.45165e-31	-4.75737	4.05824e-27	41	14	55
comp2261851_c1_seq1	4.58552	1.41692e-30	-5.47204	1.05559e-26	42	15	57
comp2270003_c1_seq1	-5.82523	9.49744e-38	6.09725	5.97495e-22	27	32	59
comp2244589_c0_seq2	-6.00073	7.62552e-36	6.4449	1.35823e-22	32	28	60
comp2274137_c0_seq1	4.79946	5.04162e-29	-5.74682	4.44626e-26	45	16	61
comp2254414_c0_seq1	-3.53334	5.73632e-45	3.33074	8.93326e-19	12	52	64
comp2250225_c0_seq2	-4.9384	7.88423e-33	5.03789	1.35823e-22	36	29	65
comp2272119_c0_seq6	-4.55281	2.85342e-36	4.56174	8.99792e-21	31	35	66
comp2262137_c0_seq3	5.67197	5.63961e-28	-7.14526	1.53745e-24	49	21	70
comp2253801_c0_seq1	-5.65421	2.43884e-34	5.89459	1.30411e-20	33	37	70
comp2272343_c0_seq3	4.91473	5.5696e-27	-6.15683	2.76239e-25	53	18	71
comp2271249_c0_seq23	-5.82237	3.24855e-32	6.24339	2.17164e-20	39	38	77
comp2270003_c0_seq1	-6.19304	1.60667e-32	6.82759	7.25863e-20	37	40	77
comp1193006_c0_seq1	-6.65925	5.00852e-37	7.03056	2.55643e-18	30	54	84
comp2273601_c1_seq1	-4.48448	2.35644e-32	4.53263	3.49835e-19	38	47	85
comp1194608_c0_seq1	-4.10023	1.81658e-28	4.03233	1.49667e-19	47	41	88
comp2272437_c1_seq1	4.69617	6.41811e-27	-5.57043	8.99792e-21	54	36	90
comp2253407_c0_seq3	5.21116	1.95124e-26	-6.45734	7.39522e-21	58	33	91
comp2276073_c1_seq1	-5.48041	7.10735e-29	5.89443	2.33988e-19	46	46	92
comp2272698_c0_seq4	-3.32828	3.96124e-33	3.12536	1.73358e-17	35	62	97
comp2267304_c0_seq3	-4.30819	5.38159e-28	4.34643	2.26874e-18	48	53	101
comp2273459_c1_seq1	-4.9349	1.12766e-29	5.09374	4.12733e-18	44	58	102
comp2272379_c0_seq9	-4.52028	2.11833e-26	4.5609	4.42419e-19	59	48	107
comp2232271_c0_seq1	-5.30437	1.96442e-27	5.61167	3.51479e-18	50	57	107
comp2221300_c0_seq1	-4.53594	5.42704e-30	4.58364	4.13906e-17	43	66	109
comp2256041_c0_seq1	-3.44396	8.69966e-38	3.25814	3.16227e-15	26	83	109
comp2276073_c0_seq1	-5.27655	3.1303e-27	5.63327	8.60907e-18	51	60	111
comp2255923_c0_seq3	-5.19438	1.04009e-26	5.51856	3.0912e-18	57	56	113
gnl|Pdu_trscr_assembly_1|1218	-3.04807	4.92036e-38	2.83678	1.46104e-14	25	97	122
comp2273459_c0_seq2	-5.13411	2.79658e-25	5.50363	7.38215e-18	65	59	124
comp2280824_c0_seq1	-3.70977	2.18175e-26	3.62485	3.10749e-17	60	64	124
comp2272370_c0_seq4	-3.38367	3.20449e-31	3.235	4.5223e-15	40	84	124
comp2269234_c0_seq4	4.04182	4.27595e-23	-4.80804	1.84065e-19	81	45	126
comp2272093_c0_seq1	3.32965	1.13274e-21	-3.86594	4.92171e-20	89	39	128
comp2268819_c2_seq1	-5.54959	3.10865e-25	6.09878	6.95208e-17	66	67	133
comp2271713_c0_seq1	4.58755	2.23563e-21	-5.64682	1.50136e-19	94	42	136
comp2239858_c0_seq1	-4.67042	2.71979e-24	4.81483	2.88303e-17	73	63	136
comp2268687_c0_seq1	-5.60717	7.48222e-26	6.17584	1.88346e-16	64	72	136
comp2252195_c0_seq1	-5.37504	8.43219e-25	5.86399	1.37941e-16	67	71	138
comp2235052_c0_seq1	-6.37232	7.332e-26	7.44779	6.63625e-16	63	76	139
comp2272553_c0_seq5	3.26201	2.16963e-21	-3.76735	8.70156e-19	93	51	144
comp2209056_c0_seq1	-6.9412	4.22813e-26	8.28791	3.04323e-15	62	82	144
comp2263873_c0_seq9	4.33137	3.9778e-21	-5.17008	1.79208e-19	102	44	146
comp2259403_c0_seq2	4.52194	3.73359e-21	-5.5963	5.61351e-19	101	50	151
comp2267655_c0_seq21	-4.14465	1.2558e-23	4.18732	1.43232e-15	75	78	153
gnl|Pdu_trscr_assembly_1|1213	-4.20475	2.5813e-24	4.29519	2.92955e-15	72	81	153
comp2266373_c0_seq1	-3.80055	6.71215e-27	3.70229	1.82074e-14	55	99	154
comp2282195_c0_seq2	-3.72288	9.67946e-25	3.63517	4.59424e-15	69	86	155
gnl|Pdu_trscr_assembly_1|200732	4.47846	3.72798e-21	-5.44876	1.33885e-17	100	61	161
comp2202652_c0_seq2	-4.50356	2.65292e-22	4.62789	1.21854e-15	84	77	161
comp2270871_c0_seq1	4.60677	1.00641e-20	-5.86307	3.07943e-18	109	55	164
comp2281046_c0_seq1	4.76233	8.98451e-20	-6.7601	1.68958e-19	125	43	168
comp2264786_c0_seq1	-3.62995	2.1522e-23	3.56944	7.55021e-15	77	91	168
comp2247098_c0_seq1	4.8572	6.77375e-20	-6.39296	4.97456e-19	120	49	169
comp2234282_c0_seq1	-3.99323	1.84404e-21	4.03641	2.05172e-15	92	80	172
comp2254367_c0_seq1	2.80382	4.6605e-22	-3.17701	5.25398e-15	87	88	175
comp2267875_c0_seq5	-2.78777	8.7865e-27	2.57931	1.58485e-13	56	120	176
comp2278464_c0_seq2	2.96125	1.40097e-20	-3.44591	3.90026e-17	113	65	178
comp2238682_c0_seq2	-5.81114	3.5562e-23	6.55708	2.1075e-14	78	100	178
comp2260095_c1_seq1	-4.77626	2.3231e-24	4.9912	5.22677e-14	71	107	178
comp2273152_c0_seq2	-2.80399	2.65587e-26	2.57524	1.99087e-13	61	124	185
comp2256943_c0_seq2	-4.81462	2.31547e-24	4.97114	1.07067e-13	70	116	186
comp2241134_c0_seq1	2.78637	1.00128e-20	-3.21305	1.62555e-15	108	79	187
comp2278392_c0_seq1	-3.55937	1.04192e-22	3.52133	1.03363e-13	82	114	196
comp2273978_c0_seq1	-3.73246	9.2785e-21	3.71349	7.02971e-15	107	90	197
comp2138076_c0_seq1	-4.34324	5.00425e-21	4.48704	9.23231e-15	103	94	197
comp2251620_c0_seq1	3.14328	1.40128e-18	-3.65414	8.43508e-17	138	69	207
comp2273207_c0_seq5	-3.55628	7.8763e-21	3.51651	3.60923e-14	106	103	209
comp2267592_c0_seq1	-3.48042	3.96723e-23	3.37281	3.20016e-13	80	130	210
comp2270561_c0_seq2	-3.91375	1.20128e-20	3.99867	2.1075e-14	110	101	211
comp2275270_c0_seq2	-3.94745	4.95374e-20	4.01316	1.2008e-14	117	96	213
comp2273249_c0_seq4	4.52942	3.84192e-18	-5.81353	9.27539e-17	146	70	216
comp2260003_c0_seq1	-4.55525	7.80411e-22	4.74241	2.87111e-13	88	128	216
comp2275741_c0_seq1	-2.82166	1.74459e-23	2.62329	1.15729e-12	76	148	224
comp2264636_c0_seq1	2.07629	3.08624e-24	-2.41957	1.38107e-12	74	150	224
comp2275310_c0_seq1	-3.62935	2.7966e-19	3.61725	8.78204e-15	133	92	225
comp2276244_c0_seq1	2.7868	2.04376e-17	-3.27042	8.36037e-17	159	68	227
comp1281272_c0_seq1	4.04874	7.72924e-18	-4.90528	2.2261e-16	154	73	227
comp2277995_c0_seq1	2.87296	6.40553e-18	-3.37843	3.93913e-16	152	75	227
comp2277584_c0_seq5	-3.67767	2.02776e-20	3.64295	8.20283e-14	115	112	227
comp2265255_c2_seq1	4.72444	2.56959e-18	-6.09541	4.5223e-15	143	85	228
comp2272249_c0_seq2	-3.38651	3.22612e-21	3.29897	4.16297e-13	97	131	228
comp2277776_c0_seq1	-3.79993	2.52043e-19	3.83631	1.47339e-14	131	98	229
comp2261795_c0_seq1	3.35136	3.53932e-18	-3.94924	9.19862e-15	144	93	237
comp2248955_c0_seq1	-6.25026	3.41124e-21	8.20263	7.90705e-13	98	140	238
comp2277987_c1_seq1	-3.53168	9.74607e-20	3.49367	1.04305e-13	126	115	241
comp2269247_c0_seq1	-3.09708	6.22842e-21	2.98327	9.00677e-13	104	143	247
comp2269191_c0_seq3	-4.6318	5.12914e-19	5.00761	1.49669e-13	135	119	254
comp2274563_c1_seq9	-2.7999	1.13274e-21	2.60508	2.86767e-12	90	164	254
comp2276390_c2_seq3	-2.80816	1.25436e-21	2.62664	2.86767e-12	91	165	256
comp2272756_c0_seq1	-4.6828	1.62396e-18	5.13437	1.40209e-13	139	118	257
gnl|Pdu_trscr_assembly_1|20388	3.73884	5.33005e-16	-4.6068	3.25609e-16	191	74	265
comp2263706_c0_seq2	-4.56324	2.90761e-21	4.77312	4.23005e-12	96	169	265
comp2266185_c0_seq3	-4.96962	2.57305e-19	5.51473	6.12705e-13	132	135	267
comp2270999_c0_seq5	-3.23135	1.76296e-19	3.14141	7.84215e-13	128	139	267
comp2273791_c0_seq4	-3.87935	4.0799e-18	3.96044	1.58485e-13	147	121	268
comp2253317_c0_seq1	-3.01966	1.40097e-20	2.86102	1.6739e-12	111	158	269
comp2243368_c0_seq4	3.55665	1.14195e-16	-4.26146	5.22665e-15	183	87	270
comp2261841_c0_seq9	3.46256	3.2744e-17	-4.12799	4.37411e-14	164	106	270
comp2277610_c1_seq3	-2.99158	1.20966e-19	2.84732	1.40214e-12	127	151	278
comp2274959_c0_seq5	-3.08397	7.73118e-20	2.94842	1.67861e-12	123	159	282
comp1192611_c0_seq1	-3.62118	2.60873e-20	3.59399	2.87682e-12	116	166	282
comp2269146_c0_seq1	-2.77995	5.02793e-27	2.55374	1.06885e-10	52	230	282
comp2266942_c0_seq1	-5.07447	7.88427e-19	5.84466	1.01287e-12	136	147	283
comp2275743_c0_seq2	-2.89471	6.32005e-21	2.73375	6.29367e-12	105	179	284
comp2275893_c0_seq1	4.37038	7.24199e-16	-5.65668	5.25398e-15	196	89	285
comp2247744_c0_seq2	3.21427	1.25171e-16	-3.74248	2.78643e-14	184	102	286
comp2261193_c1_seq4	-4.37285	7.5252e-20	4.54645	3.26615e-12	121	167	288
comp2140683_c0_seq1	4.45395	1.96801e-15	-5.89287	1.11143e-14	202	95	297
comp2272828_c0_seq8	-3.05705	4.70112e-19	2.93341	2.81284e-12	134	163	297
comp2266075_c0_seq5	-4.10474	3.63339e-18	4.27786	1.48964e-12	145	153	298
comp2276174_c0_seq14	-3.05132	4.95374e-20	2.91569	6.93885e-12	118	181	299
comp2261415_c0_seq1	-3.31787	3.45098e-21	3.22664	2.01424e-11	99	202	301
comp2263011_c0_seq1	-3.80893	2.68249e-17	3.88293	8.20167e-13	163	141	304
comp2253691_c1_seq1	-3.06821	1.97225e-19	2.92932	4.81987e-12	129	175	304
comp2259858_c0_seq2	-5.42194	7.67046e-20	6.17896	6.95988e-12	122	182	304
comp2277335_c1_seq5	-2.84998	1.86237e-20	2.66351	1.43212e-11	114	194	308
comp2276257_c0_seq6	-2.78094	4.4007e-22	2.59781	9.17737e-11	86	223	309
comp2273919_c0_seq1	-3.30372	9.84388e-18	3.25627	2.24411e-12	155	161	316
comp2264911_c0_seq3	-5.30686	1.19496e-18	6.07092	6.85368e-12	137	180	317
comp2262714_c0_seq1	-3.86547	6.21327e-18	3.92932	4.40488e-12	150	171	321
comp2272814_c1_seq2	-3.25949	6.21327e-18	3.19962	4.73021e-12	151	173	324
comp2269108_c0_seq5	-3.19581	3.88472e-23	3.03646	1.81814e-10	79	245	324
comp2229575_c0_seq1	1.7117	9.09682e-25	-1.99303	3.18471e-10	68	256	324
comp1194202_c0_seq1	3.19195	1.02048e-15	-3.77882	2.72747e-13	198	127	325
comp2272319_c0_seq24	-3.5265	1.98193e-19	3.45434	1.47495e-11	130	195	325
comp2277203_c0_seq4	-2.59868	1.40097e-20	2.35224	3.21641e-11	112	214	326
comp2273540_c0_seq2	2.51043	6.83179e-16	-2.91616	4.59054e-13	194	133	327
comp2274900_c0_seq10	-3.23978	2.05351e-18	3.11874	1.10104e-11	140	188	328
comp2261501_c0_seq1	3.33771	2.39863e-15	-3.91044	2.22217e-13	203	126	329
comp2270000_c0_seq4	-4.52304	6.02512e-17	4.88524	1.58777e-12	174	156	330
comp1194290_c0_seq1	4.37771	1.43213e-14	-5.76412	5.22677e-14	223	108	331
comp2270387_c0_seq54	-2.40199	1.624e-22	2.15513	2.56653e-10	83	252	335
comp2274804_c0_seq1	2.68188	2.22552e-14	-3.18824	5.22677e-14	228	109	337
comp2276664_c0_seq46	-3.35733	4.59879e-18	3.30056	1.25078e-11	148	189	337
comp2250762_c0_seq1	4.36543	2.15383e-14	-5.95866	7.80781e-14	227	111	338
comp2275616_c0_seq2	3.02389	3.55688e-14	-3.59816	5.22677e-14	232	110	342
comp2277510_c0_seq2	2.78259	1.00663e-14	-3.25739	2.00559e-13	218	125	343
comp2277945_c0_seq2	2.36081	4.19372e-16	-2.7829	1.52766e-12	189	155	344
comp2253014_c0_seq2	-2.27584	5.03101e-48	2.0041	2.75872e-09	11	333	344
comp2238985_c0_seq1	3.8943	7.20534e-14	-5.13982	3.93924e-14	243	105	348
comp2252998_c0_seq2	-4.30778	7.00297e-17	4.65248	4.23005e-12	178	170	348
comp2256699_c0_seq2	3.67738	5.36592e-15	-4.66422	8.77475e-13	210	142	352
gnl|Pdu_trscr_assembly_1|88882	-3.96111	6.85102e-17	4.11526	5.76297e-12	177	177	354
comp2263124_c0_seq2	-3.85688	1.39794e-16	3.93331	4.49288e-12	185	172	357
comp2268979_c0_seq1	-2.97059	5.97803e-17	2.84155	1.004e-11	173	185	358
comp2254647_c0_seq2	-2.78459	2.36407e-18	2.5936	4.1384e-11	142	216	358
comp2268528_c0_seq2	2.68129	2.43881e-14	-3.15038	4.58215e-13	229	132	361
comp2266841_c0_seq1	3.97446	1.65111e-13	-5.2793	3.87603e-14	258	104	362
comp2252709_c0_seq3	-2.67051	5.46545e-20	2.46716	1.6639e-10	119	243	362
comp2274541_c0_seq1	3.7596	6.94812e-14	-4.7036	1.96921e-13	242	123	365
comp2280841_c0_seq1	-4.55672	5.62844e-17	4.90713	1.61143e-11	170	198	368
comp2248585_c0_seq2	3.18009	1.75192e-14	-3.7703	9.90395e-13	225	145	370
comp2266106_c0_seq2	-3.12218	5.26987e-17	3.01029	2.60024e-11	168	206	374
comp2276795_c0_seq4	-2.822	1.3995e-17	2.67212	5.38718e-11	157	218	375
comp2264799_c1_seq2	2.78774	6.84748e-14	-3.29755	7.78042e-13	240	138	378
comp2251993_c0_seq1	3.81227	2.17678e-13	-5.18388	1.07261e-13	262	117	379
comp2269064_c0_seq7	-3.52898	9.98529e-17	3.52799	2.00282e-11	182	201	383
comp2138058_c0_seq1	4.66816	1.55726e-13	-7.24113	3.09029e-13	257	129	386
comp2271737_c1_seq2	3.54841	2.41848e-13	-4.3675	1.80677e-13	265	122	387
comp2278398_c0_seq2	4.01883	9.65244e-14	-5.16666	7.66338e-13	250	137	387
comp2263229_c0_seq2	3.82544	4.67367e-13	-5.12079	8.79376e-14	278	113	391
comp1927618_c0_seq1	-3.33152	9.46039e-17	3.25883	2.97616e-11	180	211	391
comp2269751_c0_seq2	-3.21495	2.54736e-17	3.14727	1.20178e-10	162	233	395
comp2259832_c0_seq2	-3.06863	9.63262e-17	2.94981	3.95135e-11	181	215	396
comp2239531_c0_seq1	-3.23666	4.04495e-17	3.12954	1.1153e-10	165	232	397
comp2259241_c0_seq1	-3.55634	2.31762e-17	3.50977	1.32619e-10	160	239	399
comp2273726_c1_seq7	2.25687	3.17332e-15	-2.62086	1.581e-11	204	197	401
comp2259648_c0_seq1	4.22399	8.40348e-14	-6.32327	1.52044e-12	248	154	402
comp2259852_c1_seq1	-3.02464	6.21457e-17	2.91943	1.02063e-10	176	226	402
comp2261061_c0_seq1	-3.52759	5.97803e-17	3.50688	1.07426e-10	171	231	402
comp2278279_c1_seq4	-3.13641	2.5128e-16	3.05068	6.48327e-11	188	219	407
comp2266776_c0_seq2	-3.34242	1.63574e-15	3.30856	2.83058e-11	200	209	409
comp2263829_c0_seq1	4.51922	2.609e-13	-7.40161	9.37884e-13	268	144	412
comp2200316_c0_seq1	-3.2187	4.00463e-15	3.14225	2.63019e-11	207	207	414
comp2274336_c0_seq18	-3.68197	4.47911e-17	3.69478	2.16238e-10	166	248	414
comp2268625_c0_seq3	2.74591	1.77378e-14	-3.25216	1.25214e-11	226	190	416
comp2265611_c0_seq1	4.09626	5.93845e-13	-5.67417	5.70002e-13	284	134	418
comp2264193_c0_seq2	-5.1823	5.97803e-17	5.89353	1.93553e-10	172	246	418
comp2259786_c0_seq4	2.99725	3.11223e-13	-3.56234	1.20928e-12	272	149	421
comp2241228_c0_seq2	3.11307	6.81518e-13	-3.75391	7.03263e-13	287	136	423
comp2266844_c0_seq4	-3.03574	1.89633e-15	2.9274	8.65254e-11	201	222	423
comp2219247_c0_seq1	-4.22736	6.13531e-17	4.43679	2.25458e-10	175	250	425
comp2266966_c1_seq7	-4.37387	3.37504e-15	4.77389	9.26229e-11	205	224	429
comp2236889_c0_seq1	-3.40253	1.5504e-17	3.33884	7.74998e-10	158	275	433
comp2258227_c1_seq1	3.52101	6.76998e-13	-4.58291	1.40778e-12	286	152	438
comp2278536_c1_seq38	2.53742	1.29788e-13	-3.01625	7.59415e-12	255	183	438
comp2272075_c0_seq4	-3.94665	3.70092e-15	4.19318	1.26076e-10	206	235	441
comp2274137_c1_seq25	4.03818	4.91145e-13	-5.23922	2.44352e-12	280	162	442
comp2217620_c0_seq2	-5.19815	8.32257e-17	6.13339	4.88344e-10	179	264	443
comp2265181_c0_seq1	2.8138	7.31268e-13	-3.35343	1.58777e-12	289	157	446
comp2273366_c2_seq1	-3.18156	6.45247e-16	3.11976	3.67701e-10	192	258	450
comp2267782_c1_seq1	-3.53942	6.51432e-16	3.59749	4.20658e-10	193	260	453
comp2269374_c0_seq3	1.97851	3.16039e-14	-2.34806	1.04277e-10	231	227	458
comp2260377_c0_seq3	-2.53609	6.19453e-18	2.30833	2.01052e-09	149	314	463
comp2261379_c0_seq1	2.5919	1.25242e-13	-3.06983	8.13488e-11	252	221	473
comp2252936_c1_seq1	-2.94789	1.12907e-14	2.85622	2.96731e-10	221	254	475
comp2246605_c0_seq1	2.10345	2.42198e-13	-2.5178	2.89359e-11	266	210	476
comp2261344_c0_seq3	-2.71713	1.51801e-16	2.54447	1.2108e-09	186	292	478
comp2277815_c1_seq2	-3.28049	3.59894e-14	3.27183	2.01736e-10	233	247	480
comp2257070_c0_seq2	2.34413	1.33401e-15	-2.76836	1.04181e-09	199	282	481
comp2269391_c0_seq1	2.74584	1.75307e-12	-3.30356	3.48751e-12	314	168	482
gene19	-3.90709	9.97208e-15	4.09118	4.99653e-10	217	265	482
comp2266348_c1_seq2	-2.71254	7.68529e-16	2.54737	1.16367e-09	197	287	484
comp2264540_c1_seq15	-2.8008	2.54736e-17	2.6629	2.51645e-09	161	323	484
comp2138995_c0_seq1	-3.68221	5.90677e-15	3.74039	7.24729e-10	214	273	487
comp2268735_c0_seq1	3.18575	9.57853e-13	-3.87941	1.39403e-11	296	192	488
comp2278099_c2_seq1	2.92385	1.89957e-12	-3.54398	4.75587e-12	315	174	489
gnl|Pdu_trscr_assembly_1|12794	2.02037	7.89103e-14	-2.41489	1.75666e-10	246	244	490
comp2253831_c0_seq1	2.95051	1.63608e-12	-3.55305	9.84393e-12	310	184	494
comp2271848_c0_seq8	2.77779	2.51818e-12	-3.27052	5.30816e-12	319	176	495
comp2275031_c2_seq2	3.7331	1.36318e-12	-4.83014	1.42552e-11	303	193	496
comp2141958_c0_seq2	-5.91505	1.84467e-16	7.93374	1.86214e-09	187	309	496
comp2239753_c0_seq1	-4.42621	5.65737e-15	4.94484	1.15376e-09	213	284	497
comp2279956_c0_seq1	3.16261	1.56722e-12	-3.85022	1.25709e-11	307	191	498
comp2275350_c0_seq1	-2.36413	8.16149e-20	2.14876	7.07697e-09	124	374	498
comp2277992_c0_seq1	-3.29393	6.92423e-14	3.29586	4.04249e-10	241	259	500
gnl|Pdu_trscr_assembly_1|6033	-3.91647	1.52758e-14	4.16411	8.89991e-10	224	280	504
comp2243104_c0_seq1	3.27519	1.3041e-12	-4.01278	2.01424e-11	302	203	505
comp2267127_c0_seq1	-3.44253	1.22438e-14	3.53812	1.15376e-09	222	285	507
comp2277104_c0_seq3	2.54431	1.69778e-11	-3.09874	1.00845e-12	365	146	511
comp2270520_c0_seq5	-3.31266	2.90295e-13	3.34579	1.57957e-10	271	242	513
comp2262537_c0_seq3	-4.39949	1.10017e-14	4.80497	1.27639e-09	220	295	515
comp2250615_c0_seq1	-5.82301	4.94311e-17	7.46962	4.41597e-09	167	348	515
comp2261738_c0_seq5	-2.43476	5.56011e-17	2.22766	4.98825e-09	169	352	521
comp2262305_c0_seq1	2.1086	4.67958e-13	-2.4916	2.28459e-10	279	251	530
comp2259861_c0_seq1	3.41376	8.57167e-12	-4.47516	1.01024e-11	345	186	531
comp2269927_c0_seq1	3.41608	2.57892e-12	-4.47511	6.71902e-11	320	220	540
comp2253152_c0_seq1	2.39709	1.5952e-11	-2.86818	5.92714e-12	363	178	541
comp2233130_c0_seq1	-4.12239	8.49476e-15	4.43762	2.59944e-09	215	326	541
comp2197826_c0_seq1	-3.0699	5.38991e-15	2.96961	2.73861e-09	211	330	541
comp2266909_c1_seq3	-3.13602	9.65244e-14	3.11126	1.26188e-09	249	293	542
comp2257854_c0_seq3	2.51184	8.44176e-12	-2.98494	1.93888e-11	344	200	544
comp2266311_c1_seq2	3.10793	2.0536e-12	-3.83362	1.04541e-10	318	228	546
comp2273222_c0_seq2	3.03514	3.9308e-11	-3.72778	1.813e-12	390	160	550
comp2266655_c0_seq4	3.32495	8.66218e-12	-4.05471	2.19857e-11	346	204	550
comp2254279_c0_seq1	-4.35833	2.28339e-13	4.97376	1.16696e-09	263	288	551
comp2242307_c0_seq1	-4.01429	7.3211e-14	4.33625	1.95627e-09	244	312	556
comp2252381_c0_seq5	3.20161	1.12319e-11	-3.99707	2.75616e-11	351	208	559
comp2271756_c0_seq2	-3.90759	5.68981e-13	4.14953	8.66046e-10	282	277	559
comp2256206_c0_seq2	-5.14217	6.56345e-18	5.54109	1.80649e-08	153	408	561
comp2269151_c0_seq2	-3.61522	1.03427e-13	3.75176	2.39876e-09	251	320	571
comp2255868_c0_seq1	-3.20015	9.17357e-15	3.14453	5.26252e-09	216	355	571
comp2246299_c0_seq1	-3.76866	4.02517e-13	4.01805	1.56812e-09	275	301	576
comp2270224_c0_seq1	1.95346	4.84877e-14	-2.29883	4.14451e-09	235	344	579
comp2139590_c0_seq1	-2.70948	2.75217e-14	2.56397	4.87486e-09	230	351	581
comp2266986_c0_seq3	4.51146	1.86355e-11	-7.60619	4.2932e-11	366	217	583
comp2272814_c0_seq4	-3.18383	1.97088e-12	3.19694	7.03218e-10	316	272	588
comp2232817_c0_seq2	-3.46843	7.89306e-13	3.52003	1.41902e-09	292	298	590
comp2267731_c0_seq5	3.1418	1.39365e-11	-3.86855	1.24907e-10	358	234	592
comp2271818_c0_seq1	-3.3722	1.07804e-12	3.43317	1.26984e-09	300	294	594
comp2260546_c0_seq1	-2.99086	1.26382e-13	2.93628	4.37456e-09	253	346	599
comp2276143_c1_seq1	3.16873	1.459e-11	-3.92854	1.40865e-10	362	241	603
comp2273340_c1_seq1	2.22258	1.19277e-11	-2.65712	2.22766e-10	355	249	604
comp2276641_c1_seq16	-4.35694	5.11855e-13	4.99254	2.55796e-09	281	324	605
comp2272387_c1_seq3	2.4741	1.59016e-12	-2.93801	1.41198e-09	309	297	606
comp2257694_c0_seq1	2.96125	1.25265e-12	-3.53117	1.72838e-09	301	307	608
comp2278290_c0_seq15	-2.76446	3.89954e-13	2.64983	3.76273e-09	274	339	613
comp2271477_c1_seq2	3.01209	9.00486e-11	-3.71924	1.82675e-11	416	199	615
comp2267733_c0_seq1	2.64299	3.72701e-11	-3.1847	1.04541e-10	387	229	616
comp2276806_c0_seq3	-3.08618	2.58492e-12	3.07799	1.53337e-09	321	299	620
comp2258876_c0_seq1	3.94588	2.28152e-11	-5.94657	2.60945e-10	373	253	626
comp2270752_c0_seq7	-3.67414	1.59016e-12	3.90962	2.30424e-09	308	319	627
gnl|Pdu_trscr_assembly_1|91632	-3.52905	1.06864e-12	3.64705	2.73625e-09	299	328	627
comp2229342_c0_seq1	-3.9451	5.33909e-14	4.14676	1.2526e-08	236	391	627
comp2257649_c0_seq1	3.96294	6.73078e-11	-5.55865	9.41776e-11	407	225	632
comp2276124_c0_seq3	-3.11213	4.03052e-13	3.0836	5.44493e-09	276	358	634
comp2273445_c0_seq4	-3.47657	7.97567e-14	3.53736	1.05763e-08	247	388	635
comp2274390_c0_seq1	2.03489	2.48219e-13	-2.36058	6.55445e-09	267	370	637
comp2273202_c0_seq1	-3.97242	1.29788e-13	4.24175	1.02999e-08	254	385	639
comp2254641_c1_seq1	3.00437	1.18361e-10	-3.79657	3.21367e-11	428	213	641
comp2256548_c0_seq1	-3.75174	2.04222e-13	3.91578	9.77352e-09	260	381	641
comp2234664_c1_seq2	2.1704	8.03829e-12	-2.57281	1.62505e-09	343	303	646
comp2261071_c0_seq1	-3.74683	1.64324e-12	3.94957	3.40369e-09	311	336	647
comp2278475_c0_seq14	-2.02531	3.75759e-22	1.76761	3.05647e-07	85	562	647
comp2245203_c0_seq1	-3.70558	3.1753e-13	3.86626	7.43027e-09	273	375	648
comp2275024_c0_seq2	2.2772	4.35438e-12	-2.69055	2.27487e-09	333	317	650
comp2264429_c0_seq2	-3.15252	1.03952e-14	3.09751	3.29053e-08	219	431	650
comp2259229_c0_seq1	-4.0682	7.42146e-13	4.49648	5.66767e-09	291	361	652
comp2276838_c1_seq1	1.59568	1.8572e-13	-1.93997	1.41544e-08	259	396	655
comp2263702_c0_seq1	-3.44572	7.01724e-12	3.54672	2.27487e-09	339	318	657
comp2269659_c0_seq1	-2.76235	7.31268e-13	2.6566	6.45065e-09	290	368	658
comp2279447_c0_seq1	-4.92419	2.05279e-13	6.12886	1.57726e-08	261	399	660
comp2236155_c0_seq1	-3.64329	3.35709e-12	3.87754	3.86673e-09	325	341	666
comp2273485_c0_seq5	-2.55547	9.43997e-13	2.41433	6.65501e-09	295	371	666
comp2266869_c0_seq1	3.21515	3.72091e-10	-4.10073	2.38316e-11	468	205	673
comp2277060_c0_seq17	2.85852	7.43595e-11	-3.52307	7.6431e-10	408	274	682
comp2275488_c0_seq1	-2.22091	4.4235e-14	1.98498	5.99704e-08	234	458	692
comp2271744_c0_seq3	2.84089	1.41202e-10	-3.44409	4.22027e-10	433	261	694
comp2254586_c0_seq1	2.86169	1.11907e-10	-3.45866	6.64562e-10	425	269	694
comp1933325_c0_seq2	2.23482	2.89276e-10	-2.67734	1.32092e-10	457	238	695
comp2269014_c0_seq1	2.87473	4.17661e-11	-3.49458	1.69792e-09	396	306	702
comp2262241_c0_seq1	3.0197	1.23019e-09	-3.90948	1.0503e-11	518	187	705
comp2268375_c0_seq1	2.73687	1.03418e-09	-3.39815	1.54881e-11	510	196	706
comp2273939_c0_seq1	-3.07453	1.68724e-12	3.05462	1.33863e-08	313	394	707
comp2275593_c0_seq1	-3.35951	2.40767e-11	3.4873	2.73861e-09	377	331	708
comp2264803_c1_seq1	2.87711	6.50286e-11	-3.52422	1.74434e-09	403	308	711
gnl|Pdu_trscr_assembly_1|7284	-3.66879	3.21335e-12	3.90169	1.04091e-08	324	387	711
comp2268869_c0_seq6	3.40951	4.4199e-10	-4.40656	1.3059e-10	475	237	712
comp2275489_c0_seq1	3.15726	9.00486e-11	-3.99789	1.33196e-09	417	296	713
comp2254377_c0_seq1	-4.62032	2.41848e-13	5.25528	5.02637e-08	264	451	715
comp2253656_c0_seq3	2.59428	4.80152e-10	-3.11241	1.32619e-10	479	240	719
comp2263172_c0_seq5	-2.31728	5.50529e-15	2.08296	1.22703e-07	212	509	721
comp2264517_c0_seq6	-2.59977	4.01709e-15	2.45004	1.3654e-07	208	513	721
comp2270986_c0_seq3	-3.61319	1.42616e-12	3.75612	2.29717e-08	304	419	723
comp2275883_c1_seq1	-2.84178	3.47864e-12	2.79617	1.42472e-08	327	397	724
comp1267867_c0_seq1	3.24313	4.00534e-10	-4.32279	3.50546e-10	470	257	727
comp2259280_c0_seq3	-4.22235	2.94191e-12	4.71329	1.70777e-08	323	405	728
comp2241847_c0_seq5	3.15858	2.80763e-10	-4.37595	8.42543e-10	453	276	729
comp2254530_c0_seq1	3.10143	7.15023e-10	-3.98989	1.30071e-10	496	236	732
comp2265722_c0_seq1	2.60633	1.38674e-10	-3.12118	1.56812e-09	432	302	734
comp2274736_c0_seq12	-4.87458	1.05061e-12	6.10856	3.78641e-08	298	437	735
comp2214176_c0_seq1	2.61691	7.56466e-11	-3.12533	2.64187e-09	409	327	736
comp2271273_c0_seq2	2.76543	2.35982e-10	-3.38997	1.19749e-09	448	289	737
comp2250283_c0_seq1	-4.76685	7.97693e-13	5.53173	4.22384e-08	293	445	738
comp2265937_c0_seq5	1.99149	2.86522e-10	-2.40622	1.07228e-09	456	283	739
comp2253194_c0_seq3	-3.66811	6.45731e-13	3.83405	5.50085e-08	285	457	742
comp2258266_c0_seq1	-2.85191	2.80819e-13	2.74035	6.97159e-08	269	473	742
comp2263896_c0_seq3	-2.73621	5.07556e-12	2.62706	2.06739e-08	334	413	747
comp2253348_c0_seq1	-3.79091	2.6272e-12	4.08733	2.96742e-08	322	427	749
comp2270372_c0_seq1	-2.49658	1.65075e-12	2.32879	3.78641e-08	312	438	750
comp2140166_c0_seq1	-2.04248	4.19666e-15	1.77081	2.31602e-07	209	542	751
comp2276389_c0_seq2	1.96215	1.5535e-10	-2.36436	2.39876e-09	437	321	758
comp2268302_c0_seq1	-4.57747	3.49978e-12	5.46532	3.31159e-08	328	433	761
comp2266655_c1_seq2	2.77852	1.04253e-10	-3.34156	3.79212e-09	422	340	762
comp2139506_c0_seq1	-3.58873	9.26093e-12	3.83744	2.06939e-08	348	415	763
comp2267927_c0_seq4	3.19041	5.9202e-10	-4.00399	8.83648e-10	485	279	764
comp2225064_c0_seq1	-3.03251	1.59986e-11	3.02153	1.66518e-08	364	403	767
comp2240347_c0_seq3	-3.46752	6.35493e-12	3.5904	3.23891e-08	337	430	767
comp2275291_c1_seq1	2.80367	7.52553e-10	-3.4461	6.92034e-10	499	271	770
comp2267039_c0_seq7	2.90366	7.15023e-10	-3.52004	8.66046e-10	497	278	775
comp2197371_c0_seq1	-5.05121	8.31084e-13	6.40672	8.78907e-08	294	486	780
comp2236891_c0_seq1	2.26247	1.02778e-10	-2.70267	6.02105e-09	419	363	782
comp2272270_c0_seq1	-3.52024	1.55e-12	3.62643	7.09296e-08	306	476	782
comp2279378_c0_seq1	3.41468	1.09734e-09	-4.7744	6.75573e-10	513	270	783
comp2279764_c0_seq1	1.77474	2.64143e-10	-2.15186	3.66235e-09	450	338	788
comp2276865_c1_seq1	-2.69905	6.69524e-12	2.59645	5.17897e-08	338	452	790
comp2264626_c0_seq3	-2.04371	2.16756e-18	1.79117	8.57074e-07	141	650	791
comp2274596_c1_seq6	2.12152	6.62357e-11	-2.49374	1.15324e-08	404	389	793
gnl|Pdu_trscr_assembly_1|13616	2.65234	2.71892e-10	-3.20065	4.20992e-09	452	345	797
comp2273607_c0_seq2	3.51276	6.76491e-10	-4.93377	1.69639e-09	494	304	798
comp2274031_c0_seq3	1.86453	2.85229e-10	-2.2324	4.02012e-09	455	343	798
comp2275017_c0_seq4	-3.30909	3.54791e-11	3.41464	2.31664e-08	384	420	804
comp2265803_c0_seq1	3.29107	3.50641e-10	-4.14712	3.94789e-09	463	342	805
comp2269790_c0_seq1	2.21073	7.81733e-11	-2.60655	1.296e-08	412	393	805
comp2273171_c1_seq1	2.63829	1.081e-10	-3.14064	1.02996e-08	424	384	808
comp2275258_c0_seq6	2.00844	2.579e-09	-2.42683	4.35622e-10	555	262	817
gnl|Pdu_trscr_assembly_1|1902	-2.74248	1.3365e-11	2.67802	6.2825e-08	357	462	819
comp2261787_c0_seq1	-3.05662	1.11865e-11	3.04525	6.54385e-08	350	469	819
comp2274248_c0_seq12	-3.87531	3.82423e-11	4.33537	3.3453e-08	389	434	823
comp2278592_c0_seq3	1.97677	5.67621e-11	-2.36821	2.53873e-08	401	424	825
comp2267710_c1_seq1	3.46222	2.38385e-09	-4.97848	9.81874e-10	546	281	827
comp2201258_c0_seq1	-3.51231	1.43395e-11	3.70765	6.51584e-08	360	467	827
comp2276761_c0_seq5	2.71017	2.03058e-09	-3.27937	1.20013e-09	539	290	829
comp2278291_c0_seq2	-3.31994	4.47054e-11	3.45072	3.29307e-08	397	432	829
comp2278488_c0_seq1	2.85248	3.08896e-09	-3.57464	6.30208e-10	563	268	831
comp2270061_c0_seq1	-3.45153	3.78237e-11	3.64114	4.2087e-08	388	444	832
comp2271317_c1_seq3	-3.08428	2.55696e-11	3.10881	5.38941e-08	378	455	833
comp2276904_c0_seq6	-3.17722	7.617e-11	3.27423	2.76683e-08	410	426	836
comp2249058_c0_seq2	2.82497	5.07025e-09	-3.50455	3.0376e-10	584	255	839
comp2248121_c0_seq5	-4.18388	3.61708e-12	4.64553	1.2425e-07	329	510	839
comp2246432_c0_seq1	3.22839	1.31745e-09	-4.07018	2.14389e-09	525	316	841
comp2271992_c0_seq4	-3.57492	5.59844e-11	3.80511	4.02324e-08	400	441	841
comp2267792_c0_seq2	2.30138	1.24815e-09	-2.77728	2.39876e-09	521	322	843
comp2278062_c0_seq4	-4.08088	4.15273e-11	4.66266	4.69039e-08	394	449	843
comp2263738_c0_seq2	-1.80852	2.74256e-21	1.53228	2.74879e-06	95	750	845
comp2264585_c0_seq1	-2.76352	7.43879e-14	2.65588	4.87033e-07	245	602	847
comp2275646_c0_seq3	1.68096	2.39434e-11	-2.01373	6.79863e-08	376	472	848
comp2275022_c0_seq1	-2.31842	6.68533e-14	2.12341	5.40714e-07	238	611	849
comp2278583_c0_seq1	1.75764	1.48249e-10	-2.12119	2.11618e-08	435	417	852
comp2250174_c0_seq1	-3.06298	2.07314e-11	3.05089	9.02028e-08	369	491	860
comp2259757_c0_seq3	-4.2263	3.11147e-11	4.95852	7.22442e-08	382	480	862
comp2213506_c0_seq1	2.68515	7.22172e-10	-3.28036	6.24516e-09	498	365	863
comp2271592_c0_seq12	3.07753	4.28513e-09	-3.92545	1.15376e-09	578	286	864
comp1194044_c0_seq1	2.3887	6.00896e-10	-2.81792	7.66229e-09	487	377	864
comp2262137_c0_seq4	2.5201	7.01886e-09	-3.0968	4.73601e-10	602	263	865
comp2270985_c1_seq1	2.95189	7.43799e-09	-3.73666	5.92021e-10	606	266	872
comp2250610_c0_seq2	3.46588	3.1747e-09	-4.85693	1.69639e-09	567	305	872
comp2138964_c0_seq1	2.42666	4.20626e-10	-2.88335	1.59269e-08	472	400	872
comp2258209_c0_seq1	-1.9478	7.24199e-16	1.68327	1.16778e-06	195	677	872
comp2254640_c0_seq1	3.17004	8.42085e-09	-4.20493	6.13656e-10	610	267	877
comp2272645_c0_seq1	3.24782	4.1931e-09	-4.32932	1.53337e-09	577	300	877
comp1943186_c0_seq1	2.99931	1.26995e-09	-3.73746	5.1883e-09	523	354	877
comp2277808_c1_seq1	3.09986	1.09298e-09	-3.8598	6.43222e-09	512	366	878
gnl|Pdu_trscr_assembly_1|212085	-3.86007	3.45127e-12	4.14714	2.62582e-07	326	552	878
comp2252902_c0_seq1	-3.99392	2.15116e-11	4.42307	1.20204e-07	371	508	879
comp2257310_c0_seq1	2.92397	8.09835e-10	-3.60109	7.95585e-09	502	379	881
comp2276588_c0_seq4	2.17326	8.67481e-11	-2.54978	6.73039e-08	413	471	884
comp2277084_c2_seq1	3.38386	6.63723e-09	-4.66604	1.20135e-09	597	291	888
comp2257591_c0_seq1	-3.92098	3.72701e-11	4.33369	1.1162e-07	386	504	890
comp2277462_c0_seq1	3.03659	4.83816e-09	-4.38864	1.93832e-09	581	310	891
comp2268972_c0_seq3	-3.06938	8.82998e-11	3.0954	7.14147e-08	414	478	892
comp2275110_c1_seq5	-2.88689	2.81397e-11	2.84651	1.31166e-07	381	511	892
comp2269547_c0_seq1	-2.22804	4.42757e-13	2.0307	5.99964e-07	277	615	892
comp2267157_c0_seq3	-3.66504	1.46784e-10	3.957	6.347e-08	434	463	897
comp2278595_c0_seq12	2.23231	3.62694e-09	-2.69487	2.73625e-09	571	329	900
comp2259017_c0_seq2	1.87335	1.03698e-10	-2.22196	7.14147e-08	421	479	900
comp2243479_c0_seq1	-3.83124	1.13954e-11	4.17189	2.6554e-07	352	553	905
comp2265840_c0_seq3	-3.39347	4.02137e-11	3.51812	1.39813e-07	393	515	908
comp2261881_c0_seq2	1.77824	2.17387e-11	-2.114	2.01898e-07	372	537	909
comp2260027_c0_seq1	-2.94571	9.00486e-11	2.89449	9.9022e-08	415	497	912
comp2277510_c3_seq1	1.94921	7.76319e-11	-2.37105	1.08184e-07	411	503	914
comp2252899_c0_seq1	-2.27843	4.21195e-12	2.06424	3.94302e-07	332	585	917
comp2263586_c0_seq1	-2.19587	6.79086e-14	1.99608	1.1725e-06	239	679	918
comp2270473_c0_seq2	-3.01992	4.37491e-10	3.09108	5.26865e-08	474	454	928
comp2254406_c0_seq1	2.6089	3.5246e-09	-3.25033	5.60091e-09	570	360	930
comp2271225_c0_seq5	2.75378	1.0192e-08	-3.44692	1.99247e-09	620	313	933
comp2241744_c0_seq2	2.61492	6.83569e-09	-3.21898	3.43785e-09	598	337	935
comp2258643_c0_seq1	-2.48892	2.0536e-12	2.33694	6.21453e-07	317	618	935
comp2216809_c0_seq2	3.15232	1.85977e-09	-4.18485	1.61625e-08	535	402	937
comp2277282_c0_seq11	-3.06153	6.70244e-11	3.07918	1.95143e-07	406	532	938
comp2262340_c0_seq2	-4.21116	2.03265e-11	4.83852	3.70356e-07	368	578	946
comp2273154_c0_seq3	-2.50662	7.77601e-12	2.3885	4.92218e-07	342	605	947
comp2277610_c0_seq1	-3.25553	6.01497e-10	3.41216	6.02976e-08	488	460	948
comp2266805_c1_seq1	2.41577	6.24207e-10	-2.90009	5.99704e-08	491	459	950
comp2265966_c0_seq2	-3.12734	3.61571e-10	3.2203	8.79767e-08	464	487	951
comp2273792_c0_seq1	-3.12755	4.85666e-10	3.24209	7.06995e-08	480	475	955
comp2184756_c0_seq1	-4.63464	2.38996e-11	5.79079	3.76852e-07	375	580	955
comp2270081_c0_seq3	-2.64766	1.1696e-10	2.54976	1.9237e-07	427	531	958
comp2271608_c1_seq1	-2.58038	3.63502e-11	2.47734	3.57458e-07	385	577	962
comp2248557_c0_seq1	-3.8893	6.65888e-11	4.32883	2.90478e-07	405	559	964
comp2259561_c0_seq1	3.26027	2.27705e-09	-4.49065	2.46895e-08	544	423	967
comp2268383_c0_seq1	-3.96767	2.6279e-11	4.45984	4.11931e-07	379	589	968
comp1174362_c0_seq1	-3.59846	9.23959e-11	3.85579	2.60661e-07	418	551	969
comp2262901_c0_seq1	-1.95286	2.80819e-13	1.71291	1.51156e-06	270	707	977
comp2273169_c2_seq2	-2.57631	1.56973e-10	2.47642	2.31249e-07	438	541	979
comp2254431_c0_seq4	-2.14993	5.13915e-16	1.94492	3.80663e-06	190	789	979
comp2241541_c0_seq2	1.6083	2.50956e-09	-1.96505	3.21779e-08	551	429	980
comp2263543_c0_seq5	-3.01207	2.10588e-10	3.02721	2.06708e-07	444	538	982
comp2259694_c0_seq2	2.961	6.14789e-09	-3.78267	1.15807e-08	593	390	983
comp2276867_c0_seq11	-2.66975	5.30373e-10	2.5994	1.05095e-07	482	501	983
comp2264227_c0_seq2	-2.94661	9.04345e-12	2.93945	7.35356e-07	347	636	983
comp2253186_c0_seq1	2.5234	2.51386e-08	-3.1285	1.9454e-09	675	311	986
comp2276609_c1_seq2	3.37256	1.85223e-08	-5.15069	2.85273e-09	651	335	986
comp1194190_c0_seq1	1.78567	4.16735e-11	-2.16188	4.32613e-07	395	595	990
comp2254003_c0_seq1	-3.4413	2.05418e-10	3.63394	2.51877e-07	443	549	992
comp2258211_c0_seq1	-3.88998	5.23523e-11	4.27134	4.32317e-07	398	594	992
comp2271101_c0_seq1	-2.24586	3.20996e-11	2.06095	5.0959e-07	383	609	992
comp2241874_c0_seq1	-2.99637	4.56775e-10	3.03416	1.44845e-07	477	516	993
comp2272502_c0_seq1	-2.83187	6.03221e-10	2.81775	1.1162e-07	489	505	994
comp2267077_c0_seq2	2.02959	1.45445e-08	-2.47743	6.03445e-09	631	364	995
comp2276230_c0_seq1	2.36064	5.94187e-09	-2.87802	1.76261e-08	592	406	998
comp2271417_c0_seq5	-2.30553	6.96926e-13	2.13715	1.62822e-06	288	712	1000
comp2278332_c0_seq1	2.21916	1.76626e-08	-2.7219	5.43245e-09	645	357	1002
comp2267868_c0_seq12	2.75505	4.13814e-09	-3.44663	3.06274e-08	575	428	1003
comp2261993_c0_seq1	1.67576	2.00761e-09	-2.06086	6.50094e-08	538	466	1004
gnl|Pdu_trscr_assembly_1|219156	3.20818	1.39904e-08	-4.16926	7.76061e-09	628	378	1006
comp2272098_c0_seq6	3.2785	1.8486e-08	-4.4495	5.54652e-09	650	359	1009
comp2261649_c0_seq2	2.71628	1.7974e-08	-3.36672	5.89711e-09	648	362	1010
comp2268858_c0_seq10	1.6473	6.91099e-09	-2.03162	2.35578e-08	599	421	1020
comp2259310_c0_seq2	-4.41408	2.00896e-11	5.13432	8.85079e-07	367	653	1020
gnl|Pdu_trscr_assembly_1|760	-2.48221	6.28496e-11	2.32027	6.33791e-07	402	620	1022
comp2277114_c0_seq12	-2.31072	4.01788e-11	2.12133	6.98944e-07	392	631	1023
comp2257281_c0_seq1	2.64994	2.66828e-08	-3.35335	4.48919e-09	677	349	1026
comp2278436_c0_seq3	1.64728	1.99877e-09	-2.01018	9.00744e-08	537	490	1027
comp2252193_c0_seq2	2.74484	2.5062e-08	-3.56623	5.31702e-09	674	356	1030
comp2270954_c0_seq2	2.43957	1.44729e-08	-2.95181	1.68888e-08	630	404	1034
comp2267067_c0_seq8	2.18391	3.35088e-08	-2.65825	2.77662e-09	701	334	1035
comp2277331_c0_seq3	-2.57222	1.06706e-09	2.50126	1.85869e-07	511	529	1040
comp2262129_c0_seq3	-3.03471	7.55442e-10	3.09385	2.14164e-07	500	540	1040
comp2267193_c0_seq1	-3.69202	1.90928e-10	4.05692	4.40548e-07	442	598	1040
comp2278168_c0_seq13	1.70999	4.68005e-10	-2.04756	3.32608e-07	478	567	1045
comp2272887_c1_seq2	-3.12823	1.23079e-09	3.24936	1.84368e-07	519	528	1047
comp2276523_c0_seq2	-2.32004	1.51767e-12	2.14605	2.59558e-06	305	742	1047
comp2277022_c0_seq15	-2.66887	1.1594e-10	2.57861	6.43784e-07	426	623	1049
comp2016072_c0_seq1	2.9153	1.51168e-08	-3.68241	2.12201e-08	634	418	1052
comp2269326_c0_seq2	1.35409	1.28082e-10	-1.67947	6.45704e-07	430	624	1054
comp2266660_c0_seq2	-3.87313	5.28448e-11	4.19125	8.91881e-07	399	655	1054
comp2260778_c0_seq1	-3.69748	1.16329e-09	4.13204	2.39627e-07	516	547	1063
comp2245338_c0_seq1	3.52545	3.05107e-08	-8.77342	7.04555e-09	695	373	1068
comp2244052_c0_seq1	-4.34274	1.29557e-09	6.65187	2.37713e-07	524	545	1069
gnl|Pdu_trscr_assembly_1|16743	3.06589	2.70465e-08	-4.10043	1.25353e-08	684	392	1076
comp2266360_c0_seq2	-2.20464	5.70634e-13	2.01429	3.94653e-06	283	793	1076
comp2277700_c0_seq9	1.22487	9.93539e-12	-1.5686	2.08653e-06	349	729	1078
comp2193521_c0_seq1	3.44416	2.35636e-08	-5.96982	1.90956e-08	669	410	1079
comp1195529_c0_seq1	-3.55476	1.02186e-09	3.94496	3.37501e-07	509	570	1079
comp2271179_c1_seq1	2.95301	3.42047e-08	-3.83007	8.50176e-09	702	380	1082
comp1315948_c0_seq1	-3.51516	2.26008e-09	3.87074	2.33831e-07	542	543	1085
comp2244623_c0_seq1	2.87898	1.58458e-08	-3.8691	4.49594e-08	641	448	1089
comp2262932_c1_seq1	1.96123	1.64349e-09	-2.34821	2.90402e-07	531	558	1089
comp2256831_c0_seq1	2.54997	2.70897e-08	-3.09421	1.90291e-08	685	409	1094
comp2254433_c0_seq1	3.01685	4.17332e-08	-4.17662	7.47077e-09	721	376	1097
comp2278252_c0_seq1	1.89328	3.10932e-08	-2.29295	1.60861e-08	696	401	1097
comp2278017_c0_seq2	2.07114	7.27209e-09	-2.48479	9.26676e-08	605	493	1098
comp2266208_c1_seq3	2.25606	3.09963e-09	-2.69969	1.99184e-07	564	536	1100
Pdu_Vtg_2.1	-5.16408	5.53825e-12	6.88801	3.11646e-06	336	765	1101
comp2259006_c0_seq2	2.16256	3.53955e-08	-2.63644	1.47517e-08	705	398	1103
comp2268582_c0_seq4	2.55459	1.17131e-08	-3.07646	7.33557e-08	622	481	1103
comp2271837_c0_seq3	-2.59003	3.68332e-10	2.51462	7.49007e-07	466	639	1105
comp2258180_c0_seq1	-3.43938	6.24207e-10	3.64111	5.99964e-07	490	616	1106
comp2266442_c0_seq5	3.07858	4.91006e-08	-4.37024	1.02354e-08	734	383	1117
comp2271649_c0_seq1	3.04417	1.08474e-07	-4.13197	2.59851e-09	793	325	1118
comp2257274_c0_seq1	2.49296	2.46032e-08	-3.03289	4.87333e-08	670	450	1120
comp2257239_c0_seq2	2.43866	5.62426e-08	-3.05543	9.81917e-09	739	382	1121
comp2271953_c0_seq4	1.29216	5.1384e-10	-1.61405	8.43391e-07	481	647	1128
comp2277416_c0_seq3	2.93891	1.05494e-07	-3.83614	5.08336e-09	779	353	1132
comp2276940_c0_seq2	2.57612	1.16551e-07	-3.25281	2.73861e-09	803	332	1135
comp2272091_c0_seq2	2.12883	2.89057e-08	-2.58547	4.20091e-08	693	443	1136
comp2205034_c0_seq1	3.58174	2.84224e-08	-5.14362	4.3784e-08	689	447	1136
comp2276257_c2_seq1	-2.95656	4.54327e-10	2.97844	9.0105e-07	476	661	1137
comp2277034_c0_seq10	-2.38061	6.74102e-10	2.2316	8.42957e-07	493	646	1139
comp2265919_c1_seq23	2.53719	1.43297e-07	-3.2382	2.07711e-09	825	315	1140
comp2247991_c0_seq1	2.115	9.55383e-09	-2.54011	1.80153e-07	616	525	1141
comp2262122_c0_seq14	-3.91475	2.57273e-10	4.43925	1.27465e-06	449	693	1142
comp2232850_c0_seq1	-4.06243	1.08013e-10	4.52182	2.0011e-06	423	724	1147
comp2273103_c0_seq8	2.09809	7.56859e-08	-2.58819	1.41046e-08	754	395	1149
comp2268968_c0_seq3	1.6092	5.78837e-10	-1.95347	1.08119e-06	484	668	1152
comp2270043_c0_seq2	3.00883	4.27647e-08	-4.36849	2.56497e-08	728	425	1153
comp2268128_c0_seq11	-2.34817	2.63719e-11	2.16295	3.39581e-06	380	776	1156
comp2251338_c0_seq8	2.57871	3.93221e-08	-3.37739	4.00283e-08	717	440	1157
comp2248059_c0_seq4	2.61823	1.27039e-07	-3.38384	4.41491e-09	812	347	1159
comp2253516_c0_seq4	2.02692	2.26493e-08	-2.47901	9.56214e-08	667	494	1161
comp2257668_c0_seq1	-3.44681	6.52502e-10	3.71349	1.1023e-06	492	670	1162
comp2266901_c1_seq8	-2.42851	1.21436e-10	2.26972	2.14497e-06	429	733	1162
comp2253679_c0_seq3	2.69257	1.29008e-07	-3.41229	4.86774e-09	813	350	1163
comp2254631_c0_seq1	-2.60512	2.9605e-09	2.53935	4.93731e-07	561	607	1168
comp2262211_c0_seq21	-2.24546	1.42108e-11	2.05741	4.3827e-06	359	811	1170
comp2261716_c0_seq2	2.02753	7.80727e-08	-2.4802	2.10245e-08	756	416	1172
comp2270739_c0_seq1	-2.28673	9.68075e-10	2.13906	9.8146e-07	507	665	1172
comp2270156_c0_seq11	2.03488	1.06927e-07	-2.5057	1.03656e-08	787	386	1173
comp2244199_c0_seq1	2.02172	3.70139e-08	-2.44118	6.47348e-08	710	465	1175
comp2259973_c0_seq2	2.06911	2.1719e-08	-2.46147	1.33105e-07	663	512	1175
comp2249950_c0_seq1	-3.09023	1.9036e-10	3.12805	2.33724e-06	441	736	1177
comp2277237_c0_seq2	-1.81233	5.65258e-14	1.55893	1.31929e-05	237	940	1177
comp2265014_c0_seq1	-2.8177	4.37902e-09	2.84289	4.88077e-07	579	603	1182
comp2236259_c0_seq1	1.90128	4.01136e-08	-2.35586	6.43887e-08	719	464	1183
comp2254383_c0_seq1	2.57863	1.33491e-07	-3.30586	6.4941e-09	818	369	1187
comp2265580_c1_seq5	2.41836	3.7153e-08	-3.03351	7.13216e-08	711	477	1188
comp2208952_c0_seq1	2.05127	6.25699e-09	-2.47616	4.29687e-07	595	593	1188
comp2263096_c0_seq1	-2.11512	2.70365e-10	1.91648	2.34299e-06	451	737	1188
comp2258728_c0_seq2	2.23762	5.65267e-09	-2.69052	5.19675e-07	586	610	1196
gnl|Pdu_trscr_assembly_1|86887	-2.57748	2.78156e-09	2.51443	7.54261e-07	558	640	1198
comp2274611_c0_seq1	-2.88039	3.70074e-09	2.90818	6.48242e-07	572	627	1199
comp2265341_c0_seq2	2.80971	9.97522e-09	-3.5507	3.94268e-07	618	584	1202
comp2221608_c0_seq2	2.73589	8.76595e-09	-3.33484	4.15873e-07	612	590	1202
comp2239692_c0_seq1	2.98928	4.14722e-08	-3.78859	8.55753e-08	720	485	1205
comp2242437_c0_seq2	-2.94261	2.24045e-10	2.92975	2.92243e-06	446	759	1205
comp2278219_c1_seq2	-2.34515	6.97893e-10	2.22693	1.58312e-06	495	711	1206
comp2240069_c0_seq1	-2.4926	3.85733e-09	2.40405	7.1965e-07	574	634	1208
comp1198086_c0_seq1	-2.93004	5.84421e-09	2.96756	6.42605e-07	590	622	1212
comp2260860_c0_seq2	2.04027	1.18088e-07	-2.5056	1.79444e-08	806	407	1213
comp2270604_c0_seq3	1.71846	2.86633e-08	-2.08892	1.77545e-07	691	524	1215
comp2276446_c0_seq2	-2.07785	1.49458e-10	1.86962	3.44976e-06	436	779	1215
comp2279767_c0_seq1	-2.03662	1.1843e-11	1.81479	7.41483e-06	354	864	1218
comp2277430_c0_seq5	2.45779	3.82123e-08	-2.99804	1.17007e-07	712	507	1219
comp1984701_c0_seq1	1.6514	4.63382e-08	-2.02009	9.19715e-08	733	492	1225
comp2176475_c0_seq1	-3.57591	1.86724e-10	3.78224	3.67708e-06	440	785	1225
comp2276258_c0_seq2	1.5149	9.41422e-09	-1.86681	5.8126e-07	614	614	1228
comp2262029_c0_seq1	3.22729	9.12341e-08	-5.1835	6.13527e-08	768	461	1229
comp2276996_c0_seq5	-1.91214	4.16557e-12	1.67059	9.18422e-06	331	898	1229
comp2142794_c0_seq1	2.59689	1.32392e-07	-3.23611	2.06739e-08	816	414	1230
gnl|Pdu_trscr_assembly_1|18304	3.08313	8.58218e-08	-4.29198	6.57505e-08	762	470	1232
comp2276293_c1_seq2	2.32948	1.44627e-07	-2.89959	2.01596e-08	830	411	1241
comp2273169_c1_seq1	-2.62872	2.39786e-09	2.57185	1.25309e-06	549	692	1241
comp2263282_c0_seq2	-2.88337	4.88773e-09	2.92376	8.95166e-07	583	659	1242
comp2253924_c0_seq2	-2.91937	2.08323e-09	2.97948	1.4553e-06	540	702	1242
comp2275732_c0_seq3	-2.90149	5.71185e-09	2.95458	8.91881e-07	587	656	1243
comp2268243_c0_seq2	-2.6604	7.60233e-10	2.58185	2.70347e-06	501	748	1249
comp2263818_c0_seq1	-2.1045	2.11453e-11	1.89455	7.93742e-06	370	879	1249
comp2272124_c0_seq1	2.2226	2.31317e-07	-2.76634	6.82697e-09	878	372	1250
comp2268999_c0_seq1	-2.37228	2.50956e-09	2.23008	1.36433e-06	552	698	1250
comp2258733_c0_seq1	-4.00846	1.5217e-09	4.73804	1.99777e-06	529	723	1252
comp2270443_c0_seq7	2.74993	1.29986e-07	-3.47039	4.04257e-08	814	442	1256
comp2277005_c0_seq3	-3.1269	1.01053e-08	3.27394	7.35356e-07	619	637	1256
comp2246233_c0_seq2	2.25637	1.50492e-07	-2.77886	2.36742e-08	836	422	1258
comp2260578_c1_seq1	-3.75162	2.30152e-10	4.05248	4.52967e-06	447	815	1262
comp2277503_c0_seq1	-2.17287	1.00251e-09	1.99405	2.85727e-06	508	756	1264
comp2239558_c0_seq1	-2.91553	5.44171e-10	2.89552	3.45069e-06	483	781	1264
comp2272887_c0_seq5	-2.61822	2.62339e-09	2.57542	1.57885e-06	556	710	1266
comp2266416_c0_seq4	2.24654	1.64159e-08	-2.72591	6.63765e-07	642	629	1271
comp2265599_c0_seq1	-2.774	5.80204e-09	2.76002	1.1816e-06	589	683	1272
comp2268249_c0_seq4	3.19206	7.56859e-08	-4.18614	1.71001e-07	753	523	1276
comp2258113_c0_seq1	1.66192	2.79238e-08	-2.03168	4.15873e-07	687	591	1278
comp2276273_c0_seq7	1.91361	7.73483e-08	-2.31111	1.84175e-07	755	526	1281
comp2265568_c0_seq2	-3.32021	3.37451e-09	3.59615	1.69219e-06	569	716	1285
comp2266847_c0_seq1	2.7504	3.52618e-07	-3.61828	6.44623e-09	919	367	1286
gene17	-2.56923	2.11596e-10	2.41865	5.90065e-06	445	841	1286
comp2263921_c0_seq2	1.69575	9.5828e-08	-2.08755	1.703e-07	770	522	1292
comp2273729_c0_seq3	-3.18227	5.94187e-09	3.36758	1.42872e-06	591	701	1292
comp2268127_c0_seq1	-2.04836	1.45077e-11	1.82983	1.25422e-05	361	935	1296
comp2244057_c0_seq1	-2.5987	3.6688e-10	2.5415	5.49254e-06	465	832	1297
comp2127369_c0_seq1	2.5795	7.41319e-08	-3.21974	2.42551e-07	752	548	1300
comp2277143_c0_seq2	-2.67307	2.32453e-09	2.62747	2.86807e-06	545	757	1302
comp2273333_c0_seq5	-2.15215	3.29577e-09	1.99173	2.43516e-06	568	739	1307
comp2274588_c0_seq5	-1.7725	1.37683e-13	1.5058	2.83271e-05	256	1051	1307
comp2279736_c0_seq1	1.84966	1.39557e-07	-2.2679	8.52796e-08	824	484	1308
comp2201594_c0_seq1	-2.80634	8.15178e-10	2.76254	4.26285e-06	503	806	1309
comp2277818_c0_seq4	-2.50475	8.5943e-09	2.44229	1.37176e-06	611	699	1310
comp2210398_c0_seq1	-3.69326	2.27705e-09	4.07788	3.15966e-06	543	767	1310
comp2268642_c1_seq1	-2.24825	1.03124e-10	2.07201	8.86612e-06	420	892	1312
comp2254333_c0_seq1	1.62482	9.46971e-10	-1.95231	4.30668e-06	506	808	1314
comp2277723_c2_seq1	2.68146	1.32983e-07	-3.3024	9.93685e-08	817	498	1315
comp2266336_c1_seq2	-2.59662	1.44727e-09	2.53578	3.73116e-06	528	788	1316
comp2253491_c1_seq2	2.94651	1.08379e-07	-3.84016	1.84175e-07	792	527	1319
comp2277289_c2_seq2	-2.63172	5.11322e-09	2.58193	2.15236e-06	585	735	1320
comp2271349_c0_seq1	2.1534	1.53475e-07	-2.63856	7.64386e-08	839	482	1321
comp2271994_c0_seq2	2.08458	6.88769e-08	-2.58411	3.54521e-07	747	574	1321
comp2206928_c0_seq1	-2.27123	2.85952e-09	2.09444	3.24535e-06	559	769	1328
comp2267504_c3_seq1	1.66027	3.17865e-10	-1.93371	8.15798e-06	458	882	1340
comp2267918_c0_seq2	-2.5208	9.43918e-09	2.46196	2.03448e-06	615	726	1341
comp2199259_c0_seq2	1.91675	9.40385e-09	-2.2715	2.06909e-06	613	728	1341
comp2269425_c0_seq2	-2.98938	1.52436e-08	3.13675	1.51153e-06	638	706	1344
comp2271648_c0_seq1	2.68028	1.08307e-07	-3.3343	2.79107e-07	790	557	1347
comp2272751_c0_seq7	1.84083	1.86391e-08	-2.24838	1.33058e-06	652	695	1347
comp2255734_c1_seq9	2.77081	1.49466e-07	-3.62283	1.49284e-07	833	517	1350
comp2254575_c0_seq1	-2.13294	4.35753e-10	1.93131	7.80341e-06	473	877	1350
comp2274834_c0_seq1	-2.94357	8.52034e-10	2.92949	6.12334e-06	504	847	1351
comp2278373_c0_seq1	2.24067	3.3511e-07	-2.77982	3.78641e-08	914	439	1353
comp2274947_c0_seq3	2.0792	1.05494e-07	-2.53768	3.54521e-07	778	575	1353
comp2250017_c0_seq1	1.84581	1.61671e-09	-2.13299	5.19118e-06	530	826	1356
comp2209889_c0_seq4	-2.35266	2.48859e-09	2.18738	4.45348e-06	550	812	1362
comp2250674_c0_seq3	2.1256	2.68006e-08	-2.538	1.18206e-06	679	684	1363
comp2142646_c0_seq4	2.88176	2.45058e-07	-3.803	8.05102e-08	886	483	1369
comp2270281_c0_seq1	2.13217	8.60003e-08	-2.62221	5.58866e-07	763	612	1375
comp2279527_c0_seq1	-3.1043	2.47836e-08	3.2662	1.50582e-06	672	705	1377
comp2268642_c0_seq2	-2.5049	9.23463e-10	2.40196	7.74975e-06	505	872	1377
comp2272070_c1_seq2	1.83589	1.29986e-07	-2.24236	3.15452e-07	815	565	1380
comp2028238_c0_seq1	1.81665	4.1931e-09	-2.11125	4.22649e-06	576	804	1380
gnl|Pdu_trscr_assembly_1|1117	2.11742	2.0738e-07	-2.59246	1.60532e-07	861	521	1382
comp2254374_c1_seq4	-2.89689	2.07052e-08	2.97991	2.0011e-06	660	725	1385
comp2267745_c0_seq3	-2.60176	5.95668e-10	2.50039	9.29888e-06	486	901	1387
comp2261079_c0_seq1	3.0474	2.48221e-07	-4.07805	1.03078e-07	889	500	1389
comp2244718_c0_seq4	2.84103	8.74798e-08	-3.72254	6.47402e-07	764	626	1390
comp2267666_c0_seq3	-2.37049	3.42716e-10	2.2511	1.21463e-05	461	931	1392
comp2263577_c0_seq1	1.77007	1.05916e-07	-2.16352	5.58866e-07	780	613	1393
comp2234888_c0_seq2	-3.1453	2.51992e-09	3.26744	5.93361e-06	553	843	1396
comp2276039_c0_seq1	-1.99087	1.92159e-09	1.77996	7.07297e-06	536	862	1398
comp2272356_c0_seq4	-1.91443	3.95469e-10	1.69744	1.18556e-05	469	929	1398
comp2265764_c0_seq1	2.57665	8.01721e-08	-3.24409	7.6959e-07	758	641	1399
comp2273626_c1_seq1	-1.96245	1.81868e-09	1.74701	7.57824e-06	534	868	1402
comp2222258_c0_seq1	-1.65494	1.33844e-17	1.39876	7.46118e-05	156	1248	1404
comp2269145_c1_seq1	2.84284	2.11985e-07	-3.60019	2.66823e-07	862	554	1416
comp2259627_c0_seq1	-1.97551	3.42716e-10	1.75395	1.43569e-05	460	956	1416
comp2267951_c0_seq1	-2.71437	4.17378e-08	2.75194	1.2764e-06	723	694	1417
comp2267412_c0_seq1	2.95786	1.79621e-07	-4.09244	3.4043e-07	849	571	1420
comp2253379_c0_seq1	-1.97135	1.25806e-09	1.74361	9.67967e-06	522	905	1427
comp2275241_c0_seq5	2.36242	5.91033e-07	-2.91678	6.51584e-08	960	468	1428
comp2270884_c0_seq1	2.90374	3.89646e-07	-4.29621	1.05321e-07	926	502	1428
comp2221435_c0_seq3	2.47549	7.53221e-07	-3.09739	3.49e-08	994	435	1429
comp2269333_c0_seq9	2.04306	1.43297e-07	-2.48766	4.88077e-07	826	604	1430
comp2268018_c0_seq3	-3.22025	2.21985e-08	3.47106	3.09324e-06	666	764	1430
comp2271554_c1_seq2	-2.44266	3.77487e-09	2.33301	6.60504e-06	573	857	1430
comp2266986_c2_seq3	3.65661	2.27388e-07	-6.26321	2.77572e-07	875	556	1431
comp2264068_c0_seq1	1.63802	8.29518e-08	-1.98378	1.1083e-06	760	671	1431
comp2270871_c1_seq12	2.59608	7.15016e-07	-3.32433	4.22384e-08	987	446	1433
comp2251106_c0_seq1	2.81737	4.32579e-07	-3.7399	9.69821e-08	937	496	1433
gnl|Pdu_trscr_assembly_1|15590	3.10794	7.13362e-07	-4.38691	5.23087e-08	986	453	1439
comp2267437_c1_seq1	1.90784	3.05462e-07	-2.33807	1.97039e-07	905	534	1439
gnl|Pdu_trscr_assembly_1|1332	1.56887	1.80567e-07	-1.92441	4.36198e-07	850	596	1446
comp1193769_c0_seq1	2.70389	4.03303e-07	-3.51965	1.52499e-07	930	519	1449
comp1975994_c0_seq1	-2.13227	9.70241e-09	1.96679	5.86096e-06	617	839	1456
comp2274822_c1_seq1	-2.26087	1.91797e-08	2.1228	4.3428e-06	656	810	1466
comp1368210_c0_seq1	-2.99693	3.84464e-08	3.1212	2.84941e-06	714	755	1469
comp2271710_c1_seq4	-1.88995	7.7453e-12	1.65459	4.29339e-05	341	1131	1472
comp2261064_c0_seq1	-2.44913	2.84907e-08	2.36254	3.61282e-06	690	783	1473
comp2248527_c0_seq2	-2.2927	2.48561e-08	2.16896	4.09599e-06	673	800	1473
comp2259637_c0_seq1	2.97529	1.43756e-07	-3.89906	8.43491e-07	827	648	1475
comp2272168_c0_seq4	1.95453	3.3511e-07	-2.38634	3.14815e-07	913	564	1477
comp2248027_c0_seq1	2.66321	2.89146e-07	-3.40358	3.75927e-07	900	579	1479
comp1985114_c0_seq1	1.86594	1.95793e-07	-2.26315	6.45704e-07	856	625	1481
comp2220459_c0_seq1	3.16682	4.40156e-07	-5.26352	2.35274e-07	938	544	1482
gnl|Pdu_trscr_assembly_1|264488	-3.31095	3.09963e-09	3.50739	1.10439e-05	565	918	1483
comp2226460_c0_seq1	-3.97553	2.07807e-08	5.15892	5.35873e-06	661	830	1491
comp2276343_c0_seq1	1.52843	1.50205e-07	-1.89297	8.91881e-07	835	657	1492
comp2237121_c0_seq1	-2.31653	2.55145e-08	2.18488	5.08715e-06	676	824	1500
comp2276609_c0_seq2	1.56133	2.16659e-07	-1.91387	7.13502e-07	870	632	1502
comp2252416_c0_seq1	-2.29343	3.96999e-11	2.10669	3.94884e-05	391	1111	1502
comp2266139_c1_seq2	2.36084	2.16652e-07	-2.90711	7.1965e-07	869	635	1504
comp2249204_c0_seq1	2.3942	3.57742e-07	-3.02212	3.91982e-07	923	582	1505
comp2270240_c0_seq1	-2.6629	4.31843e-08	2.63769	3.54576e-06	730	782	1512
comp2261571_c0_seq1	-2.69138	4.84932e-09	2.68275	1.23405e-05	582	932	1514
comp2258014_c0_seq1	1.53044	1.12337e-07	-1.88201	1.67703e-06	800	715	1515
comp2274552_c0_seq10	-2.38364	3.1704e-08	2.26126	4.74729e-06	700	817	1517
gnl|Pdu_trscr_assembly_1|17237	-1.85012	1.21112e-09	1.61301	2.07384e-05	517	1001	1518
comp2271380_c0_seq2	-2.1322	1.70666e-10	1.92457	3.31905e-05	439	1079	1518
comp2243810_c0_seq2	-2.30183	2.88514e-08	2.16661	5.19118e-06	692	827	1519
comp2266735_c0_seq5	2.28075	4.19993e-07	-2.88347	4.15873e-07	933	592	1525
comp2257612_c0_seq1	-3.93218	2.1687e-09	4.42414	1.80712e-05	541	985	1526
comp2264734_c0_seq1	2.26403	5.1466e-08	-2.72144	4.07784e-06	735	799	1534
comp2271893_c0_seq3	2.17479	5.02988e-07	-2.68883	4.09881e-07	950	588	1538
gnl|Pdu_trscr_assembly_1|2470	-2.63706	2.18372e-08	2.54789	7.81784e-06	664	878	1542
comp2278021_c0_seq3	1.72589	5.96757e-07	-2.13502	3.93224e-07	961	583	1544
comp2246491_c0_seq2	2.18127	7.89647e-07	-2.71778	2.08145e-07	1009	539	1548
comp2245053_c0_seq1	2.70502	7.63656e-07	-3.86747	2.54342e-07	998	550	1548
comp2267586_c4_seq1	3.28598	1.08225e-07	-4.15393	2.93451e-06	789	760	1549
comp2269619_c0_seq1	-3.05736	1.11455e-07	3.29737	2.8064e-06	798	753	1551
comp1934156_c0_seq1	1.95207	7.95678e-08	-2.35506	3.94653e-06	757	794	1551
comp2263395_c0_seq1	-2.12234	3.874e-12	1.90063	6.9103e-05	330	1226	1556
comp2276641_c0_seq2	-2.54305	1.78092e-08	2.47987	1.01319e-05	646	911	1557
comp2142776_c0_seq1	2.92154	2.65636e-07	-3.69045	9.30218e-07	896	664	1560
comp2275955_c0_seq3	1.50428	3.45824e-08	-1.87426	6.67514e-06	704	858	1562
comp2278398_c1_seq3	3.0115	1.03597e-06	-5.14735	1.52499e-07	1047	520	1567
comp2266631_c0_seq1	-2.08127	1.89118e-08	1.90907	1.04547e-05	653	914	1567
comp2274568_c0_seq1	-1.95504	5.07819e-12	1.74131	7.06184e-05	335	1232	1567
comp1192934_c0_seq1	-3.01112	2.83485e-08	3.05965	7.98347e-06	688	880	1568
comp2271937_c0_seq1	-2.76024	7.11659e-09	2.77254	1.52087e-05	603	966	1569
comp2222124_c0_seq1	1.95743	4.61524e-09	-2.23188	1.83943e-05	580	989	1569
comp1196706_c0_seq1	1.45984	2.37567e-07	-1.8351	1.22595e-06	882	688	1570
comp2275901_c0_seq1	1.51309	1.41816e-08	-1.83659	1.32336e-05	629	942	1571
comp2192355_c0_seq1	-3.87355	1.38992e-08	4.5346	1.34928e-05	626	946	1572
comp2278120_c2_seq1	2.61685	7.73262e-07	-3.32739	3.4043e-07	1004	572	1576
comp2277034_c1_seq4	-2.36108	2.68486e-08	2.26053	9.14409e-06	681	897	1578
comp2200430_c0_seq3	1.77738	2.87137e-07	-2.18461	1.1725e-06	899	680	1579
comp2254637_c0_seq1	2.32757	3.22308e-07	-2.89488	1.1127e-06	908	673	1581
comp2277723_c0_seq7	2.62603	7.78349e-07	-3.30948	3.55869e-07	1006	576	1582
comp2270709_c0_seq3	-1.87142	1.79297e-09	1.66115	2.79415e-05	533	1049	1582
comp2272494_c0_seq1	1.68919	8.78809e-08	-2.07582	4.81155e-06	766	821	1587
comp2277737_c0_seq3	1.39812	6.91099e-09	-1.66661	1.85026e-05	600	990	1590
comp2275871_c0_seq1	-1.74875	1.17155e-11	1.49535	7.20444e-05	353	1237	1590
comp2257653_c0_seq2	2.53799	7.32585e-07	-3.20922	4.64041e-07	991	600	1591
comp2277298_c0_seq4	-2.21089	4.17332e-08	2.06615	7.72246e-06	722	870	1592
comp2256318_c0_seq1	2.9339	9.67782e-07	-4.28623	2.66823e-07	1038	555	1593
comp2267703_c0_seq2	2.34531	1.71278e-07	-2.89439	2.6826e-06	846	747	1593
comp2138556_c0_seq1	-3.81583	8.16966e-09	4.401	1.83278e-05	609	986	1595
comp2272257_c1_seq3	1.40885	3.56283e-07	-1.76377	1.1127e-06	922	674	1596
comp2220394_c0_seq1	2.21799	1.3663e-06	-2.81414	1.51566e-07	1079	518	1597
comp2261623_c0_seq1	2.80948	1.3008e-06	-3.78297	1.9548e-07	1069	533	1602
comp2277018_c0_seq3	-2.71882	3.70121e-08	2.72026	9.12384e-06	709	895	1604
comp2249062_c0_seq1	2.01774	2.62815e-06	-2.54941	3.67296e-08	1169	436	1605
comp2221211_c0_seq1	2.58491	1.35185e-06	-3.34137	1.97424e-07	1077	535	1612
comp2252351_c0_seq1	-2.4494	1.09752e-09	2.3011	3.69228e-05	514	1099	1613
comp2232388_c0_seq1	2.5136	3.66246e-07	-3.2413	1.23108e-06	924	691	1615
comp2267074_c0_seq1	2.18899	6.17539e-07	-2.67299	8.85079e-07	964	654	1618
comp2266617_c0_seq1	-2.90423	1.37595e-07	3.02261	4.02207e-06	823	797	1620
comp2278597_c0_seq3	2.0819	2.10218e-06	-2.60831	8.89276e-08	1136	488	1624
comp2274295_c0_seq2	2.14483	8.55251e-07	-2.6426	4.92218e-07	1019	606	1625
comp2242712_c0_seq1	-3.83865	1.96033e-08	4.50403	1.54214e-05	659	967	1626
gnl|Pdu_trscr_assembly_1|2615	-2.31352	1.01069e-07	2.20449	6.34985e-06	775	852	1627
comp2269144_c1_seq1	-2.35022	3.27496e-10	2.19464	5.24456e-05	459	1169	1628
comp2220452_c1_seq1	2.562	1.1882e-06	-3.41557	3.43708e-07	1056	573	1629
comp2269539_c0_seq1	3.081	8.10749e-07	-4.40849	6.25314e-07	1013	619	1632
comp2273432_c0_seq4	-2.65622	1.02297e-07	2.68889	6.68394e-06	776	859	1635
comp2275683_c0_seq3	-1.98404	1.9074e-08	1.77992	1.79109e-05	655	982	1637
comp2262465_c0_seq5	3.4165	1.31143e-06	-5.54273	3.23332e-07	1073	566	1639
comp2261491_c0_seq1	2.59357	2.27929e-06	-3.46445	8.9536e-08	1154	489	1643
comp2272761_c1_seq3	2.65934	2.13095e-06	-3.51838	1.13099e-07	1139	506	1645
comp2251791_c0_seq2	2.5709	2.67548e-06	-3.72836	7.03717e-08	1175	474	1649
comp2275659_c1_seq6	-1.97793	1.71301e-08	1.78626	2.11393e-05	644	1007	1651
comp2226073_c0_seq2	-3.56425	6.25043e-08	4.32128	9.86399e-06	744	908	1652
comp2264984_c0_seq1	2.24772	1.3008e-06	-2.8876	3.95574e-07	1070	586	1656
comp2263299_c0_seq2	-2.67691	7.00384e-09	2.61525	2.96284e-05	601	1057	1658
comp2265615_c0_seq3	-3.16784	1.46573e-07	3.46309	5.39537e-06	831	831	1662
comp2274564_c0_seq2	1.70167	2.6306e-07	-2.0998	3.34636e-06	892	772	1664
comp2274254_c1_seq4	1.63432	1.69685e-07	-1.98301	4.78974e-06	845	820	1665
comp2256950_c0_seq1	3.05592	1.19194e-06	-5.57895	5.0341e-07	1058	608	1666
comp2273076_c1_seq5	-1.69211	7.51933e-12	1.42849	0.000104691	340	1328	1668
comp2257880_c0_seq2	-2.17156	1.39344e-08	1.99554	2.70229e-05	627	1043	1670
comp2252790_c0_seq1	2.78909	2.67006e-06	-3.81742	1.01355e-07	1174	499	1673
comp2197409_c0_seq2	-2.7406	9.86763e-08	2.73923	9.20438e-06	774	899	1673
comp2245788_c0_seq1	2.10874	7.63656e-07	-2.60665	1.16999e-06	999	678	1677
comp2263728_c0_seq1	-3.70155	5.74174e-08	4.48001	1.318e-05	740	939	1679
comp2265059_c0_seq2	-2.15554	1.02961e-08	2.00405	3.05729e-05	621	1061	1682
comp2276165_c0_seq6	-2.60024	3.8792e-08	2.58969	1.55292e-05	715	968	1683
comp2249602_c0_seq3	-3.1426	4.24436e-08	3.41207	1.47047e-05	725	960	1685
comp2254382_c0_seq1	2.7647	8.14973e-07	-3.87115	1.1083e-06	1014	672	1686
comp2275669_c0_seq15	1.73955	1.22538e-06	-2.13559	6.51305e-07	1063	628	1691
comp2274726_c0_seq7	1.87519	6.33514e-07	-2.29847	1.95795e-06	969	722	1691
comp2261228_c0_seq1	2.1069	9.58489e-07	-2.61954	8.91881e-07	1036	658	1694
comp2272161_c2_seq6	1.67324	6.34892e-07	-2.0742	2.0425e-06	970	727	1697
comp2276461_c0_seq7	2.26313	2.11127e-06	-2.91918	2.98498e-07	1138	561	1699
comp2277461_c0_seq3	-1.91447	2.68268e-08	1.71662	2.31413e-05	680	1020	1700
comp2275107_c0_seq4	2.19481	2.64558e-06	-2.72488	1.86922e-07	1172	530	1702
comp2269800_c0_seq22	-2.29978	1.5682e-07	2.18659	6.95577e-06	842	860	1702
comp2270227_c0_seq1	1.88176	1.07407e-06	-2.29807	8.82606e-07	1051	652	1703
comp2236375_c0_seq1	2.4734	1.63201e-06	-3.18237	4.67152e-07	1105	601	1706
comp2272749_c1_seq3	1.33916	2.30134e-07	-1.64876	5.60487e-06	877	835	1712
comp2277160_c2_seq1	-2.3118	4.18172e-08	2.18153	2.05889e-05	724	1000	1724
comp2275857_c0_seq4	-2.00571	3.04044e-08	1.81268	2.45188e-05	694	1030	1724
comp2255435_c0_seq1	-3.39481	2.0597e-07	3.94504	7.7341e-06	858	871	1729
comp2267225_c1_seq1	2.462	7.00909e-07	-3.23687	2.75805e-06	982	751	1733
comp2199263_c0_seq2	2.35597	1.27927e-06	-2.87058	1.0339e-06	1067	667	1734
comp2269738_c0_seq1	-2.04823	2.47836e-08	1.85654	3.09849e-05	671	1064	1735
comp2271544_c0_seq1	-2.20413	2.19611e-08	2.02913	3.21335e-05	665	1070	1735
comp2266783_c2_seq1	-2.30714	1.15877e-09	2.14259	6.8158e-05	515	1220	1735
comp2274969_c0_seq7	-1.82833	4.11473e-10	1.58439	8.19814e-05	471	1271	1742
comp2272684_c0_seq6	1.63788	6.46966e-07	-2.01644	3.36382e-06	971	774	1745
comp2265588_c0_seq1	2.41785	7.72612e-07	-3.0615	2.65064e-06	1003	744	1747
comp2265656_c0_seq3	2.19648	3.84648e-06	-2.81933	9.58716e-08	1253	495	1748
comp2200124_c0_seq1	-2.1572	1.5235e-08	1.98551	3.96623e-05	637	1116	1753
comp2272691_c0_seq4	2.35757	1.91238e-06	-2.98208	6.6539e-07	1124	630	1754
comp2272658_c2_seq1	2.89345	1.72054e-06	-4.37804	8.03595e-07	1113	643	1756
comp2271325_c1_seq2	-3.307	6.08152e-08	3.61139	2.23388e-05	742	1015	1757
comp2277289_c0_seq1	-2.83665	2.6306e-07	2.99374	7.42595e-06	893	865	1758
comp2263482_c0_seq1	-2.64328	6.47396e-08	2.60977	2.21506e-05	746	1012	1758
comp2276171_c4_seq1	1.91956	1.55509e-06	-2.33995	9.00289e-07	1100	660	1760
comp2273404_c0_seq1	-3.21912	2.46285e-07	3.55239	7.7646e-06	888	873	1761
comp2278569_c0_seq1	1.52126	7.22212e-07	-1.89694	3.44976e-06	989	780	1769
comp2269213_c0_seq3	-2.5773	2.12584e-07	2.57617	9.8584e-06	863	907	1770
comp2275926_c0_seq2	2.08873	3.12674e-06	-2.61322	3.12125e-07	1210	563	1773
comp2254167_c0_seq1	-2.76643	4.30749e-07	2.85233	5.89779e-06	935	840	1775
comp2142789_c0_seq2	1.8492	8.68586e-07	-2.25702	2.83761e-06	1023	754	1777
comp2261886_c0_seq2	-2.61633	2.63136e-07	2.66113	8.17959e-06	894	883	1777
comp2272059_c1_seq1	-1.72882	2.30658e-11	1.4884	0.000140308	374	1407	1781
comp2268433_c0_seq1	-2.45173	9.65363e-08	2.37337	2.14736e-05	772	1010	1782
gnl|Pdu_trscr_assembly_1|9334	1.77326	2.18975e-06	-2.20931	7.35356e-07	1146	638	1784
comp2262932_c0_seq1	2.30271	1.11681e-06	-2.93358	2.13851e-06	1053	731	1784
comp2260613_c0_seq2	2.03642	8.6146e-07	-2.51074	3.22246e-06	1021	768	1789
comp2278282_c0_seq5	-2.69172	3.95838e-07	2.74083	6.95577e-06	928	861	1789
comp2270870_c0_seq1	1.97851	1.79765e-06	-2.41815	1.1434e-06	1118	675	1793
comp2138971_c0_seq1	1.57776	3.12812e-07	-1.91468	8.55915e-06	907	888	1795
comp2262834_c0_seq3	-3.15004	1.51528e-07	3.4873	1.44514e-05	837	958	1795
comp2207445_c0_seq1	2.9227	3.56417e-06	-7.98218	2.91181e-07	1239	560	1799
comp2266781_c0_seq2	2.86235	3.23254e-06	-4.20436	3.8799e-07	1218	581	1799
comp2223422_c0_seq1	1.44524	2.42836e-07	-1.76649	1.05777e-05	884	915	1799
comp2277927_c4_seq1	2.2953	2.73285e-06	-2.91435	6.38764e-07	1179	621	1800
comp2276539_c0_seq2	1.33661	6.32254e-07	-1.6712	5.52751e-06	967	834	1801
comp2250163_c0_seq2	1.92533	1.36049e-07	-2.31776	1.79398e-05	820	983	1803
comp2257556_c0_seq4	2.36147	1.91238e-06	-2.98427	1.1725e-06	1123	681	1804
comp2266173_c0_seq2	-2.92357	3.12646e-08	3.00501	3.94884e-05	697	1112	1809
comp2246565_c0_seq1	2.40294	9.8241e-07	-3.04144	3.39581e-06	1040	777	1817
comp2276586_c0_seq3	-3.08529	2.31317e-07	3.4169	1.31396e-05	879	938	1817
comp2268821_c0_seq7	-2.61106	1.55365e-07	2.63786	1.77106e-05	840	979	1819
comp2271913_c0_seq11	2.02524	4.12786e-06	-2.5268	2.37713e-07	1275	546	1821
comp2276447_c2_seq8	1.49331	1.91238e-06	-1.8777	1.33844e-06	1125	697	1822
comp2141714_c0_seq1	-2.91434	1.10774e-07	3.05573	2.39391e-05	795	1027	1822
comp2261996_c0_seq2	2.53282	3.53577e-06	-3.56328	4.03664e-07	1237	587	1824
comp2275800_c0_seq2	1.88511	2.39806e-06	-2.33183	9.9774e-07	1161	666	1827
comp2267710_c0_seq1	3.21097	5.35992e-06	-6.91187	1.37613e-07	1315	514	1829
comp2274308_c0_seq1	2.59369	2.95858e-06	-3.48133	7.17057e-07	1196	633	1829
comp2277656_c1_seq1	2.69133	3.97965e-06	-3.5814	3.37229e-07	1262	569	1831
comp2258543_c0_seq1	-2.0305	1.06808e-07	1.84202	2.80892e-05	782	1050	1832
comp2258854_c0_seq2	2.28217	8.68586e-07	-2.81558	4.32374e-06	1024	809	1833
comp2239691_c0_seq1	2.46205	4.06323e-06	-3.1773	3.32608e-07	1270	568	1838
comp2273492_c0_seq13	-2.41346	3.96031e-08	2.3769	4.08073e-05	718	1121	1839
comp2263059_c1_seq1	-2.43133	1.49712e-08	2.37199	6.51054e-05	633	1208	1841
gi|146189532|emb|AM697680.1|_Platynereis_dumerilii_mRNA_for_hypothetical_protein_(ORF1),_isolate_8	-3.81332	1.56366e-07	5.31763	2.0975e-05	841	1002	1843
comp2267797_c1_seq1	2.26588	2.50123e-06	-2.84636	1.1725e-06	1163	682	1845
comp2274492_c0_seq6	2.2818	1.32873e-06	-2.90961	3.25912e-06	1075	770	1845
comp2264633_c1_seq2	1.88472	1.33997e-06	-2.31859	3.35806e-06	1076	773	1849
comp2260337_c0_seq2	-2.46705	3.16414e-08	2.37071	4.6999e-05	698	1151	1849
comp2270649_c0_seq5	-2.34155	2.48221e-07	2.30058	1.49182e-05	890	963	1853
comp2246811_c0_seq5	-2.59038	1.16551e-07	2.53386	2.85328e-05	802	1052	1854
comp2248806_c0_seq1	-2.64811	1.11365e-07	2.6517	3.02665e-05	797	1058	1855
comp2270682_c0_seq1	-2.8766	2.28507e-07	3.00956	1.7758e-05	876	980	1856
comp2263556_c0_seq2	-2.0481	2.66828e-08	1.817	5.66559e-05	678	1185	1863
comp2237456_c0_seq1	2.12853	5.04847e-07	-2.57424	1.07927e-05	951	916	1867
comp2277815_c0_seq5	-2.60379	1.76675e-07	2.58676	2.33706e-05	847	1022	1869
comp2270884_c1_seq1	2.61699	1.19051e-06	-3.60526	4.48982e-06	1057	813	1870
comp2265029_c1_seq4	-1.6151	2.83408e-10	1.34465	0.000145264	454	1416	1870
comp2267939_c0_seq1	-3.39254	8.7602e-08	3.80803	3.78297e-05	765	1107	1872
comp2139772_c0_seq1	2.69281	2.50861e-06	-3.50352	1.56486e-06	1164	709	1873
comp2254063_c0_seq2	-3.85809	2.33948e-08	4.46517	6.46211e-05	668	1206	1874
comp2256174_c0_seq1	-2.70762	9.77306e-08	2.71201	3.72005e-05	773	1103	1876
comp2261373_c0_seq1	1.30645	2.21699e-07	-1.67916	2.11281e-05	873	1005	1878
gnl|Pdu_trscr_assembly_1|22617	1.99362	6.80425e-07	-2.42884	9.43615e-06	977	904	1881
comp2278580_c0_seq11	1.29174	2.45363e-07	-1.60447	1.927e-05	887	996	1883
comp2278512_c0_seq10	-2.07727	1.91797e-08	1.89328	7.05258e-05	657	1231	1888
comp2277062_c0_seq6	-2.4318	5.36252e-08	2.37556	4.80562e-05	737	1153	1890
comp2266634_c0_seq1	2.94878	2.0604e-06	-4.04582	2.91763e-06	1135	758	1893
comp2261589_c0_seq1	-2.54185	7.37299e-08	2.52228	4.57394e-05	751	1142	1893
comp2239091_c1_seq1	3.03296	2.78333e-06	-5.27205	1.66413e-06	1181	714	1895
comp2276146_c0_seq2	1.38469	2.22089e-06	-1.74064	2.70793e-06	1149	749	1898
comp2273112_c0_seq5	2.4629	1.54051e-06	-3.15262	4.15807e-06	1097	801	1898
comp2260132_c0_seq1	2.74547	2.0604e-06	-3.91659	3.12358e-06	1134	766	1900
gnl|Pdu_trscr_assembly_1|1345	-2.39468	5.17199e-07	2.35127	1.37046e-05	955	949	1904
comp2262931_c0_seq2	-3.90536	6.97091e-07	6.24677	1.15828e-05	981	924	1905
comp2261897_c0_seq2	-2.73686	2.13131e-07	2.7431	2.70145e-05	864	1042	1906
comp2266918_c0_seq2	-3.18863	8.43115e-08	3.46457	4.94618e-05	761	1160	1921
comp2235485_c0_seq1	-4.19981	2.72371e-08	5.63487	7.20444e-05	686	1238	1924
comp2226033_c0_seq1	-2.36664	1.1866e-07	2.26698	4.01726e-05	807	1118	1925
comp2267481_c0_seq3	-2.10081	1.43603e-09	1.94211	0.000135456	527	1398	1925
comp2239040_c0_seq1	2.06123	1.93048e-06	-2.60372	4.18361e-06	1127	802	1929
comp2247881_c0_seq1	1.77135	8.87171e-07	-2.15604	9.37823e-06	1027	902	1929
comp2262204_c0_seq1	1.5958	2.59543e-06	-1.96036	3.06764e-06	1167	763	1930
comp2253273_c0_seq1	2.29306	6.06906e-06	-3.07585	4.40548e-07	1332	599	1931
comp2266932_c0_seq2	-1.7942	1.52653e-08	1.54851	9.10561e-05	639	1292	1931
comp2140778_c0_seq1	-2.31233	6.32063e-08	2.17347	5.79384e-05	745	1187	1932
comp2277636_c1_seq2	-2.13634	1.90708e-07	2.0094	3.33315e-05	853	1080	1933
comp2277689_c0_seq2	-1.83513	1.23767e-09	1.608	0.000144919	520	1414	1934
comp2274474_c0_seq5	1.40004	1.96045e-06	-1.74624	4.28635e-06	1129	807	1936
comp2202319_c1_seq1	2.24597	1.66672e-06	-2.80991	5.33816e-06	1108	829	1937
comp2265986_c0_seq1	-1.99944	1.16884e-07	1.80348	4.32188e-05	805	1135	1940
comp2269661_c1_seq3	1.09383	1.51346e-08	-1.36668	9.45245e-05	635	1305	1940
comp2190307_c0_seq2	2.3672	1.45197e-06	-2.99433	6.46674e-06	1086	855	1941
comp2266805_c0_seq1	2.73599	2.88785e-06	-3.86593	3.0512e-06	1184	762	1946
comp2272223_c0_seq1	-2.42245	3.16414e-08	2.39067	7.51353e-05	699	1251	1950
comp2277455_c0_seq2	1.60614	7.53221e-07	-1.94679	1.42795e-05	996	955	1951
comp2265508_c0_seq15	1.52262	1.01187e-06	-1.88332	9.91848e-06	1044	909	1953
comp2258826_c0_seq1	-2.79979	1.21222e-07	2.88438	4.57394e-05	810	1143	1953
gnl|Pdu_trscr_assembly_1|159181	-3.00881	1.95793e-07	3.23953	3.66612e-05	857	1097	1954
comp2271521_c0_seq3	-2.69269	2.36591e-07	2.71755	3.30427e-05	881	1077	1958
comp2213012_c1_seq1	-3.66339	9.33845e-08	4.3003	5.94206e-05	769	1189	1958
comp2248429_c0_seq1	1.49654	7.65538e-07	-1.82874	1.47597e-05	1002	961	1963
comp2268816_c0_seq17	-2.22459	6.14696e-08	2.1162	6.84658e-05	743	1221	1964
comp2257855_c0_seq2	-3.25473	3.54708e-07	3.6396	2.7275e-05	921	1044	1965
comp2269767_c0_seq1	1.9339	2.22661e-06	-2.32721	4.78379e-06	1150	819	1969
comp2261237_c0_seq1	2.66884	4.47672e-06	-3.60136	1.21751e-06	1286	686	1972
comp2271444_c1_seq4	1.84811	3.92081e-06	-2.30058	1.72253e-06	1256	717	1973
comp2253261_c0_seq2	-2.53271	1.08225e-07	2.52572	5.78511e-05	788	1186	1974
comp2275830_c1_seq1	-2.59945	8.2581e-08	2.55904	6.73999e-05	759	1215	1974
comp2263761_c0_seq9	-2.09439	1.10774e-07	1.92331	5.51288e-05	796	1179	1975
comp2221142_c0_seq1	2.38348	5.89042e-06	-3.12398	8.57855e-07	1327	651	1978
comp2271186_c0_seq2	1.79215	3.78671e-06	-2.16291	2.12494e-06	1248	730	1978
comp2273269_c0_seq6	1.97916	4.67135e-07	-2.38161	2.54757e-05	945	1034	1979
comp2272495_c0_seq1	-1.76927	1.66533e-08	1.5326	0.00011057	643	1339	1982
comp2267696_c0_seq11	-2.79729	6.64782e-07	2.96611	2.1211e-05	975	1008	1983
comp2273767_c0_seq1	1.78285	5.22532e-06	-2.20495	1.15679e-06	1309	676	1985
comp2270326_c0_seq1	-1.84155	1.17875e-08	1.60783	0.000120333	623	1366	1989
comp2262667_c1_seq1	1.88939	1.61455e-06	-2.312	8.77488e-06	1103	890	1993
comp2258783_c0_seq1	-3.15904	1.92451e-07	3.46668	4.54255e-05	854	1139	1993
comp2239992_c0_seq1	-1.87725	3.0295e-09	1.66743	0.000151489	562	1433	1995
comp2243025_c0_seq2	1.54715	3.06156e-06	-1.92277	4.03413e-06	1200	798	1998
comp1971890_c0_seq1	2.46984	2.21181e-06	-3.2672	6.2639e-06	1147	851	1998
comp2279734_c0_seq1	1.7814	1.09679e-06	-2.18142	1.36617e-05	1052	948	2000
comp2200386_c0_seq5	-2.13273	7.27691e-08	2.00633	7.75698e-05	750	1254	2004
comp2267190_c1_seq5	2.43693	4.445e-06	-3.12782	1.81885e-06	1285	721	2006
comp2272968_c0_seq3	2.83604	4.81789e-06	-4.05701	1.66016e-06	1295	713	2008
comp2274497_c0_seq1	2.22103	3.19832e-06	-2.74666	3.94653e-06	1214	795	2009
comp2258671_c0_seq2	-2.57765	6.02768e-07	2.61578	2.7817e-05	962	1047	2009
comp2276143_c0_seq2	2.94759	4.08598e-06	-4.17202	2.38936e-06	1272	738	2010
comp2269401_c0_seq1	-1.77659	2.39786e-09	1.55499	0.000168943	548	1462	2010
comp2271959_c0_seq4	-2.14791	1.16598e-07	2.05205	6.51054e-05	804	1209	2013
comp2265162_c0_seq2	-1.92141	7.2302e-09	1.72941	0.000142829	604	1411	2015
gnl|Pdu_trscr_assembly_1|3867	1.99773	3.3324e-06	-2.46624	3.86862e-06	1225	791	2016
comp2270680_c0_seq2	-1.93862	3.8344e-08	1.74966	9.40767e-05	713	1303	2016
comp2277297_c1_seq4	-1.89772	2.68614e-08	1.68505	0.000107938	683	1336	2019
comp2261512_c0_seq2	-2.12679	5.79964e-07	1.99335	3.2113e-05	959	1069	2028
comp2249361_c0_seq2	2.59571	3.36425e-06	-3.3791	4.21102e-06	1226	803	2029
comp2260528_c0_seq1	-2.43735	6.5514e-07	2.40318	2.88632e-05	973	1056	2029
comp2264956_c0_seq1	2.01849	4.42342e-06	-2.50021	2.6735e-06	1284	746	2030
gnl|Pdu_trscr_assembly_1|945	2.18349	2.91125e-06	-2.71918	5.92134e-06	1188	842	2030
comp2268156_c1_seq2	-2.86649	3.48955e-07	3.02398	3.94884e-05	918	1113	2031
comp1908346_c0_seq1	-3.40811	1.0683e-07	3.74354	7.49533e-05	783	1250	2033
comp2254551_c0_seq1	-1.94464	3.48608e-10	1.7375	0.00023231	462	1571	2033
comp2278048_c1_seq1	-2.39593	3.54009e-07	2.35795	3.95383e-05	920	1114	2034
comp2259097_c0_seq2	2.48858	3.2695e-06	-3.24728	4.7505e-06	1221	818	2039
comp2272305_c0_seq1	-1.92315	1.36687e-07	1.73321	6.75733e-05	822	1217	2039
comp2273876_c0_seq8	-1.7274	3.70073e-10	1.48424	0.00023373	467	1572	2039
comp2264020_c0_seq1	1.9714	4.88237e-06	-2.45117	2.43859e-06	1300	740	2040
comp2257429_c0_seq1	1.87853	2.25139e-06	-2.29621	8.81339e-06	1151	891	2042
comp2234671_c0_seq1	-2.00633	1.81138e-07	1.84827	6.26248e-05	851	1195	2046
comp2263828_c0_seq2	2.96447	8.85094e-06	-5.15663	8.34118e-07	1402	645	2047
comp2266989_c0_seq3	1.73501	6.36339e-06	-2.15887	1.50032e-06	1343	704	2047
comp2275312_c0_seq8	2.67008	9.30751e-06	-3.66224	7.79921e-07	1410	642	2052
comp2270868_c0_seq2	3.00619	9.22846e-06	-4.82686	8.2394e-07	1408	644	2052
comp2270901_c0_seq1	2.82545	3.10367e-06	-3.78785	6.06366e-06	1208	844	2052
comp2270332_c0_seq1	2.60582	3.99041e-06	-3.80482	3.81957e-06	1264	790	2054
comp2271755_c0_seq2	-2.87495	1.23869e-06	3.09271	1.86573e-05	1064	991	2055
comp2246287_c0_seq3	-2.24036	3.43249e-08	2.11307	0.000116584	703	1354	2057
comp2265493_c0_seq1	1.19433	2.65092e-06	-1.53847	8.46073e-06	1173	887	2060
gnl|Pdu_trscr_assembly_1|91767	1.42901	1.22021e-06	-1.79529	2.01925e-05	1062	998	2060
comp2256160_c0_seq1	-2.5032	1.19761e-07	2.49967	7.51941e-05	809	1252	2061
comp2264330_c2_seq2	2.49969	3.81253e-06	-3.21861	4.52902e-06	1250	814	2064
comp2206896_c0_seq1	-3.66239	9.02213e-08	4.21972	9.39066e-05	767	1300	2067
comp2277716_c1_seq2	-1.88938	1.29804e-08	1.68625	0.000158687	625	1443	2068
comp2251833_c0_seq1	-2.49515	1.51509e-08	2.38528	0.000151858	636	1434	2070
comp2259227_c0_seq1	1.74357	9.39651e-06	-2.21621	9.28739e-07	1411	663	2074
comp2262249_c0_seq1	1.57699	1.06428e-06	-1.89904	2.38e-05	1050	1024	2074
comp2277503_c1_seq4	-1.93791	4.50576e-08	1.72566	0.000113096	731	1347	2078
comp2267886_c0_seq2	2.58038	3.3209e-06	-3.39683	6.46674e-06	1224	856	2080
comp2232805_c0_seq1	-2.33332	9.47561e-07	2.27095	2.75209e-05	1035	1046	2081
comp2253903_c0_seq1	2.59889	6.14284e-06	-3.34557	2.79188e-06	1334	752	2086
comp2263713_c0_seq2	1.53695	5.61649e-06	-1.9288	3.28418e-06	1319	771	2090
comp2237006_c0_seq2	3.10474	9.22846e-06	-5.81131	1.19119e-06	1406	685	2091
comp2235322_c0_seq1	2.45351	8.30612e-06	-3.39989	1.40179e-06	1391	700	2091
gnl|Pdu_trscr_assembly_1|11033	1.19048	1.48218e-06	-1.52573	2.0975e-05	1088	1003	2091
comp2260877_c0_seq1	-3.29293	2.72449e-07	3.7723	6.18131e-05	898	1194	2092
comp2254515_c0_seq1	-2.90945	7.75459e-07	3.10877	3.52958e-05	1005	1089	2094
comp2274177_c0_seq1	2.18234	1.53585e-05	-2.81019	4.37192e-07	1501	597	2098
comp2253037_c0_seq10	2.72715	7.70776e-06	-3.85085	1.76267e-06	1378	720	2098
comp2275636_c0_seq4	2.43868	7.87382e-06	-3.25094	1.73918e-06	1380	719	2099
comp2269794_c1_seq8	1.67571	1.21151e-06	-2.07845	2.6646e-05	1060	1041	2101
comp2253859_c0_seq1	1.99786	1.71609e-06	-2.44186	1.91269e-05	1111	993	2104
comp2243948_c0_seq4	-2.2336	6.08152e-08	2.09211	0.000118889	741	1364	2105
comp2269058_c0_seq1	2.06916	3.22394e-06	-2.58993	9.02179e-06	1216	894	2110
comp2275797_c0_seq1	1.34614	3.08794e-06	-1.69457	9.73506e-06	1206	906	2112
comp2273870_c0_seq3	1.62676	2.13951e-06	-1.98104	1.61639e-05	1141	972	2113
gnl|Pdu_trscr_assembly_1|90137	1.45854	1.02354e-06	-1.81112	3.17828e-05	1045	1068	2113
comp1981288_c0_seq1	1.2838	3.3511e-07	-1.63164	6.45361e-05	911	1204	2115
comp2269277_c0_seq3	2.05139	1.53348e-05	-2.62411	5.99964e-07	1500	617	2117
comp2256469_c0_seq1	2.96022	7.66094e-06	-5.58583	2.6328e-06	1375	743	2118
comp2138461_c0_seq1	-3.45812	6.86083e-07	4.37771	4.54396e-05	978	1140	2118
gnl|Pdu_trscr_assembly_1|7104	1.42755	1.53617e-06	-1.80498	2.38691e-05	1096	1025	2121
comp2276780_c0_seq2	1.12477	4.90734e-07	-1.46286	5.38949e-05	948	1173	2121
comp2261767_c1_seq3	-2.79858	2.98657e-07	2.92328	6.80256e-05	903	1218	2121
comp2260219_c0_seq1	-3.38776	3.46282e-07	3.97926	6.70123e-05	917	1213	2130
comp2261825_c0_seq1	-1.91463	1.78965e-08	1.70793	0.000179513	647	1485	2132
comp2253589_c1_seq2	-1.58687	1.03664e-12	1.33593	0.000489271	297	1835	2132
comp2140459_c0_seq2	-3.60372	5.53903e-07	4.5512	5.45752e-05	957	1176	2133
comp2254585_c0_seq3	-1.70235	3.58235e-08	1.4703	0.000149382	706	1427	2133
comp2268827_c0_seq4	-2.08352	1.71898e-09	1.87797	0.000256677	532	1602	2134
comp2269109_c0_seq7	1.81312	2.56459e-06	-2.21075	1.62263e-05	1166	974	2140
comp2238090_c0_seq1	-2.96223	1.34207e-07	3.12568	0.000102342	819	1321	2140
comp2272717_c0_seq1	1.97188	3.84404e-06	-2.43734	8.55915e-06	1252	889	2141
comp2254606_c0_seq2	-2.21559	7.25575e-08	2.05042	0.000135075	749	1394	2143
comp2261606_c0_seq1	-1.98432	1.56049e-08	1.79013	0.000192099	640	1510	2150
comp2273721_c0_seq12	1.73874	5.10585e-06	-2.13975	6.09748e-06	1306	845	2151
comp2143340_c0_seq1	1.78137	1.15049e-05	-2.24213	1.73578e-06	1439	718	2157
comp2252128_c0_seq9	-1.65869	1.4744e-08	1.41895	0.000200285	632	1525	2157
comp2234451_c0_seq4	-3.24187	1.12185e-06	3.79728	3.8875e-05	1054	1109	2163
comp2255158_c0_seq2	2.8829	3.96898e-06	-4.05986	1.01909e-05	1260	912	2172
comp2274951_c0_seq5	1.85388	6.2346e-06	-2.27216	5.50379e-06	1340	833	2173
comp2239709_c0_seq1	-3.24785	4.67503e-07	3.66005	7.05059e-05	946	1230	2176
comp2264981_c1_seq2	2.23456	3.06156e-06	-2.79312	1.7758e-05	1202	981	2183
comp2252349_c0_seq1	-3.14462	9.62503e-07	3.55598	4.63579e-05	1037	1147	2184
comp2258942_c0_seq1	1.26521	1.58523e-06	-1.60759	3.48938e-05	1101	1087	2188
comp2227525_c0_seq3	-3.15668	2.36591e-07	3.45951	9.51726e-05	880	1309	2189
comp2254316_c0_seq1	3.09865	1.4769e-05	-5.441	1.46002e-06	1491	703	2194
comp2271554_c0_seq2	-2.57558	9.24808e-07	2.6277	5.0152e-05	1030	1166	2196
comp2142021_c1_seq1	-2.98614	1.65621e-06	3.32314	3.55888e-05	1107	1093	2200
comp2139301_c0_seq1	-3.54684	4.41426e-07	4.32568	8.0166e-05	940	1262	2202
comp2275569_c0_seq2	-2.90611	2.13951e-06	3.22684	3.06903e-05	1142	1062	2204
comp2279404_c0_seq1	2.80044	1.18995e-05	-4.55332	2.9564e-06	1444	761	2205
comp2248879_c0_seq1	2.58812	1.03767e-05	-3.50143	3.39581e-06	1427	778	2205
comp2258198_c0_seq1	1.27331	2.14721e-07	-1.59893	0.000110695	866	1340	2206
comp2269675_c1_seq8	1.5354	6.30111e-06	-1.92613	7.56921e-06	1342	866	2208
comp2257543_c0_seq2	-2.19633	4.20901e-07	2.03317	8.24732e-05	934	1275	2209
comp2193984_c0_seq1	-2.833	4.16381e-07	2.96036	8.64224e-05	932	1281	2213
comp2270180_c0_seq1	-2.00319	3.39638e-07	1.82762	9.18723e-05	916	1297	2213
gnl|Pdu_trscr_assembly_1|7485	-1.82546	6.4807e-09	1.62058	0.000269127	596	1619	2215
comp2274657_c0_seq1	-1.7366	1.80491e-08	1.49456	0.000231645	649	1568	2217
comp2256930_c1_seq1	2.11888	3.19821e-06	-2.69239	2.11281e-05	1213	1006	2219
comp2258219_c0_seq1	-3.77039	1.25193e-07	4.53884	0.00014266	811	1409	2220
comp2262844_c0_seq2	-2.67722	1.00557e-06	2.76391	5.50339e-05	1043	1178	2221
comp2277206_c0_seq1	2.12002	2.12731e-05	-2.68526	9.19637e-07	1569	662	2231
comp2255197_c0_seq1	2.95385	3.96697e-06	-4.22767	1.6913e-05	1257	976	2233
comp2274684_c0_seq22	-1.84504	1.05494e-07	1.62794	0.00016721	777	1459	2236
comp2267914_c1_seq2	-2.405	1.52791e-06	2.35323	4.58777e-05	1093	1144	2237
comp2276819_c0_seq1	1.49094	9.84378e-07	-1.83029	6.36827e-05	1041	1199	2240
comp2267342_c0_seq3	2.52543	1.72054e-06	-3.08749	4.24846e-05	1112	1129	2241
comp2240407_c0_seq1	1.94578	1.99152e-05	-2.48583	1.22595e-06	1553	689	2242
comp2277331_c1_seq5	-1.84188	1.06915e-07	1.64995	0.00016587	786	1456	2242
comp2268445_c0_seq3	2.6784	8.23475e-06	-3.52642	6.4062e-06	1389	854	2243
comp2277745_c0_seq2	1.23088	5.09273e-06	-1.58248	1.32106e-05	1303	941	2244
comp2262867_c0_seq2	-2.04741	1.12036e-07	1.89215	0.000160169	799	1447	2246
comp2275229_c0_seq16	2.14352	1.62505e-05	-2.7018	2.13851e-06	1515	732	2247
comp2269929_c1_seq2	-1.75969	1.19933e-08	1.55023	0.0002704	624	1623	2247
comp2238162_c0_seq2	-2.96874	6.65902e-07	3.24069	8.20141e-05	976	1272	2248
comp2271960_c0_seq6	2.42213	1.54504e-05	-3.27047	2.65885e-06	1505	745	2250
comp2261998_c0_seq2	2.15692	2.01974e-05	-2.79931	1.33058e-06	1557	696	2253
comp2265924_c0_seq3	-2.65954	1.91626e-06	2.77758	4.22928e-05	1126	1127	2253
comp2262206_c0_seq1	2.12859	1.38826e-05	-2.67907	3.66724e-06	1472	784	2256
comp2210246_c0_seq1	2.77713	7.53351e-06	-4.43302	9.12384e-06	1369	896	2265
comp2268776_c0_seq3	1.53515	6.71544e-06	-1.92302	1.10265e-05	1352	917	2269
comp1193815_c0_seq1	-3.57875	2.90723e-07	4.33447	0.000124281	901	1372	2273
comp2260209_c0_seq1	-2.00618	1.06876e-07	1.81179	0.000181739	784	1489	2273
comp2278087_c0_seq7	-1.87803	4.48071e-07	1.66941	0.000106709	942	1332	2274
comp1901146_c0_seq1	-3.19307	2.15151e-07	3.44075	0.000139451	868	1406	2274
comp2277030_c1_seq3	1.9681	3.99456e-06	-2.48624	2.13335e-05	1266	1009	2275
comp2277638_c0_seq1	1.74263	1.47459e-05	-2.19588	3.67856e-06	1490	786	2276
comp2263251_c1_seq2	-2.36703	1.08344e-07	2.2491	0.000179513	791	1486	2277
comp2273455_c0_seq2	-1.66377	7.92956e-09	1.41867	0.000301815	607	1672	2279
comp2263803_c0_seq1	2.43517	2.29813e-05	-3.29246	1.22595e-06	1590	690	2280
comp2261818_c0_seq3	-2.83064	1.31003e-06	3.01964	6.52433e-05	1071	1210	2281
comp2278099_c1_seq2	1.23218	6.45832e-06	-1.58445	1.2961e-05	1347	936	2283
comp2269912_c0_seq6	1.51861	3.10347e-06	-1.84199	3.29495e-05	1207	1076	2283
comp1956628_c0_seq1	-2.88161	6.51542e-07	3.1202	9.64256e-05	972	1314	2286
comp2276910_c0_seq34	-1.88829	3.22308e-07	1.7047	0.000130254	909	1378	2287
comp2271099_c0_seq5	-2.04158	2.09867e-08	1.88189	0.000273768	662	1626	2288
comp2225718_c0_seq1	2.59273	9.01209e-06	-3.56328	8.4242e-06	1405	886	2291
comp2278539_c0_seq2	1.39927	2.18975e-06	-1.77976	4.61751e-05	1145	1146	2291
comp2277921_c0_seq1	-1.80166	1.43866e-07	1.61167	0.000170212	829	1465	2294
comp2276966_c0_seq13	1.5593	1.64346e-05	-1.94337	3.36683e-06	1520	775	2295
comp2247091_c1_seq1	2.86069	3.13907e-05	-4.8524	8.43491e-07	1653	649	2302
comp2241437_c0_seq1	2.44899	1.09777e-05	-3.19504	7.6739e-06	1433	869	2302
comp2273204_c0_seq26	1.03979	3.22621e-07	-1.37272	0.000134632	910	1392	2302
comp2268651_c0_seq1	1.40234	4.47672e-06	-1.76012	2.26179e-05	1287	1016	2303
comp2278376_c0_seq1	1.92824	1.42642e-05	-2.4142	5.14077e-06	1480	825	2305
comp2140493_c0_seq1	2.80382	1.17978e-05	-3.78046	7.11495e-06	1442	863	2305
comp1194082_c0_seq1	1.55274	1.05539e-05	-1.94088	7.77803e-06	1430	875	2305
gnl|Pdu_trscr_assembly_1|15716	2.3325	4.11385e-06	-2.92645	2.50892e-05	1273	1033	2306
comp2267788_c0_seq5	-1.78639	1.62623e-07	1.57846	0.000170087	843	1463	2306
comp2259859_c0_seq1	-2.19787	1.21816e-06	2.03386	7.39561e-05	1061	1246	2307
comp2275466_c0_seq14	-1.85832	4.40318e-07	1.64454	0.00012278	939	1369	2308
comp1970723_c0_seq1	1.25009	4.5914e-06	-1.59451	2.30164e-05	1290	1019	2309
comp2262877_c0_seq1	2.12131	1.43548e-05	-2.65923	5.19118e-06	1482	828	2310
comp2256945_c0_seq3	-3.19946	3.35748e-07	3.49875	0.000135242	915	1396	2311
comp2271384_c0_seq4	-1.54831	1.3031e-11	1.29456	0.000669492	356	1957	2313
comp2221859_c0_seq1	-3.46467	1.48218e-06	4.38105	7.01918e-05	1087	1228	2315
comp2258794_c0_seq1	-2.60777	6.20005e-07	2.65721	0.000115035	965	1351	2316
comp2274043_c0_seq7	2.18334	2.80052e-05	-2.84283	1.21813e-06	1633	687	2320
comp2276029_c0_seq1	-2.38581	2.63895e-06	2.35013	4.64455e-05	1171	1149	2320
comp2259749_c0_seq5	1.87805	7.39629e-06	-2.40356	1.43569e-05	1364	957	2321
comp2276900_c4_seq3	-2.18032	1.29706e-06	2.06475	7.85099e-05	1068	1258	2326
comp2266609_c1_seq11	1.75544	9.68458e-06	-2.19327	1.00792e-05	1417	910	2327
comp2252814_c0_seq1	2.58401	8.76756e-06	-3.5749	1.18381e-05	1401	928	2329
comp2272614_c0_seq2	2.30834	1.84986e-05	-2.95784	3.89514e-06	1543	792	2335
comp2262222_c0_seq5	-2.19266	7.01558e-08	2.04967	0.000246416	748	1587	2335
comp2264679_c1_seq10	1.56812	1.79041e-05	-1.96913	4.22649e-06	1532	805	2337
comp2260953_c0_seq2	1.42716	8.21453e-06	-1.77473	1.39806e-05	1387	951	2338
comp2239961_c0_seq1	1.63108	3.50151e-06	-1.99719	3.72673e-05	1234	1104	2338
comp2261386_c0_seq1	-2.17918	1.04576e-06	2.04045	9.04399e-05	1048	1291	2339
gnl|Pdu_trscr_assembly_1|16880	-2.56171	3.22058e-06	2.64446	4.11115e-05	1215	1125	2340
comp2251380_c0_seq1	2.16791	1.48874e-05	-2.71453	6.24205e-06	1494	849	2343
comp2276678_c0_seq7	-1.79885	1.43804e-07	1.57505	0.000194565	828	1517	2345
comp2277231_c1_seq4	-1.92156	3.03824e-07	1.73905	0.000159093	904	1445	2349
comp2269458_c0_seq2	-2.66143	7.0589e-07	2.7101	0.000121547	983	1368	2351
comp2257509_c0_seq1	1.91945	3.08602e-06	-2.35371	4.82875e-05	1204	1156	2360
comp2249979_c0_seq1	2.01087	3.06156e-06	-2.4788	4.98981e-05	1201	1163	2364
comp2259138_c0_seq2	-2.46684	8.10749e-07	2.47071	0.000115995	1011	1353	2364
comp2260503_c0_seq2	-1.96762	4.30775e-07	1.77565	0.000151992	936	1435	2371
comp2274903_c0_seq2	2.27038	1.70294e-05	-2.9042	6.12207e-06	1526	846	2372
comp2257382_c0_seq3	2.60955	2.22161e-05	-3.6229	3.96707e-06	1580	796	2376
comp2265538_c0_seq7	2.5167	8.89608e-06	-3.35765	1.62251e-05	1403	973	2376
comp2255764_c0_seq3	2.72507	1.83187e-05	-3.87603	5.62751e-06	1542	836	2378
gnl|Pdu_trscr_assembly_1|7688	-2.41548	1.78048e-06	2.4147	7.97474e-05	1117	1261	2378
comp2266806_c0_seq8	2.38553	2.33663e-05	-3.20011	3.71771e-06	1592	787	2379
gnl|Pdu_trscr_assembly_1|11031	1.60565	1.25441e-05	-1.99622	1.20671e-05	1450	930	2380
comp2236190_c0_seq1	-3.20975	1.03253e-06	3.67367	0.000107668	1046	1334	2380
comp2262819_c0_seq1	1.76313	4.30945e-06	-2.19915	3.69986e-05	1281	1101	2382
comp2277456_c0_seq1	-2.07127	9.14643e-07	1.93977	0.000116768	1029	1356	2385
comp2266783_c1_seq1	-2.19305	4.4598e-07	2.10258	0.00015918	941	1446	2387
comp2233700_c0_seq1	2.14818	1.1222e-05	-2.73319	1.41011e-05	1435	953	2388
comp2265504_c0_seq1	-2.23283	3.3511e-07	2.11212	0.000175788	912	1476	2388
comp2268417_c0_seq2	2.23661	3.13339e-05	-2.88809	2.45324e-06	1651	741	2392
comp2232518_c0_seq1	-2.37711	1.31143e-06	2.31184	0.00010248	1072	1323	2395
comp2261098_c0_seq1	-2.72863	7.63656e-07	2.79824	0.000135242	1000	1397	2397
comp2237419_c0_seq1	2.05343	8.9102e-06	-2.55906	1.91288e-05	1404	994	2398
comp2269350_c0_seq2	1.7501	5.68582e-06	-2.16272	3.2886e-05	1323	1075	2398
comp2267522_c0_seq1	-1.98228	6.96381e-07	1.81603	0.000147571	980	1419	2399
comp2243143_c0_seq1	-2.00151	1.35474e-09	1.79179	0.000535916	526	1873	2399
comp2253278_c0_seq3	1.52017	6.976e-06	-1.87055	2.78744e-05	1356	1048	2404
comp2271284_c0_seq4	-2.74314	1.54666e-06	2.90023	9.45792e-05	1098	1306	2404
comp2269198_c1_seq5	1.39752	9.60533e-06	-1.76502	1.89395e-05	1415	992	2407
comp2254076_c0_seq1	-2.85462	4.52844e-07	3.00492	0.000170795	943	1466	2409
comp2231993_c0_seq1	2.61283	1.25667e-05	-3.64968	1.50258e-05	1451	964	2415
comp2265366_c0_seq1	-1.93518	9.65363e-08	1.72769	0.000283727	771	1645	2416
comp2259418_c0_seq1	1.55264	4.29607e-06	-1.90133	4.42443e-05	1280	1138	2418
comp2270915_c0_seq1	1.56151	6.38607e-06	-1.94961	3.31354e-05	1345	1078	2423
comp2275233_c0_seq4	1.48126	4.48433e-06	-1.83337	4.32211e-05	1288	1136	2424
comp2274190_c0_seq1	-2.04596	2.18975e-06	1.93053	8.66332e-05	1144	1282	2426
comp2264254_c0_seq2	2.46395	1.44701e-05	-3.17201	1.33506e-05	1484	945	2429
comp2263854_c0_seq1	-2.3656	2.18866e-06	2.34319	8.76984e-05	1143	1287	2430
comp2267288_c1_seq6	-2.46355	8.01101e-07	2.45478	0.000147571	1010	1420	2430
comp2262051_c0_seq1	2.45885	2.58557e-05	-3.33388	4.53422e-06	1615	816	2431
comp1953996_c0_seq1	1.6	7.20085e-06	-1.95558	3.24365e-05	1362	1071	2433
comp2264860_c0_seq2	1.63162	8.05845e-06	-2.04427	2.86898e-05	1386	1054	2440
comp2275437_c0_seq1	-2.57065	6.20569e-07	2.63584	0.00017566	966	1475	2441
comp2272915_c1_seq7	1.31694	1.51295e-06	-1.61017	0.000115871	1091	1352	2443
comp2274095_c1_seq13	2.29297	2.66821e-05	-2.98428	4.81155e-06	1622	822	2444
comp2248034_c0_seq1	2.39686	1.40162e-05	-3.27437	1.55292e-05	1475	969	2444
comp2232787_c0_seq1	1.69832	3.8641e-06	-2.09977	6.09671e-05	1254	1192	2446
comp2275101_c0_seq4	-2.1813	2.11023e-06	2.08377	9.62584e-05	1137	1312	2449
comp2259529_c0_seq1	1.80053	4.45144e-05	-2.34531	1.52809e-06	1742	708	2450
comp2261136_c0_seq5	2.96172	2.58496e-05	-8.15933	5.65352e-06	1614	837	2451
comp2232290_c0_seq2	1.76653	1.76753e-05	-2.20602	1.14818e-05	1530	922	2452
comp2272742_c0_seq4	2.2095	1.90962e-05	-2.77022	9.37823e-06	1551	903	2454
comp2266922_c0_seq3	2.31814	1.16347e-05	-3.06112	2.21642e-05	1441	1014	2455
comp2224691_c1_seq1	-3.604	8.43702e-07	4.43298	0.000157083	1017	1441	2458
comp2277581_c0_seq10	-2.15456	4.54731e-07	2.05995	0.000194277	944	1516	2460
comp1194411_c0_seq1	2.09572	2.57655e-05	-2.71978	6.37813e-06	1611	853	2464
comp2235392_c0_seq1	-1.73357	2.27101e-07	1.49959	0.000249205	874	1590	2464
comp2254567_c0_seq2	2.23196	9.64251e-06	-2.83511	2.85842e-05	1416	1053	2469
comp2261728_c0_seq2	-1.69307	1.91818e-08	1.48432	0.000462425	658	1811	2469
comp2278144_c0_seq4	1.52264	1.42242e-05	-1.89497	1.9214e-05	1479	995	2474
comp2263902_c0_seq1	-1.5664	2.38706e-09	1.2945	0.000635082	547	1932	2479
comp2245797_c0_seq4	2.76366	6.24155e-05	-8.4849	1.08475e-06	1812	669	2481
comp2254354_c0_seq1	2.2081	1.09665e-05	-2.8172	3.06951e-05	1432	1063	2495
comp2216126_c0_seq1	1.45026	7.65813e-06	-1.8041	4.09204e-05	1373	1122	2495
comp2268065_c0_seq1	-2.39514	9.27723e-07	2.36876	0.000170087	1031	1464	2495
comp2248643_c1_seq1	-2.87837	3.23254e-06	3.13096	9.03903e-05	1217	1289	2506
comp2259091_c0_seq3	-2.35153	2.39652e-07	2.27302	0.00027224	883	1624	2507
comp2255582_c0_seq1	-2.0834	1.06915e-07	1.97309	0.000361239	785	1726	2511
gnl|Pdu_trscr_assembly_1|19606	2.10941	1.27615e-05	-2.67216	3.03689e-05	1453	1059	2512
comp2278502_c0_seq2	1.39866	1.0071e-05	-1.75928	3.69986e-05	1420	1102	2522
comp2267647_c0_seq1	1.71758	1.47224e-05	-2.13139	2.60249e-05	1488	1036	2524
comp2140131_c0_seq1	-1.72329	4.26674e-08	1.48841	0.000450194	726	1800	2526
comp1194329_c0_seq1	1.45296	3.70392e-05	-1.85079	4.85382e-06	1705	823	2528
comp2267821_c0_seq1	1.84728	2.15443e-05	-2.29036	1.42467e-05	1574	954	2528
comp2257746_c0_seq2	2.11354	3.16376e-05	-2.72973	7.7646e-06	1656	874	2530
comp2245811_c0_seq1	1.60522	3.46483e-05	-2.03919	6.13983e-06	1685	848	2533
comp2248445_c0_seq1	1.71283	4.72876e-06	-2.10733	7.2925e-05	1294	1241	2535
comp2269865_c0_seq6	-1.6512	2.68614e-08	1.41239	0.000512176	682	1856	2538
comp2268336_c0_seq2	1.72479	3.55814e-05	-2.1505	6.24409e-06	1691	850	2541
comp2252019_c0_seq1	1.83887	1.31959e-05	-2.27767	3.33315e-05	1462	1081	2543
comp2270626_c0_seq2	-1.86272	5.53287e-08	1.6656	0.000455167	738	1805	2543
comp2278052_c1_seq2	1.29669	1.66178e-05	-1.63446	2.37261e-05	1522	1023	2545
comp2252205_c0_seq1	-2.17821	2.90601e-06	2.11297	0.000119426	1186	1365	2551
comp2277899_c0_seq2	-2.14351	1.36289e-06	2.02351	0.000175912	1078	1477	2555
comp2273699_c0_seq8	-2.25824	7.08696e-07	2.15846	0.000232292	985	1570	2555
comp2273132_c0_seq2	-2.47196	2.63136e-07	2.45357	0.000289989	895	1660	2555
comp2276176_c0_seq4	-2.51788	5.25347e-06	2.57224	7.37304e-05	1313	1245	2558
comp2274476_c0_seq5	2.0212	2.8993e-05	-2.61661	1.14955e-05	1639	923	2562
comp2277424_c0_seq5	2.44516	3.01019e-05	-3.18045	1.14085e-05	1644	920	2564
comp2238789_c0_seq1	-2.47695	1.40401e-06	2.49485	0.000176883	1084	1481	2565
comp2274193_c0_seq5	-1.59438	1.90314e-08	1.34323	0.000604147	654	1916	2570
comp2273215_c1_seq2	1.82364	3.64964e-05	-2.28841	8.05072e-06	1698	881	2579
comp2223620_c0_seq1	-2.94454	3.40322e-06	3.3089	0.000114525	1230	1350	2580
comp1192792_c0_seq1	-3.62597	7.63656e-07	4.4945	0.000241778	997	1583	2580
comp2273174_c0_seq4	2.82497	3.01019e-05	-4.8624	1.3248e-05	1643	943	2586
gnl|Pdu_trscr_assembly_1|7327	1.14148	6.588e-06	-1.46748	7.27565e-05	1349	1240	2589
comp2270623_c2_seq1	-1.87206	9.30795e-07	1.6865	0.000225206	1032	1558	2590
comp2268797_c0_seq2	2.59669	3.22789e-05	-3.66426	1.30027e-05	1658	937	2595
comp2220677_c0_seq1	-3.03287	2.73285e-06	3.46651	0.000145869	1178	1417	2595
comp2266591_c0_seq2	2.30365	1.57813e-05	-3.01595	3.37267e-05	1512	1084	2596
gnl|Pdu_trscr_assembly_1|4310	2.15274	4.15704e-05	-2.74396	7.80194e-06	1722	876	2598
comp2272881_c0_seq1	-2.17718	1.65238e-06	2.07587	0.000182732	1106	1492	2598
comp2258907_c0_seq2	-2.25705	7.24618e-07	2.12048	0.000260871	990	1609	2599
comp2272961_c0_seq1	-1.85849	1.5315e-07	1.64395	0.000410581	838	1764	2602
comp2255078_c0_seq3	-3.4964	5.04847e-07	4.07126	0.000289503	952	1657	2609
comp2263235_c1_seq1	2.56567	1.68949e-05	-3.37703	3.49414e-05	1525	1088	2613
comp2278201_c1_seq1	-2.19614	3.17723e-06	2.12109	0.000139288	1211	1402	2613
comp2260998_c0_seq3	-2.40142	2.01746e-06	2.38716	0.000177653	1132	1482	2614
comp2259351_c0_seq1	1.39707	4.03321e-06	-1.72528	0.000117096	1269	1358	2627
comp2257617_c0_seq6	-2.42274	3.82993e-06	2.39532	0.000127148	1251	1376	2627
comp2276661_c0_seq2	1.82153	8.61091e-05	-2.3221	2.14497e-06	1894	734	2628
comp2272118_c0_seq11	-1.70222	2.17594e-07	1.46892	0.000417451	871	1767	2638
comp2271257_c1_seq1	1.95339	3.49197e-05	-2.43747	1.40824e-05	1689	952	2641
comp2273696_c0_seq2	-2.08536	3.79395e-07	1.94837	0.000354674	925	1716	2641
comp2265639_c0_seq3	2.0636	1.60117e-05	-2.56709	4.29339e-05	1513	1132	2645
comp2257131_c0_seq2	-1.95722	2.3007e-06	1.78617	0.000179599	1158	1487	2645
comp2274915_c0_seq1	-1.76911	1.66293e-07	1.57166	0.000450858	844	1803	2647
comp1897429_c0_seq1	-1.65656	1.93893e-07	1.41594	0.000443351	855	1793	2648
comp2275982_c0_seq18	1.70533	2.73143e-05	-2.1475	2.38903e-05	1627	1026	2653
comp2256040_c0_seq3	2.35437	4.24019e-05	-3.09172	1.14311e-05	1733	921	2654
comp2242993_c0_seq2	-2.30999	5.2337e-06	2.27385	0.000112715	1310	1344	2654
comp2257627_c0_seq2	-1.8085	3.69354e-08	1.59525	0.000656084	708	1946	2654
comp2278048_c0_seq4	-2.27784	4.83151e-06	2.25355	0.000117244	1296	1359	2655
comp2256613_c0_seq1	2.06397	6.35405e-05	-2.60622	5.80921e-06	1818	838	2656
comp2260463_c0_seq3	2.22813	3.4082e-05	-3.01631	1.83558e-05	1677	987	2664
comp2274690_c0_seq14	1.48528	2.35277e-05	-1.83861	3.15011e-05	1599	1065	2664
comp2250341_c0_seq1	1.45673	3.96898e-06	-1.74561	0.000142829	1259	1412	2671
comp2241308_c0_seq1	1.6598	1.50419e-05	-2.04444	5.52149e-05	1496	1180	2676
comp2277394_c0_seq13	1.29067	6.64197e-07	-1.57612	0.000340315	974	1705	2679
comp2259975_c0_seq2	-2.24183	1.27628e-06	2.13538	0.000267177	1066	1615	2681
comp2272909_c0_seq4	2.49667	3.29548e-05	-3.43189	2.26445e-05	1667	1017	2684
comp2273199_c1_seq30	-1.68581	2.1794e-07	1.46072	0.000464297	872	1812	2684
comp2262167_c0_seq1	2.84889	4.81343e-05	-4.44247	1.15828e-05	1763	925	2688
comp2272169_c2_seq2	1.55067	3.53433e-05	-1.92592	2.02697e-05	1690	999	2689
comp2261723_c0_seq1	-2.40329	5.10585e-06	2.33553	0.000132863	1305	1384	2689
comp2269818_c0_seq2	1.59111	1.47224e-05	-1.97345	6.40434e-05	1489	1201	2690
comp2266864_c0_seq1	-2.13852	1.72361e-06	2.00502	0.000241217	1114	1580	2694
comp2277062_c1_seq2	-2.89327	6.36922e-06	3.24737	0.000118225	1344	1362	2706
comp2279658_c0_seq1	1.70616	2.05969e-05	-2.15036	4.63579e-05	1560	1148	2708
comp2275684_c1_seq2	1.53808	3.64964e-05	-1.94747	2.21506e-05	1699	1013	2712
comp2273647_c0_seq2	2.11794	6.59955e-05	-2.76946	8.23117e-06	1832	885	2717
comp2277652_c0_seq4	2.14594	7.10519e-05	-2.78923	7.56921e-06	1852	867	2719
comp2277440_c0_seq1	1.5475	2.82968e-05	-1.94858	3.3688e-05	1638	1083	2721
comp2274257_c2_seq1	1.71655	3.45103e-05	-2.16184	2.65354e-05	1682	1040	2722
comp2261300_c0_seq2	1.98157	2.34492e-05	-2.46426	4.31116e-05	1593	1134	2727
comp2274586_c0_seq4	-1.79617	3.08886e-07	1.60162	0.000477105	906	1822	2728
comp2272636_c0_seq2	2.0869	5.09096e-05	-2.66753	1.46778e-05	1770	959	2729
comp2271735_c0_seq3	-2.2777	3.08602e-06	2.24006	0.000202155	1205	1527	2732
comp2229846_c0_seq1	-3.16103	6.14348e-06	3.82833	0.000136806	1336	1400	2736
comp2271348_c0_seq1	1.07067	1.65928e-05	-1.39929	6.84658e-05	1521	1222	2743
comp2272103_c1_seq2	1.92126	4.95557e-05	-2.4224	1.69372e-05	1767	977	2744
comp2273899_c0_seq2	1.62408	3.13339e-05	-2.05309	3.63758e-05	1652	1096	2748
comp2267166_c0_seq2	-1.99632	3.28311e-06	1.8481	0.000203496	1222	1529	2751
comp2273048_c0_seq1	1.82069	6.57177e-05	-2.2936	1.15877e-05	1829	927	2756
comp2272910_c0_seq1	-1.76367	1.48955e-06	1.55759	0.000300364	1090	1671	2761
comp2272123_c0_seq4	1.8649	2.49726e-05	-2.3323	4.8415e-05	1606	1157	2763
comp2237007_c0_seq2	-2.12729	2.13951e-06	2.03382	0.000274772	1140	1631	2771
comp2270781_c0_seq3	2.32846	8.34199e-05	-3.15326	8.17959e-06	1888	884	2772
comp2275601_c0_seq1	1.41337	3.2708e-05	-1.78753	3.82055e-05	1664	1108	2772
comp2266644_c0_seq1	1.45064	1.40859e-05	-1.8065	9.18296e-05	1477	1296	2773
comp2272458_c0_seq6	2.6733	4.4631e-05	-3.96644	2.49294e-05	1744	1031	2775
comp2273472_c0_seq1	-2.05173	4.18618e-06	1.93849	0.000185086	1276	1500	2776
comp2254385_c0_seq3	2.05474	3.58638e-05	-2.70139	3.41331e-05	1692	1085	2777
comp2264219_c1_seq3	2.30318	4.15582e-05	-3.01054	3.0441e-05	1721	1060	2781
comp2269908_c0_seq1	-2.72602	5.81105e-06	2.86835	0.000167034	1326	1458	2784
comp2275149_c1_seq1	2.60261	6.25408e-05	-3.70743	1.59352e-05	1814	971	2785
comp2272098_c1_seq1	2.64511	4.71055e-05	-3.92859	2.50734e-05	1753	1032	2785
comp2258106_c0_seq2	1.71022	2.7936e-05	-2.12526	4.80562e-05	1631	1154	2785
comp2278240_c0_seq4	1.81381	5.51577e-05	-2.26587	1.98255e-05	1789	997	2786
comp2274294_c0_seq10	-1.55446	1.48397e-07	1.30516	0.000672881	832	1960	2792
comp2262938_c0_seq1	-1.80106	1.12337e-07	1.55241	0.000730913	801	1991	2792
comp2265328_c0_seq2	2.61856	3.394e-05	-3.66645	4.06938e-05	1675	1119	2794
comp2248271_c0_seq1	2.73812	8.15349e-05	-7.83722	1.02285e-05	1883	913	2796
gnl|Pdu_trscr_assembly_1|20826	1.95835	2.62831e-05	-2.45206	5.61685e-05	1617	1183	2800
comp2271287_c1_seq1	2.47213	6.67227e-05	-3.63068	1.51336e-05	1836	965	2801
comp2276798_c2_seq4	-1.80944	9.33275e-07	1.59474	0.00041973	1033	1768	2801
comp2270216_c0_seq10	-2.48462	7.5721e-06	2.53625	0.000150312	1371	1431	2802
comp2234777_c0_seq2	-3.23136	2.9597e-06	3.70481	0.000260811	1197	1607	2804
comp2259053_c0_seq4	1.82496	8.05669e-06	-2.26539	0.000148733	1385	1424	2809
comp2268847_c0_seq1	-2.41536	2.81092e-06	2.38762	0.000274836	1182	1632	2814
comp2264156_c0_seq1	1.34012	1.40773e-05	-1.68505	0.000114063	1476	1349	2825
comp2219624_c0_seq2	-2.67044	1.8067e-06	2.77891	0.000340315	1119	1706	2825
comp2274571_c0_seq3	-1.84023	4.56028e-06	1.66983	0.000211741	1289	1537	2826
comp2265682_c0_seq1	-3.24446	2.9035e-06	3.84201	0.000277561	1185	1641	2826
comp2272177_c0_seq2	2.51307	6.97618e-05	-3.47025	1.79975e-05	1845	984	2829
comp2273628_c0_seq6	1.04311	2.29022e-05	-1.38262	7.35155e-05	1588	1243	2831
comp2276040_c1_seq5	-1.71512	2.48221e-07	1.48081	0.000650894	891	1943	2834
comp2245391_c0_seq1	1.92321	7.81029e-05	-2.48183	1.48912e-05	1874	962	2836
comp2265138_c2_seq2	2.36487	3.90898e-05	-3.05947	4.10004e-05	1713	1123	2836
comp2268078_c0_seq2	1.20445	1.82947e-05	-1.5496	9.18723e-05	1539	1298	2837
comp2264493_c0_seq2	1.55364	4.95032e-05	-1.96985	3.24365e-05	1766	1072	2838
comp2257660_c0_seq2	2.30546	8.94523e-05	-3.53636	1.24276e-05	1907	934	2841
comp2254375_c0_seq1	2.64133	4.71055e-05	-3.95253	3.52958e-05	1752	1090	2842
comp2206043_c0_seq1	2.98282	3.34203e-05	-5.48603	5.27261e-05	1672	1170	2842
comp2267410_c0_seq2	2.29809	3.13339e-05	-3.03808	6.10379e-05	1650	1193	2843
comp2274615_c2_seq13	-2.19225	2.93041e-06	2.08363	0.00028914	1190	1653	2843
comp2271029_c0_seq1	1.55941	6.98003e-05	-1.95879	2.10684e-05	1846	1004	2850
comp2260492_c1_seq4	2.2651	0.000105352	-3.10066	8.87956e-06	1958	893	2851
comp2235003_c0_seq2	-2.53259	4.08514e-06	2.58686	0.000241217	1271	1581	2852
comp2274018_c0_seq2	-1.84642	2.27955e-06	1.65938	0.000332915	1155	1700	2855
comp2264334_c0_seq1	-2.43084	1.1957e-05	2.5001	0.000145258	1445	1415	2860
comp2258798_c0_seq1	-2.34122	2.91125e-06	2.35416	0.000307713	1187	1674	2861
comp2275664_c0_seq4	-1.65221	2.93979e-07	1.41487	0.000672613	902	1959	2861
comp2254887_c0_seq1	-3.31518	2.35089e-06	3.95834	0.000340309	1160	1704	2864
comp2276182_c0_seq1	1.18949	2.12005e-05	-1.50541	9.39472e-05	1567	1302	2869
comp2254617_c0_seq2	-1.81705	4.98072e-07	1.61612	0.000612854	949	1921	2870
comp2262372_c0_seq1	1.61515	1.61838e-05	-1.98303	0.000117067	1514	1357	2871
comp2271799_c0_seq3	-2.60602	7.7837e-06	2.72995	0.000184136	1379	1498	2877
comp2277760_c0_seq2	-1.68198	2.06594e-07	1.45858	0.000786296	859	2023	2882
comp2107458_c0_seq1	-2.53632	3.02262e-06	2.52852	0.000322111	1199	1689	2888
comp2138945_c0_seq1	-2.29501	2.26761e-06	2.24294	0.000382302	1152	1736	2888
comp2269305_c0_seq1	0.97357	4.86354e-06	-1.2928	0.000249205	1298	1591	2889
comp2278032_c0_seq9	1.60857	0.000114993	-2.04645	9.24479e-06	1991	900	2891
comp2259320_c0_seq2	2.10998	3.64964e-05	-2.64855	6.26248e-05	1696	1196	2892
comp2273190_c0_seq1	1.36629	2.82597e-05	-1.70346	7.78721e-05	1636	1256	2892
comp2273815_c0_seq4	1.9782	2.10615e-05	-2.46889	0.00010267	1566	1326	2892
comp2253402_c0_seq1	1.32211	8.67232e-06	-1.66745	0.00018331	1397	1495	2892
comp2275224_c0_seq3	1.93137	7.20716e-05	-2.43714	2.61567e-05	1855	1038	2893
comp2277924_c1_seq2	-1.96321	5.62006e-06	1.82334	0.000235034	1320	1574	2894
comp2233319_c0_seq1	-2.43746	7.53221e-07	2.41353	0.000571916	995	1900	2895
comp1847822_c0_seq1	-2.97047	6.14348e-06	3.42012	0.000227991	1335	1562	2897
gnl|Pdu_trscr_assembly_1|16516	1.50202	1.68839e-05	-1.85379	0.00013145	1524	1380	2904
comp2218579_c0_seq1	-2.56535	1.67165e-06	2.62012	0.000445865	1110	1797	2907
comp2269365_c0_seq1	-1.63883	1.85502e-07	1.40781	0.000849414	852	2055	2907
comp2249511_c0_seq1	-2.17826	6.33514e-07	2.11175	0.000644688	968	1941	2909
comp2273746_c0_seq1	2.14486	4.51085e-05	-2.7617	4.99449e-05	1747	1165	2912
comp2270674_c0_seq3	1.70607	2.51956e-05	-2.14172	9.50503e-05	1608	1308	2916
comp2250960_c0_seq4	-3.02209	3.41135e-06	3.39006	0.0003214	1231	1687	2918
comp2276707_c0_seq1	-1.96895	3.76924e-06	1.83483	0.00030336	1246	1673	2919
comp2261841_c1_seq1	2.61952	8.17408e-05	-4.30327	2.60982e-05	1885	1037	2922
comp2256252_c0_seq1	1.22116	2.1866e-05	-1.59217	0.000112907	1577	1346	2923
comp2261753_c0_seq3	-1.84117	1.50205e-07	1.67063	0.000918792	834	2089	2923
comp2272627_c0_seq1	1.2879	1.63788e-05	-1.61539	0.000143926	1518	1413	2931
comp2266652_c1_seq5	-3.14797	3.61755e-06	3.62614	0.000329413	1240	1696	2936
comp2265724_c0_seq2	-2.1205	8.80611e-07	1.99542	0.000588329	1026	1910	2936
comp2262000_c0_seq2	-1.96543	3.99041e-06	1.84457	0.000308992	1263	1675	2938
comp2276042_c0_seq1	-2.03103	4.84595e-06	1.89616	0.000278825	1297	1642	2939
comp2261673_c1_seq1	2.31571	5.1506e-05	-3.14775	5.18644e-05	1773	1168	2941
comp2263643_c1_seq3	-2.3293	1.52569e-06	2.29394	0.000509537	1092	1852	2944
comp2268008_c0_seq3	-1.5584	3.62959e-08	1.30381	0.0012535	707	2245	2952
comp2276746_c0_seq7	1.27333	6.51547e-05	-1.64184	4.24089e-05	1827	1128	2955
comp2249798_c1_seq1	-2.17092	1.91238e-06	2.06547	0.000487627	1122	1834	2956
comp1547345_c0_seq1	-3.08054	4.59444e-06	3.54471	0.000297393	1291	1666	2957
comp2263874_c0_seq1	-2.01263	1.53617e-06	1.83758	0.000519399	1095	1864	2959
comp2227117_c0_seq2	0.998215	8.41684e-06	-1.31311	0.000232068	1393	1569	2962
comp2266254_c0_seq1	2.17872	0.000126693	-3.14381	1.36592e-05	2020	947	2967
comp2265826_c0_seq2	2.33158	0.000105135	-3.08714	2.21323e-05	1957	1011	2968
comp2276278_c0_seq2	1.15411	6.98514e-06	-1.43249	0.000262406	1357	1613	2970
comp2267040_c0_seq2	-2.48209	8.62463e-06	2.59712	0.000239669	1396	1576	2972
comp2246985_c0_seq1	1.93616	0.000136844	-2.52006	1.11969e-05	2054	919	2973
comp2273178_c0_seq1	1.60694	3.86238e-05	-2.00007	8.12879e-05	1711	1267	2978
comp2199471_c0_seq1	1.32663	1.2189e-05	-1.64545	0.000212338	1448	1539	2987
comp2260530_c0_seq1	-1.66333	4.2936e-08	1.43217	0.00129481	729	2260	2989
comp2266482_c0_seq1	-1.75006	3.36425e-06	1.57328	0.000423885	1227	1770	2997
comp2262339_c0_seq1	-1.72259	5.52673e-07	1.51206	0.000813184	956	2041	2997
comp2275530_c0_seq7	-2.31833	1.86426e-05	2.33971	0.000163583	1546	1454	3000
comp2277878_c2_seq6	1.1675	2.09133e-05	-1.48178	0.000152433	1565	1436	3001
comp2273614_c0_seq1	-2.73398	7.39872e-06	2.97939	0.000276015	1365	1637	3002
comp2274259_c0_seq1	0.981799	1.03452e-05	-1.29085	0.000240459	1425	1579	3004
comp2257439_c0_seq1	1.99017	3.24423e-05	-2.49562	0.000112715	1662	1345	3007
comp2256678_c0_seq1	-2.79605	1.46859e-05	3.10557	0.00019705	1487	1521	3008
comp2259185_c0_seq1	2.43536	5.27259e-05	-3.47468	7.0414e-05	1781	1229	3010
comp2276086_c0_seq5	-2.38596	1.30028e-05	2.48	0.000220451	1458	1552	3010
comp2263631_c0_seq4	-2.87643	9.96655e-06	3.27856	0.000249916	1418	1592	3010
comp2255482_c0_seq1	-3.28858	3.19821e-06	3.91612	0.00044676	1212	1798	3010
comp2252365_c0_seq1	-2.76023	9.23927e-06	3.00355	0.000259927	1409	1605	3014
comp2274856_c0_seq3	2.1661	4.36946e-05	-2.85779	8.49304e-05	1738	1279	3017
comp2206764_c0_seq1	-2.9511	1.02465e-05	3.29059	0.000253389	1421	1597	3018
comp2275528_c0_seq1	1.33134	7.61293e-05	-1.7085	4.80562e-05	1864	1155	3019
comp2265991_c0_seq1	-2.23839	1.03721e-05	2.15498	0.000250878	1426	1593	3019
comp2225054_c0_seq1	-2.66408	3.29657e-06	2.77186	0.000450744	1223	1802	3025
comp2276437_c1_seq1	1.70671	0.000120465	-2.17398	2.4198e-05	1999	1029	3028
comp2273142_c1_seq1	1.49422	5.58007e-05	-1.87358	7.23755e-05	1791	1239	3030
comp2241974_c0_seq1	2.4439	9.40415e-05	-3.39697	3.89893e-05	1922	1110	3032
comp2268289_c0_seq5	1.81696	0.00012245	-2.2833	2.39391e-05	2006	1028	3034
comp2271898_c0_seq1	1.37782	4.30719e-05	-1.73664	9.39066e-05	1737	1301	3038
comp2273537_c0_seq3	1.5682	2.08718e-05	-1.91897	0.000176323	1563	1478	3041
comp2254308_c0_seq1	-2.25314	4.36043e-06	2.12741	0.000406702	1282	1759	3041
comp2269506_c0_seq28	-1.80331	5.92307e-06	1.63386	0.000347065	1330	1712	3042
comp2198075_c0_seq1	-2.22883	1.81815e-06	2.17248	0.000613775	1120	1923	3043
comp2222438_c0_seq1	2.66251	6.52344e-05	-4.22884	6.754e-05	1828	1216	3044
comp2264127_c0_seq1	2.08982	9.37863e-05	-2.65917	4.10004e-05	1921	1124	3045
comp2276289_c0_seq1	1.35715	7.75261e-05	-1.73765	5.46964e-05	1873	1177	3050
comp2275131_c0_seq6	-1.77438	2.91798e-06	1.57653	0.000518441	1189	1861	3050
comp2257161_c0_seq1	2.26914	0.000117622	-2.97798	2.87579e-05	1996	1055	3051
comp2269321_c1_seq1	1.19377	4.26419e-05	-1.51288	9.94726e-05	1734	1319	3053
comp2267294_c1_seq1	-1.55446	9.07185e-07	1.29357	0.000791109	1028	2025	3053
comp2263669_c0_seq5	-2.07089	5.68909e-06	1.90532	0.000380589	1324	1732	3056
comp2250842_c0_seq2	-2.47879	2.8364e-06	2.511	0.000537365	1183	1877	3060
comp2273124_c0_seq4	1.78487	4.39104e-05	-2.21901	0.00010267	1739	1324	3063
comp2261333_c0_seq2	1.63034	1.73218e-05	-2.01999	0.00020904	1528	1535	3063
comp2246244_c0_seq1	-2.96377	1.34595e-05	3.40632	0.000254401	1465	1598	3063
comp2266217_c0_seq8	-2.61929	2.04203e-05	2.83487	0.00019014	1559	1506	3065
comp2273350_c0_seq1	1.26908	5.79307e-05	-1.61438	8.12879e-05	1799	1268	3067
comp2245003_c0_seq1	-2.11327	1.05537e-05	2.01837	0.000276708	1429	1638	3067
comp2241507_c0_seq1	2.35893	0.000153514	-3.29888	1.7227e-05	2091	978	3069
comp2273867_c1_seq6	1.55029	6.98003e-05	-1.96181	6.84658e-05	1847	1223	3070
comp2273758_c1_seq1	-2.51515	2.22161e-05	2.69211	0.000182827	1582	1493	3075
comp2245616_c0_seq2	-2.39842	3.99182e-06	2.37467	0.000459187	1265	1810	3075
comp2265088_c0_seq2	2.24872	6.4311e-05	-3.04018	7.66854e-05	1824	1253	3077
comp2254294_c0_seq1	-2.21842	1.00673e-05	2.15466	0.00028973	1419	1658	3077
comp2142514_c0_seq2	2.05958	9.56126e-05	-2.71856	4.79139e-05	1927	1152	3079
comp2262778_c0_seq2	-3.02416	1.36638e-05	3.52578	0.000261441	1468	1611	3079
comp2269476_c0_seq1	-2.3267	2.01974e-05	2.40218	0.000197306	1558	1522	3080
comp2267270_c0_seq1	-2.08661	1.97712e-06	1.95143	0.000662643	1130	1950	3080
comp2261355_c0_seq1	1.5733	0.00011367	-2.00589	3.68514e-05	1983	1098	3081
gnl|Pdu_trscr_assembly_1|201059	1.80173	8.16425e-05	-2.30063	6.32321e-05	1884	1198	3082
comp2243881_c0_seq1	1.62104	4.50305e-05	-2.0152	0.000108526	1745	1337	3082
comp2262404_c0_seq1	1.77817	1.88922e-05	-2.20758	0.000206294	1549	1533	3082
comp2274386_c0_seq5	-2.20666	1.52603e-05	2.14213	0.000244428	1498	1585	3083
comp2276419_c0_seq10	-1.67046	2.14721e-07	1.43893	0.00117926	867	2216	3083
comp2265205_c2_seq7	2.39791	9.96261e-05	-3.37198	4.69659e-05	1938	1150	3088
comp2232773_c0_seq1	1.44229	3.65437e-06	-1.69236	0.000511241	1241	1855	3096
comp2277165_c0_seq1	1.59162	0.000128556	-2.03342	3.28141e-05	2027	1074	3101
comp2267007_c0_seq1	-1.77582	2.22089e-06	1.6107	0.000665804	1148	1953	3101
comp2266191_c3_seq1	2.09881	0.000101244	-2.74907	4.95158e-05	1945	1161	3106
comp2198403_c0_seq2	1.96267	0.000101495	-2.6511	4.96503e-05	1946	1162	3108
comp2269694_c0_seq2	1.19603	1.80931e-05	-1.49729	0.000241506	1535	1582	3117
comp2254630_c0_seq2	-2.2187	9.46091e-06	2.15602	0.000335822	1414	1703	3117
gnl|Pdu_trscr_assembly_1|9255	2.06038	6.59955e-05	-2.58071	8.75304e-05	1833	1286	3119
comp2267061_c1_seq8	-2.38954	1.82834e-05	2.45182	0.000244598	1538	1586	3124
comp2267162_c0_seq2	-1.97471	8.21503e-06	1.85075	0.000386858	1388	1738	3126
comp2248177_c1_seq1	2.11732	5.39561e-05	-2.72822	0.000112243	1786	1342	3128
comp1376985_c0_seq1	-2.8359	3.69721e-06	3.04444	0.000545325	1243	1886	3129
comp2247108_c0_seq2	-2.90111	3.73988e-06	3.12566	0.00054361	1245	1885	3130
comp2262630_c5_seq2	-2.1758	1.40812e-06	2.08454	0.000823252	1085	2045	3130
comp2256415_c0_seq2	2.80135	0.000198315	-8.4754	1.38171e-05	2182	950	3132
comp2276235_c1_seq9	2.24341	0.000142917	-3.06424	3.1617e-05	2068	1067	3135
comp2265267_c1_seq1	2.64935	0.000110642	-4.55386	4.91981e-05	1976	1159	3135
comp2270370_c0_seq3	-2.06045	2.68328e-07	1.88027	0.0012467	897	2243	3140
comp2277137_c0_seq4	2.01972	0.00016001	-2.63708	2.65063e-05	2103	1039	3142
comp2204288_c0_seq1	2.55163	0.000109026	-3.85925	5.29029e-05	1972	1171	3143
comp2273570_c0_seq3	1.14397	1.39262e-05	-1.51179	0.000300169	1473	1670	3143
comp2256287_c0_seq1	-2.35309	8.71207e-06	2.30922	0.00039581	1398	1746	3144
comp2271431_c0_seq28	1.66965	0.000195206	-2.12169	1.68758e-05	2174	975	3149
comp2259658_c0_seq4	1.93695	6.34248e-05	-2.52142	0.000106709	1816	1333	3149
comp2275684_c0_seq21	1.48546	5.09725e-05	-1.8929	0.00013104	1771	1379	3150
comp2261591_c0_seq1	-2.42015	5.97685e-06	2.48678	0.000474375	1331	1820	3151
comp2270876_c0_seq2	1.55604	0.00012587	-1.94769	4.59827e-05	2016	1145	3161
comp2276978_c1_seq1	1.98606	0.000181298	-2.63542	2.335e-05	2144	1021	3165
comp2256304_c0_seq1	2.25195	5.61984e-05	-2.95705	0.000125229	1792	1374	3166
comp2231128_c0_seq2	-2.55909	4.22855e-06	2.69162	0.000562274	1279	1893	3172
comp2245360_c2_seq1	-3.03998	7.01044e-06	3.44408	0.000466166	1359	1816	3175
comp2205171_c0_seq1	2.53045	0.000121814	-4.79147	5.40439e-05	2003	1174	3177
comp2272431_c0_seq4	-1.55478	3.95936e-07	1.31391	0.00126465	929	2251	3180
comp2257886_c1_seq1	2.38905	8.74885e-05	-3.67506	8.52941e-05	1901	1280	3181
comp2138612_c0_seq1	2.14415	0.000188152	-3.15826	2.28096e-05	2164	1018	3182
comp2261201_c0_seq1	1.32248	3.0566e-05	-1.64831	0.000212336	1645	1538	3183
comp2277186_c0_seq30	1.74673	0.000154048	-2.21522	3.53068e-05	2094	1091	3185
comp2264954_c0_seq1	-2.63843	6.27901e-06	2.8261	0.000496366	1341	1844	3185
gnl|Pdu_trscr_assembly_1|95352	2.03218	6.36711e-05	-2.58223	0.000123126	1820	1370	3190
comp2234453_c0_seq2	2.12853	0.00025783	-2.97033	1.23523e-05	2263	933	3196
comp2140636_c0_seq1	1.218	2.57655e-05	-1.57037	0.000242174	1612	1584	3196
comp2277538_c0_seq1	1.91645	2.64139e-05	-2.36319	0.000239669	1620	1577	3197
comp2269228_c0_seq1	-1.40149	6.23189e-09	1.1227	0.00252578	594	2605	3199
comp2272937_c0_seq1	1.09193	6.78576e-05	-1.4314	0.000117423	1839	1361	3200
comp2273755_c0_seq2	-2.24083	2.17374e-05	2.24381	0.000273071	1575	1625	3200
comp2265766_c0_seq7	2.27362	9.48973e-05	-3.09513	8.29544e-05	1925	1276	3201
comp2263996_c0_seq7	2.32221	0.000161109	-3.14748	3.58672e-05	2108	1094	3202
comp2271361_c0_seq4	-1.92321	3.37907e-06	1.76587	0.000696404	1229	1976	3205
comp2267958_c0_seq3	-1.34313	5.79815e-09	1.05709	0.00257197	588	2618	3206
comp2270346_c1_seq2	-1.47209	2.52716e-09	1.19585	0.00271503	554	2656	3210
comp2258025_c0_seq4	2.05666	5.32856e-05	-2.64324	0.000149603	1783	1429	3212
comp2264508_c1_seq2	2.03419	0.000136112	-2.70673	4.9925e-05	2049	1164	3213
comp2263028_c0_seq4	-1.86847	1.03299e-05	1.70055	0.000445848	1422	1796	3218
comp2277538_c1_seq1	1.81732	0.00012966	-2.29236	5.91213e-05	2032	1188	3220
comp2278288_c0_seq4	-2.51219	2.28281e-05	2.69988	0.000274836	1587	1633	3220
comp2275557_c0_seq2	-2.70331	1.35523e-05	3.01639	0.000401559	1466	1755	3221
comp2259442_c1_seq3	-2.46945	2.01746e-06	2.47537	0.00092035	1131	2090	3221
comp2248226_c3_seq1	-1.72415	1.66753e-06	1.49338	0.000985671	1109	2121	3230
comp2251922_c0_seq3	2.45622	4.51475e-05	-3.27545	0.000179462	1748	1484	3232
comp2265100_c0_seq2	2.21348	9.51154e-05	-2.8695	9.49465e-05	1926	1307	3233
comp2251957_c0_seq1	-2.37779	9.22846e-06	2.39707	0.000483427	1407	1826	3233
comp2267864_c0_seq3	2.33039	7.52614e-05	-3.15886	0.000124764	1862	1373	3235
comp2260417_c1_seq1	2.57545	5.79307e-05	-3.71056	0.000152494	1798	1437	3235
comp2254622_c0_seq1	1.70701	0.000128654	-2.15748	6.52512e-05	2028	1211	3239
comp2253766_c0_seq10	-2.21429	1.28074e-05	2.19096	0.000435719	1456	1783	3239
comp2276368_c0_seq9	-1.52887	2.0738e-07	1.28265	0.00169739	860	2382	3242
comp2258637_c0_seq3	2.06375	6.97381e-05	-2.66726	0.000139323	1842	1403	3245
comp2244049_c0_seq3	-3.10316	1.44083e-05	3.82468	0.000409891	1483	1762	3245
comp2277105_c0_seq7	-1.88252	1.1957e-05	1.72137	0.000449491	1446	1799	3245
comp2274598_c0_seq1	1.56193	2.51694e-05	-1.9427	0.000276708	1607	1639	3246
comp2264945_c0_seq1	1.61554	2.00353e-05	-1.9925	0.000324139	1555	1693	3248
comp2275898_c0_seq1	1.15381	5.31186e-05	-1.49194	0.000171918	1782	1468	3250
comp2263235_c0_seq3	2.35512	4.78182e-05	-3.06814	0.000181903	1759	1491	3250
comp2238068_c1_seq2	2.62431	8.64553e-05	-3.8227	0.000116686	1896	1355	3251
comp2266388_c0_seq2	1.0216	1.39822e-05	-1.34042	0.000432686	1474	1779	3253
comp2105772_c0_seq1	-2.12078	8.05669e-06	2.05926	0.000525606	1384	1870	3254
comp2138151_c1_seq1	-2.15685	3.96898e-06	2.08979	0.000742743	1258	1996	3254
comp2267716_c0_seq2	-2.27561	2.565e-05	2.2844	0.000285866	1610	1646	3256
comp2273470_c1_seq2	-2.00268	1.46189e-05	1.90951	0.000423885	1486	1771	3257
comp2273515_c0_seq1	1.5544	2.49414e-05	-1.90922	0.00028914	1605	1654	3259
comp2265988_c1_seq1	2.45619	0.000111421	-3.63582	8.68606e-05	1979	1283	3262
comp2272160_c0_seq5	-2.79443	2.35277e-05	3.13852	0.000296128	1598	1664	3262
comp2265002_c0_seq2	1.68388	0.000138094	-2.14657	6.50333e-05	2057	1207	3264
comp2270465_c0_seq1	2.40384	0.000276189	-3.5496	1.5841e-05	2295	970	3265
comp2249778_c0_seq2	-2.1939	4.88178e-06	2.13598	0.000679964	1299	1966	3265
comp2266368_c0_seq1	-1.73401	4.02181e-06	1.55377	0.000752536	1268	2000	3268
comp2267968_c0_seq2	2.43979	0.000235977	-3.56482	2.57697e-05	2236	1035	3271
comp2256152_c0_seq2	2.00576	4.30645e-05	-2.53191	0.000211671	1736	1536	3272
comp2277144_c0_seq3	-1.66608	3.10367e-06	1.4548	0.000880494	1209	2064	3273
comp2257477_c0_seq1	1.32457	1.12823e-05	-1.64582	0.000495198	1436	1841	3277
comp2231865_c0_seq1	-2.38493	7.68751e-06	2.42765	0.000573536	1376	1901	3277
comp2271289_c2_seq4	1.93043	0.000184547	-2.50282	4.27894e-05	2154	1130	3284
comp2209542_c0_seq2	-2.12768	8.05622e-06	1.98732	0.000579872	1383	1903	3286
comp2273413_c0_seq1	1.53009	0.000326219	-1.96975	1.32775e-05	2347	944	3291
comp2273470_c0_seq2	-2.00207	9.44346e-06	1.89151	0.000538337	1413	1879	3292
comp2267916_c0_seq1	-1.84775	1.53094e-06	1.65908	0.00114469	1094	2198	3292
comp2270956_c1_seq4	1.3155	7.66908e-05	-1.68701	0.000149382	1867	1428	3295
comp2270353_c0_seq3	1.42072	0.000159986	-1.80198	6.40434e-05	2101	1202	3303
comp2273039_c1_seq1	-1.75267	8.41684e-06	1.56502	0.000588343	1395	1911	3306
comp2142601_c0_seq1	2.27765	0.000144385	-3.06952	7.16545e-05	2073	1235	3308
comp1193891_c0_seq1	-2.24678	1.03366e-05	2.23652	0.000553328	1423	1890	3313
comp2273277_c0_seq1	-1.75185	6.14348e-06	1.56529	0.00069576	1338	1975	3313
comp2269186_c0_seq3	1.03266	4.23381e-05	-1.35645	0.000248878	1729	1589	3318
comp2088138_c0_seq1	-2.69842	7.0133e-06	2.87517	0.000671701	1360	1958	3318
comp2274562_c0_seq1	1.23954	0.000121645	-1.59113	0.000102342	2001	1322	3323
comp2277634_c0_seq5	1.82177	0.000139494	-2.34287	8.09857e-05	2061	1264	3325
comp2266348_c0_seq1	-2.29256	6.95153e-06	2.27288	0.000691669	1354	1972	3326
comp2260195_c0_seq3	-2.93571	1.16124e-05	3.30605	0.000545661	1440	1887	3327
comp2275933_c0_seq1	1.36675	0.000130787	-1.72246	9.16853e-05	2037	1294	3331
comp2272566_c1_seq3	1.20752	0.000100334	-1.57035	0.000133671	1943	1390	3333
comp2259382_c0_seq2	1.66202	0.000221556	-2.12207	3.95383e-05	2219	1115	3334
comp2224794_c0_seq1	-2.06363	2.9552e-06	1.9508	0.00101345	1195	2140	3335
comp2265950_c0_seq7	2.47353	0.000164556	-3.79804	6.85533e-05	2114	1225	3339
comp2275540_c0_seq12	-1.55165	1.54933e-06	1.30267	0.0012343	1099	2241	3340
comp2243988_c0_seq1	1.61451	0.00012545	-2.03112	0.000106068	2013	1330	3343
comp2256095_c0_seq1	2.22127	0.000167845	-3.02181	7.01111e-05	2118	1227	3345
comp2232510_c0_seq1	-1.94559	1.044e-05	1.76165	0.000607716	1428	1917	3345
comp2273149_c0_seq6	-1.73825	8.7538e-06	1.5316	0.000656084	1400	1947	3347
comp2276102_c0_seq8	-2.02945	7.53351e-06	1.90479	0.000696404	1370	1977	3347
comp2239485_c0_seq1	2.95924	0.000132395	-8.30877	9.53694e-05	2040	1311	3351
comp2278479_c1_seq28	1.48182	0.000245641	-1.91042	3.73593e-05	2247	1105	3352
comp2260181_c0_seq1	2.40883	0.000106822	-3.66269	0.000133121	1965	1387	3352
comp2251310_c0_seq4	1.62466	0.000122402	-2.03475	0.000113242	2005	1348	3353
comp2277913_c1_seq2	2.44983	0.00022383	-3.63207	4.29743e-05	2221	1133	3354
comp2269749_c0_seq2	-1.41943	5.36252e-08	1.15293	0.00260489	736	2625	3361
comp2270788_c0_seq7	-1.70828	8.58555e-07	1.49564	0.00152241	1020	2342	3362
comp2252950_c0_seq1	1.24238	2.90775e-05	-1.54715	0.000363623	1640	1727	3367
comp2216167_c0_seq4	-1.67361	5.10585e-06	1.4652	0.000879461	1304	2063	3367
comp2272248_c0_seq2	1.60467	0.000136457	-2.02412	9.90337e-05	2052	1317	3369
comp2273758_c0_seq1	-1.80989	4.9461e-06	1.64048	0.000894923	1301	2068	3369
comp2263981_c0_seq1	2.53533	0.000200359	-3.80911	6.06217e-05	2186	1191	3377
comp2246807_c0_seq1	-2.2477	7.65147e-06	2.22847	0.000759053	1372	2006	3378
comp2277360_c0_seq2	1.11883	8.9659e-05	-1.44985	0.000173229	1908	1471	3379
comp2275494_c0_seq2	-1.77697	5.62313e-06	1.5908	0.000859811	1321	2061	3382
comp2278485_c0_seq1	1.18225	7.61293e-05	-1.52769	0.000195583	1865	1518	3383
comp2271539_c0_seq2	-1.56352	7.63656e-07	1.31173	0.00171213	1001	2385	3386
comp2274909_c0_seq7	1.99713	0.000161539	-2.57128	8.38233e-05	2109	1278	3387
comp2262891_c0_seq3	2.33475	0.000104899	-3.26738	0.000150967	1956	1432	3388
comp2250036_c0_seq1	1.76761	0.000323228	-2.27845	2.73195e-05	2344	1045	3389
comp2232050_c0_seq1	1.66878	0.000103035	-2.10546	0.000153968	1950	1439	3389
comp2271734_c0_seq2	-2.49915	3.24153e-05	2.69392	0.000370383	1661	1729	3390
comp2272087_c2_seq11	1.66325	0.000279932	-2.12199	3.53174e-05	2299	1092	3391
comp2268188_c0_seq3	1.68769	0.000195458	-2.15786	6.81256e-05	2175	1219	3394
comp2257071_c0_seq1	2.32978	0.000218564	-3.38311	5.55898e-05	2215	1182	3397
comp2138805_c0_seq2	2.13886	7.73114e-05	-2.82512	0.000200285	1871	1526	3397
comp2266525_c1_seq2	-2.18043	6.59861e-06	2.0942	0.000832718	1350	2048	3398
comp2275371_c0_seq2	1.25826	7.20641e-05	-1.57772	0.00021868	1853	1546	3399
comp2264329_c0_seq2	1.79248	9.18448e-05	-2.28925	0.000180145	1915	1488	3403
comp2270975_c1_seq8	1.96174	0.000212439	-2.49887	6.28158e-05	2208	1197	3405
comp2270718_c0_seq1	-2.47836	1.86426e-05	2.59948	0.000516204	1545	1860	3405
comp2277656_c2_seq1	2.10951	0.000246529	-2.82427	4.90789e-05	2249	1158	3407
comp2250204_c0_seq1	2.55434	0.000114341	-3.61945	0.000148441	1985	1422	3407
comp2255715_c0_seq2	-2.48557	1.80069e-05	2.60173	0.000537365	1533	1878	3411
comp2242039_c0_seq2	2.55696	0.000493079	-8.14538	1.15828e-05	2486	926	3412
comp2264707_c0_seq1	-2.15159	8.30823e-06	2.09433	0.000776885	1392	2020	3412
comp2275645_c1_seq5	1.59824	0.000182552	-2.03783	8.09857e-05	2148	1265	3413
comp2268946_c0_seq1	2.08412	0.000152308	-2.65243	0.000103763	2087	1327	3414
comp2232024_c0_seq1	-2.25511	3.32477e-05	2.26127	0.000393771	1671	1743	3414
comp2265669_c0_seq1	1.95331	5.06057e-05	-2.49727	0.000287083	1769	1650	3419
comp2261441_c0_seq1	-2.84376	4.22758e-06	3.03672	0.00101345	1278	2141	3419
comp2237921_c0_seq1	2.31318	9.08155e-05	-2.97102	0.000191328	1911	1509	3420
comp1769718_c0_seq1	1.89643	0.000424002	-2.64491	1.83558e-05	2433	988	3421
comp2276285_c0_seq3	1.62445	0.00015294	-2.06521	0.000107676	2088	1335	3423
comp1991283_c0_seq1	1.62273	6.21807e-05	-2.00418	0.000265616	1811	1614	3425
comp2200465_c0_seq2	-2.2314	3.48694e-05	2.23702	0.000390239	1686	1741	3427
comp2270534_c0_seq1	-1.7545	6.77194e-06	1.58494	0.000898238	1353	2074	3427
comp2274767_c0_seq2	1.16671	3.32073e-05	-1.49232	0.000403593	1670	1758	3428
comp2254796_c0_seq2	-2.47656	1.79041e-05	2.57693	0.00056754	1531	1897	3428
gnl|Pdu_trscr_assembly_1|1263	1.66496	7.90309e-05	-2.06528	0.000227822	1876	1559	3435
comp2275628_c0_seq16	1.29793	0.00010614	-1.63372	0.00017346	1964	1472	3436
comp2276510_c0_seq8	-1.54755	4.04982e-07	1.3074	0.00209658	931	2505	3436
comp2264599_c0_seq1	-1.64106	2.02531e-06	1.41833	0.00142205	1133	2304	3437
comp2258894_c1_seq1	-2.50584	5.90914e-06	2.54238	0.000952693	1328	2111	3439
comp1949817_c0_seq2	2.39084	0.000209923	-3.81626	7.18308e-05	2204	1236	3440
comp2259069_c0_seq3	1.93307	0.000164783	-2.42575	0.00010267	2116	1325	3441
comp2042029_c0_seq1	-2.02007	1.82834e-05	1.86173	0.000579872	1537	1904	3441
comp2267060_c0_seq1	1.77186	0.000157266	-2.32765	0.000112329	2099	1343	3442
comp2265404_c0_seq3	-2.4793	1.34311e-05	2.54068	0.000698434	1464	1980	3444
comp2276298_c0_seq2	1.27483	6.1634e-05	-1.61655	0.000275947	1809	1636	3445
comp2273523_c0_seq3	-2.14866	4.23381e-05	2.13338	0.000356815	1731	1718	3449
gnl|Pdu_trscr_assembly_1|1644	1.26355	0.000209162	-1.64141	7.45791e-05	2203	1247	3450
comp2265651_c0_seq5	1.89461	0.00034983	-2.50559	3.33315e-05	2369	1082	3451
comp2274945_c0_seq5	-1.41917	4.62528e-08	1.15339	0.00297669	732	2720	3452
comp2269671_c0_seq2	-1.92207	8.02205e-06	1.80405	0.000896962	1382	2071	3453
gnl|Pdu_trscr_assembly_1|22197	1.35924	8.90626e-05	-1.69762	0.000221065	1906	1553	3459
comp2261145_c0_seq7	1.32689	1.75232e-05	-1.64597	0.000631176	1529	1930	3459
comp2268347_c0_seq5	1.47127	0.000275488	-1.89168	5.04098e-05	2294	1167	3461
comp2271189_c0_seq4	-2.11798	1.36093e-05	2.08462	0.000733102	1467	1994	3461
comp2277771_c0_seq4	1.11795	0.000119376	-1.4442	0.000171541	1997	1467	3464
comp2224691_c0_seq1	-3.06706	1.11722e-05	3.53815	0.000815682	1434	2042	3476
comp2278432_c0_seq4	-1.71529	1.48874e-05	1.52546	0.000720225	1495	1984	3479
comp2235681_c0_seq1	-1.60622	2.76952e-06	1.38454	0.00141429	1180	2300	3480
comp2245442_c0_seq1	-2.33891	3.48275e-06	2.30881	0.00125899	1233	2250	3483
comp2242815_c0_seq1	2.15301	0.000148909	-2.93599	0.000139323	2080	1404	3484
comp2269058_c3_seq2	1.63963	0.00013586	-2.0771	0.000154464	2044	1440	3484
comp2272224_c0_seq1	1.99196	0.000127743	-2.56549	0.00016802	2024	1461	3485
comp2277204_c0_seq2	0.963411	3.45673e-05	-1.30767	0.000450194	1684	1801	3485
comp2247380_c0_seq1	-2.50212	3.16376e-05	2.74616	0.000486376	1655	1831	3486
comp2280032_c0_seq1	1.34151	0.000279172	-1.74661	5.97991e-05	2298	1190	3488
comp2279383_c0_seq1	-1.94249	1.28552e-05	1.80971	0.000800325	1457	2032	3489
comp2268453_c0_seq1	-1.78962	2.08718e-05	1.62758	0.000626948	1562	1929	3491
comp2262831_c1_seq1	1.53734	0.00034684	-1.97583	4.12559e-05	2366	1126	3492
comp2269859_c0_seq1	-2.0937	3.67965e-05	2.03598	0.000443351	1701	1794	3495
comp2263170_c0_seq1	2.17835	0.000136112	-2.94012	0.000161033	2048	1450	3498
comp2141370_c0_seq1	2.3174	0.000108752	-3.1583	0.000202719	1971	1528	3499
comp2258573_c0_seq1	-2.36133	4.60461e-06	2.3222	0.00116457	1292	2207	3499
comp2277913_c2_seq2	1.89866	0.000199582	-2.47618	9.93688e-05	2184	1318	3502
comp2268090_c0_seq2	-1.70342	1.77208e-07	1.4656	0.00272012	848	2658	3506
comp2265867_c0_seq7	2.39691	0.000248187	-3.48082	7.78721e-05	2253	1257	3510
comp2271573_c0_seq1	1.44555	0.000135267	-1.82828	0.000172524	2043	1469	3512
comp2277784_c0_seq2	-1.5394	1.13299e-06	1.30339	0.00197217	1055	2463	3518
comp2272717_c1_seq3	1.6156	0.000359154	-2.05141	4.55622e-05	2379	1141	3520
comp2141175_c0_seq1	1.54611	0.000172301	-1.94603	0.00013469	2127	1393	3520
comp2275941_c0_seq9	-1.56499	1.75052e-06	1.34065	0.00179058	1116	2405	3521
comp2273352_c0_seq2	0.773033	3.26776e-06	-1.07334	0.0014193	1220	2303	3523
comp2275288_c0_seq3	1.68847	0.000266154	-2.15379	7.35155e-05	2280	1244	3524
comp2275531_c0_seq2	1.29149	0.000134404	-1.63472	0.000178026	2041	1483	3524
comp2274498_c0_seq1	1.57105	0.000103742	-1.97717	0.000238359	1952	1575	3527
gnl|Pdu_trscr_assembly_1|16825	-1.3597	3.8792e-08	1.08643	0.00345189	716	2811	3527
comp2269301_c0_seq2	1.77697	0.000229148	-2.28724	9.44095e-05	2225	1304	3529
gnl|Pdu_trscr_assembly_1|14998	1.77536	0.000183992	-2.25749	0.000128029	2152	1377	3529
comp2258032_c0_seq1	2.18546	0.000260329	-3.01786	7.97458e-05	2270	1260	3530
comp2277301_c0_seq8	-1.47917	9.47377e-07	1.21794	0.00206363	1034	2496	3530
comp2278587_c0_seq14	1.56872	0.00028088	-2.01874	7.09991e-05	2301	1233	3534
comp2258624_c0_seq1	2.4725	0.000417176	-7.48325	3.73593e-05	2431	1106	3537
comp2266758_c1_seq1	1.72854	0.000183342	-2.14724	0.000135213	2151	1395	3546
comp2257631_c0_seq1	-1.9635	6.09279e-06	1.85714	0.00118059	1333	2217	3550
comp2245323_c1_seq1	-2.0599	3.13339e-05	2.01077	0.00058177	1648	1906	3554
comp2262281_c0_seq3	1.96564	0.000259209	-2.54483	9.04049e-05	2266	1290	3556
comp2267707_c0_seq2	-2.09174	4.05897e-05	2.01152	0.000491591	1717	1839	3556
comp2272976_c0_seq14	1.07691	6.24155e-05	-1.38341	0.000393888	1813	1744	3557
comp2260163_c0_seq1	-1.33541	3.14262e-09	1.08897	0.00437585	566	2995	3561
gnl|Pdu_trscr_assembly_1|10869	-1.63845	5.58163e-06	1.43186	0.00125496	1318	2249	3567
comp2264469_c0_seq6	2.3704	0.000283181	-3.61139	8.09448e-05	2306	1263	3569
comp2252877_c0_seq4	1.74275	0.000190039	-2.19422	0.000138293	2170	1401	3571
comp2254001_c0_seq2	1.81503	5.63941e-05	-2.24701	0.000431184	1795	1776	3571
comp2277384_c0_seq3	1.95014	0.00044638	-2.55222	4.07766e-05	2456	1120	3576
comp2227194_c1_seq1	2.10261	0.000284243	-2.90241	8.12879e-05	2310	1269	3579
comp1195550_c0_seq2	-2.71247	6.16024e-06	2.82348	0.00124514	1339	2242	3581
comp2266919_c0_seq1	-1.33338	2.8768e-09	1.06717	0.00449677	560	3021	3581
comp2264115_c0_seq1	1.59835	0.000312302	-2.0299	7.75698e-05	2330	1255	3585
comp2276934_c0_seq1	1.25981	0.000111782	-1.60377	0.000260652	1980	1606	3586
comp2248859_c2_seq1	2.33549	0.000153243	-3.2257	0.0001858	2089	1502	3591
comp2273438_c0_seq5	-1.77104	2.01004e-05	1.59122	0.000804311	1556	2035	3591
gnl|Pdu_trscr_assembly_1|13513	-1.5648	5.06197e-07	1.33184	0.00264847	954	2641	3595
comp2274822_c0_seq2	-2.62199	5.4881e-05	2.9048	0.000458755	1787	1809	3596
comp2282832_c0_seq1	-3.43556	2.34828e-05	5.24856	0.000752559	1595	2001	3596
gnl|Pdu_trscr_assembly_1|14023	-1.83427	1.4835e-05	1.62513	0.000948619	1493	2106	3599
comp2266524_c0_seq7	-2.46601	2.2367e-05	2.58769	0.000771918	1584	2016	3600
comp2271464_c0_seq3	-2.42135	4.23381e-05	2.53734	0.000534428	1730	1872	3602
comp2203146_c0_seq1	1.47891	0.000174584	-1.85281	0.000174295	2132	1473	3605
comp2273966_c0_seq7	1.183	6.59275e-05	-1.51679	0.000429112	1830	1775	3605
comp2275263_c0_seq3	-2.04822	2.64139e-05	1.98472	0.000726082	1619	1986	3605
comp2272472_c0_seq5	-1.69282	1.48955e-06	1.4406	0.0021354	1089	2516	3605
comp2276386_c0_seq1	-1.69426	9.40518e-06	1.47673	0.00113775	1412	2194	3606
comp2275887_c0_seq1	1.33058	0.000153573	-1.68646	0.000193795	2093	1514	3607
comp2276771_c1_seq1	-1.49745	3.00144e-06	1.25761	0.00179906	1198	2409	3607
comp2267525_c0_seq1	-2.28122	2.34825e-05	2.31043	0.000770261	1594	2014	3608
comp2244978_c1_seq1	1.67441	9.82638e-05	-2.10967	0.000309404	1934	1676	3610
comp2255514_c0_seq3	-2.43914	2.70045e-05	2.55002	0.000729151	1623	1989	3612
comp2269448_c0_seq4	1.6748	0.000243016	-2.12981	0.000125821	2239	1375	3614
comp2238128_c0_seq1	-2.9513	2.70695e-05	3.49299	0.000729438	1625	1990	3615
comp2268643_c0_seq1	1.7938	0.000105831	-2.25504	0.00028914	1963	1655	3618
comp2275275_c2_seq1	1.70159	9.95596e-05	-2.15768	0.000318308	1937	1682	3619
comp2133746_c1_seq1	-2.86152	2.65819e-05	3.36122	0.000748824	1621	1998	3619
comp2273325_c0_seq2	-1.63383	4.12623e-06	1.41612	0.00154089	1274	2347	3621
comp2273850_c0_seq31	1.84001	0.000271948	-2.37985	0.000109372	2284	1338	3622
comp2272396_c0_seq2	-1.79965	8.73189e-06	1.64388	0.0011965	1399	2225	3624
comp2234658_c0_seq1	-2.07107	5.25347e-06	2.06845	0.00145077	1311	2315	3626
comp2266497_c1_seq2	-1.74492	2.29348e-06	1.55043	0.00198522	1157	2470	3627
comp2246670_c0_seq1	-2.01713	1.53601e-05	1.89899	0.000988652	1502	2126	3628
comp2248738_c0_seq1	-1.60935	6.06078e-07	1.39694	0.00279051	963	2666	3629
comp2271509_c1_seq1	1.85847	0.000146292	-2.35128	0.000221605	2076	1555	3631
comp2143410_c0_seq1	-2.08313	2.06632e-05	1.9962	0.000896644	1561	2070	3631
comp2257923_c0_seq2	1.23619	0.000151123	-1.58345	0.000218871	2083	1549	3632
comp2272637_c0_seq5	1.89482	0.00033786	-2.48023	8.3431e-05	2357	1277	3634
comp2264824_c0_seq5	1.92745	0.000160026	-2.54821	0.000204358	2105	1530	3635
gnl|Pdu_trscr_assembly_1|21544	1.71551	9.1118e-05	-2.16858	0.000359224	1912	1723	3635
comp2197328_c0_seq1	2.62726	0.000357965	-7.70163	7.94217e-05	2378	1259	3637
comp2263314_c1_seq1	2.23061	0.000306553	-3.12849	9.73398e-05	2325	1315	3640
comp1194375_c0_seq1	1.42552	0.000105662	-1.81023	0.000317761	1962	1680	3642
comp2224014_c0_seq1	-1.57201	2.49714e-06	1.31266	0.00203553	1162	2482	3644
gi|563607183|gb|KF515933.1|_Platynereis_dumerilii_SHM_neuropeptide_precursor,_mRNA,_partial_cds	2.55674	0.000153393	-3.78488	0.000224859	2090	1557	3647
comp2278217_c0_seq3	2.62024	0.000272596	-3.98988	0.000117244	2288	1360	3648
comp2253104_c0_seq2	2.20124	0.000317611	-2.97193	9.63482e-05	2337	1313	3650
comp2276307_c0_seq1	1.55934	0.000463712	-2.00916	5.55056e-05	2473	1181	3654
comp1316571_c0_seq1	-1.50197	2.9552e-06	1.25539	0.00196836	1193	2461	3654
comp2277084_c0_seq2	2.22091	0.00034983	-2.99033	8.68606e-05	2371	1284	3655
comp2235205_c0_seq1	-2.16958	6.47824e-06	2.09472	0.00144214	1348	2310	3658
comp2267475_c0_seq6	-1.5912	2.63477e-06	1.34604	0.00204604	1170	2488	3658
comp2275714_c2_seq1	-2.27829	4.23381e-05	2.27313	0.000620818	1732	1927	3659
comp2263912_c0_seq4	2.4014	0.000175474	-3.32649	0.000199965	2137	1524	3661
comp2278108_c1_seq1	1.62415	0.000561852	-2.11098	4.01458e-05	2545	1117	3662
comp2274786_c0_seq2	2.2687	0.000232255	-3.01899	0.0001497	2234	1430	3664
comp2276636_c0_seq3	-1.69317	1.93727e-06	1.47703	0.00224743	1128	2542	3670
comp2275542_c0_seq9	1.94141	0.000519535	-2.56942	5.38948e-05	2502	1172	3674
comp1893218_c0_seq2	-2.01039	2.37219e-05	1.90986	0.000911682	1600	2083	3683
comp2220039_c0_seq1	-1.66778	5.21943e-06	1.47767	0.00167422	1308	2378	3686
gnl|Pdu_trscr_assembly_1|1344	-1.50874	6.86306e-07	1.24463	0.00293169	979	2707	3686
comp2274511_c1_seq2	-1.562	2.27173e-06	1.32802	0.00222115	1153	2534	3687
comp2224545_c0_seq1	-2.71406	1.86581e-05	2.91356	0.00101345	1547	2142	3689
comp2262438_c0_seq2	-1.71962	3.70864e-06	1.52192	0.00193886	1244	2453	3697
comp2258370_c1_seq1	1.46712	0.000126579	-1.84136	0.00032268	2019	1690	3709
gnl|Pdu_trscr_assembly_1|2283	1.55485	0.000124184	-1.96406	0.000332764	2010	1699	3709
comp2037149_c0_seq1	2.07695	0.000590502	-2.94337	4.37666e-05	2573	1137	3710
comp2267610_c1_seq1	1.44894	0.000263383	-1.8248	0.00015321	2273	1438	3711
comp2274902_c1_seq5	1.60028	0.000107668	-2.02161	0.000390274	1969	1742	3711
comp2272272_c1_seq2	2.18463	0.000401929	-2.94326	9.16853e-05	2419	1295	3714
comp2246831_c0_seq2	2.40863	0.000204905	-3.55181	0.000196226	2195	1520	3715
comp2266434_c0_seq2	-1.75804	2.9485e-06	1.56267	0.00217672	1192	2524	3716
comp2265750_c1_seq1	1.78529	0.000314939	-2.27008	0.000132863	2334	1385	3719
comp2267341_c0_seq1	-1.5207	1.61092e-06	1.26015	0.00259738	1102	2621	3723
comp2269060_c1_seq1	1.92368	0.00071267	-2.59448	3.15085e-05	2660	1066	3726
comp2274272_c0_seq1	-2.15233	4.73829e-05	2.12836	0.000692252	1755	1973	3728
comp2270855_c0_seq7	-1.91321	1.38666e-05	1.79934	0.00130064	1470	2261	3731
comp2277003_c1_seq5	1.91132	0.00043824	-2.53289	8.7369e-05	2447	1285	3732
comp2254352_c0_seq3	-1.54615	7.4001e-07	1.32089	0.00311565	992	2742	3734
comp2271808_c0_seq3	-2.15647	3.91934e-05	2.16003	0.000780018	1714	2021	3735
comp2277724_c0_seq10	1.44976	0.000579784	-1.85205	5.44137e-05	2562	1175	3737
comp2231158_c0_seq3	1.62686	0.000273978	-2.06928	0.000160254	2292	1448	3740
comp2261576_c0_seq2	-2.05543	4.2282e-05	1.91083	0.000767645	1728	2013	3741
comp2264817_c0_seq1	1.82791	0.000272704	-2.31298	0.000165629	2289	1455	3744
comp2269852_c0_seq5	1.49601	0.000711624	-1.95819	3.47159e-05	2659	1086	3745
comp2276088_c1_seq1	-2.10694	1.54504e-05	2.03854	0.00125202	1506	2244	3750
comp2270432_c0_seq1	1.11806	0.000284217	-1.45703	0.000157083	2309	1442	3751
comp2263067_c0_seq4	1.48561	0.000473618	-1.91812	8.24155e-05	2478	1274	3752
comp2281439_c0_seq1	-3.16792	8.64064e-05	4.59171	0.000513477	1895	1857	3752
comp2271645_c0_seq1	1.32053	0.000244059	-1.70847	0.000193239	2242	1511	3753
comp2271574_c0_seq2	-1.94501	8.41684e-06	1.79147	0.00162436	1394	2360	3754
comp2266619_c0_seq2	-2.24578	3.23529e-05	2.25801	0.00093651	1659	2099	3758
comp2266584_c1_seq1	-2.11207	1.67667e-05	2.06661	0.00121874	1523	2236	3759
comp2269281_c0_seq10	1.86439	0.000139171	-2.48315	0.000334286	2060	1701	3761
comp2268598_c0_seq1	1.49828	0.000181908	-1.91461	0.000268945	2146	1618	3764
comp2277514_c0_seq1	1.42028	0.000257387	-1.79854	0.000188147	2262	1504	3766
comp2245969_c0_seq1	1.08305	0.000203696	-1.42566	0.00024029	2189	1578	3767
gnl|Pdu_trscr_assembly_1|7538	2.27645	0.000227625	-3.09719	0.000218499	2224	1544	3768
comp2231206_c0_seq1	2.2877	0.000209162	-3.10308	0.000229888	2202	1567	3769
comp2259837_c0_seq2	1.64104	0.000295907	-2.08346	0.000163397	2318	1452	3770
comp2258303_c0_seq2	2.20528	0.000262726	-3.18213	0.000184262	2272	1499	3771
comp2258887_c0_seq1	2.03292	0.000190039	-2.78553	0.000256446	2171	1600	3771
comp2264000_c1_seq2	-1.63773	3.08076e-06	1.40845	0.00238832	1203	2570	3773
comp2238763_c0_seq1	-3.37633	7.53288e-06	4.17788	0.00179058	1368	2406	3774
comp2239036_c0_seq1	2.30877	0.000259426	-3.16868	0.000191178	2267	1508	3775
comp2270158_c0_seq1	1.71515	0.000614818	-2.27978	5.61689e-05	2593	1184	3777
comp2258702_c0_seq6	2.06986	0.000125004	-2.65593	0.000412652	2012	1765	3777
comp2273464_c0_seq3	-1.6488	1.37462e-05	1.43538	0.00144136	1469	2309	3778
comp2221143_c1_seq5	-3.72564	2.9552e-06	5.22095	0.00247312	1194	2584	3778
comp2274436_c0_seq1	1.14927	6.97381e-05	-1.4887	0.000638584	1843	1937	3780
comp2276321_c2_seq4	1.45159	0.000127743	-1.79285	0.000402671	2025	1756	3781
gnl|Pdu_trscr_assembly_1|2304	1.80719	0.000535373	-2.3769	8.09857e-05	2516	1266	3782
comp2270119_c0_seq15	1.71196	0.000579773	-2.25284	6.84658e-05	2561	1224	3785
comp2253452_c0_seq1	2.14065	0.000253989	-3.03544	0.000206182	2257	1532	3789
comp2272739_c1_seq4	1.48688	0.000177628	-1.87589	0.000288866	2139	1651	3790
comp2141733_c0_seq1	1.6472	0.000272915	-2.091	0.000187311	2290	1503	3793
comp2269208_c0_seq1	1.69942	0.000233535	-2.16744	0.000227826	2235	1560	3795
comp2240678_c0_seq1	-3.01507	2.94437e-05	3.56768	0.00103866	1641	2154	3795
comp2271886_c0_seq1	2.11379	0.000174447	-2.70678	0.000296798	2131	1665	3796
comp2254672_c0_seq1	-1.67959	1.3267e-06	1.44027	0.00306759	1074	2733	3807
comp2261982_c0_seq2	1.51845	0.00019793	-1.91307	0.000273789	2180	1628	3808
comp2277489_c1_seq2	-3.06578	3.44833e-05	3.91153	0.000988652	1681	2127	3808
comp2248412_c0_seq1	2.2678	0.000341431	-3.88978	0.000161008	2360	1449	3809
comp2276865_c0_seq4	-2.06621	4.79394e-05	1.9972	0.000834582	1761	2050	3811
comp2254332_c0_seq1	1.55949	0.000146137	-1.96934	0.000386858	2075	1739	3814
comp2260341_c1_seq1	2.34513	0.000539711	-3.95275	9.27473e-05	2519	1299	3818
comp2232461_c0_seq1	-1.95748	2.44683e-05	1.81314	0.0011736	1604	2214	3818
comp2278030_c0_seq10	-1.49681	8.21858e-07	1.26479	0.00341842	1016	2802	3818
comp2212838_c1_seq1	2.34086	0.000339583	-3.70321	0.000167958	2359	1460	3819
gnl|Pdu_trscr_assembly_1|90842	1.88268	0.000430423	-2.43276	0.000132504	2438	1382	3820
comp2272661_c0_seq1	1.46256	1.99735e-05	-1.75744	0.00130381	1554	2266	3820
comp2276626_c0_seq1	-1.82217	2.38257e-05	1.67987	0.00118395	1601	2220	3821
comp2267789_c2_seq4	2.00205	0.000121814	-2.57765	0.000471193	2004	1819	3823
comp2272081_c0_seq1	1.41308	0.000187731	-1.76976	0.000295876	2162	1663	3825
comp2277563_c0_seq3	0.862867	3.31152e-05	-1.1405	0.00104237	1668	2158	3826
comp2240222_c0_seq1	-3.24213	1.87711e-05	4.02813	0.00133396	1548	2278	3826
comp2264482_c0_seq2	-2.5257	3.84623e-05	2.7615	0.000985671	1709	2122	3831
comp2254208_c0_seq1	1.40853	0.000162347	-1.76831	0.000359359	2111	1725	3836
comp1953387_c0_seq1	0.933942	4.75141e-05	-1.27514	0.000910527	1756	2080	3836
comp2263727_c0_seq5	-1.91653	8.30453e-06	1.80714	0.00193124	1390	2447	3837
comp2267069_c0_seq2	1.67305	0.000264776	-2.14607	0.00022898	2276	1564	3840
comp2198530_c0_seq1	-1.97355	6.66856e-06	1.82581	0.00204956	1351	2491	3842
comp2250584_c1_seq1	2.3111	0.00024887	-3.36778	0.00025615	2254	1599	3853
comp2264106_c2_seq1	1.03598	0.00014264	-1.34056	0.000436335	2067	1786	3853
comp2260227_c0_seq2	-1.3675	1.19722e-07	1.08695	0.00464113	808	3047	3855
comp2258892_c0_seq1	1.56022	0.000497136	-1.98269	0.000120926	2489	1367	3856
comp2228733_c0_seq1	2.41852	0.000900034	-7.76153	3.59422e-05	2765	1095	3860
comp2262487_c0_seq2	1.1419	0.000161109	-1.49832	0.000400648	2107	1753	3860
comp2270771_c0_seq1	1.66667	0.000469427	-2.13003	0.000132863	2476	1386	3862
comp2200976_c0_seq2	-2.55129	2.70252e-05	2.76072	0.00122184	1624	2238	3862
comp2261428_c0_seq1	1.18296	0.000173767	-1.56853	0.000387365	2129	1740	3869
comp2260063_c0_seq1	2.25149	0.000314164	-3.12534	0.000214163	2331	1540	3871
comp2272875_c0_seq1	-1.65917	3.55092e-06	1.44153	0.00263461	1238	2633	3871
comp2275176_c2_seq4	-1.61132	1.74532e-06	1.4062	0.00321165	1115	2758	3873
comp2270100_c0_seq3	-1.68488	7.41747e-06	1.49491	0.00211494	1366	2509	3875
comp2259602_c0_seq3	-1.76819	1.10335e-07	1.51524	0.00486525	794	3083	3877
comp2272629_c0_seq1	0.936999	0.000114404	-1.27189	0.000553328	1987	1891	3878
comp2276621_c1_seq7	-2.33024	2.61506e-05	2.32035	0.00130233	1616	2263	3879
comp2262582_c0_seq1	-1.79782	2.41668e-05	1.62776	0.00133426	1602	2279	3881
comp2101170_c0_seq2	2.57975	0.000677948	-5.29408	7.34368e-05	2640	1242	3882
comp2267934_c0_seq1	-1.62247	1.45007e-05	1.44159	0.00173684	1485	2397	3882
comp2278007_c0_seq1	1.04834	0.00013595	-1.38269	0.000489271	2047	1836	3883
comp2275983_c0_seq1	-1.93114	6.97381e-05	1.84869	0.000812372	1844	2039	3883
comp2200791_c0_seq1	1.48593	0.00052078	-1.92815	0.000132345	2503	1381	3884
comp2264895_c0_seq2	-2.21354	3.48694e-05	2.21288	0.00114405	1687	2197	3884
comp2276066_c0_seq10	1.81438	0.000203908	-2.36349	0.000329339	2191	1695	3886
comp2259156_c0_seq2	-3.31201	3.13921e-05	4.73625	0.00121396	1654	2232	3886
comp2263059_c0_seq2	-2.18029	1.62653e-05	2.15641	0.00164857	1516	2371	3887
comp2268718_c0_seq1	2.23749	0.000437339	-3.16022	0.000158687	2444	1444	3888
comp2233685_c0_seq1	-1.8113	2.81793e-05	1.66862	0.00127919	1635	2257	3892
comp2241024_c0_seq1	1.35371	7.59381e-05	-1.67049	0.000797215	1863	2030	3893
comp2270025_c0_seq6	1.83829	0.000221422	-2.38371	0.000316377	2218	1679	3897
comp2267774_c0_seq2	1.89884	0.000327938	-2.42531	0.000224108	2349	1556	3905
comp2258725_c0_seq1	-1.75195	1.13077e-05	1.58379	0.00198016	1437	2468	3905
comp2279484_c0_seq1	1.50476	0.000381744	-1.92234	0.000188749	2402	1505	3907
comp2260674_c0_seq3	-2.37895	2.73143e-05	2.45794	0.00133979	1626	2283	3909
comp2272793_c0_seq1	-1.7214	3.48694e-05	1.52488	0.0011965	1688	2226	3914
comp2277189_c4_seq1	1.92636	0.00030407	-2.47684	0.000253148	2323	1595	3918
comp2198797_c0_seq2	2.37468	0.000994272	-7.68567	3.69473e-05	2819	1100	3919
comp2238786_c0_seq4	1.03029	0.000101993	-1.35264	0.000694207	1947	1974	3921
gnl|Pdu_trscr_assembly_1|3048	2.08709	0.000821692	-2.89429	6.45361e-05	2718	1205	3923
comp2275414_c0_seq1	1.0046	0.000123458	-1.33543	0.000613179	2008	1922	3930
comp2277629_c0_seq2	-1.65516	1.81236e-05	1.46496	0.00172757	1536	2394	3930
comp2268964_c0_seq1	1.56921	0.000657777	-2.03011	9.53517e-05	2622	1310	3932
comp2266856_c0_seq21	2.28224	0.000307381	-3.51033	0.000260811	2326	1608	3934
comp2270994_c0_seq16	-1.61288	1.5603e-05	1.41204	0.00185688	1508	2429	3937
comp2249854_c0_seq1	2.20228	0.000691796	-3.09344	9.10561e-05	2645	1293	3938
comp2262458_c0_seq2	2.12787	0.000375127	-2.9541	0.000217231	2396	1542	3938
comp2270754_c0_seq3	2.09011	0.000659385	-3.03667	9.86707e-05	2623	1316	3939
comp2256364_c0_seq4	1.87105	0.000373089	-2.43046	0.000218707	2393	1547	3940
comp2273491_c0_seq12	1.49546	0.000198071	-1.8525	0.000406934	2181	1760	3941
comp2272478_c0_seq1	-1.55752	7.21127e-07	1.34964	0.00421209	988	2953	3941
comp2260088_c1_seq2	-2.25425	3.64964e-05	2.25848	0.0012535	1697	2246	3943
comp2259621_c0_seq1	1.77752	0.000294535	-2.27092	0.000273789	2317	1629	3946
comp2255160_c0_seq1	2.35374	0.000564461	-4.01942	0.000136672	2549	1399	3948
comp2146953_c0_seq1	-2.58951	2.23911e-05	2.72164	0.00164352	1585	2368	3953
comp2257713_c0_seq1	1.39508	0.000290428	-1.79291	0.000286392	2315	1649	3964
comp2097010_c0_seq1	-1.52642	3.67183e-06	1.27055	0.00297702	1242	2722	3964
comp2276561_c0_seq4	2.24545	0.000561852	-3.1173	0.000149143	2544	1425	3969
comp2277231_c0_seq2	-1.92677	1.18995e-05	1.80188	0.00219545	1443	2527	3970
comp2262947_c0_seq2	1.86682	0.000355859	-2.41492	0.000252764	2377	1594	3971
comp2272414_c1_seq4	2.039	0.000512808	-2.68305	0.000176323	2498	1479	3977
comp2242395_c0_seq1	1.79644	0.000141511	-2.25167	0.000611462	2063	1919	3982
comp2269637_c0_seq4	2.3329	0.000462952	-3.23582	0.000193433	2471	1512	3983
comp2237760_c0_seq1	2.48971	0.000529151	-4.28444	0.00017474	2510	1474	3984
comp2264106_c0_seq1	1.34207	0.000645743	-1.75389	0.000132627	2604	1383	3987
comp2273174_c1_seq4	2.13817	0.000655906	-3.07774	0.000123745	2617	1371	3988
comp1764944_c0_seq1	2.24	0.000417036	-3.02608	0.000227826	2429	1561	3990
comp2278200_c1_seq2	1.40296	0.00036043	-1.79697	0.000267861	2380	1617	3997
comp2278405_c0_seq22	1.54515	0.000448249	-1.98805	0.000216238	2459	1541	4000
comp2274076_c0_seq2	-1.67247	1.53023e-05	1.45783	0.00211485	1499	2508	4007
comp2264309_c2_seq3	2.21741	0.000425056	-3.39894	0.000234729	2435	1573	4008
comp2265351_c0_seq1	-1.76838	3.31776e-05	1.61008	0.00151215	1669	2339	4008
comp2265195_c0_seq3	-1.44998	7.83729e-07	1.19034	0.00439232	1008	3001	4009
comp2266476_c1_seq1	1.90734	0.000304644	-2.51711	0.000321124	2324	1686	4010
comp2258775_c0_seq1	-2.29367	2.57655e-05	2.29925	0.00176514	1613	2399	4012
comp2276694_c1_seq5	1.97714	0.000662232	-2.68682	0.000133226	2627	1388	4015
comp2265744_c0_seq2	-2.09649	8.99832e-05	2.07562	0.000962068	1909	2115	4024
comp2254591_c0_seq2	1.77689	0.000343376	-2.30875	0.00029366	2363	1662	4025
comp2251286_c0_seq6	-2.1607	6.37714e-05	2.15116	0.00116457	1821	2208	4029
comp2225089_c0_seq1	-2.7975	7.20716e-05	3.34212	0.00110206	1854	2177	4031
comp2257755_c0_seq1	1.48237	0.000255445	-1.84904	0.000425162	2260	1773	4033
comp2214511_c0_seq1	1.78634	0.000151123	-2.2088	0.000662643	2082	1951	4033
comp2264198_c0_seq1	1.8239	0.000189285	-2.29213	0.000524632	2166	1869	4035
comp2269535_c0_seq6	-1.73818	2.63401e-05	1.56495	0.00180492	1618	2417	4035
comp2273196_c0_seq4	-1.48801	1.3984e-06	1.22272	0.0042342	1083	2959	4042
comp2284150_c0_seq1	1.87825	0.000631854	-2.45192	0.000161947	2594	1451	4045
comp2267686_c0_seq1	-1.81879	3.36057e-05	1.66241	0.00169548	1673	2381	4054
comp2253579_c0_seq1	-1.40195	2.67426e-09	1.15472	0.0080218	557	3498	4055
comp2252609_c0_seq1	-2.11557	5.63941e-05	2.08653	0.00130275	1794	2264	4058
comp2277739_c0_seq12	-2.15547	0.000102328	2.14593	0.000950454	1949	2110	4059
comp2260225_c1_seq2	2.02911	0.00064589	-2.72234	0.000166072	2606	1457	4063
comp2265985_c0_seq3	1.79419	0.000448627	-2.31434	0.000261095	2460	1610	4070
comp2271382_c0_seq3	-2.54136	9.62616e-05	2.82274	0.00101345	1929	2143	4072
comp2215664_c1_seq1	-1.75706	2.32118e-06	1.55553	0.00404817	1159	2914	4073
comp1296583_c0_seq1	2.56245	0.00108767	-8.35991	6.38628e-05	2876	1200	4076
comp2274618_c0_seq5	2.30202	0.00028208	-3.4545	0.000423885	2304	1772	4076
comp2257550_c0_seq1	-1.80407	3.61423e-05	1.65935	0.00170675	1693	2383	4076
comp2260564_c0_seq1	1.11481	5.12772e-05	-1.42875	0.00144394	1772	2313	4085
comp2271478_c0_seq1	1.5959	0.00028355	-2.04474	0.000432507	2308	1778	4086
comp2220966_c1_seq1	1.75776	0.00105006	-2.30778	7.13897e-05	2854	1234	4088
comp2198481_c0_seq1	2.66237	0.000611887	-7.90432	0.000185759	2587	1501	4088
comp2246100_c0_seq3	2.81404	0.000506276	-6.01084	0.000253148	2494	1596	4090
comp2248791_c0_seq4	-1.24436	1.38108e-10	0.943365	0.00945619	431	3666	4097
comp2270996_c0_seq5	-1.75468	6.00991e-05	1.57654	0.00141429	1804	2301	4105
comp2239573_c0_seq1	-2.4196	3.43037e-05	2.51306	0.00184569	1679	2427	4106
comp2272574_c0_seq1	1.85612	0.000439081	-2.42807	0.000289749	2449	1659	4108
comp2273503_c0_seq2	1.70907	0.000247015	-2.21749	0.000520264	2250	1865	4115
comp2242253_c0_seq1	2.2652	0.000413635	-3.34376	0.000326148	2425	1694	4119
comp2276930_c1_seq2	-1.44618	8.68586e-07	1.18656	0.00491304	1025	3095	4120
comp2261509_c0_seq1	2.018	0.000585092	-2.68925	0.000221065	2568	1554	4122
comp2256355_c0_seq1	1.38756	0.000601224	-1.78215	0.000218499	2583	1545	4128
comp2271066_c0_seq4	1.26786	0.0001908	-1.65373	0.000667414	2173	1955	4128
comp2244088_c0_seq2	1.7692	0.00015942	-2.22256	0.000794997	2100	2028	4128
comp2277493_c0_seq7	1.25412	0.000363889	-1.61399	0.000397041	2383	1749	4132
comp2271653_c0_seq2	-1.5346	3.90776e-07	1.30985	0.00571174	927	3206	4133
comp2276498_c2_seq1	1.9986	0.000908917	-2.84755	0.000118847	2771	1363	4134
comp2263857_c0_seq4	1.59155	0.000224327	-2.05414	0.000592913	2222	1912	4134
comp2264274_c0_seq1	-1.59339	6.14348e-06	1.36419	0.00340765	1337	2797	4134
comp2278511_c0_seq9	-1.68859	4.27869e-05	1.52535	0.00176825	1735	2400	4135
comp2260988_c0_seq4	1.64802	0.00034983	-2.08417	0.000420626	2368	1769	4137
comp2254390_c0_seq1	1.1212	8.10471e-05	-1.41031	0.00129102	1881	2258	4139
comp2272362_c3_seq1	1.70605	0.000288574	-2.19539	0.000485455	2314	1829	4143
comp2260291_c0_seq1	1.90641	0.001205	-2.64268	6.55809e-05	2932	1212	4144
comp2264505_c0_seq2	1.98924	0.000456823	-2.64736	0.00031265	2466	1678	4144
comp2248569_c0_seq1	-1.98432	4.16045e-05	1.92798	0.0018205	1723	2422	4145
comp2269260_c0_seq1	-2.07018	2.22161e-05	1.98347	0.00236167	1581	2564	4145
comp2276549_c0_seq5	1.41842	0.000451754	-1.81984	0.000319682	2461	1685	4146
comp2272214_c0_seq3	1.22498	0.000383599	-1.56586	0.000393888	2404	1745	4149
comp2252893_c0_seq1	-2.31597	7.29088e-05	2.3917	0.00136531	1857	2292	4149
comp2268682_c0_seq5	1.58539	0.000424882	-2.01985	0.000370579	2434	1730	4164
comp2233646_c0_seq2	-2.79035	4.11768e-05	3.11513	0.00192689	1718	2446	4164
comp2258060_c1_seq1	1.33518	0.000286614	-1.72569	0.000509767	2313	1854	4167
comp2254625_c0_seq1	-1.48912	2.7317e-06	1.24861	0.00436821	1177	2993	4170
comp2273323_c0_seq2	-2.2527	8.83348e-05	2.32511	0.00132261	1902	2270	4172
comp2265684_c0_seq8	1.46087	0.000435351	-1.84411	0.00038064	2440	1733	4173
comp2241894_c0_seq1	1.7224	0.000189897	-2.22746	0.000757073	2168	2005	4173
comp1879754_c0_seq1	2.02467	0.000316318	-2.57483	0.000493388	2336	1840	4176
comp2269467_c0_seq4	-1.55583	2.19261e-05	1.34691	0.00251199	1578	2600	4178
comp2253899_c0_seq4	2.11643	0.000379945	-2.94387	0.000432797	2399	1781	4180
comp2263558_c3_seq9	-1.80984	8.49731e-05	1.68021	0.001353	1891	2289	4180
comp2270846_c0_seq9	1.31552	0.000218474	-1.67517	0.000690052	2214	1970	4184
comp2271461_c2_seq1	1.06092	0.000104415	-1.36514	0.00121505	1953	2233	4186
comp2275894_c0_seq1	-1.48987	2.9439e-06	1.26036	0.00438553	1191	2999	4190
comp2272395_c0_seq1	-1.90554	7.98635e-05	1.77232	0.00145042	1878	2314	4192
comp2263661_c0_seq1	1.14727	0.000867916	-1.51623	0.000163397	2741	1453	4194
comp2272695_c2_seq7	-1.60337	4.02176e-06	1.37328	0.00413768	1267	2928	4195
comp1194244_c0_seq1	2.29187	0.000767146	-3.23362	0.000193795	2685	1515	4200
comp2266982_c0_seq2	1.30039	0.000131857	-1.63763	0.00108052	2039	2164	4203
comp2272100_c0_seq3	-2.00188	0.000122924	1.97052	0.00114368	2007	2196	4203
comp2265464_c0_seq1	1.70205	0.00133205	-2.27644	6.40618e-05	3001	1203	4204
comp2269936_c0_seq1	1.18142	0.000545819	-1.54772	0.000319444	2523	1683	4206
comp2275420_c0_seq3	1.15278	0.000207634	-1.476	0.000760661	2199	2008	4207
comp2258628_c0_seq1	-2.13995	4.92886e-05	2.1648	0.00192255	1765	2444	4209
comp2262354_c0_seq1	-1.38893	2.68745e-06	1.12562	0.00453437	1176	3033	4209
comp2274196_c1_seq2	1.34052	0.00023039	-1.67016	0.000705329	2229	1981	4210
comp2271751_c1_seq3	1.62532	0.000580831	-2.05821	0.000285866	2564	1647	4211
comp2272497_c1_seq1	2.07871	0.000613315	-2.78409	0.000269998	2590	1622	4212
comp2046374_c0_seq1	-1.91353	1.55916e-05	1.77774	0.00293169	1507	2708	4215
comp2258057_c0_seq1	2.05794	0.000380017	-2.8232	0.00046997	2400	1818	4218
gnl|Pdu_trscr_assembly_1|14840	1.6532	0.000481301	-2.09859	0.00038323	2482	1737	4219
comp2262796_c0_seq1	1.00286	0.000100476	-1.31145	0.00133222	1944	2277	4221
comp2252811_c0_seq1	-1.63379	1.38179e-06	1.40728	0.00518631	1081	3140	4221
comp2221813_c0_seq2	1.31048	0.00079554	-1.72421	0.000195583	2705	1519	4224
comp2249595_c0_seq1	-2.56631	5.82466e-05	2.84699	0.00182702	1800	2424	4224
comp2210600_c0_seq1	-3.49026	7.45206e-06	4.42566	0.00371982	1367	2857	4224
comp2237345_c0_seq1	1.63419	0.000278998	-2.0466	0.000620818	2297	1928	4225
comp2263768_c0_seq2	0.855979	0.000175201	-1.17032	0.00092035	2134	2091	4225
comp2271413_c0_seq1	1.09683	0.00025961	-1.44416	0.000672881	2268	1961	4229
comp2273563_c0_seq1	-1.60227	1.47782e-05	1.38739	0.00308859	1492	2737	4229
comp2273119_c1_seq7	1.04659	0.000511566	-1.38996	0.00038167	2497	1735	4232
comp2249336_c0_seq1	-1.92631	9.63416e-05	1.80091	0.00141915	1930	2302	4232
comp2266906_c1_seq5	-2.15882	8.66821e-05	2.18936	0.0015062	1898	2335	4233
comp2270703_c0_seq5	1.14662	0.000525204	-1.50259	0.000369517	2507	1728	4235
comp2252230_c0_seq1	-2.92668	7.66908e-05	3.56745	0.00164687	1866	2369	4235
comp2265590_c1_seq4	1.7215	0.00077951	-2.30784	0.000217231	2694	1543	4237
comp2276723_c0_seq4	-1.58274	2.1343e-05	1.35893	0.00280285	1570	2667	4237
comp1975390_c0_seq1	1.68025	0.00065618	-2.22223	0.000269431	2618	1620	4238
comp2206658_c0_seq1	-1.35065	4.26674e-08	1.09122	0.00815801	727	3512	4239
gnl|Pdu_trscr_assembly_1|264234	-2.45407	3.00349e-05	2.55992	0.00250562	1642	2598	4240
comp2274655_c0_seq2	-1.41788	4.36043e-06	1.18295	0.00423392	1283	2957	4240
comp2220373_c0_seq1	2.51798	0.000787402	-7.38026	0.000218989	2698	1550	4248
comp2241503_c0_seq1	-2.52564	4.13464e-05	2.69415	0.00221769	1720	2531	4251
comp2263959_c0_seq1	1.58493	0.00125736	-2.06722	8.76984e-05	2967	1288	4255
comp2272215_c1_seq3	-1.99686	9.84313e-05	1.94252	0.00146096	1935	2322	4257
comp2251008_c0_seq2	-3.05323	4.2282e-05	3.73801	0.0022114	1727	2530	4257
comp2260206_c0_seq2	2.24374	0.0005313	-3.22751	0.000396292	2511	1747	4258
comp2142807_c0_seq1	1.7186	0.0013572	-2.32887	7.46118e-05	3010	1249	4259
comp2239331_c0_seq1	-1.47541	8.49346e-07	1.23179	0.00605049	1018	3244	4262
comp2275341_c0_seq11	1.01079	0.000696611	-1.34363	0.000269742	2647	1621	4268
comp2265239_c0_seq1	2.07561	0.00032839	-2.75795	0.00061625	2350	1924	4274
comp2235488_c0_seq1	2.40571	0.000649323	-3.81132	0.000297672	2609	1667	4276
comp2235332_c0_seq1	-1.98818	6.45693e-05	1.91365	0.00193482	1826	2450	4276
comp2263378_c0_seq1	-2.4027	3.85703e-05	2.5082	0.00236674	1710	2566	4276
comp2241517_c0_seq3	-1.48777	7.70776e-06	1.23753	0.00399854	1377	2900	4277
comp2216905_c0_seq1	1.42228	0.000178232	-1.76824	0.00100946	2140	2138	4278
comp2276702_c0_seq2	1.07842	0.000693931	-1.4214	0.00027572	2646	1634	4280
comp2257109_c0_seq2	1.93125	0.000584008	-2.65547	0.000347619	2567	1713	4280
comp2267858_c0_seq2	-1.97123	0.000113276	1.90993	0.00141163	1982	2299	4281
[truncated: 8,673 more rows]

## Sheet: IM_NM vs M_NM_Male
	log2FoldChange	padj	logFC	FDR	count.padj	count.FDR	rank.sum
comp2269662_c0_seq8	-9.64849	1.28301e-162	10.1158	1.98544e-64	1	1	2
comp2257567_c0_seq1	-7.64147	4.12443e-107	7.92582	9.51442e-58	2	2	4
comp2265326_c0_seq3	8.12943	5.14295e-72	-9.86775	3.66166e-47	4	3	7
comp2251363_c0_seq1	-8.60552	2.18304e-85	8.86482	6.25609e-45	3	4	7
comp2223254_c0_seq1	-10.0732	4.45666e-71	11.6113	1.39887e-38	5	5	10
comp2265751_c0_seq4	-7.83036	1.94591e-65	8.5141	1.39887e-38	7	6	13
comp2265263_c0_seq1	-6.99027	1.12709e-61	7.44756	1.28541e-36	8	8	16
comp2254792_c1_seq4	-10.0521	3.83115e-70	11.6196	3.85465e-31	6	12	18
comp2250225_c0_seq2	-6.10735	2.2319e-50	6.4343	1.29707e-32	10	10	20
comp2254966_c0_seq1	-7.40076	5.62706e-61	7.75278	4.49267e-32	9	11	20
isotig10568	7.02144	4.95592e-47	-8.60757	2.07639e-34	15	9	24
comp2233645_c0_seq1	-9.27313	5.44887e-50	10.7733	6.49884e-30	11	14	25
comp2240916_c0_seq1	5.49451	7.44159e-42	-6.35876	5.98245e-37	19	7	26
comp2272108_c0_seq1	-5.17674	5.00915e-48	5.31536	5.22441e-30	13	13	26
comp2215885_c0_seq1	-8.43813	1.31733e-46	9.93345	2.20827e-28	16	15	31
comp2275713_c0_seq3	-5.83114	1.77532e-47	6.11828	1.78767e-27	14	17	31
comp2262279_c0_seq1	-8.79004	2.01187e-48	10.4067	1.1157e-22	12	26	38
comp2256337_c0_seq2	-5.73487	1.92008e-41	6.08111	2.20279e-27	21	18	39
comp2234324_c0_seq2	-8.38738	2.21887e-44	10.4739	1.73235e-23	17	23	40
comp2224089_c0_seq1	-4.8973	1.07543e-41	5.0454	3.50908e-25	20	21	41
comp2236959_c0_seq1	-5.57213	3.08669e-38	5.93503	9.96968e-24	23	22	45
comp2257772_c0_seq1	-8.30259	6.05906e-39	9.799	2.98741e-23	22	24	46
comp2261876_c0_seq1	4.17368	9.47563e-34	-4.6276	3.95552e-28	34	16	50
comp2261608_c0_seq1	-7.03432	1.32012e-37	8.08648	8.8061e-23	25	25	50
comp2234463_c0_seq2	-8.0981	1.32012e-37	9.94062	1.34108e-21	24	29	53
comp2271537_c0_seq19	-3.81271	1.90634e-36	3.82293	6.48223e-22	27	27	54
comp2268687_c0_seq1	-6.72024	3.21218e-37	7.56344	8.47749e-22	26	28	54
comp2262137_c0_seq3	6.07294	4.00972e-33	-7.4337	3.98573e-27	37	19	56
comp2258675_c0_seq3	-4.36526	4.03797e-36	4.44184	3.27719e-21	28	31	59
comp2242933_c0_seq1	-5.36366	4.46279e-35	5.70445	6.04366e-21	30	33	63
comp2272343_c0_seq3	4.92593	2.92574e-29	-5.8232	5.67573e-26	46	20	66
comp2272119_c0_seq6	-4.38843	5.26624e-34	4.48708	2.84905e-20	33	37	70
comp2245447_c0_seq1	-7.59114	3.09912e-34	8.75835	5.07499e-19	32	44	76
gnl|Pdu_trscr_assembly_1|1218	-3.15308	5.00335e-42	3.07212	7.15304e-17	18	58	76
comp2262443_c0_seq1	-4.3636	7.68753e-31	4.48543	9.13112e-21	43	34	77
comp2271249_c0_seq23	-5.72729	3.57365e-31	6.25848	1.9578e-20	42	35	77
comp2205302_c0_seq1	-4.08474	9.2504e-32	4.15219	8.85783e-20	41	38	79
comp2252195_c0_seq1	-5.82903	2.75843e-29	6.49334	3.2125e-19	45	41	86
comp2235052_c0_seq1	-7.07893	4.36547e-32	8.38416	9.72614e-19	40	46	86
comp2261851_c1_seq1	3.80426	8.8758e-26	-4.29088	2.62133e-21	57	30	87
comp2267304_c0_seq3	-4.34315	1.51784e-28	4.49747	2.33149e-19	48	39	87
comp2232214_c0_seq1	-7.8197	2.25756e-32	9.83567	1.49673e-17	38	52	90
comp2270387_c0_seq54	-2.89641	2.42747e-33	2.80726	1.18633e-16	36	62	98
comp2255923_c0_seq3	-5.17404	1.47509e-26	5.6333	8.82299e-19	54	45	99
comp2247098_c0_seq1	5.24386	7.96769e-24	-6.578	3.27719e-21	68	32	100
comp2269108_c0_seq5	-3.79614	2.09392e-35	3.81188	6.14078e-16	29	71	100
comp2275741_c0_seq1	-3.14738	2.65641e-29	3.0997	6.07174e-17	44	57	101
comp2269234_c0_seq4	3.87661	1.27834e-24	-4.4209	3.06418e-19	62	40	102
comp2244589_c0_seq2	-5.09972	9.50643e-26	5.58221	2.78098e-18	58	48	106
comp2272249_c0_seq2	-3.79002	4.29803e-27	3.85177	4.10498e-17	52	55	107
comp2264786_c0_seq1	-3.7752	1.21186e-25	3.86451	4.83372e-17	59	56	115
comp2256041_c0_seq1	-3.29595	1.49141e-34	3.23424	4.72971e-15	31	88	119
comp2272698_c0_seq4	-3.03014	2.01233e-27	2.97632	5.04276e-16	51	70	121
comp2276390_c2_seq3	-3.06829	7.02489e-26	3.02927	9.69331e-16	55	73	128
comp2271713_c0_seq1	4.59831	2.45767e-22	-5.4624	4.16772e-19	87	42	129
comp2270561_c0_seq2	-4.19506	7.96769e-24	4.39498	8.8716e-17	69	60	129
gnl|Pdu_trscr_assembly_1|88882	-4.7172	3.2478e-24	5.05308	1.2282e-16	66	64	130
comp2268735_c0_seq1	4.63638	2.83372e-21	-6.12676	2.22147e-20	96	36	132
comp2261980_c0_seq3	4.71494	1.46024e-22	-5.56667	2.39753e-18	85	47	132
comp2272756_c0_seq1	-5.27431	1.44808e-23	5.93389	7.15304e-17	73	59	132
gnl|Pdu_trscr_assembly_1|1213	-4.23159	1.46313e-24	4.44001	4.4273e-16	63	69	132
comp2272379_c0_seq9	-4.19117	1.10072e-22	4.38857	6.75207e-18	84	49	133
comp2277584_c0_seq5	-3.9689	7.96769e-24	4.07486	1.21569e-16	70	63	133
comp2263873_c0_seq9	4.33911	5.35317e-22	-5.03532	4.37055e-19	91	43	134
comp2277776_c0_seq1	-4.11846	1.09763e-22	4.30366	1.56916e-17	83	53	136
comp2272370_c0_seq4	-3.24972	3.70225e-29	3.22143	4.99835e-15	47	90	137
comp2256943_c0_seq2	-4.9688	7.56846e-27	5.22324	4.63022e-15	53	87	140
comp2273207_c0_seq5	-3.72686	5.78543e-23	3.81497	2.87423e-16	78	67	145
comp2116603_c0_seq1	-6.98605	7.3806e-28	8.1282	1.27694e-14	50	95	145
comp2277815_c1_seq2	-4.14971	9.70629e-23	4.34102	1.33013e-16	81	65	146
comp2277610_c1_seq3	-3.25136	3.25888e-23	3.24211	9.69331e-16	75	74	149
comp2261501_c0_seq1	3.91502	1.75721e-21	-4.47913	1.12429e-16	93	61	154
comp2267782_c1_seq1	-4.27914	2.53223e-24	4.50134	4.72971e-15	65	89	154
comp2273601_c1_seq1	-3.83997	8.54962e-24	3.94416	2.81378e-15	72	84	156
comp2243368_c0_seq4	3.88356	1.18521e-20	-4.47621	2.12403e-17	104	54	158
comp2255868_c0_seq1	-3.97576	5.17926e-24	4.0921	1.07838e-14	67	92	159
comp2042029_c0_seq1	-4.10307	2.48122e-21	4.2797	4.29476e-16	95	68	163
comp2280824_c0_seq1	-3.39757	3.74942e-22	3.41974	1.36875e-15	88	76	164
comp2221300_c0_seq1	-3.98516	2.42392e-23	4.1339	1.6903e-14	74	98	172
comp2281046_c0_seq1	4.3747	1.97568e-19	-5.50242	7.91937e-18	123	51	174
comp2264540_c1_seq15	-3.32837	3.60091e-25	3.31635	8.25011e-14	61	113	174
comp2254367_c0_seq1	2.7137	9.12429e-23	-2.97591	1.50611e-14	80	97	177
comp2241380_c0_seq2	-4.73433	1.40935e-25	4.96232	1.0224e-13	60	117	177
comp2257715_c1_seq3	-3.32952	7.70848e-21	3.36468	1.50974e-15	103	78	181
comp2261193_c1_seq4	-4.65839	3.85057e-23	4.95371	3.25601e-14	76	105	181
comp2273791_c0_seq4	-4.11649	2.00695e-20	4.33721	1.18904e-15	107	75	182
comp2267592_c0_seq1	-3.4414	4.72475e-23	3.49665	3.51815e-14	77	106	183
comp2259403_c0_seq2	4.12429	9.72527e-20	-4.88473	1.51341e-16	118	66	184
comp2273978_c0_seq1	-3.68952	2.65899e-20	3.7989	1.83239e-15	110	79	189
comp2278392_c0_seq1	-3.54257	1.50381e-22	3.60537	2.85143e-14	86	103	189
comp2275270_c0_seq2	-3.95657	4.2539e-20	4.16923	1.46658e-15	114	77	191
comp2273459_c1_seq1	-4.17941	2.34874e-21	4.41182	2.33781e-14	94	101	195
comp2269191_c0_seq3	-4.81867	1.25479e-20	5.33486	5.97089e-15	105	91	196
comp2200316_c0_seq1	-3.65209	1.6666e-19	3.7668	2.34173e-15	119	82	201
comp2275310_c0_seq1	-3.57935	9.33169e-19	3.7072	1.99781e-15	130	80	210
comp1192611_c0_seq1	-3.73129	9.8636e-22	3.82059	1.36194e-13	92	120	212
comp2269247_c0_seq1	-3.11977	3.06033e-21	3.11069	9.88802e-14	98	115	213
comp2261071_c0_seq1	-4.74544	3.18027e-20	5.21843	2.54399e-14	113	102	215
comp2261841_c0_seq9	3.52133	1.84761e-19	-4.03481	1.25868e-14	122	94	216
comp2269146_c0_seq1	-2.82977	5.18708e-28	2.7556	3.03759e-12	49	168	217
comp2219247_c0_seq1	-4.76714	4.50715e-22	5.17825	2.09242e-13	89	129	218
comp2277992_c0_seq1	-3.89948	1.75246e-19	4.09762	1.72755e-14	120	99	219
comp2268528_c0_seq2	2.98257	1.30864e-18	-3.34554	2.85039e-15	139	85	224
comp2267655_c0_seq21	-3.79333	8.50802e-20	3.94091	3.88659e-14	117	107	224
comp2264517_c0_seq6	-3.2322	2.42536e-24	3.22757	2.01214e-12	64	161	225
comp2261795_c0_seq1	3.1851	5.12724e-19	-3.60132	2.95135e-14	127	104	231
comp2229575_c0_seq1	1.88331	3.77483e-32	-2.07376	2.31061e-11	39	192	231
comp2280841_c0_seq1	-4.92424	7.26049e-20	5.49295	1.14369e-13	115	118	233
comp2202652_c0_seq2	-4.10607	1.24786e-18	4.39211	1.73974e-14	135	100	235
comp2266373_c0_seq1	-3.40942	5.05496e-22	3.42503	7.57638e-13	90	146	236
comp2238682_c0_seq2	-5.42088	3.0526e-20	6.23662	2.03105e-13	112	126	238
comp2248585_c0_seq2	3.43519	1.12032e-17	-3.96464	3.62629e-15	154	86	240
comp2236891_c0_seq1	3.05641	1.07297e-18	-3.45278	6.35939e-14	134	111	245
comp2260095_c1_seq1	-4.40803	4.9862e-21	4.69461	8.87425e-13	101	150	251
comp2209056_c0_seq1	-6.04908	8.23134e-20	7.38353	4.85669e-13	116	137	253
comp1933325_c0_seq2	2.89022	3.61564e-17	-3.20768	1.12837e-14	162	93	255
gnl|Pdu_trscr_assembly_1|20388	3.72805	2.0344e-16	-4.34722	2.68573e-15	173	83	256
comp2269751_c0_seq2	-3.44766	3.04155e-20	3.50362	7.43831e-13	111	145	256
comp2252381_c0_seq5	3.91552	2.45502e-16	-4.95146	2.05509e-15	177	81	258
comp2282195_c0_seq2	-3.29373	2.25081e-19	3.31592	6.07946e-13	124	139	263
comp2270372_c0_seq1	-3.05258	1.0364e-18	3.04894	4.16795e-13	132	133	265
comp2273459_c0_seq2	-4.26793	1.70239e-17	4.6985	5.32102e-14	156	110	266
comp2273366_c2_seq1	-3.47186	2.72218e-19	3.56065	6.66104e-13	126	142	268
comp2266942_c0_seq1	-5.01143	1.00768e-18	5.90035	5.95835e-13	131	138	269
comp2260377_c0_seq3	-2.70433	7.31822e-21	2.64169	3.80403e-12	102	169	271
comp2252936_c1_seq1	-3.27841	3.01108e-18	3.33423	2.04516e-13	145	127	272
comp2232271_c0_seq1	-4.25447	1.09196e-17	4.64516	1.44828e-13	153	121	274
comp2261606_c0_seq1	-3.07929	3.02677e-21	3.06484	9.59573e-12	97	180	277
comp2273726_c1_seq7	2.42539	1.25542e-18	-2.68914	8.42173e-13	136	149	285
comp2252709_c0_seq3	-2.68568	1.33034e-20	2.61402	9.09414e-12	106	179	285
comp2268979_c0_seq1	-3.02461	1.19528e-17	3.04114	3.02996e-13	155	131	286
comp2254530_c0_seq1	3.92427	1.08506e-15	-4.8143	1.45882e-14	193	96	289
comp2270000_c0_seq4	-4.56949	2.75456e-17	5.10775	2.06798e-13	161	128	289
comp2273076_c1_seq5	-2.39012	8.29648e-24	2.27087	7.08665e-11	71	219	290
comp2246299_c0_seq1	-4.39696	2.85904e-18	4.79935	8.38884e-13	143	148	291
comp2138076_c0_seq1	-3.93367	2.68018e-17	4.1816	3.11515e-13	160	132	292
comp2275017_c0_seq4	-4.16561	9.32946e-18	4.46295	6.07946e-13	152	140	292
comp2266185_c0_seq3	-4.83352	2.35099e-18	5.45259	8.87425e-13	141	151	292
comp2256699_c0_seq2	3.67565	1.52302e-16	-4.45287	1.66198e-13	169	125	294
comp2277114_c0_seq12	-2.99265	1.25542e-18	2.98641	1.34487e-12	137	157	294
comp1946763_c1_seq1	-5.15865	4.10937e-21	5.61548	2.87919e-11	99	196	295
comp2272093_c0_seq1	2.65428	6.37268e-16	-2.96525	4.16802e-14	189	108	297
comp2274900_c0_seq10	-3.21696	2.40258e-18	3.24922	1.1647e-12	142	156	298
comp2224365_c0_seq1	-5.56327	4.36571e-21	6.20359	3.46256e-11	100	199	299
comp2254414_c0_seq1	-2.52531	5.89848e-23	2.42843	1.09126e-10	79	222	301
comp2251620_c0_seq1	2.87338	6.7647e-16	-3.22402	8.48983e-14	190	114	304
comp1194608_c0_seq1	-3.11756	1.77499e-16	3.1664	4.78543e-13	171	136	307
comp2253691_c1_seq1	-2.97371	2.92318e-18	2.95968	2.88697e-12	144	167	311
comp2274563_c1_seq9	-2.58727	1.05907e-18	2.53269	1.05253e-11	133	181	314
comp2277987_c1_seq1	-3.27616	5.6148e-17	3.3426	9.06671e-13	165	154	319
comp1194202_c0_seq1	3.04082	7.74508e-16	-3.45495	2.57186e-13	191	130	321
comp2276143_c1_seq1	3.64753	2.5575e-15	-4.39754	1.34926e-13	205	119	324
comp2257694_c0_seq1	3.54935	8.22679e-17	-4.18253	1.41473e-12	166	158	324
comp2275616_c0_seq2	3.01598	5.29288e-15	-3.43161	9.88802e-14	214	116	330
comp2259241_c0_seq1	-3.5943	3.07312e-18	3.68837	1.12341e-11	147	185	332
comp2257310_c0_seq1	3.88259	4.82576e-15	-4.95157	1.49308e-13	212	122	334
comp2247744_c0_seq2	2.98543	5.95624e-16	-3.34957	7.81362e-13	188	147	335
comp2276174_c0_seq14	-2.88122	5.51834e-18	2.85534	1.90486e-11	149	187	336
comp2263195_c0_seq3	-6.19654	2.65899e-20	7.41745	1.73513e-10	109	230	339
comp2253407_c0_seq3	3.92943	2.72417e-15	-4.67344	4.23896e-13	207	134	341
comp2250762_c0_seq1	4.30323	6.19053e-15	-5.56218	1.65901e-13	218	124	342
comp2278475_c0_seq14	-2.18231	7.17857e-26	2.05494	1.66593e-09	56	287	343
comp2270003_c1_seq1	-3.91944	8.51555e-17	4.19922	6.39689e-12	167	177	344
comp2239858_c0_seq1	-3.74311	1.27414e-15	3.97755	8.87425e-13	194	152	346
comp1927618_c0_seq1	-3.29334	1.67103e-16	3.3653	6.26742e-12	170	176	346
comp2274959_c0_seq5	-2.85631	5.13441e-17	2.83922	1.05925e-11	164	182	346
comp2260003_c0_seq1	-4.05298	1.86494e-17	4.30485	2.12916e-11	157	190	347
comp1193006_c0_seq1	-4.77268	1.2617e-18	5.17353	4.31531e-11	138	211	349
comp1267867_c0_seq1	3.9263	3.73558e-14	-5.17232	5.03143e-14	241	109	350
comp2141958_c0_seq2	-6.40564	2.39845e-19	8.61432	1.36497e-10	125	226	351
comp2267731_c0_seq5	3.58568	3.98882e-15	-4.3204	6.66104e-13	210	143	353
comp2267875_c0_seq5	-2.34267	5.16548e-19	2.25521	1.21569e-10	128	225	353
comp2268869_c0_seq6	4.06049	2.43161e-14	-5.01294	1.52431e-13	231	123	354
comp2265937_c0_seq5	2.45499	8.10284e-16	-2.74499	2.12717e-12	192	163	355
comp2258266_c0_seq1	-3.27518	5.86683e-18	3.32626	4.2363e-11	150	208	358
comp2275743_c0_seq2	-2.67359	6.92626e-18	2.6243	4.28738e-11	151	209	360
comp2260546_c0_seq1	-3.25996	2.0841e-16	3.34772	2.19582e-11	174	191	365
comp2258211_c0_seq1	-4.86258	3.03801e-18	5.39467	8.35905e-11	146	220	366
comp2257274_c0_seq1	3.47771	1.36514e-14	-4.17673	6.07946e-13	226	141	367
comp2241134_c0_seq1	2.34814	2.39317e-16	-2.60811	2.91185e-11	176	197	373
comp2268100_c0_seq1	-6.12495	1.82336e-19	7.28583	5.88111e-10	121	256	377
comp2273540_c0_seq2	2.36512	2.3374e-15	-2.63647	8.66264e-12	204	178	382
comp2242307_c0_seq1	-4.28574	1.77499e-16	4.71637	4.416e-11	172	212	384
comp2263706_c0_seq2	-4.0908	2.32438e-17	4.40334	1.44139e-10	159	228	387
comp2267039_c0_seq7	3.47355	4.10849e-14	-4.1181	6.87942e-13	244	144	388
comp2266106_c0_seq2	-2.98346	1.27455e-15	3.00747	2.40968e-11	195	193	388
comp1194044_c0_seq1	2.92627	5.97879e-15	-3.30326	5.89334e-12	216	173	389
comp2276664_c0_seq46	-3.16617	4.69905e-16	3.21455	4.10613e-11	185	205	390
comp2270003_c0_seq1	-4.24312	3.42128e-15	4.80065	1.05925e-11	209	183	392
comp2248955_c0_seq1	-5.45004	3.54649e-16	7.43903	4.28738e-11	182	210	392
comp2261322_c0_seq1	-5.65454	9.33169e-19	6.47218	6.82925e-10	129	264	393
comp2254431_c0_seq4	-2.45491	1.01577e-22	2.34232	5.01302e-09	82	312	394
comp2236994_c0_seq1	-5.12332	5.00274e-17	5.9423	1.93993e-10	163	233	396
comp2277510_c0_seq2	2.67063	1.36514e-14	-2.99909	4.79665e-12	227	170	397
comp2245203_c0_seq1	-4.06763	3.50389e-16	4.37614	6.5018e-11	180	217	397
comp2270999_c0_seq5	-2.87948	1.41269e-15	2.89311	3.62605e-11	197	202	399
comp2259786_c0_seq4	2.96629	3.52742e-14	-3.39926	2.05746e-12	239	162	401
gnl|Pdu_trscr_assembly_1|7284	-4.14149	1.30065e-15	4.55528	4.10613e-11	196	206	402
comp2271221_c0_seq2	-2.97746	1.07807e-16	3.01199	2.05382e-10	168	234	402
comp2253831_c0_seq1	3.00215	6.13337e-14	-3.44083	1.81571e-12	249	159	408
comp2264636_c0_seq1	1.79603	2.40522e-20	-1.99332	3.19564e-09	108	300	408
comp2234282_c0_seq1	-3.27035	1.91024e-14	3.40841	1.06177e-11	230	184	414
comp2278099_c2_seq1	2.96247	1.0398e-13	-3.40061	2.87365e-12	256	166	422
comp2266776_c0_seq2	-3.22747	1.42108e-14	3.31473	2.40968e-11	228	194	422
comp2277282_c0_seq11	-3.66988	1.59066e-15	3.85007	1.03767e-10	201	221	422
comp2254383_c0_seq1	3.44651	2.95743e-13	-4.07698	1.02677e-12	269	155	424
comp2261491_c0_seq1	3.81992	3.16599e-13	-4.69927	8.87425e-13	273	153	426
comp2276244_c0_seq1	2.36474	2.46684e-13	-2.6506	1.82905e-12	266	160	426
comp2274541_c0_seq1	3.70656	1.619e-13	-4.42536	2.78362e-12	261	165	426
comp2252998_c0_seq2	-4.02077	1.00206e-14	4.41734	3.62605e-11	223	203	426
comp2276073_c1_seq1	-3.82971	4.10507e-14	4.2	1.82613e-11	243	186	429
comp2277335_c1_seq5	-2.52949	3.21645e-16	2.46177	4.70276e-10	179	252	431
comp2239531_c0_seq1	-3.07121	1.64182e-15	3.08988	1.77551e-10	202	231	433
comp2276257_c0_seq6	-2.50405	3.61563e-18	2.42782	1.52667e-09	148	285	433
comp2273939_c0_seq1	-3.34365	5.66965e-15	3.46191	1.20219e-10	215	224	439
comp2268819_c2_seq1	-4.1421	4.28753e-14	4.65789	2.76711e-11	247	195	442
comp2263124_c0_seq2	-3.56108	3.91545e-14	3.75142	3.60538e-11	242	201	443
comp2258775_c0_seq1	-3.87468	4.82443e-16	4.11576	6.21123e-10	186	258	444
comp2267927_c0_seq4	3.69782	3.16599e-13	-4.6884	5.02821e-12	274	171	445
comp2275350_c0_seq1	-2.27814	1.67656e-18	2.18532	4.18737e-09	140	305	445
comp2270520_c0_seq5	-3.3388	1.79321e-13	3.51531	2.0012e-11	263	188	451
comp2254279_c0_seq1	-4.53961	1.53058e-14	5.31009	1.09571e-10	229	223	452
comp2254647_c0_seq2	-2.52843	3.42128e-15	2.46439	3.89012e-10	208	246	454
comp2271937_c0_seq1	-3.59787	5.21271e-16	3.78764	7.47669e-10	187	269	456
comp2254406_c0_seq1	3.14371	8.72296e-13	-3.83657	6.04888e-12	284	174	458
comp2261344_c0_seq3	-2.62118	1.52073e-15	2.58138	6.26701e-10	198	260	458
comp2266909_c1_seq3	-3.18122	2.69254e-14	3.28732	1.38222e-10	232	227	459
comp2272553_c0_seq5	2.42493	2.38543e-13	-2.69939	3.60335e-11	265	200	465
comp2266416_c0_seq4	3.00739	1.95545e-13	-3.60944	4.22567e-11	264	207	471
comp2251791_c0_seq2	3.63233	1.2599e-11	-4.90384	4.23896e-13	338	135	473
comp2239558_c0_seq1	-3.54211	1.59066e-15	3.71331	9.68047e-10	199	274	473
comp2276099_c0_seq2	2.14985	3.53798e-16	-2.35464	2.41922e-09	181	295	476
comp2257653_c0_seq2	3.60414	2.89796e-12	-4.56814	2.14294e-12	313	164	477
comp2255435_c0_seq1	-4.76249	3.48326e-14	5.72685	3.83008e-10	235	244	479
comp2254640_c0_seq1	3.7741	2.35918e-12	-4.67286	5.51067e-12	310	172	482
comp2276795_c0_seq4	-2.57159	1.10138e-14	2.5246	6.08049e-10	225	257	482
comp2264911_c0_seq3	-4.62369	3.49902e-14	5.44004	4.04242e-10	237	248	485
comp2275659_c1_seq6	-2.57646	3.4528e-14	2.54181	4.45462e-10	234	251	485
comp2256548_c0_seq1	-3.87427	6.62052e-15	4.15077	8.59022e-10	220	273	493
comp2272828_c0_seq8	-2.6319	3.48719e-14	2.60051	6.21375e-10	236	259	495
comp2272814_c1_seq2	-2.86549	6.86126e-14	2.89547	3.9559e-10	251	247	498
comp2272437_c1_seq1	3.21101	9.41413e-13	-3.70461	4.66192e-11	287	214	501
comp2266655_c1_seq2	3.04093	2.83093e-13	-3.525	2.34668e-10	268	236	504
comp2270752_c0_seq7	-3.78277	2.72844e-13	4.13499	3.07248e-10	267	240	507
comp2257406_c0_seq1	-5.95283	5.14566e-15	8.22597	2.2975e-09	213	294	507
comp2265611_c0_seq1	3.76405	4.12839e-12	-4.85719	2.07176e-11	320	189	509
comp2269151_c0_seq2	-3.60698	5.64458e-14	3.85458	6.28044e-10	248	261	509
comp2275022_c0_seq1	-2.49162	4.65966e-16	2.41802	9.58962e-09	184	326	510
comp2266966_c1_seq7	-4.08143	3.05066e-13	4.6101	3.52143e-10	271	241	512
comp2274137_c0_seq1	2.95253	1.3149e-11	-3.39969	6.04888e-12	339	175	514
comp2269014_c0_seq1	3.03539	4.62988e-13	-3.54689	2.99853e-10	278	239	517
comp2253317_c0_seq1	-2.50587	3.1518e-14	2.45607	1.52408e-09	233	284	517
comp2275593_c0_seq1	-3.53771	1.51426e-12	3.84208	6.97093e-11	300	218	518
comp2250283_c0_seq1	-5.07364	7.10096e-15	5.95502	3.17542e-09	221	299	520
comp2253014_c0_seq2	-1.89699	1.87942e-33	1.7526	3.25204e-07	35	485	520
comp2257429_c0_seq1	2.81032	1.28279e-12	-3.2789	1.61986e-10	296	229	525
comp2272075_c0_seq4	-3.70973	1.65189e-13	4.00936	6.70303e-10	262	263	525
comp2272319_c0_seq24	-3.01244	3.5087e-14	3.06034	2.14589e-09	238	293	531
comp2240347_c0_seq3	-3.70157	1.0398e-13	3.95916	1.24859e-09	255	281	536
comp2236155_c0_seq1	-3.73551	7.57115e-13	4.09615	5.59648e-10	283	255	538
comp2262714_c0_seq1	-3.31024	3.05066e-13	3.47013	7.19243e-10	270	268	538
comp2267703_c0_seq2	3.24901	5.88975e-12	-4.1208	5.47339e-11	328	215	543
comp2274439_c0_seq36	-3.35612	1.74356e-12	3.52045	3.52143e-10	304	242	546
comp2276641_c1_seq16	-4.38385	3.7062e-13	5.14403	1.01587e-09	276	278	554
comp2276073_c0_seq1	-3.59507	1.2775e-12	3.90827	6.82925e-10	295	265	560
comp2259648_c0_seq1	3.64725	1.33261e-12	-4.54639	6.46806e-10	299	262	561
comp2226073_c0_seq2	-4.62844	1.15887e-13	5.70566	4.28274e-09	257	307	564
comp2238985_c0_seq1	3.22963	2.12149e-11	-3.89948	4.416e-11	353	213	566
comp2251993_c0_seq1	3.22026	3.20446e-11	-3.8973	3.13288e-11	370	198	568
comp2273485_c0_seq5	-2.54658	1.09443e-12	2.52705	1.22149e-09	288	280	568
comp2271417_c0_seq5	-2.49071	2.02112e-15	2.44476	2.91334e-08	203	365	568
comp2266655_c0_seq4	3.19203	9.6871e-12	-3.76629	2.39083e-10	334	237	571
comp2176475_c0_seq1	-4.1803	6.12636e-15	4.54559	2.28625e-08	217	356	573
comp2236259_c0_seq1	2.36955	2.23333e-12	-2.66665	7.68217e-10	308	270	578
comp2236889_c0_seq1	-3.01703	4.27605e-14	3.07382	1.39793e-08	245	337	582
comp2253348_c0_seq1	-3.87442	3.07343e-13	4.26955	4.9316e-09	272	311	583
comp2276523_c0_seq2	-2.54874	4.49406e-15	2.50293	3.29797e-08	211	375	586
comp2238321_c0_seq1	-5.17053	3.58852e-16	5.85873	7.21681e-08	183	403	586
comp2266841_c0_seq1	3.38482	5.94809e-11	-4.12417	3.62605e-11	384	204	588
comp2268858_c0_seq10	1.93216	1.98222e-12	-2.16541	1.46823e-09	306	283	589
comp2271848_c0_seq8	2.58672	2.22614e-11	-2.947	2.22937e-10	356	235	591
comp2267061_c1_seq8	-3.67247	3.3314e-12	4.03683	1.0154e-09	315	277	592
comp2258209_c0_seq1	-1.95133	3.04069e-16	1.83049	8.9099e-08	178	415	593
comp2269927_c0_seq1	2.99713	1.81006e-11	-3.58053	3.86522e-10	349	245	594
comp2259280_c0_seq3	-4.29124	8.98054e-13	4.91376	4.5016e-09	285	309	594
comp2278290_c0_seq15	-2.69191	1.84209e-12	2.69577	2.12138e-09	305	292	597
comp2262537_c0_seq3	-4.09155	7.03245e-13	4.57217	6.35804e-09	281	318	599
comp2261061_c0_seq1	-3.05788	6.30836e-13	3.13618	7.50956e-09	280	321	601
comp2232805_c0_seq1	-3.12425	1.06374e-11	3.28542	6.86271e-10	336	266	602
comp2257855_c0_seq2	-4.34556	7.05043e-13	4.95997	8.30937e-09	282	323	605
comp2262137_c0_seq4	2.79765	7.22197e-11	-3.23917	6.12494e-11	390	216	606
comp2278279_c1_seq4	-2.74271	1.68324e-12	2.75521	3.99618e-09	303	304	607
comp2265504_c0_seq1	-2.97472	3.66319e-13	3.05711	1.28866e-08	275	334	609
comp2263702_c0_seq1	-3.38986	1.59456e-11	3.65439	7.14279e-10	343	267	610
comp2276446_c0_seq2	-2.32105	4.08314e-13	2.25676	1.3156e-08	277	335	612
comp2270871_c0_seq1	3.13165	2.7752e-11	-3.69446	4.21693e-10	366	249	615
comp2249950_c0_seq1	-3.44228	1.59505e-13	3.66093	2.44746e-08	260	359	619
comp2273919_c0_seq1	-2.71977	4.57117e-12	2.76602	2.53046e-09	324	296	620
comp2259757_c0_seq3	-4.43435	1.5772e-12	5.32955	7.27914e-09	302	319	621
comp2267745_c0_seq3	-2.97939	8.26546e-14	3.01198	3.19725e-08	253	369	622
comp2239992_c0_seq1	-2.34219	1.00307e-14	2.28071	6.14307e-08	224	398	622
comp2268243_c0_seq2	-2.97817	9.07339e-13	3.03991	1.68761e-08	286	343	629
comp2261738_c0_seq5	-2.1907	6.88783e-14	2.10634	3.69134e-08	252	382	634
comp2253924_c0_seq2	-3.36091	2.29403e-12	3.54781	1.08088e-08	309	329	638
comp2264887_c0_seq4	-5.67355	1.59066e-15	7.08593	1.53883e-07	200	441	641
comp2263586_c0_seq1	-2.25007	7.54282e-15	2.17781	9.7749e-08	222	423	645
comp2278332_c0_seq1	2.42758	1.32091e-10	-2.79769	2.64963e-10	410	238	648
comp2246605_c0_seq1	1.95868	9.63905e-12	-2.21419	5.3425e-09	333	315	648
comp2276419_c0_seq10	-2.31384	4.28364e-14	2.2395	7.78848e-08	246	405	651
comp2199263_c0_seq2	3.10161	4.01917e-11	-3.60871	9.98699e-10	376	276	652
comp2275110_c1_seq5	-2.99348	4.55848e-12	3.08876	1.12649e-08	323	330	653
comp2262844_c0_seq2	-3.54202	8.33077e-12	3.85273	1.0332e-08	331	327	658
comp2277610_c0_seq1	-3.46193	3.18862e-11	3.78334	2.09804e-09	368	291	659
comp2278536_c1_seq38	2.30997	2.32178e-11	-2.60921	3.4375e-09	358	301	659
comp2225064_c0_seq1	-2.99982	2.12574e-11	3.12161	5.13269e-09	354	313	667
comp2259351_c0_seq1	2.09836	1.19703e-12	-2.36903	3.43322e-08	294	376	670
comp2275883_c1_seq1	-2.76938	1.3761e-11	2.82046	1.18488e-08	340	332	672
comp2260667_c0_seq3	-2.54697	2.71558e-15	2.48083	2.84182e-07	206	470	676
comp2277984_c0_seq7	-2.35155	3.73357e-12	2.31313	2.62811e-08	317	362	679
comp2221859_c0_seq1	-4.83464	1.12867e-12	6.06964	5.06725e-08	290	392	682
comp2232850_c0_seq1	-4.47746	1.3285e-13	5.03308	9.89338e-08	259	424	683
comp2265722_c0_seq1	2.52166	6.586e-11	-2.88912	2.81937e-09	387	298	685
comp2248121_c0_seq5	-4.18978	1.12867e-12	4.74901	5.77249e-08	291	394	685
comp2221142_c0_seq1	3.19289	2.8407e-10	-3.92777	5.50358e-10	432	254	686
comp2247082_c0_seq2	2.45321	4.01414e-11	-2.77695	5.24095e-09	375	314	689
comp2257668_c0_seq1	-3.73984	3.83236e-12	4.18343	3.26532e-08	319	371	690
comp2246453_c0_seq1	3.33988	4.79388e-10	-4.21193	1.84526e-10	459	232	691
comp2277060_c0_seq17	2.68741	6.08968e-11	-3.14376	4.18737e-09	386	306	692
comp2246063_c0_seq1	2.34468	3.78166e-12	-2.62403	3.28786e-08	318	374	692
comp2273249_c0_seq4	3.3474	3.6614e-10	-4.08663	5.11008e-10	441	253	694
comp2268625_c0_seq3	2.21545	1.83335e-11	-2.51569	1.73071e-08	350	344	694
gene19	-3.43089	1.68255e-11	3.68813	2.01225e-08	346	352	698
comp2277815_c0_seq5	-3.24728	2.35557e-11	3.43334	1.64339e-08	359	341	700
comp2233130_c0_seq1	-3.71504	2.57699e-12	4.05577	4.68997e-08	311	389	700
comp2271592_c0_seq12	3.14811	4.63597e-10	-3.80852	4.34991e-10	453	250	703
comp2278062_c0_seq4	-4.13936	2.22614e-11	4.84829	1.75062e-08	357	346	703
comp2268018_c0_seq3	-3.73721	1.99824e-11	4.17233	2.08117e-08	351	354	705
comp2254606_c0_seq2	-2.77236	1.31782e-12	2.78149	7.91071e-08	298	407	705
gnl|Pdu_trscr_assembly_1|1902	-2.7257	1.80494e-11	2.75296	2.85387e-08	348	364	712
comp2259418_c0_seq1	2.19049	1.65482e-11	-2.47798	3.12614e-08	344	368	712
comp2276707_c0_seq1	-2.7146	2.71121e-11	2.74467	2.04011e-08	365	353	718
comp2273171_c1_seq1	2.64503	1.05775e-11	-2.97009	4.5e-08	335	386	721
comp2261649_c0_seq2	2.89155	4.70544e-10	-3.43141	7.76943e-10	455	271	726
comp2278398_c0_seq2	3.30495	2.63591e-10	-4.02943	2.81381e-09	429	297	726
comp2268582_c0_seq4	2.77661	1.17352e-10	-3.23729	7.31022e-09	406	320	726
comp2264803_c1_seq1	2.68442	4.94044e-11	-3.11264	1.77272e-08	380	347	727
comp2267504_c3_seq1	1.86984	1.16743e-13	-2.11407	2.52699e-07	258	469	727
comp2272887_c0_seq5	-2.867	2.50857e-11	2.94343	3.07287e-08	361	367	728
comp2259017_c0_seq2	1.91045	5.7149e-12	-2.16457	6.91298e-08	327	402	729
comp2272887_c1_seq2	-3.31396	9.0559e-11	3.56258	1.25472e-08	398	333	731
comp2263229_c0_seq2	3.08567	1.1367e-09	-3.70808	3.71738e-10	489	243	732
comp2277010_c0_seq2	3.01473	1.74264e-10	-3.59591	5.65603e-09	416	316	732
comp2270986_c0_seq3	-3.42752	1.54109e-11	3.66439	4.77485e-08	342	390	732
comp2270100_c0_seq3	-2.46886	4.12839e-12	2.44023	8.84077e-08	321	414	735
comp2253801_c0_seq1	-3.18801	7.05104e-11	3.38514	1.83502e-08	389	348	737
comp2262129_c0_seq3	-3.15993	1.04833e-10	3.39504	1.3156e-08	403	336	739
comp2274915_c0_seq1	-2.26307	1.56595e-12	2.19768	2.04417e-07	301	447	748
comp2246491_c0_seq2	2.62318	6.77537e-10	-3.07472	1.1811e-09	470	279	749
comp2278282_c0_seq5	-3.26013	3.19521e-10	3.5318	6.19068e-09	434	317	751
comp2276761_c0_seq5	2.71296	4.54056e-10	-3.16015	3.48314e-09	450	302	752
comp2275901_c0_seq1	1.90868	6.17177e-14	-2.08811	3.71871e-07	250	502	752
comp2277455_c0_seq2	2.08006	2.11285e-11	-2.32967	6.65502e-08	352	401	753
comp2276124_c0_seq3	-2.85762	4.30111e-11	2.92606	3.58212e-08	379	379	758
comp2254433_c0_seq1	3.25037	1.09314e-09	-4.05045	7.94794e-10	487	272	759
comp2271756_c0_seq2	-3.48629	2.32034e-10	3.827	1.43046e-08	424	338	762
comp2253194_c0_seq3	-3.44167	9.36843e-12	3.723	1.17079e-07	332	432	764
comp2142646_c0_seq4	3.40375	5.22836e-10	-4.21683	3.57777e-09	462	303	765
comp2277510_c3_seq1	2.05682	4.84485e-13	-2.27027	3.28645e-07	279	487	766
comp2274834_c0_seq1	-3.17167	6.1188e-12	3.3118	1.50019e-07	329	438	767
comp2275540_c0_seq12	-2.09559	1.39574e-11	2.01088	1.06199e-07	341	428	769
comp2273169_c2_seq2	-2.61919	7.41524e-11	2.63553	3.66726e-08	391	381	772
comp2259832_c0_seq2	-2.48186	5.25917e-11	2.45744	4.77485e-08	381	391	772
comp2254625_c0_seq1	-2.09829	1.12905e-12	2.0249	3.20309e-07	292	483	775
comp2275024_c0_seq2	2.03881	2.13816e-11	-2.28502	9.60581e-08	355	421	776
comp1194082_c0_seq1	2.08702	4.54056e-10	-2.37372	1.0759e-08	449	328	777
comp2266075_c0_seq5	-3.12886	1.25869e-10	3.30846	3.27515e-08	408	373	781
comp2266901_c1_seq8	-2.5165	1.74119e-11	2.5146	1.34021e-07	347	434	781
gnl|Pdu_trscr_assembly_1|13616	2.55907	1.77149e-10	-2.94701	2.6603e-08	419	363	782
comp2277945_c0_seq2	1.92044	7.7376e-11	-2.17248	4.52902e-08	394	388	782
comp2252017_c0_seq1	3.22604	3.22061e-10	-4.11009	1.84461e-08	435	350	785
comp2270061_c0_seq1	-3.37565	9.17855e-11	3.63991	4.51129e-08	399	387	786
comp2239691_c0_seq1	3.12948	1.66863e-09	-3.7921	1.26162e-09	506	282	788
comp2270604_c0_seq3	1.94974	1.38418e-10	-2.20384	3.43322e-08	411	377	788
comp2250174_c0_seq1	-2.98261	7.0054e-11	3.09344	6.19222e-08	388	400	788
comp2269391_c0_seq1	2.32144	7.0032e-10	-2.64769	7.57331e-09	473	322	795
gnl|Pdu_trscr_assembly_1|86887	-2.73386	2.32307e-10	2.80907	3.19725e-08	425	370	795
comp2276495_c0_seq1	-2.40986	1.18053e-12	2.36118	3.82835e-07	293	503	796
comp2265255_c2_seq1	3.44474	7.27602e-10	-4.24706	8.63278e-09	475	324	799
comp2272387_c1_seq3	2.14555	3.30418e-11	-2.4336	1.32639e-07	371	433	804
comp2260860_c0_seq2	2.21911	2.27799e-09	-2.5576	2.08925e-09	515	290	805
comp2253186_c0_seq1	2.67406	2.43276e-09	-3.11765	1.67638e-09	523	288	811
comp2244718_c0_seq4	3.26648	6.93659e-10	-4.30401	1.43046e-08	472	339	811
comp2138995_c0_seq1	-3.10134	1.02292e-10	3.24989	8.78599e-08	402	413	815
comp2272396_c0_seq2	-2.54335	4.2174e-11	2.53555	1.47026e-07	378	437	815
comp2258311_c0_seq2	-4.41915	4.95772e-12	5.09817	3.41098e-07	326	491	817
comp2243810_c0_seq2	-2.5672	3.6614e-10	2.59164	3.5802e-08	440	378	818
comp2273154_c0_seq3	-2.4575	1.68255e-11	2.44226	2.94908e-07	345	474	819
comp2275643_c1_seq4	-3.86949	7.9527e-11	4.4753	1.00244e-07	395	425	820
comp2269922_c0_seq1	-4.66186	3.19344e-12	5.67413	4.1428e-07	314	507	821
comp2256831_c0_seq1	2.68248	1.51114e-09	-3.12008	9.54304e-09	502	325	827
gene17	-2.69082	2.46296e-11	2.7344	2.84815e-07	360	471	831
comp2268972_c0_seq3	-2.97336	3.55931e-10	3.12134	5.77249e-08	438	395	833
comp2253589_c0_seq1	-4.40418	4.05817e-11	5.39224	2.2375e-07	377	456	833
comp2276904_c0_seq6	-3.05731	4.63907e-10	3.24077	4.34956e-08	454	385	839
comp2271317_c1_seq3	-2.93166	2.69254e-10	3.06462	8.51543e-08	431	409	840
comp2273103_c0_seq8	2.22968	3.27543e-09	-2.54518	4.29846e-09	533	308	841
comp2272968_c0_seq3	3.55302	6.29673e-09	-5.33903	1.95255e-09	553	289	842
comp2267710_c1_seq1	3.28345	3.26312e-09	-4.30291	4.92881e-09	532	310	842
comp2275031_c2_seq2	2.98941	1.4639e-09	-3.5746	1.64882e-08	500	342	842
comp2248818_c0_seq1	-3.92393	2.68854e-11	4.46123	3.23944e-07	364	484	848
comp2247702_c0_seq1	-5.88685	6.62052e-15	7.91742	2.81343e-06	219	630	849
comp2246956_c0_seq1	2.4779	2.33103e-09	-2.943	1.17732e-08	521	331	852
comp2276368_c0_seq9	-1.9987	2.08458e-12	1.89819	8.33298e-07	307	545	852
comp2266208_c1_seq3	2.25902	3.63276e-10	-2.59609	8.91366e-08	439	416	855
comp2265006_c0_seq2	-1.96445	1.28329e-12	1.85936	1.07269e-06	297	559	856
comp2259852_c1_seq1	-2.39807	9.88736e-11	2.36314	2.30655e-07	400	458	858
comp2262901_c0_seq1	-1.85312	3.51319e-12	1.75045	8.2018e-07	316	544	860
comp1174362_c0_seq1	-3.51891	1.97112e-10	3.89472	1.93142e-07	420	445	865
comp2258876_c0_seq1	3.33698	1.468e-09	-4.23229	3.00447e-08	501	366	867
comp2264429_c0_seq2	-2.76761	1.20017e-11	2.80601	7.03527e-07	337	534	871
gnl|Pdu_trscr_assembly_1|945	2.767	1.21075e-09	-3.2959	4.34908e-08	491	383	874
comp2261589_c0_seq1	-2.91825	6.01643e-11	3.04022	3.53661e-07	385	494	879
comp2265254_c0_seq1	2.98902	3.53688e-09	-3.65075	1.74932e-08	535	345	880
comp2276641_c0_seq2	-2.82662	2.37631e-10	2.90118	2.17634e-07	428	453	881
comp2273152_c0_seq2	-1.87583	7.67696e-12	1.76172	1.05546e-06	330	553	883
gnl|Pdu_trscr_assembly_1|10810	-1.73118	2.17945e-16	1.59668	5.61884e-06	175	709	884
comp2277837_c0_seq3	2.46118	4.28925e-10	-2.81913	1.56153e-07	445	443	888
comp2263738_c0_seq2	-1.61859	1.86494e-17	1.47302	7.84064e-06	158	734	892
comp2277237_c0_seq2	-1.77743	1.01922e-13	1.65411	3.23176e-06	254	643	897
comp2252902_c0_seq1	-3.77012	2.23163e-10	4.26215	3.05487e-07	423	479	902
comp2277689_c0_seq2	-2.08381	2.65324e-12	1.98485	1.57849e-06	312	590	902
comp2262834_c0_seq3	-3.65488	4.61623e-10	4.18587	2.22426e-07	451	455	906
comp2193521_c0_seq1	3.44623	8.51281e-09	-5.23603	1.56887e-08	567	340	907
comp2259694_c0_seq2	2.88646	2.82911e-09	-3.50347	3.60495e-08	528	380	908
comp2237419_c0_seq1	2.71434	2.62069e-09	-3.26121	4.34908e-08	524	384	908
comp2262241_c0_seq1	2.74676	2.52267e-08	-3.26577	1.54716e-09	623	286	909
comp2250674_c0_seq3	2.2655	5.07813e-10	-2.59505	2.12599e-07	461	450	911
comp1956628_c0_seq1	-3.58428	1.01361e-10	3.99912	4.61111e-07	401	513	914
comp2263921_c0_seq2	1.87411	1.89824e-09	-2.13088	8.18536e-08	510	408	918
comp2243948_c0_seq4	-2.58901	7.69335e-11	2.62601	6.4098e-07	393	529	922
gnl|Pdu_trscr_assembly_1|6033	-3.21551	5.80742e-10	3.50134	2.35362e-07	466	459	925
comp2244207_c0_seq1	-2.51802	3.33302e-10	2.52997	3.354e-07	436	490	926
comp2259637_c0_seq1	3.28585	3.1555e-09	-4.23161	5.88134e-08	530	397	927
comp2274248_c0_seq12	-3.59606	1.17758e-09	4.12881	1.50019e-07	490	439	929
comp2251106_c0_seq1	3.16313	9.38804e-09	-3.93549	2.37652e-08	572	358	930
comp2277503_c1_seq4	-2.21188	1.12101e-10	2.15478	6.12864e-07	405	526	931
comp2257070_c0_seq2	1.99162	2.66058e-11	-2.23922	1.16628e-06	363	569	932
comp2273491_c0_seq12	2.31061	2.4051e-09	-2.67477	8.74517e-08	522	411	933
comp2248557_c0_seq1	-3.74314	2.67976e-10	4.25349	3.90035e-07	430	505	935
comp2139506_c0_seq1	-3.26386	8.35609e-10	3.54941	2.35391e-07	477	461	938
gnl|Pdu_trscr_assembly_1|760	-2.37618	3.79951e-10	2.36215	3.60276e-07	442	496	938
comp2184756_c0_seq1	-4.42138	1.76221e-10	5.71344	5.96941e-07	418	524	942
comp2267375_c0_seq3	-2.40137	5.34389e-11	2.37173	1.09497e-06	382	563	945
comp2258180_c0_seq1	-3.40426	6.77537e-10	3.73553	2.94908e-07	471	475	946
comp1196706_c0_seq1	1.70115	6.41905e-10	-1.92666	3.00725e-07	469	477	946
comp2262211_c0_seq21	-2.22353	2.53208e-11	2.15624	1.55027e-06	362	585	947
comp2247108_c0_seq2	-3.76629	8.86738e-11	4.18792	1.03672e-06	397	551	948
comp2277538_c1_seq1	2.62786	5.38269e-09	-3.08865	7.6788e-08	545	404	949
comp2268302_c0_seq1	-4.09062	9.24153e-10	5.05273	2.91543e-07	481	473	954
comp2275646_c0_seq3	1.58975	3.55237e-11	-1.77613	1.45442e-06	372	583	955
comp2278595_c0_seq12	2.16553	8.17351e-09	-2.47844	5.09337e-08	566	393	959
comp2267868_c0_seq12	2.61375	3.66104e-09	-3.10015	9.74964e-08	537	422	959
comp1368210_c0_seq1	-3.2033	2.64772e-09	3.49541	1.46912e-07	525	436	961
comp2271837_c0_seq3	-2.5379	5.79959e-10	2.57585	3.61695e-07	465	499	964
comp2252193_c0_seq2	2.65525	2.25517e-08	-3.23759	1.93785e-08	614	351	965
comp2263172_c0_seq5	-1.98676	3.18862e-11	1.90222	1.6633e-06	367	598	965
comp2272356_c0_seq4	-1.94778	1.44848e-10	1.8738	1.06364e-06	412	554	966
comp2269818_c0_seq2	2.17346	4.76225e-10	-2.44908	4.38314e-07	458	509	967
comp2241228_c0_seq2	2.45178	2.08273e-08	-2.84608	2.44941e-08	610	360	970
comp2269539_c0_seq1	3.45291	1.69375e-08	-4.94428	3.27225e-08	599	372	971
comp2271992_c0_seq4	-3.29368	2.29133e-09	3.60551	2.17634e-07	517	454	971
comp2266805_c1_seq1	2.22912	7.39045e-10	-2.54506	3.60239e-07	476	495	971
comp2242437_c0_seq2	-2.91176	1.20925e-10	2.9751	1.10692e-06	407	565	972
comp2273445_c0_seq4	-2.93865	4.41289e-10	3.12037	6.18187e-07	447	528	975
comp2271808_c0_seq3	-3.01177	1.55885e-09	3.20833	2.87142e-07	505	472	977
comp2276165_c0_seq6	-2.89681	5.82043e-10	3.01635	4.41269e-07	467	510	977
comp2263829_c0_seq1	3.33682	9.58819e-09	-4.28884	7.82631e-08	574	406	980
comp2264799_c1_seq2	2.07739	7.34357e-09	-2.3554	1.05028e-07	557	427	984
comp2267157_c0_seq3	-3.40875	3.6606e-09	3.80727	2.12599e-07	536	451	987
comp2138971_c0_seq1	1.83607	4.75045e-10	-2.07461	6.65769e-07	456	531	987
comp2243104_c0_seq1	2.45436	1.11025e-08	-2.85731	8.69254e-08	579	410	989
comp2243025_c0_seq2	1.87005	5.08876e-09	-2.13593	2.11202e-07	543	449	992
comp2268999_c0_seq1	-2.37558	2.29274e-09	2.36352	2.96404e-07	518	476	994
comp2268827_c0_seq4	-2.34029	1.1116e-12	2.25437	5.34889e-06	289	707	996
comp2253903_c0_seq1	3.14137	1.78929e-08	-3.86509	6.14307e-08	602	399	1001
comp2279734_c0_seq1	2.18195	4.6337e-10	-2.45663	8.84893e-07	452	549	1001
comp2201258_c0_seq1	-3.17727	1.00845e-09	3.43074	5.48856e-07	483	519	1002
comp2261379_c0_seq1	2.14494	2.0199e-09	-2.43069	3.45633e-07	512	493	1005
comp2275773_c0_seq15	-2.16238	4.88006e-12	2.09038	4.25274e-06	325	681	1006
comp2254641_c1_seq1	2.49164	4.10239e-08	-2.94682	2.08117e-08	652	355	1007
comp2265966_c0_seq2	-2.92245	6.28793e-09	3.12614	2.2559e-07	552	457	1009
comp2260219_c0_seq1	-4.07174	2.11307e-10	4.82917	1.57261e-06	422	588	1010
gnl|Pdu_trscr_assembly_1|91632	-2.95443	5.56227e-09	3.18106	2.36384e-07	548	464	1012
comp2254291_c0_seq1	-4.42087	2.07725e-10	5.29264	1.58788e-06	421	591	1012
comp2275945_c0_seq4	-2.40873	5.56227e-09	2.42998	2.39646e-07	547	466	1013
comp2271893_c0_seq3	2.37151	1.2308e-08	-2.76373	1.06199e-07	585	429	1014
comp2202319_c1_seq1	2.62636	7.66427e-09	-3.1535	2.12599e-07	562	452	1014
comp2226803_c0_seq1	-3.92701	8.3893e-10	4.64686	7.29522e-07	478	537	1015
comp2277921_c0_seq1	-2.09194	4.79388e-10	2.03754	1.06364e-06	460	555	1015
comp2227525_c0_seq3	-3.64433	2.33648e-10	4.09107	1.57774e-06	426	589	1015
comp2271953_c0_seq4	1.33263	3.19637e-11	-1.52091	3.32071e-06	369	647	1016
comp2275926_c0_seq2	2.36771	5.01266e-08	-2.7423	2.4578e-08	658	361	1019
comp2276257_c2_seq1	-2.87302	1.01824e-09	2.9969	7.23731e-07	484	535	1019
comp1984701_c0_seq1	1.70996	7.78835e-09	-1.94476	2.35588e-07	563	462	1025
comp2266311_c1_seq2	2.40412	1.89238e-09	-2.75344	4.88825e-07	509	516	1025
comp2247532_c0_seq3	3.23845	1.75687e-08	-4.55132	1.09673e-07	600	430	1030
comp2239692_c0_seq1	2.96958	1.43907e-08	-3.64447	1.55221e-07	590	442	1032
comp2268816_c0_seq17	-2.49899	4.41289e-10	2.50802	1.65393e-06	446	596	1042
gnl|Pdu_trscr_assembly_1|15590	3.3156	8.56765e-08	-4.46273	2.36506e-08	690	357	1047
gnl|Pdu_trscr_assembly_1|7133	-1.98862	4.15756e-12	1.8843	7.13033e-06	322	726	1048
comp2268249_c0_seq4	3.20166	2.73283e-08	-3.94056	1.05016e-07	629	426	1055
comp1195529_c0_seq1	-3.40634	4.75554e-09	3.88388	4.78785e-07	542	514	1056
comp2275488_c0_seq1	-1.87126	3.97767e-10	1.76631	2.06764e-06	443	614	1057
comp2276996_c0_seq5	-1.8337	3.77796e-11	1.72494	4.80039e-06	373	693	1066
comp2266348_c1_seq2	-2.11281	1.0477e-09	2.05831	1.42872e-06	486	581	1067
comp2269979_c1_seq5	-2.49704	1.38411e-08	2.54908	3.06152e-07	589	480	1069
comp2274386_c1_seq3	-2.018	7.46183e-11	1.93084	4.18593e-06	392	678	1070
comp2241847_c0_seq5	2.51265	9.08947e-09	-3.05443	3.69538e-07	570	501	1071
comp1195550_c0_seq2	-3.52695	1.76221e-10	3.84219	3.72808e-06	417	655	1072
comp2268642_c0_seq2	-2.51361	3.98144e-10	2.50475	2.67969e-06	444	629	1073
comp2210398_c0_seq1	-3.70781	1.4463e-09	4.19823	1.3833e-06	497	577	1074
comp2261787_c0_seq1	-2.7062	2.73916e-09	2.7929	8.8321e-07	527	548	1075
comp2271608_c1_seq1	-2.36099	1.39406e-09	2.3584	1.42529e-06	495	580	1075
comp2267666_c0_seq3	-2.38043	1.68163e-10	2.37597	3.81496e-06	415	660	1075
comp2250610_c0_seq2	3.06622	5.06954e-08	-3.97313	9.07358e-08	659	419	1078
comp2214176_c0_seq1	2.15682	7.40102e-09	-2.4526	5.23793e-07	560	518	1078
comp2277503_c0_seq1	-2.12194	2.27799e-09	2.07454	1.08542e-06	516	562	1078
comp2271648_c0_seq1	2.70271	2.56316e-08	-3.21921	2.35588e-07	627	463	1090
comp2257854_c0_seq3	1.96455	3.59879e-08	-2.24409	2.08428e-07	643	448	1091
comp2265014_c0_seq1	-2.73426	1.51528e-08	2.873	4.00448e-07	591	506	1097
comp2268375_c0_seq1	2.3393	1.82288e-07	-2.72647	1.83502e-08	752	349	1101
comp2273699_c0_seq8	-2.63198	1.42011e-09	2.68775	1.9155e-06	496	607	1103
comp2270240_c0_seq1	-2.74733	1.6017e-08	2.87924	4.1942e-07	596	508	1104
comp2277022_c0_seq15	-2.4821	2.29845e-09	2.50413	1.55693e-06	519	587	1106
comp2270156_c0_seq11	2.03463	9.62899e-08	-2.34539	8.76243e-08	696	412	1108
comp2232817_c0_seq2	-2.81129	1.60818e-08	2.94637	4.43091e-07	597	511	1108
comp2265366_c0_seq1	-2.18758	5.45719e-10	2.14017	3.4041e-06	464	648	1112
comp2261623_c0_seq1	3.06827	1.04608e-07	-3.90504	9.04485e-08	698	417	1115
comp2274804_c0_seq1	1.87244	7.64341e-08	-2.12531	1.59561e-07	677	444	1121
comp2274018_c0_seq2	-2.19356	7.02826e-09	2.16918	1.12057e-06	556	567	1123
comp2028238_c0_seq1	1.76763	1.36051e-09	-2.0162	2.89056e-06	494	632	1126
comp2266755_c0_seq1	1.67932	2.08273e-08	-1.90935	4.98782e-07	611	517	1128
gi|146189532|emb|AM697680.1|_Platynereis_dumerilii_mRNA_for_hypothetical_protein_(ORF1),_isolate_8	-4.20136	2.29845e-09	5.89876	2.04567e-06	520	611	1131
comp2269305_c0_seq1	1.33837	3.83936e-11	-1.52555	9.05588e-06	374	757	1131
comp2273626_c1_seq1	-1.9324	3.46242e-09	1.85515	1.82264e-06	534	604	1138
comp2273404_c0_seq1	-3.46595	2.34254e-08	4.00074	5.71866e-07	617	522	1139
comp2216809_c0_seq2	2.73088	1.61883e-08	-3.30701	7.68076e-07	598	542	1140
comp2274586_c0_seq4	-2.10819	6.27423e-10	2.04662	4.06605e-06	468	673	1141
comp2278512_c0_seq10	-2.21854	1.53496e-09	2.19215	3.2465e-06	503	645	1148
comp2252742_c0_seq1	-4.71718	8.56341e-10	6.31996	4.04318e-06	479	670	1149
comp2270680_c0_seq2	-2.09634	1.28687e-09	2.03019	3.7586e-06	492	658	1150
comp2272428_c0_seq1	-1.97517	1.64312e-10	1.88843	7.91451e-06	414	738	1152
gnl|Pdu_trscr_assembly_1|7335	2.79618	8.73959e-08	-3.46287	2.35362e-07	693	460	1153
comp2264254_c0_seq2	2.97619	7.61727e-08	-3.74365	3.03302e-07	676	478	1154
comp2255979_c2_seq1	-3.22912	2.27799e-09	3.4498	3.21757e-06	514	640	1154
comp2258227_c1_seq1	2.36695	4.82238e-08	-2.77219	3.61954e-07	656	500	1156
comp2263235_c1_seq1	3.18406	6.23266e-08	-4.21632	3.31836e-07	668	489	1157
comp2271521_c0_seq3	-2.9044	1.3717e-08	3.10856	1.21971e-06	587	571	1158
comp2270871_c1_seq12	2.68279	2.20871e-07	-3.26575	5.77249e-08	766	396	1162
comp2221608_c0_seq2	2.54127	8.51281e-09	-2.94401	1.67305e-06	568	600	1168
comp2270281_c0_seq1	2.08321	2.78692e-08	-2.43245	7.37893e-07	631	538	1169
comp2138058_c0_seq1	3.43795	1.39112e-07	-4.72276	1.98247e-07	726	446	1172
comp2262000_c0_seq2	-2.34087	1.13794e-08	2.3523	1.62717e-06	581	593	1174
comp2220394_c0_seq1	2.37092	1.55664e-07	-2.77468	1.51426e-07	735	440	1175
comp2254354_c0_seq1	2.74511	3.27478e-08	-3.39972	7.62518e-07	638	541	1179
comp2237121_c0_seq1	-2.31932	2.4423e-08	2.3288	1.07632e-06	620	561	1181
comp2270283_c0_seq4	1.85176	1.10263e-07	-2.1328	3.14759e-07	702	481	1183
comp2273199_c1_seq30	-1.93774	1.35503e-09	1.85067	4.83755e-06	493	694	1187
comp2269714_c0_seq2	2.77377	8.56765e-08	-3.45854	3.85239e-07	689	504	1193
comp2274596_c1_seq6	1.77746	1.11961e-08	-2.01023	2.05063e-06	580	613	1193
comp2270682_c0_seq1	-3.06818	2.08283e-08	3.35209	1.42872e-06	612	582	1194
comp2275732_c0_seq3	-2.76834	2.89049e-08	2.94466	1.1058e-06	632	564	1196
comp2257762_c0_seq1	1.96522	8.87839e-09	-2.24023	2.6745e-06	569	628	1197
comp2272305_c0_seq1	-2.06413	1.03646e-08	2.0147	2.22897e-06	577	622	1199
comp2277143_c0_seq2	-2.57869	7.40102e-09	2.61916	3.14511e-06	561	638	1199
comp2250842_c0_seq2	-3.05102	1.45338e-09	3.22861	5.19315e-06	498	703	1201
comp2273696_c0_seq2	-2.38816	1.12138e-09	2.38	5.93491e-06	488	715	1203
comp2278303_c0_seq3	-3.22331	1.1617e-08	3.56725	2.22897e-06	582	623	1205
comp2267696_c0_seq11	-3.06389	3.23656e-08	3.36202	1.26339e-06	637	572	1209
comp2259861_c0_seq1	2.40266	9.08938e-08	-2.82529	5.61086e-07	694	521	1215
comp2270332_c0_seq1	2.9239	1.82288e-07	-4.30302	2.3719e-07	753	465	1218
comp2278464_c0_seq2	1.78752	7.49411e-08	-2.02743	8.40798e-07	675	546	1221
comp2272814_c0_seq4	-2.50347	8.73246e-08	2.5974	6.82224e-07	692	532	1224
comp1194329_c0_seq1	1.78645	1.63658e-07	-2.04284	3.26046e-07	739	486	1225
comp2264330_c2_seq2	2.78658	1.12701e-07	-3.48957	5.58059e-07	706	520	1226
comp2276039_c0_seq1	-1.91175	9.68481e-09	1.83466	3.72808e-06	575	656	1231
comp2264068_c0_seq1	1.64824	1.96531e-08	-1.85576	2.62356e-06	607	627	1234
comp2253273_c0_seq1	2.50346	3.5691e-07	-3.04343	1.09889e-07	804	431	1235
comp2260778_c0_seq1	-3.36224	5.19684e-08	3.88056	1.33655e-06	660	575	1235
comp2252351_c0_seq1	-2.42996	4.46593e-10	2.4021	1.2112e-05	448	788	1236
comp2274169_c0_seq6	2.33383	2.66688e-08	-2.69978	1.95002e-06	628	610	1238
comp2271710_c1_seq4	-1.81824	5.62663e-11	1.71892	2.19022e-05	383	860	1243
comp2269321_c1_seq1	1.54284	2.56316e-08	-1.76976	2.15775e-06	626	618	1244
comp2273202_c0_seq1	-3.15969	9.36571e-09	3.43184	4.09145e-06	571	675	1246
comp2263235_c0_seq3	3.11941	1.37101e-07	-4.39197	6.08373e-07	722	525	1247
comp2273333_c0_seq5	-2.04062	2.55445e-08	2.00463	2.24314e-06	624	625	1249
comp2264343_c0_seq3	-4.48743	4.75045e-10	5.64629	1.27492e-05	457	793	1250
comp2264128_c0_seq1	2.19092	3.43931e-08	-2.56418	2.05047e-06	641	612	1253
comp2276930_c1_seq2	-1.78736	2.35095e-10	1.69446	1.73265e-05	427	828	1255
comp2259973_c0_seq2	1.89896	8.20915e-08	-2.1671	1.20711e-06	686	570	1256
comp2270754_c0_seq3	2.95775	4.05423e-07	-3.93854	1.42678e-07	822	435	1257
comp2277376_c0_seq3	2.91209	1.97806e-07	-3.69399	3.60276e-07	760	497	1257
comp2270473_c0_seq2	-2.63082	1.01616e-07	2.78481	1.14786e-06	697	568	1265
comp2254339_c0_seq1	1.9898	1.81268e-08	-2.32087	3.88619e-06	603	663	1266
comp2271099_c0_seq5	-2.18673	2.88345e-10	2.12948	1.93817e-05	433	845	1278
comp2197371_c0_seq1	-4.12939	1.19618e-08	5.44064	4.86757e-06	584	696	1280
comp2256027_c0_seq2	3.05285	2.33354e-07	-4.00068	4.51031e-07	771	512	1283
comp2265803_c0_seq1	2.65248	5.88013e-08	-3.13502	2.20562e-06	665	620	1285
comp2276495_c1_seq35	-2.5916	1.18993e-07	2.72244	1.32702e-06	712	574	1286
comp2278291_c0_seq2	-2.77855	6.7224e-08	2.98976	2.10464e-06	673	616	1289
comp2268497_c0_seq1	1.50432	2.65259e-09	-1.74058	9.33778e-06	526	763	1289
gnl|Pdu_trscr_assembly_1|16743	2.69252	3.40684e-07	-3.31955	3.28667e-07	803	488	1291
comp2274657_c0_seq1	-1.83647	1.74174e-09	1.74363	1.19814e-05	507	785	1292
comp2268738_c0_seq1	-3.42349	6.17318e-08	3.98876	2.60557e-06	667	626	1293
comp2266932_c0_seq2	-1.84034	5.86835e-09	1.74162	8.27902e-06	549	746	1295
comp2277336_c1_seq6	-2.27134	4.51457e-08	2.30518	3.22395e-06	655	641	1296
comp2271649_c0_seq1	2.83875	7.34535e-07	-3.57093	9.05744e-08	881	418	1299
comp2271554_c1_seq2	-2.34551	1.25006e-08	2.34266	5.79932e-06	586	713	1299
comp2254333_c0_seq1	1.5335	9.24153e-10	-1.78292	1.56052e-05	480	819	1299
comp2272881_c0_seq1	-2.46468	2.44356e-08	2.49014	4.19436e-06	621	679	1300
comp2255195_c0_seq2	-2.23889	1.46914e-10	2.18279	2.78647e-05	413	891	1304
comp2263277_c0_seq1	2.79258	4.13593e-07	-3.4671	3.14759e-07	824	482	1306
comp2261993_c0_seq1	1.56599	2.56316e-08	-1.78463	4.34467e-06	625	682	1307
comp1193769_c0_seq1	2.65425	3.66819e-07	-3.27919	3.6073e-07	810	498	1308
comp2239709_c0_seq1	-3.5931	1.1926e-08	4.12309	7.33276e-06	583	729	1312
comp2265341_c0_seq2	2.45759	4.273e-08	-2.90639	3.98353e-06	653	666	1319
comp2271380_c0_seq2	-2.04811	5.27948e-10	1.95625	2.09977e-05	463	856	1319
comp2253491_c1_seq2	2.73871	2.50502e-07	-3.34788	7.57194e-07	781	540	1321
comp2222124_c0_seq1	1.85898	2.01392e-09	-2.09064	1.47363e-05	511	812	1323
comp2269374_c0_seq3	1.4876	2.37893e-08	-1.6967	5.65376e-06	619	710	1329
comp2269850_c0_seq1	2.5442	9.63428e-07	-3.06078	9.12708e-08	910	420	1330
comp2276806_c0_seq3	-2.40108	1.47292e-07	2.46557	1.78061e-06	728	603	1331
comp2232773_c0_seq1	1.71199	8.17351e-09	-1.98735	1.01341e-05	565	766	1331
comp2226033_c0_seq1	-2.41923	3.99396e-08	2.46682	4.52806e-06	647	688	1335
gnl|Pdu_trscr_assembly_1|19656	2.44686	2.50502e-07	-2.93919	1.06364e-06	782	556	1338
comp2141714_c0_seq1	-3.0322	3.04532e-08	3.30345	5.22987e-06	634	704	1338
comp2275871_c0_seq1	-1.65493	7.9527e-11	1.5286	3.98594e-05	396	951	1347
comp2192355_c0_seq1	-3.85337	9.95146e-09	4.58084	1.04162e-05	576	772	1348
comp2241308_c0_seq1	1.99936	4.94004e-08	-2.27114	4.77135e-06	657	692	1349
comp2263299_c0_seq2	-2.64728	6.02386e-09	2.69189	1.3698e-05	550	802	1352
comp2272223_c0_seq1	-2.48915	3.22716e-09	2.4963	1.60037e-05	531	822	1353
comp2273169_c1_seq1	-2.40217	6.6142e-08	2.4539	4.34467e-06	672	683	1355
comp2271101_c0_seq1	-1.93496	1.96631e-08	1.85805	8.30961e-06	608	747	1355
comp2272098_c0_seq6	2.84743	4.44661e-07	-3.64542	5.88946e-07	833	523	1356
comp2278436_c0_seq3	1.52083	2.89049e-08	-1.72505	7.06142e-06	633	725	1358
comp2269959_c0_seq1	-2.20954	3.59879e-08	2.19399	6.16085e-06	644	717	1361
comp2277297_c1_seq4	-1.94573	7.34357e-09	1.86676	1.37186e-05	559	803	1362
comp2205419_c0_seq2	-2.51009	1.72778e-07	2.59918	2.15522e-06	746	617	1363
comp2277581_c0_seq10	-2.37763	1.52206e-08	2.40736	1.04162e-05	592	773	1365
comp2269800_c0_seq22	-2.28239	2.22144e-07	2.3218	1.73021e-06	768	601	1369
comp2267007_c0_seq1	-2.07249	1.7684e-08	2.02943	1.04291e-05	601	775	1376
comp2198530_c0_seq1	-2.36628	8.14961e-09	2.38294	1.52213e-05	564	815	1379
comp2254385_c0_seq3	2.43581	4.3783e-07	-3.01134	1.07091e-06	829	557	1386
comp2267951_c0_seq1	-2.58268	2.49875e-07	2.72521	1.90985e-06	780	606	1386
comp2272070_c1_seq2	1.76228	1.78939e-07	-2.01278	3.095e-06	750	636	1386
comp2253152_c0_seq1	1.81517	6.07168e-07	-2.08898	6.12864e-07	861	527	1388
comp2268128_c0_seq11	-2.07734	5.4237e-09	2.02082	1.93177e-05	546	842	1388
comp2238789_c0_seq1	-2.75872	3.12976e-08	2.90234	8.83984e-06	636	753	1389
comp2270081_c0_seq3	-2.25204	8.00169e-08	2.25652	5.24565e-06	684	706	1390
comp2267586_c4_seq1	3.14039	1.38631e-07	-3.81425	4.02067e-06	725	667	1392
comp2267060_c0_seq1	2.24814	5.89758e-07	-2.75531	7.24035e-07	858	536	1394
comp2272124_c0_seq1	2.0902	1.17685e-06	-2.441	2.4001e-07	933	467	1400
comp2140459_c0_seq2	-3.91946	3.64826e-08	5.06536	8.90001e-06	645	755	1400
comp2276865_c1_seq1	-2.18491	5.74272e-08	2.17304	7.88776e-06	664	737	1401
comp2268232_c0_seq1	2.51289	1.97479e-07	-3.12606	3.23944e-06	758	644	1402
comp2274690_c0_seq14	1.74861	2.07235e-07	-1.99981	3.14859e-06	764	639	1403
comp2270649_c0_seq5	-2.38455	1.55008e-07	2.45018	4.04318e-06	733	671	1404
comp2262029_c0_seq1	2.8993	3.78857e-07	-3.94145	1.62717e-06	812	594	1406
comp2277598_c0_seq2	2.80243	4.82846e-07	-3.5335	1.11198e-06	841	566	1407
comp2252899_c0_seq1	-1.89195	1.87894e-08	1.80589	1.40948e-05	605	804	1409
comp2255979_c1_seq1	-3.65208	1.81324e-08	4.25559	1.42318e-05	604	805	1409
comp2279767_c0_seq1	-1.81441	1.74174e-09	1.70283	2.9685e-05	508	901	1409
comp2273758_c0_seq1	-2.13838	3.82568e-08	2.11645	9.94004e-06	646	764	1410
comp2267342_c0_seq3	2.79685	6.2946e-08	-3.29281	8.10714e-06	669	743	1412
comp2268642_c1_seq1	-2.04613	3.78724e-09	1.98526	2.39349e-05	539	873	1412
comp2222988_c0_seq1	2.57737	2.03033e-07	-3.23125	3.62111e-06	762	652	1414
gnl|Pdu_trscr_assembly_1|95352	2.50091	4.8414e-07	-3.0877	1.26632e-06	842	573	1415
comp2274652_c0_seq1	2.04844	1.28757e-07	-2.34618	5.0627e-06	718	699	1417
comp2269213_c0_seq3	-2.56825	2.47634e-07	2.70983	3.30632e-06	775	646	1421
comp2234888_c0_seq2	-2.92943	2.24126e-08	3.12385	1.46046e-05	613	810	1423
comp2274386_c0_seq5	-2.56247	3.1155e-07	2.68337	2.81674e-06	796	631	1427
comp2274736_c0_seq12	-3.75959	1.16987e-07	4.91015	6.66675e-06	709	723	1432
comp2266442_c0_seq5	2.60295	9.22071e-07	-3.28427	6.99372e-07	902	533	1435
comp2234671_c0_seq1	-2.06234	7.74017e-08	2.03592	8.90001e-06	679	756	1435
comp2264981_c1_seq2	2.36881	2.70744e-07	-2.85753	3.57947e-06	787	650	1437
comp2261996_c0_seq2	2.58598	1.14866e-06	-3.26251	4.78785e-07	926	515	1441
comp2248429_c0_seq1	1.59335	4.08298e-08	-1.80045	1.23806e-05	651	791	1442
comp2271225_c0_seq5	2.40778	9.76493e-07	-2.87297	6.4098e-07	914	530	1444
comp2275466_c0_seq14	-1.94364	1.12701e-07	1.88099	8.00543e-06	707	740	1447
comp2208952_c0_seq1	1.81974	4.04481e-08	-2.08527	1.3161e-05	650	797	1447
comp2271744_c0_seq3	2.1697	3.83117e-07	-2.52837	2.91404e-06	815	633	1448
comp2272257_c1_seq3	1.44498	1.37266e-07	-1.64159	7.30563e-06	723	727	1450
comp2265878_c0_seq2	2.33392	1.10645e-06	-2.88111	7.46411e-07	919	539	1458
comp2279383_c0_seq1	-2.29413	1.21523e-07	2.32367	8.16516e-06	714	744	1458
comp2275489_c0_seq1	2.27743	2.65559e-07	-2.69254	4.24433e-06	783	680	1463
comp2277723_c2_seq1	2.49441	6.39296e-07	-2.98379	1.65946e-06	867	597	1464
comp2258290_c0_seq1	2.77182	9.40389e-07	-3.51949	1.07336e-06	906	560	1466
comp2259293_c0_seq1	2.48964	3.19797e-07	-3.00119	4.02185e-06	798	668	1466
comp1975390_c0_seq1	2.28717	1.10953e-06	-2.79862	1.04247e-06	922	552	1474
comp2276230_c0_seq1	1.98857	4.51098e-07	-2.28728	3.22395e-06	837	642	1479
comp2277760_c0_seq2	-1.82519	6.42398e-09	1.73298	3.56161e-05	554	926	1480
comp2257382_c0_seq3	2.96049	1.13306e-06	-3.85454	1.07091e-06	924	558	1482
comp2266847_c0_seq1	2.5546	2.33734e-06	-3.11726	2.41905e-07	1018	468	1486
comp2269109_c0_seq7	1.87349	3.22913e-07	-2.19769	4.51071e-06	799	687	1486
comp2267864_c0_seq3	2.88046	8.08984e-07	-3.97811	1.64702e-06	892	595	1487
comp2260195_c0_seq3	-3.43334	5.25942e-08	3.93785	1.65329e-05	662	825	1487
comp2274991_c2_seq19	1.79901	7.93839e-07	-2.07336	1.78024e-06	891	602	1493
comp2272098_c1_seq1	3.0919	1.27369e-06	-4.64537	8.77342e-07	947	547	1494
comp2274390_c0_seq1	1.46023	2.34277e-08	-1.66784	2.42933e-05	618	878	1496
comp1981288_c0_seq1	1.46771	7.04498e-10	-1.62423	6.14529e-05	474	1026	1500
comp2274588_c0_seq5	-1.56438	1.09696e-10	1.43388	8.56445e-05	404	1096	1500
comp2261886_c0_seq2	-2.59082	3.84856e-07	2.74214	4.58292e-06	816	689	1505
comp2269619_c0_seq1	-2.93056	4.82846e-07	3.26476	4.04318e-06	840	672	1512
comp2274474_c0_seq5	1.49243	2.66086e-07	-1.7093	7.31418e-06	784	728	1512
comp2274615_c2_seq13	-2.39703	1.51687e-07	2.44679	1.12004e-05	730	782	1512
comp2237365_c0_seq1	-3.51071	2.77583e-08	4.06041	2.57891e-05	630	886	1516
comp2274951_c0_seq5	1.97312	5.42639e-07	-2.25939	4.02348e-06	848	669	1517
comp2275569_c0_seq2	-3.09109	4.10558e-07	3.54591	4.8668e-06	823	695	1518
comp2261064_c0_seq1	-2.27928	3.3897e-07	2.31663	6.30382e-06	802	719	1521
comp2229846_c0_seq1	-3.57117	2.40667e-07	4.51097	8.6348e-06	773	750	1523
comp2264883_c0_seq3	1.40755	1.37806e-07	-1.61424	1.32012e-05	724	799	1523
comp2247421_c0_seq10	1.63011	5.29068e-07	-1.86158	4.34467e-06	843	684	1527
comp2278340_c0_seq7	2.32849	6.43791e-07	-2.75478	3.88619e-06	872	664	1536
comp2267553_c0_seq3	-2.66791	3.5832e-07	2.85287	7.68384e-06	805	731	1536
comp2267778_c0_seq5	-3.18554	6.55618e-08	3.64141	2.29123e-05	671	866	1537
comp2239524_c0_seq2	-2.71013	3.53663e-08	2.79988	2.86264e-05	642	897	1539
comp2273607_c0_seq2	2.58263	7.501e-07	-3.15811	3.65845e-06	886	654	1540
comp2222258_c0_seq1	-1.44968	3.66027e-14	1.31005	0.000232546	240	1304	1544
comp2234453_c0_seq2	2.61944	2.96353e-06	-3.28284	3.42186e-07	1053	492	1545
comp2225718_c0_seq1	2.76123	1.20231e-06	-3.66402	2.15775e-06	934	619	1553
comp2270901_c0_seq1	2.8763	9.85089e-07	-3.6467	3.10235e-06	916	637	1553
comp2263019_c0_seq3	1.33076	1.33056e-07	-1.54506	1.90091e-05	719	838	1557
comp2270534_c0_seq1	-2.0229	1.19571e-07	1.97301	2.06016e-05	713	852	1565
comp2250341_c0_seq1	1.609	8.57176e-08	-1.829	2.40912e-05	691	874	1565
comp2274190_c0_seq1	-2.17239	4.51098e-07	2.18171	7.63085e-06	836	730	1566
comp2275683_c0_seq3	-1.86674	1.65427e-07	1.79253	1.68516e-05	741	826	1567
comp1943186_c0_seq1	2.32875	8.71133e-07	-2.78173	4.07024e-06	895	674	1569
comp2243381_c1_seq2	-4.54785	1.5357e-09	6.14228	7.62846e-05	504	1068	1572
comp2259858_c0_seq2	-3.28683	2.48477e-07	3.85806	1.3161e-05	776	798	1574
comp2266806_c0_seq8	2.61396	2.08607e-06	-3.25939	1.41475e-06	1002	579	1581
gnl|Pdu_trscr_assembly_1|5866	1.82431	1.33056e-07	-2.10269	2.20751e-05	720	862	1582
comp2258733_c0_seq1	-3.51061	1.94324e-07	4.25618	1.73265e-05	757	829	1586
comp2216126_c0_seq1	1.60909	1.84664e-07	-1.83564	1.81054e-05	754	832	1586
comp2274048_c0_seq2	-2.13433	4.51098e-07	2.13399	8.67643e-06	835	752	1587
gnl|Pdu_trscr_assembly_1|17237	-1.68022	5.23282e-08	1.57978	3.60929e-05	661	929	1590
comp2241507_c0_seq1	2.81831	2.8647e-06	-3.82055	7.69415e-07	1048	543	1591
comp2267918_c0_seq2	-2.26198	3.85113e-07	2.30898	1.04162e-05	817	774	1591
comp2256950_c0_seq1	2.89492	1.79732e-06	-4.31717	2.22633e-06	980	621	1601
comp2248643_c1_seq1	-3.09255	4.79688e-07	3.53846	9.98352e-06	839	765	1604
comp2269865_c0_seq6	-1.70697	7.34357e-09	1.59879	6.72764e-05	558	1046	1604
comp2262932_c1_seq1	1.57869	1.5161e-07	-1.83512	2.42561e-05	729	877	1606
comp2257880_c0_seq2	-2.04596	1.05539e-07	1.98635	3.12424e-05	699	909	1608
comp2273721_c0_seq12	1.78609	9.45547e-07	-2.06726	5.18098e-06	907	702	1609
comp2251338_c0_seq8	2.10447	1.27597e-06	-2.56562	3.83279e-06	948	662	1610
comp2258113_c0_seq1	1.5187	2.04428e-07	-1.72734	1.99849e-05	763	849	1612
comp2262249_c0_seq1	1.61628	1.78628e-07	-1.84241	2.20751e-05	749	863	1612
comp2276258_c0_seq2	1.39994	1.2771e-07	-1.6017	2.92822e-05	716	900	1616
comp2267763_c1_seq7	1.98261	1.40245e-06	-2.28295	3.89407e-06	952	665	1617
comp2245798_c0_seq1	-3.41022	1.17532e-07	4.00613	3.11317e-05	710	907	1617
comp2261825_c0_seq1	-1.88102	2.25898e-08	1.80972	5.45207e-05	615	1002	1617
comp2277927_c4_seq1	2.24973	2.05146e-06	-2.7003	2.22897e-06	995	624	1619
comp2199259_c0_seq2	1.6891	8.55746e-08	-1.90549	3.6611e-05	688	933	1621
comp2262051_c0_seq1	2.65486	2.78181e-06	-3.40435	1.3923e-06	1045	578	1623
comp2114676_c0_seq2	-2.79886	1.05569e-07	2.97584	3.55382e-05	700	925	1625
comp2194038_c0_seq1	-4.58241	1.04063e-09	5.9074	0.000108581	485	1140	1625
comp2241111_c0_seq1	-2.36569	3.30332e-08	2.36616	4.90819e-05	640	991	1631
comp2277034_c1_seq4	-2.18626	3.04627e-07	2.18798	1.93312e-05	794	844	1638
comp2246670_c0_seq1	-2.35111	2.99129e-07	2.40723	1.94027e-05	792	847	1639
comp2277105_c0_seq7	-2.11133	6.18228e-07	2.10501	1.05455e-05	863	777	1640
comp2265404_c0_seq3	-2.88767	2.22842e-07	3.13373	2.37598e-05	769	871	1640
comp2235151_c0_seq1	2.54381	1.17096e-06	-3.24087	5.74619e-06	930	711	1641
comp2248527_c0_seq2	-2.09049	5.79269e-07	2.084	1.21017e-05	855	787	1642
comp2207922_c0_seq1	-2.74948	3.09746e-08	2.87248	5.55597e-05	635	1008	1643
comp2276721_c0_seq4	2.28132	1.93883e-06	-2.75663	3.72808e-06	987	657	1644
comp2269401_c0_seq1	-1.73623	5.10498e-09	1.61984	8.60432e-05	544	1101	1645
comp2279244_c0_seq1	1.40689	9.16857e-07	-1.61896	8.16611e-06	901	745	1646
comp2278201_c1_seq1	-2.33993	5.70025e-07	2.4089	1.27831e-05	851	795	1646
comp2253656_c0_seq3	1.98592	2.62112e-06	-2.29945	1.93302e-06	1040	608	1648
comp2274611_c0_seq1	-2.47745	6.62492e-07	2.60592	1.04402e-05	874	776	1650
comp2253327_c0_seq1	-2.23512	7.00966e-09	2.17245	8.56694e-05	555	1097	1652
comp2142794_c0_seq1	2.30031	3.63116e-06	-2.7847	1.34705e-06	1080	576	1656
comp2275229_c0_seq16	2.26793	3.48382e-06	-2.73021	1.52887e-06	1075	584	1659
comp1326591_c0_seq1	2.58859	1.22952e-06	-3.33087	6.87267e-06	939	724	1663
comp1194190_c0_seq1	1.50738	2.18648e-09	-1.65618	0.000112171	513	1150	1663
comp2261373_c0_seq1	1.39749	2.48526e-08	-1.60015	6.42775e-05	622	1042	1664
comp2267689_c0_seq6	2.1066	7.47919e-07	-2.51067	1.0958e-05	885	780	1665
comp2262438_c0_seq2	-1.9691	4.40563e-08	1.88855	5.60497e-05	654	1012	1666
comp2269277_c0_seq3	2.16318	4.56036e-06	-2.56629	9.81115e-07	1117	550	1667
comp2246432_c0_seq1	2.53226	1.81106e-06	-3.05108	4.60629e-06	981	690	1671
comp2271066_c0_seq4	1.68739	1.97806e-07	-1.96428	3.25978e-05	759	912	1671
comp1971890_c0_seq1	2.38351	1.63101e-06	-2.95718	5.22987e-06	967	705	1672
comp2269333_c0_seq9	1.8437	7.74603e-07	-2.11893	1.14805e-05	889	783	1672
comp2200386_c0_seq5	-2.10261	1.17767e-07	2.08111	4.34689e-05	711	966	1677
comp2262558_c0_seq2	-1.86519	3.09775e-09	1.76591	0.000110673	529	1149	1678
comp1901146_c0_seq1	-3.26656	6.44994e-08	3.63173	5.55597e-05	670	1009	1679
comp2237006_c0_seq2	3.17211	3.98825e-06	-5.1136	1.55027e-06	1096	586	1682
comp2263060_c0_seq1	-3.07299	1.64327e-07	3.4143	3.89796e-05	740	945	1685
gnl|Pdu_trscr_assembly_1|91767	1.49039	1.11177e-07	-1.69715	4.69284e-05	704	986	1690
comp2274562_c0_seq1	1.52409	7.45127e-07	-1.74303	1.48784e-05	884	813	1697
comp2268776_c0_seq3	1.64018	6.44879e-07	-1.88343	1.65314e-05	873	824	1697
comp2273387_c0_seq1	2.40607	4.29977e-06	-2.99344	1.61286e-06	1106	592	1698
comp2271348_c0_seq1	1.24826	2.48477e-07	-1.4447	3.49508e-05	777	924	1701
comp2271307_c0_seq1	-2.44641	7.34889e-07	2.53869	1.56052e-05	882	820	1702
comp2278288_c0_seq4	-2.86596	8.83263e-07	3.19932	1.42318e-05	897	806	1703
comp2240069_c0_seq1	-2.12684	9.28411e-07	2.14642	1.33547e-05	904	800	1704
comp2257799_c0_seq1	-2.46061	3.10509e-07	2.55628	3.1277e-05	795	910	1705
comp2277808_c1_seq1	2.36658	1.20978e-06	-2.80136	1.02029e-05	936	770	1706
comp2270921_c0_seq6	-2.8385	6.43791e-07	3.09825	1.85233e-05	871	835	1706
comp2279764_c0_seq1	1.41082	6.42502e-07	-1.60477	1.86379e-05	870	836	1706
comp2252595_c0_seq1	-4.40115	3.7258e-09	5.54868	0.000120527	538	1168	1706
comp2260132_c0_seq1	2.60733	2.16089e-06	-3.40542	4.93713e-06	1010	697	1707
comp2278488_c0_seq1	2.20161	4.27773e-06	-2.59479	1.94409e-06	1104	609	1713
comp2271093_c0_seq1	-1.71459	1.23355e-07	1.63013	5.50356e-05	715	1004	1719
comp2264585_c0_seq1	-2.16475	9.57758e-09	2.09077	0.000110611	573	1147	1720
comp2245338_c0_seq1	2.86949	1.54396e-06	-3.91845	9.24145e-06	961	760	1721
comp2253766_c0_seq10	-2.47912	6.27854e-07	2.59481	2.18451e-05	866	858	1724
comp2275636_c0_seq4	2.45064	3.91419e-06	-3.05294	3.0226e-06	1091	635	1726
comp2251242_c0_seq2	-3.27856	1.91395e-07	3.87916	4.41712e-05	756	970	1726
gnl|Pdu_trscr_assembly_1|10787	-2.02976	1.36689e-07	1.99907	5.54594e-05	721	1005	1726
comp2260578_c1_seq1	-3.22145	8.11593e-08	3.61456	6.42087e-05	685	1041	1726
comp2277104_c0_seq3	1.77201	5.02169e-06	-2.05412	1.88477e-06	1127	605	1732
comp2259227_c0_seq1	1.81461	3.72016e-06	-2.10556	3.49631e-06	1083	649	1732
comp2254617_c0_seq2	-1.90726	7.66916e-08	1.83978	7.01315e-05	678	1057	1735
comp2244623_c0_seq1	2.21269	1.47976e-06	-2.66607	1.10795e-05	957	781	1738
comp2275983_c0_seq1	-2.29138	1.44595e-06	2.3604	1.16705e-05	955	784	1739
comp2276910_c0_seq34	-1.89485	3.32005e-07	1.83011	3.7768e-05	801	939	1740
comp2275557_c0_seq2	-3.03789	5.54905e-07	3.5276	2.89443e-05	849	898	1747
comp2254374_c1_seq4	-2.5563	1.17174e-06	2.73142	1.53743e-05	932	818	1750
comp2273792_c0_seq1	-2.4917	1.6515e-06	2.66658	1.23806e-05	968	792	1760
comp2277331_c0_seq3	-2.10658	1.25535e-06	2.11941	1.52863e-05	945	817	1762
comp2269661_c1_seq3	1.11919	1.4639e-09	-1.2991	0.000189741	499	1263	1762
comp2274834_c1_seq1	-2.70435	8.48851e-08	2.80121	7.83591e-05	687	1076	1763
comp2274193_c0_seq5	-1.59926	1.58973e-08	1.48887	0.000120642	594	1169	1763
gnl|Pdu_trscr_assembly_1|7104	1.48545	1.55008e-07	-1.69669	6.28316e-05	734	1030	1764
comp1281272_c0_seq1	2.22354	3.91419e-06	-2.61155	4.09614e-06	1089	676	1765
comp2269929_c1_seq2	-1.72787	1.90069e-08	1.63746	0.000115557	606	1159	1765
comp2258124_c0_seq1	-4.10202	3.29984e-08	5.46115	0.000101706	639	1129	1768
comp2275894_c0_seq1	-1.72883	2.28128e-08	1.62934	0.000112809	616	1153	1769
comp2273269_c0_seq6	1.85397	4.3783e-07	-2.16485	3.77918e-05	830	940	1770
comp1193815_c0_seq1	-3.61791	1.62772e-07	4.45077	6.3e-05	738	1032	1770
comp2266388_c0_seq2	1.24919	1.99394e-08	-1.43691	0.00011939	609	1164	1773
comp2071630_c0_seq1	-3.36375	3.62901e-07	3.92549	4.4489e-05	806	972	1778
comp2271110_c0_seq3	1.40988	2.88131e-07	-1.65146	4.86004e-05	790	989	1779
comp2224449_c0_seq1	-2.42485	3.98477e-07	2.50377	4.12587e-05	821	959	1780
comp2207487_c0_seq1	1.50866	2.15224e-07	-1.75748	5.71885e-05	765	1015	1780
comp2267270_c0_seq1	-2.21471	1.68061e-07	2.20936	6.40294e-05	743	1037	1780
comp2252205_c0_seq1	-2.25465	1.1182e-06	2.31069	2.19214e-05	923	861	1784
comp2273432_c0_seq4	-2.43759	1.26362e-06	2.57219	1.90397e-05	946	839	1785
gnl|Pdu_trscr_assembly_1|13513	-1.72778	1.59072e-08	1.63208	0.000141371	595	1192	1787
comp2201594_c0_seq1	-2.39308	2.48765e-07	2.43185	5.55597e-05	778	1010	1788
comp2260101_c0_seq2	2.21793	3.00995e-06	-2.65086	7.87951e-06	1055	736	1791
comp2258854_c0_seq2	2.12239	1.44129e-06	-2.51381	1.92623e-05	954	841	1795
comp2258798_c0_seq1	-2.46097	3.73587e-07	2.56069	4.68547e-05	811	985	1796
comp2277538_c0_seq1	2.19328	5.84206e-07	-2.58874	3.77918e-05	856	941	1797
comp2272087_c2_seq11	1.98453	6.19134e-06	-2.33536	2.98343e-06	1164	634	1798
comp2250208_c0_seq1	2.73375	2.89276e-06	-3.62389	8.30961e-06	1050	748	1798
gnl|Pdu_trscr_assembly_1|10869	-1.82486	3.18102e-07	1.74645	5.36728e-05	797	1001	1798
comp2259525_c0_seq2	1.93802	1.0718e-06	-2.24292	2.45706e-05	918	881	1799
comp2254382_c0_seq1	2.53461	1.7804e-06	-3.23732	1.56052e-05	979	821	1800
comp2257264_c1_seq1	2.04825	4.2622e-06	-2.43105	4.93953e-06	1103	698	1801
comp2278219_c1_seq2	-1.97556	4.29378e-07	1.93971	4.4966e-05	828	973	1801
comp2232518_c0_seq1	-2.40322	9.69423e-07	2.48069	2.75062e-05	912	890	1802
comp2276626_c0_seq1	-2.08795	7.18642e-07	2.07862	3.4397e-05	880	922	1802
comp2261892_c0_seq2	2.49298	4.28098e-06	-3.09087	5.13301e-06	1105	700	1805
comp2263282_c0_seq2	-2.44601	1.24202e-06	2.56144	2.21565e-05	942	864	1806
comp2264138_c0_seq2	1.59328	5.73449e-07	-1.82797	4.11248e-05	852	957	1809
comp2273614_c0_seq1	-2.92637	9.28411e-07	3.29849	3.04189e-05	905	905	1810
comp2279736_c0_seq1	1.64634	2.90193e-06	-1.89739	9.2334e-06	1052	759	1811
comp2250470_c0_seq1	1.64525	2.0918e-06	-1.89617	1.46277e-05	1004	811	1815
comp2272742_c0_seq4	2.35539	4.05039e-06	-2.83637	6.28811e-06	1098	718	1816
comp2277462_c0_seq1	2.13334	2.8647e-06	-2.65436	1.01561e-05	1049	768	1817
comp2246287_c0_seq3	-2.13171	1.08187e-07	2.10856	9.5192e-05	701	1116	1817
comp2269790_c0_seq1	1.62277	6.18907e-07	-1.82945	4.11066e-05	864	954	1818
comp2259975_c0_seq2	-2.30791	5.36952e-07	2.3653	4.62759e-05	847	978	1825
comp2223620_c0_seq1	-3.07124	9.83908e-07	3.57638	3.13702e-05	915	911	1826
comp2235766_c0_seq1	2.9248	8.75146e-06	-4.64495	2.10101e-06	1215	615	1830
comp2263896_c0_seq3	-2.01233	1.15647e-06	2.01655	2.97603e-05	928	902	1830
comp2276838_c1_seq1	1.17828	4.01464e-08	-1.35786	0.000131392	648	1182	1830
gnl|Pdu_trscr_assembly_1|200732	2.33474	4.71596e-06	-2.7682	6.01663e-06	1122	716	1838
comp2268156_c1_seq2	-2.77988	7.04009e-07	3.0089	4.20886e-05	877	961	1838
comp2235330_c0_seq1	-2.98962	2.36572e-07	3.20368	7.72066e-05	772	1069	1841
comp2261512_c0_seq2	-2.04448	1.93211e-06	2.04049	2.11954e-05	986	857	1843
comp2276798_c2_seq4	-1.87268	3.66403e-07	1.78751	6.38281e-05	809	1035	1844
comp2253748_c0_seq2	-2.12203	7.90321e-08	2.07782	0.00011939	682	1165	1847
comp2265599_c0_seq1	-2.34654	1.5016e-06	2.42101	2.74129e-05	959	889	1848
comp2272495_c0_seq1	-1.65666	1.7399e-07	1.56072	8.61755e-05	747	1102	1849
comp2245998_c0_seq3	2.18145	1.5877e-06	-2.60073	2.71584e-05	964	887	1851
comp2272047_c0_seq1	1.84084	3.72486e-06	-2.16286	1.01561e-05	1084	769	1853
gnl|Pdu_trscr_assembly_1|5114	1.91501	3.08591e-06	-2.26996	1.30772e-05	1059	796	1855
comp2277231_c1_seq4	-1.89667	4.47046e-07	1.84063	5.87561e-05	834	1021	1855
comp2256287_c0_seq1	-2.54489	1.25369e-06	2.6778	3.26133e-05	943	913	1856
comp2276199_c1_seq1	-2.27002	1.11177e-07	2.29086	0.000113323	703	1155	1858
comp2244052_c0_seq1	-3.50264	2.37137e-06	5.75655	1.86695e-05	1022	837	1859
comp2277947_c0_seq1	-1.90726	5.31827e-07	1.84469	5.85035e-05	845	1020	1865
comp2261982_c0_seq2	1.85331	1.85537e-06	-2.14822	2.4981e-05	985	883	1868
comp2267475_c0_seq6	-1.74362	2.00807e-07	1.65799	8.90676e-05	761	1107	1868
comp2276970_c1_seq7	1.47654	1.10645e-06	-1.68307	3.95206e-05	921	948	1869
comp2249798_c1_seq1	-2.27885	3.62945e-07	2.31032	7.23392e-05	807	1063	1870
comp2276609_c0_seq2	1.39514	2.06621e-06	-1.60591	2.40912e-05	997	875	1872
comp2277656_c2_seq1	2.46664	8.68656e-06	-3.17849	3.81496e-06	1212	661	1873
comp2226744_c0_seq1	-3.24264	1.27832e-07	3.57423	0.000114376	717	1156	1873
comp2272497_c1_seq1	2.63325	5.89063e-06	-3.31252	6.30382e-06	1155	720	1875
comp2142514_c0_seq2	2.30905	5.68176e-06	-2.85923	7.79449e-06	1143	733	1876
comp2267412_c0_seq1	2.50362	2.72983e-06	-3.14676	1.82934e-05	1043	833	1876
comp2264063_c0_seq1	1.41119	2.0639e-06	-1.64148	2.55433e-05	996	884	1880
comp2263079_c1_seq1	-2.30844	1.70704e-07	2.35896	0.000106027	745	1135	1880
comp2264626_c0_seq3	-1.49707	3.55931e-10	1.35442	0.000399516	437	1443	1880
comp2257683_c0_seq2	-2.4972	1.16686e-06	2.63017	3.98594e-05	929	952	1881
comp2259602_c0_seq3	-1.91762	9.5679e-10	1.83855	0.000323063	482	1399	1881
comp2269738_c0_seq1	-1.87341	5.29068e-07	1.80126	6.40882e-05	844	1040	1884
comp2271554_c0_seq2	-2.53351	1.32202e-06	2.67887	3.69786e-05	950	936	1886
comp2274942_c1_seq1	1.08982	1.61173e-07	-1.26668	0.000112171	737	1151	1888
comp2262305_c0_seq1	1.46813	1.15647e-06	-1.67077	4.33001e-05	927	964	1891
comp2198075_c0_seq1	-2.37461	1.54218e-07	2.40313	0.00011678	732	1162	1894
comp2278511_c0_seq9	-1.96502	1.28405e-06	1.94241	3.9516e-05	949	947	1896
comp2229342_c0_seq1	-2.82661	3.65009e-07	3.02003	8.3124e-05	808	1089	1897
comp2273112_c0_seq5	2.26346	3.43709e-06	-2.73157	1.72675e-05	1073	827	1900
comp2276978_c1_seq1	2.25496	1.08077e-05	-2.74884	3.62647e-06	1251	653	1904
comp2253516_c0_seq4	1.75029	2.50922e-06	-2.01428	2.42933e-05	1028	879	1907
comp2240678_c0_seq1	-3.51285	4.42284e-07	4.24058	7.83591e-05	832	1077	1909
comp2271477_c1_seq2	2.0707	8.51875e-06	-2.45238	5.13301e-06	1209	701	1910
comp2271189_c0_seq4	-2.34489	6.78712e-07	2.41277	6.4044e-05	875	1038	1913
comp2238628_c0_seq1	-3.58829	1.39217e-07	4.22842	0.000133489	727	1186	1913
comp2276176_c0_seq4	-2.57835	3.36351e-06	2.77453	1.93177e-05	1071	843	1914
comp2263356_c0_seq1	-2.98003	9.71887e-07	3.36541	5.46353e-05	913	1003	1916
comp2251922_c0_seq3	2.69782	4.05039e-06	-3.38022	1.61451e-05	1097	823	1920
comp2277297_c0_seq3	-1.73453	7.78965e-08	1.64188	0.000175459	680	1241	1921
comp2261881_c0_seq2	1.37199	5.52364e-08	-1.53174	0.000186581	663	1258	1921
comp2195144_c0_seq1	-2.11338	1.11826e-07	2.08198	0.000162557	705	1217	1922
comp2268065_c0_seq1	-2.39772	6.42277e-07	2.48499	6.91815e-05	868	1056	1924
comp2240833_c0_seq1	2.30643	3.48382e-06	-2.82005	2.06016e-05	1074	853	1927
comp2244297_c0_seq1	-3.88802	2.22136e-07	4.96474	0.000117445	767	1163	1930
comp2275101_c0_seq4	-2.1849	2.18811e-06	2.20975	3.44383e-05	1011	923	1934
comp2276559_c0_seq10	-1.62249	1.59275e-07	1.50554	0.000146761	736	1198	1934
comp2267858_c0_seq2	-2.34254	2.64433e-06	2.43828	2.8505e-05	1042	894	1936
comp2280482_c0_seq1	2.19684	1.35732e-05	-2.66829	3.57947e-06	1288	651	1939
comp2266783_c1_seq1	-2.16684	4.79447e-07	2.17364	8.97721e-05	838	1110	1948
comp2254515_c0_seq1	-2.79946	2.3192e-06	3.10641	3.64777e-05	1017	932	1949
comp2248445_c0_seq1	1.77894	5.76827e-07	-2.03363	8.56694e-05	853	1098	1951
comp2272059_c1_seq1	-1.54077	4.25788e-09	1.42288	0.000351311	541	1411	1952
comp2246451_c0_seq1	2.87234	3.88401e-06	-3.90814	2.30388e-05	1087	867	1954
comp2265590_c1_seq4	2.15203	1.03598e-05	-2.64243	5.8504e-06	1241	714	1955
comp2260417_c1_seq1	2.9043	4.71411e-06	-4.32663	1.84749e-05	1121	834	1955
comp2272523_c0_seq2	1.48186	1.23447e-06	-1.73497	5.78325e-05	940	1017	1957
comp2140636_c0_seq1	1.39257	3.88182e-07	-1.62472	0.000109843	819	1143	1962
comp2271273_c0_seq2	1.9122	5.12208e-06	-2.24128	1.73265e-05	1133	830	1963
comp2205034_c0_seq1	2.88021	5.71379e-06	-3.8479	1.52213e-05	1148	816	1964
comp2269659_c0_seq1	-1.93361	1.67948e-06	1.92719	4.97724e-05	971	994	1965
comp2253859_c0_seq1	1.90483	1.60439e-06	-2.20993	5.34474e-05	966	1000	1966
comp2271913_c0_seq11	1.91693	1.4227e-05	-2.25739	4.14792e-06	1290	677	1967
comp2251833_c0_seq1	-2.33911	6.85359e-08	2.32399	0.000221496	674	1295	1969
comp2266336_c1_seq2	-2.173	7.18445e-07	2.21274	8.32123e-05	879	1091	1970
comp2270401_c0_seq2	1.46132	6.79266e-06	-1.69425	1.36229e-05	1174	801	1975
comp2272168_c0_seq4	1.74403	4.41571e-06	-2.00984	2.26152e-05	1111	865	1976
comp2252443_c0_seq2	-3.77399	9.45889e-08	4.48205	0.000208773	695	1283	1978
comp2274822_c1_seq1	-1.95552	2.08041e-06	1.91964	4.62759e-05	1000	979	1979
comp2259496_c0_seq1	2.15171	5.23627e-06	-2.68346	1.93817e-05	1135	846	1981
comp2278064_c1_seq6	-1.71306	1.56217e-08	1.60172	0.000311968	593	1389	1982
comp2254630_c0_seq2	-2.34976	2.64216e-06	2.46299	3.77918e-05	1041	942	1983
comp2274067_c2_seq2	-2.50456	3.01464e-06	2.66026	3.59725e-05	1056	928	1984
comp2275107_c0_seq4	2.04673	1.48039e-05	-2.41913	4.34467e-06	1300	685	1985
comp2258034_c0_seq4	-2.7883	2.55245e-06	3.12937	4.0069e-05	1034	953	1987
comp2258573_c0_seq1	-2.53437	3.00211e-07	2.60807	0.000144992	793	1195	1988
comp2276389_c0_seq2	1.45262	2.79577e-06	-1.67432	3.90517e-05	1047	946	1993
comp2265639_c0_seq3	2.1372	3.16098e-06	-2.51633	3.68454e-05	1062	935	1997
comp2265615_c0_seq3	-2.83435	4.06948e-06	3.21316	2.91614e-05	1099	899	1998
comp2265538_c0_seq7	2.47794	5.12039e-06	-3.1175	2.36535e-05	1132	870	2002
comp2234664_c1_seq2	1.49744	1.65791e-06	-1.71688	6.35675e-05	969	1033	2002
comp2250056_c0_seq1	1.82011	1.19826e-05	-2.1373	7.87379e-06	1269	735	2004
comp2227194_c1_seq1	2.46496	1.09488e-05	-3.21628	8.33744e-06	1255	749	2004
comp2261446_c0_seq1	1.78948	8.15325e-07	-2.05608	9.5179e-05	893	1115	2008
comp2256945_c0_seq3	-3.14296	4.14108e-07	3.50587	0.00013154	825	1183	2008
comp2275131_c0_seq6	-1.8284	1.22674e-06	1.77063	7.72386e-05	938	1071	2009
comp2278373_c0_seq1	1.9493	1.28844e-05	-2.29311	7.75325e-06	1278	732	2010
comp2216905_c0_seq1	1.71492	2.25006e-06	-2.04403	5.02725e-05	1015	995	2010
comp2215664_c1_seq1	-1.95064	4.03874e-08	1.87565	0.000295975	649	1367	2016
comp2270709_c0_seq3	-1.62996	2.74711e-07	1.52317	0.000168607	788	1231	2019
comp2277298_c0_seq4	-1.94105	2.49984e-06	1.90498	5.02725e-05	1027	996	2023
comp2237345_c0_seq1	1.96889	4.51044e-06	-2.32437	3.30199e-05	1115	914	2029
comp2267788_c0_seq5	-1.70877	7.10577e-07	1.62596	0.000112171	878	1152	2030
comp2277034_c0_seq10	-1.89844	1.84184e-06	1.85686	6.72764e-05	984	1047	2031
comp2256930_c1_seq1	2.05392	1.73048e-06	-2.42462	7.14998e-05	974	1061	2035
comp2200430_c0_seq3	1.5681	2.76204e-06	-1.81696	4.91418e-05	1044	992	2036
comp2263096_c0_seq1	-1.70008	8.62769e-07	1.61892	0.000110467	894	1145	2039
comp2278580_c0_seq11	1.23399	2.74711e-07	-1.40507	0.000177962	789	1250	2039
comp2265967_c0_seq1	2.19566	5.32703e-06	-2.64711	3.03737e-05	1136	904	2040
comp2277700_c0_seq9	1.02988	4.19816e-09	-1.19975	0.00050562	540	1503	2043
comp2245323_c1_seq1	-2.26359	3.23253e-06	2.33801	4.66951e-05	1063	984	2047
comp2277160_c2_seq1	-2.04142	2.08041e-06	2.06718	6.82162e-05	1001	1050	2051
comp2253037_c0_seq10	2.60092	1.44287e-05	-3.34534	9.29153e-06	1291	761	2052
comp2271179_c1_seq1	2.26464	1.28427e-05	-2.77963	1.06072e-05	1276	779	2055
comp2105772_c0_seq1	-2.2478	1.74674e-06	2.32142	7.94263e-05	977	1082	2059
comp2251051_c0_seq1	2.02446	2.55908e-06	-2.40405	6.13386e-05	1036	1025	2061
comp2258671_c0_seq2	-2.40285	3.94162e-06	2.55195	4.41712e-05	1095	971	2066
gnl|Pdu_trscr_assembly_1|20826	2.05087	4.48274e-06	-2.44101	4.11066e-05	1114	955	2069
comp1200167_c0_seq1	1.62975	5.02619e-06	-1.87845	3.95243e-05	1129	949	2078
comp2256174_c0_seq1	-2.43829	1.74639e-06	2.57147	8.62659e-05	976	1103	2079
comp2240696_c0_seq1	2.10651	3.32187e-06	-2.54492	5.60497e-05	1069	1013	2082
comp2267248_c1_seq1	1.84782	6.90056e-06	-2.19456	3.04224e-05	1177	906	2083
comp2260923_c0_seq1	1.85978	8.80318e-06	-2.15287	2.32772e-05	1216	868	2084
comp2278597_c0_seq3	1.8788	2.05435e-05	-2.2205	6.35758e-06	1365	721	2086
comp2266433_c1_seq1	2.97533	1.28656e-05	-4.27863	1.45414e-05	1277	809	2086
comp2217620_c0_seq2	-3.12893	3.25065e-06	3.95103	5.93376e-05	1065	1023	2088
comp2269534_c0_seq3	-1.93172	3.79171e-07	1.88505	0.000201793	813	1275	2088
comp2274272_c0_seq1	-2.38752	4.47912e-06	2.51172	4.56963e-05	1113	976	2089
comp1986706_c0_seq1	2.28718	8.16996e-06	-2.90388	2.8505e-05	1199	895	2094
comp1615018_c0_seq1	1.89401	1.87595e-05	-2.23348	8.86983e-06	1342	754	2096
comp2258543_c0_seq1	-1.82646	2.56968e-06	1.76622	7.14894e-05	1038	1060	2098
gnl|Pdu_trscr_assembly_1|15716	2.29332	2.12252e-06	-2.7041	8.50138e-05	1006	1095	2101
comp2277878_c2_seq6	1.26029	1.52781e-06	-1.47377	0.00010884	960	1141	2101
comp2264812_c0_seq2	2.70359	7.34931e-06	-3.87001	3.34942e-05	1186	917	2103
comp2262938_c0_seq1	-1.76027	2.69085e-07	1.6798	0.000246507	786	1318	2104
comp2265580_c1_seq5	1.8581	8.25148e-06	-2.2084	3.02615e-05	1203	903	2106
comp2271436_c0_seq10	3.00924	1.76163e-05	-4.50036	1.05635e-05	1330	778	2108
comp2277995_c0_seq1	1.55902	1.07267e-05	-1.7993	2.18451e-05	1250	859	2109
comp2243988_c0_seq1	1.80003	7.67552e-06	-2.11699	3.38006e-05	1192	918	2110
comp2258014_c0_seq1	1.38331	2.01819e-06	-1.58041	9.55226e-05	993	1117	2110
comp2277739_c0_seq12	-2.45564	7.14434e-06	2.64299	3.61991e-05	1181	930	2111
comp2271886_c0_seq1	2.47121	5.83374e-06	-3.04062	4.30505e-05	1153	962	2115
comp2265896_c0_seq2	2.50878	2.5449e-05	-3.25633	6.60634e-06	1397	722	2119
comp2262410_c0_seq1	1.82303	4.65831e-06	-2.10964	5.03453e-05	1120	999	2119
comp2267733_c0_seq1	1.84629	1.0942e-05	-2.13471	2.39128e-05	1254	872	2126
comp2257281_c0_seq1	1.97129	2.14015e-05	-2.33632	9.05588e-06	1369	758	2127
comp2273940_c0_seq7	-1.91351	1.25535e-06	1.86983	0.00013154	944	1184	2128
comp2263903_c0_seq1	-2.18164	2.15274e-06	2.23241	9.86807e-05	1008	1123	2131
comp2271818_c0_seq1	-2.26878	5.94883e-06	2.35769	4.60872e-05	1156	977	2133
comp2259353_c0_seq2	-4.04841	4.22147e-07	5.65658	0.000239347	826	1307	2133
comp2279404_c0_seq1	2.65073	1.86687e-05	-3.88321	1.27593e-05	1340	794	2134
comp2257509_c0_seq1	1.77853	4.55716e-06	-2.1275	5.80414e-05	1116	1018	2134
comp2265541_c0_seq1	-2.68064	2.20581e-06	2.94485	9.6316e-05	1014	1120	2134
comp2260998_c0_seq3	-2.35667	2.54805e-06	2.45122	8.71105e-05	1033	1104	2137
comp2268718_c0_seq1	2.63758	1.80008e-05	-3.56333	1.42783e-05	1335	807	2142
comp2271779_c0_seq1	2.10925	7.08589e-06	-2.63326	4.33749e-05	1179	965	2144
comp2276985_c1_seq1	1.671	1.02434e-05	-1.96514	3.11387e-05	1237	908	2145
comp2273758_c1_seq1	-2.64063	8.24155e-06	2.95993	3.89255e-05	1201	944	2145
comp2272875_c0_seq1	-1.77104	3.96496e-07	1.69768	0.000252681	820	1325	2145
comp2206896_c0_seq1	-3.41964	6.00687e-07	4.01719	0.000217811	859	1292	2151
comp2274279_c0_seq3	-1.39168	1.07484e-08	1.26261	0.000638362	578	1573	2151
comp2269260_c0_seq1	-2.30974	7.67295e-07	2.33023	0.00019087	887	1265	2152
comp2273570_c0_seq3	1.30701	1.52976e-07	-1.48586	0.000369666	731	1421	2152
comp2272502_c0_seq1	-2.16468	5.69332e-06	2.20069	5.54594e-05	1147	1006	2153
comp2270444_c1_seq4	1.48755	1.01832e-05	-1.7403	3.4139e-05	1236	921	2157
comp2276819_c0_seq1	1.44643	5.35488e-07	-1.65051	0.000242345	846	1311	2157
comp2268374_c0_seq2	2.59165	1.8816e-05	-3.41127	1.50812e-05	1344	814	2158
comp2252365_c0_seq1	-2.84303	3.92317e-06	3.21725	7.62448e-05	1094	1066	2160
comp2275893_c0_seq1	2.45564	2.46006e-05	-3.03699	1.01341e-05	1394	767	2161
comp2234777_c0_seq2	-3.26799	2.01516e-06	3.87369	0.00012116	992	1170	2162
comp2269116_c0_seq1	-1.88954	9.24556e-07	1.84665	0.000188431	903	1260	2163
comp2277737_c0_seq3	1.20251	1.7399e-07	-1.37575	0.000359766	748	1417	2165
comp2250036_c0_seq1	1.99792	3.03849e-05	-2.37929	7.97168e-06	1427	739	2166
comp2220544_c0_seq1	-2.32414	8.83308e-07	2.35629	0.000194031	898	1271	2169
comp2253589_c1_seq2	-1.41482	1.30435e-10	1.26487	0.00109048	409	1760	2169
comp2257292_c2_seq1	2.14228	7.90485e-06	-2.60423	4.50045e-05	1196	974	2170
comp2224794_c0_seq1	-2.12745	5.78738e-07	2.1098	0.000245728	854	1316	2170
comp2261716_c0_seq2	1.66351	1.78167e-05	-1.93785	1.92013e-05	1331	840	2171
comp2265991_c0_seq1	-2.28095	7.28483e-06	2.37061	4.8217e-05	1185	988	2173
comp2154653_c0_seq1	-2.95659	1.24202e-06	3.36056	0.000169476	941	1233	2174
comp2270286_c0_seq1	2.26293	1.33723e-05	-2.72372	2.79493e-05	1284	892	2176
comp2271994_c0_seq2	1.80014	5.69332e-06	-2.08811	6.29473e-05	1146	1031	2177
comp2276298_c0_seq2	1.45032	1.60009e-06	-1.65112	0.000160112	965	1212	2177
gnl|Pdu_trscr_assembly_1|90137	1.38416	1.20566e-06	-1.60839	0.000175607	935	1244	2179
comp2271231_c0_seq3	-2.06089	5.89063e-06	2.07307	6.20644e-05	1154	1027	2181
comp2262875_c0_seq2	1.91094	1.48836e-05	-2.30913	2.46212e-05	1303	882	2185
comp2256613_c0_seq1	2.12775	3.44728e-05	-2.56919	8.00543e-06	1448	741	2189
comp2240424_c0_seq2	-2.24849	9.16857e-07	2.32691	0.000214324	900	1289	2189
comp2267914_c1_seq2	-2.26812	7.68299e-06	2.35267	5.02725e-05	1193	997	2190
comp2252587_c0_seq2	-2.60769	8.72547e-07	2.73285	0.000219883	896	1294	2190
comp2259397_c0_seq12	-2.4365	9.54252e-07	2.61699	0.00021303	908	1286	2194
comp2276867_c0_seq11	-2.01394	7.16922e-06	2.02778	5.74724e-05	1182	1016	2198
comp2138099_c0_seq1	2.31552	4.17025e-05	-2.95337	5.34889e-06	1493	708	2201
comp2264743_c0_seq3	1.39698	1.95541e-05	-1.62709	1.99849e-05	1355	850	2205
comp2259529_c0_seq1	1.80523	3.68826e-05	-2.13655	8.00543e-06	1464	742	2206
comp2254294_c0_seq1	-2.27089	5.69332e-06	2.34094	7.29896e-05	1144	1064	2208
comp2234451_c0_seq4	-3.04716	6.08425e-06	3.70015	6.79939e-05	1160	1049	2209
comp2273523_c0_seq3	-2.30263	1.04488e-05	2.4239	4.36491e-05	1243	968	2211
comp2267288_c1_seq6	-2.34306	2.37361e-06	2.42736	0.000136681	1023	1188	2211
comp2270994_c0_seq16	-1.7513	2.33758e-06	1.68384	0.000145039	1019	1196	2215
comp1975994_c0_seq1	-1.78153	3.08591e-06	1.71679	0.000115376	1058	1158	2216
comp2242540_c0_seq1	2.63257	1.33141e-05	-3.53608	3.6611e-05	1283	934	2217
comp2142776_c0_seq1	2.38173	1.02783e-05	-2.82954	4.62759e-05	1238	980	2218
comp2265919_c1_seq23	2.0104	4.5114e-05	-2.40766	5.77971e-06	1508	712	2220
comp2276143_c0_seq2	2.74072	1.79777e-05	-3.61516	2.72792e-05	1334	888	2222
comp2276040_c1_seq5	-1.67302	6.06291e-07	1.57236	0.000293784	860	1362	2222
comp2257348_c0_seq3	2.96725	1.96407e-05	-5.36062	2.36078e-05	1356	869	2225
comp2248164_c0_seq1	-1.83353	2.31733e-07	1.76349	0.000413559	770	1456	2226
comp2263395_c0_seq1	-1.779	6.16207e-09	1.64369	0.000840898	551	1678	2229
comp1665789_c0_seq1	2.87701	4.93506e-05	-5.45375	4.62308e-06	1541	691	2232
comp2267093_c0_seq3	2.06221	8.63017e-06	-2.55686	5.88851e-05	1210	1022	2232
comp2277818_c0_seq4	-2.03786	5.81333e-06	2.04721	8.14463e-05	1152	1084	2236
comp2258702_c0_seq6	2.3566	7.52609e-06	-2.91222	6.83923e-05	1189	1051	2240
comp2277656_c1_seq1	2.40273	3.51517e-05	-3.0639	1.22269e-05	1451	790	2241
gnl|Pdu_trscr_assembly_1|7485	-1.65627	1.15988e-07	1.54912	0.000548061	708	1535	2243
comp2254976_c0_seq2	-2.92394	3.43285e-06	3.41552	0.000126276	1072	1176	2248
comp2263643_c1_seq3	-2.31745	9.03002e-07	2.38167	0.000277763	899	1349	2248
comp2273966_c0_seq7	1.34945	1.70274e-06	-1.56316	0.000210457	973	1285	2258
comp2244199_c0_seq1	1.60578	8.99856e-06	-1.83854	6.51732e-05	1220	1043	2263
comp2273892_c2_seq3	-2.01329	8.24155e-06	2.01505	7.19859e-05	1202	1062	2264
comp2272961_c0_seq1	-1.75023	7.68236e-07	1.66537	0.000305674	888	1381	2269
comp1934156_c0_seq1	1.59779	2.02464e-06	-1.83002	0.000202444	994	1276	2270
comp2275312_c0_seq8	2.51845	4.03472e-05	-3.26118	1.21701e-05	1484	789	2273
comp2245811_c0_seq1	1.63432	2.27131e-05	-1.89657	2.84443e-05	1381	893	2274
comp2268946_c0_seq1	2.29476	1.6012e-05	-2.80546	4.34995e-05	1309	967	2276
comp2240131_c0_seq3	-2.07917	6.42502e-07	2.06432	0.000339171	869	1408	2277
comp2277416_c0_seq3	2.33066	4.66931e-05	-2.90139	9.32276e-06	1519	762	2281
comp2277084_c2_seq1	2.40544	3.14817e-05	-3.02454	1.96385e-05	1433	848	2281
comp2229746_c0_seq2	1.5377	3.28985e-06	-1.77065	0.000164355	1068	1218	2286
comp2276790_c0_seq3	2.06564	4.42974e-05	-2.50529	1.20464e-05	1503	786	2289
comp2270447_c0_seq2	-3.45782	1.3357e-06	4.31221	0.000264246	951	1340	2291
comp2246807_c0_seq1	-2.29488	2.53823e-06	2.39171	0.000189096	1031	1261	2292
comp2263543_c0_seq5	-2.24294	5.71379e-06	2.31148	0.000110226	1149	1144	2293
gnl|Pdu_trscr_assembly_1|22197	1.50953	5.18235e-06	-1.74029	0.000121471	1134	1171	2305
comp2256252_c0_seq1	1.34403	2.45414e-06	-1.54998	0.000206968	1025	1281	2306
comp2213012_c1_seq1	-3.29146	2.10072e-06	3.91948	0.000227852	1005	1301	2306
comp2138260_c0_seq2	2.58931	1.60676e-05	-3.56932	5.02725e-05	1310	998	2308
comp2268797_c0_seq2	2.5185	3.56848e-05	-3.29332	2.07482e-05	1455	855	2310
comp2234049_c0_seq2	1.87531	9.72911e-06	-2.24105	7.90693e-05	1232	1081	2313
comp2273484_c0_seq3	1.42688	7.26511e-06	-1.65319	0.000105575	1183	1134	2317
comp2260463_c0_seq3	2.16244	2.72573e-05	-2.76329	3.31762e-05	1404	915	2319
comp2270954_c0_seq2	1.82858	1.9288e-05	-2.13173	4.36491e-05	1350	969	2319
comp2273438_c0_seq5	-1.85586	7.43312e-06	1.81349	0.000103894	1188	1131	2319
comp2138942_c0_seq1	1.85003	1.72593e-05	-2.18022	4.94443e-05	1328	993	2321
comp2253699_c0_seq2	-1.66669	6.94981e-07	1.58635	0.000401607	876	1445	2321
comp2277360_c0_seq2	1.25472	4.78994e-06	-1.45031	0.00015182	1124	1201	2325
comp2274336_c0_seq18	-2.2292	2.49796e-06	2.28167	0.000226586	1026	1299	2325
comp2251129_c0_seq1	-2.0564	6.40384e-06	2.08613	0.000116399	1168	1161	2329
comp2260027_c0_seq1	-2.13516	7.28483e-06	2.16712	0.000110467	1184	1146	2330
comp2267190_c1_seq5	2.17643	2.45705e-05	-2.65691	3.8651e-05	1392	943	2335
comp2280178_c0_seq1	2.09167	5.65786e-05	-2.55916	1.03807e-05	1565	771	2336
comp2271921_c1_seq4	-2.78943	5.50604e-06	3.2023	0.00014926	1137	1200	2337
comp2271959_c0_seq4	-1.94753	2.30163e-06	1.91892	0.000247668	1016	1321	2337
comp2262932_c0_seq1	1.88723	1.93329e-05	-2.27692	4.78216e-05	1352	987	2339
comp2249511_c0_seq1	-2.12783	5.59789e-07	2.1023	0.000473998	850	1489	2339
comp2271369_c0_seq1	1.24235	2.55674e-06	-1.43462	0.000235675	1035	1305	2340
comp2263951_c0_seq2	1.69317	6.74105e-06	-1.963	0.000123864	1172	1173	2345
gnl|Pdu_trscr_assembly_1|12794	1.30384	4.58835e-06	-1.50512	0.000167528	1118	1228	2346
comp2261571_c0_seq1	-2.2344	1.97972e-06	2.28871	0.000281266	990	1358	2348
comp1879972_c0_seq1	-2.10292	4.97996e-06	2.14314	0.000164831	1126	1223	2349
comp2272472_c0_seq5	-1.69761	1.10645e-06	1.61462	0.000388915	920	1431	2351
comp2272127_c0_seq2	-1.50442	7.94335e-08	1.40039	0.000828371	683	1672	2355
comp2256628_c0_seq2	-1.95868	1.70704e-07	1.90368	0.000701423	744	1612	2356
comp2278343_c2_seq2	-1.77476	3.91961e-06	1.71398	0.000191603	1093	1266	2359
comp2237456_c0_seq1	1.80632	6.331e-06	-2.08898	0.000142285	1167	1193	2360
comp2255158_c0_seq2	2.57925	1.90118e-05	-3.30512	5.64973e-05	1347	1014	2361
comp2267535_c0_seq2	-1.56451	1.38411e-08	1.45555	0.00111073	588	1774	2362
comp2253126_c0_seq1	-2.20606	9.19305e-06	2.29639	0.000108338	1226	1138	2364
comp2254208_c0_seq1	1.59023	7.56852e-06	-1.86202	0.000124343	1190	1174	2364
comp2277062_c0_seq6	-2.15135	2.15363e-06	2.16609	0.000280382	1009	1355	2364
comp2227117_c0_seq2	1.06217	9.65873e-07	-1.26242	0.000412462	911	1454	2365
comp2260663_c0_seq1	-2.45258	5.78022e-06	2.60447	0.000162218	1151	1216	2367
comp2277665_c0_seq3	-1.71289	3.26698e-06	1.63167	0.000231948	1067	1302	2369
comp2254345_c0_seq1	-1.91437	2.56166e-06	1.87222	0.000260504	1037	1334	2371
comp2263558_c3_seq9	-1.99778	1.16868e-05	2.01261	8.93115e-05	1266	1108	2374
comp2272111_c1_seq16	-1.74794	4.11264e-06	1.68555	0.000204201	1100	1277	2377
comp2266705_c0_seq2	-2.47026	6.05055e-06	2.65084	0.000164396	1159	1219	2378
comp2260877_c0_seq1	-3.00142	3.25105e-06	3.48844	0.000243323	1066	1313	2379
comp2264734_c0_seq1	1.737	5.75977e-06	-2.03465	0.000168311	1150	1230	2380
comp2274272_c1_seq1	-2.45117	1.20355e-05	2.65295	8.97721e-05	1271	1111	2382
comp2266867_c0_seq2	1.39884	3.56732e-06	-1.61596	0.000238737	1078	1306	2384
comp2267074_c0_seq1	1.85139	1.70185e-05	-2.16261	7.72066e-05	1322	1070	2392
comp2274464_c1_seq2	2.1922	2.87188e-05	-2.68214	4.62759e-05	1412	981	2393
comp2251286_c0_seq6	-2.34467	9.2224e-06	2.47945	0.00011939	1227	1166	2393
comp2275941_c0_seq9	-1.59134	1.21289e-06	1.49891	0.000413559	937	1457	2394
comp2242282_c0_seq1	1.3561	6.08425e-06	-1.5696	0.000170216	1161	1234	2395
comp2261136_c0_seq5	2.86945	3.78574e-05	-5.23418	3.628e-05	1468	931	2399
gnl|Pdu_trscr_assembly_1|7327	1.15663	3.13189e-06	-1.36321	0.000263678	1061	1338	2399
comp2257627_c0_seq2	-1.6823	2.89988e-07	1.60041	0.000695166	791	1609	2400
comp2266631_c0_seq1	-1.7274	5.69332e-06	1.66518	0.000182947	1145	1256	2401
comp2260302_c0_seq2	2.10795	4.77726e-05	-2.62252	2.40912e-05	1526	876	2402
comp2224883_c0_seq1	-2.25373	9.02463e-06	2.3353	0.000128475	1223	1180	2403
comp2270326_c0_seq1	-1.59402	1.40712e-06	1.50892	0.000411072	953	1451	2404
comp2268950_c0_seq1	2.05044	1.62067e-05	-2.57068	8.32252e-05	1313	1092	2405
comp2257477_c0_seq1	1.37202	1.47976e-06	-1.60953	0.00040758	958	1447	2405
comp2278922_c0_seq1	-1.84793	2.35182e-06	1.79764	0.000311811	1020	1386	2406
comp2269506_c0_seq28	-1.78134	8.8634e-06	1.73642	0.000139412	1217	1190	2407
comp2140981_c0_seq1	2.06873	2.75608e-05	-2.46782	5.54594e-05	1405	1007	2412
comp2271574_c0_seq2	-2.02662	2.19901e-06	1.99921	0.00032346	1013	1400	2413
comp2142739_c0_seq1	-2.01524	3.24357e-06	2.01736	0.000278555	1064	1352	2416
gnl|Pdu_trscr_assembly_1|9255	2.15768	1.46286e-05	-2.55568	9.98885e-05	1293	1125	2418
comp2277723_c0_seq7	2.19063	3.58594e-05	-2.67429	4.16479e-05	1459	960	2419
comp2269365_c0_seq1	-1.57194	7.36532e-07	1.46371	0.000552791	883	1537	2420
comp2253849_c0_seq1	-3.48407	1.81498e-06	4.16197	0.000396815	982	1439	2421
comp2275684_c1_seq2	1.55088	1.88034e-05	-1.8051	7.85109e-05	1343	1080	2423
comp2248802_c1_seq2	-1.74454	1.00802e-06	1.66919	0.000517055	917	1510	2427
comp2252040_c0_seq1	2.15643	1.09949e-05	-2.60519	0.000125137	1258	1175	2433
comp2273755_c0_seq2	-2.27346	1.70185e-05	2.4042	9.35443e-05	1323	1114	2437
comp2209542_c0_seq2	-2.14051	7.36217e-06	2.1495	0.000182363	1187	1253	2440
comp2266660_c0_seq2	-2.85601	3.8014e-06	3.22086	0.000279033	1086	1354	2440
comp2270975_c1_seq8	2.11574	4.44187e-05	-2.52251	3.71783e-05	1504	938	2442
comp2271755_c0_seq2	-2.58459	2.05267e-05	2.88687	7.83591e-05	1364	1078	2442
comp2264496_c0_seq2	-2.68646	2.44006e-06	2.8647	0.00037461	1024	1424	2448
comp2252019_c0_seq1	1.75121	1.62685e-05	-2.06072	0.000107875	1314	1137	2451
comp2239961_c0_seq1	1.52637	5.56071e-06	-1.74433	0.000243323	1140	1314	2454
comp2267783_c2_seq1	-1.98468	8.40731e-06	1.974	0.000177484	1207	1248	2455
gnl|Pdu_trscr_assembly_1|10967	-1.80664	2.51269e-06	1.75279	0.000384633	1029	1426	2455
comp2264779_c0_seq1	-1.61976	3.35092e-06	1.52698	0.000311914	1070	1387	2457
comp2250374_c0_seq1	-2.53929	2.61056e-06	2.7577	0.000377971	1039	1425	2464
comp2265181_c0_seq1	1.6812	4.17338e-05	-1.9624	4.54349e-05	1494	975	2469
comp2266783_c2_seq1	-1.94238	3.87254e-07	1.85934	0.000790601	818	1653	2471
comp2193984_c0_seq1	-2.55282	5.62032e-06	2.72691	0.000259684	1141	1332	2473
comp2277231_c0_seq2	-2.02619	2.14543e-06	2.00427	0.000441853	1007	1470	2477
comp2267522_c0_seq1	-1.81923	6.84838e-06	1.77909	0.000231948	1175	1303	2478
comp2261186_c1_seq4	1.62142	1.1928e-05	-1.91823	0.000160653	1267	1213	2480
comp2278048_c1_seq1	-2.11974	9.71135e-06	2.18994	0.000177907	1231	1249	2480
comp2268336_c0_seq2	1.67436	5.21039e-05	-1.96157	3.56464e-05	1554	927	2481
comp2256304_c0_seq1	2.29094	2.15872e-05	-2.86923	8.95842e-05	1372	1109	2481
comp2277602_c1_seq2	-1.87824	1.4768e-05	1.87208	0.000136251	1295	1187	2482
comp2249204_c0_seq1	1.92797	2.3588e-05	-2.28181	8.56694e-05	1386	1099	2485
comp2275258_c0_seq6	1.41925	4.91298e-05	-1.64609	3.96278e-05	1537	950	2487
comp2206043_c0_seq1	2.95596	3.31703e-05	-4.74723	6.75519e-05	1439	1048	2487
comp2268433_c0_seq1	-2.07197	1.00226e-05	2.11594	0.000182905	1235	1254	2489
comp2276597_c0_seq2	-1.45257	1.94491e-06	1.33966	0.000515563	988	1508	2496
comp2265205_c2_seq7	2.44169	4.61359e-05	-3.17509	4.62759e-05	1516	982	2498
comp2268090_c0_seq2	-1.66623	1.82288e-07	1.5911	0.00105457	751	1747	2498
comp2254594_c0_seq1	1.77744	1.79205e-05	-2.12085	0.00011939	1332	1167	2499
comp2263011_c0_seq1	-2.07571	2.15176e-05	2.15309	0.000103601	1371	1130	2501
comp2256031_c0_seq1	2.7486	0.000113307	-5.65106	8.6348e-06	1751	751	2502
comp2261591_c0_seq1	-2.42541	4.62649e-06	2.57455	0.000311658	1119	1385	2504
comp2254586_c0_seq1	1.93596	3.48943e-05	-2.27513	6.88327e-05	1450	1055	2505
comp2276908_c0_seq5	-1.60803	5.65323e-06	1.52717	0.000294095	1142	1363	2505
comp2252416_c0_seq1	-1.83935	1.88646e-07	1.75277	0.00106908	755	1750	2505
comp2272214_c0_seq3	1.41146	1.70586e-05	-1.64362	0.000130564	1325	1181	2506
comp2265773_c0_seq2	-1.80031	2.07636e-06	1.74454	0.000518414	998	1512	2510
comp2234125_c0_seq2	2.96169	7.77289e-05	-7.96081	2.57417e-05	1628	885	2513
comp2261692_c0_seq2	-2.08636	1.50048e-05	2.13099	0.000156814	1305	1208	2513
comp2273174_c1_seq4	2.40488	7.38735e-05	-3.30776	2.8505e-05	1618	896	2514
gnl|Pdu_trscr_assembly_1|1345	-2.0723	2.4011e-05	2.14106	9.98885e-05	1389	1126	2515
comp2267437_c1_seq1	1.57042	3.60127e-05	-1.83021	7.02212e-05	1460	1058	2518
comp2245391_c0_seq1	1.8846	6.79215e-05	-2.24576	3.33305e-05	1603	916	2519
comp2257556_c0_seq4	2.02089	3.68622e-05	-2.43589	7.08954e-05	1461	1059	2520
comp2264460_c0_seq3	2.29732	3.42975e-05	-2.96301	7.83591e-05	1447	1079	2526
comp2265493_c0_seq1	1.12365	1.06345e-05	-1.31495	0.000208329	1248	1282	2530
comp2260530_c0_seq1	-1.56453	1.66145e-07	1.42718	0.00118071	742	1790	2532
comp2273099_c0_seq3	-1.96847	2.02575e-05	1.99322	0.000126276	1359	1177	2536
comp2277563_c0_seq3	0.979379	7.87239e-07	-1.15299	0.000788208	890	1651	2541
comp2252811_c0_seq1	-1.69448	2.42137e-07	1.59458	0.00110729	774	1770	2544
comp2263577_c0_seq1	1.4211	1.86538e-05	-1.65379	0.000153778	1338	1207	2545
comp2255715_c0_seq2	-2.53762	1.00163e-05	2.74216	0.000242345	1234	1312	2546
comp2269271_c0_seq4	-1.77414	3.91419e-06	1.71623	0.000436287	1090	1465	2555
comp2141175_c0_seq1	1.63391	3.51976e-05	-1.93892	8.71105e-05	1452	1105	2557
comp2278099_c1_seq2	1.1871	1.24729e-05	-1.37858	0.000216559	1274	1290	2564
comp2263359_c0_seq1	1.83905	6.12408e-06	-2.10513	0.000324924	1162	1402	2564
comp2278422_c0_seq1	-2.35067	2.44506e-05	2.49269	0.0001284	1391	1179	2570
comp2263879_c0_seq1	2.25422	3.26649e-05	-2.91739	0.000105238	1438	1133	2571
comp2255197_c0_seq1	2.67692	1.46992e-05	-3.4697	0.000214256	1294	1288	2582
comp2256160_c0_seq1	-2.19114	4.20534e-06	2.25497	0.000460901	1102	1480	2582
comp2276278_c0_seq2	1.14356	3.64623e-06	-1.33757	0.000498043	1082	1500	2582
comp2274969_c0_seq7	-1.49307	6.18907e-07	1.37768	0.000954147	865	1717	2582
comp2241874_c0_seq1	-2.1594	1.88739e-05	2.24255	0.00017386	1346	1237	2583
comp2272458_c0_seq6	2.59284	5.42703e-05	-3.53156	6.0755e-05	1560	1024	2584
comp2264469_c0_seq6	2.49923	8.62046e-05	-3.58943	3.38006e-05	1668	919	2587
comp2269767_c0_seq1	1.65491	3.03849e-05	-1.91564	0.00011573	1428	1160	2588
gnl|Pdu_trscr_assembly_1|8306	1.30867	3.64079e-06	-1.50051	0.000514547	1081	1507	2588
comp2279235_c0_seq1	1.85823	0.000118278	-2.23752	1.79785e-05	1760	831	2591
comp2275664_c0_seq4	-1.53535	2.36666e-06	1.42971	0.000634535	1021	1570	2591
comp2264599_c0_seq1	-1.61643	2.78181e-06	1.51473	0.000591377	1046	1550	2596
comp2256808_c0_seq1	1.39794	2.16014e-05	-1.64316	0.000165357	1373	1225	2598
r-opsin1	-3.01234	1.08568e-05	3.69612	0.000273365	1253	1346	2599
comp2246999_c0_seq1	-1.52811	3.5333e-06	1.42133	0.00052955	1077	1522	2599
comp2239613_c0_seq2	2.32573	7.23143e-05	-2.93399	4.90376e-05	1613	990	2603
comp1425511_c0_seq1	-1.76519	2.90097e-06	1.70816	0.000598983	1051	1554	2605
comp2246367_c0_seq1	1.78919	7.58123e-06	-2.08322	0.000357297	1191	1415	2606
comp2251408_c0_seq1	1.36412	4.77678e-06	-1.61722	0.000467627	1123	1485	2608
comp2265240_c0_seq3	1.97994	5.37297e-05	-2.41874	6.83931e-05	1556	1053	2609
comp2233700_c0_seq1	1.96543	2.89879e-05	-2.352	0.000151826	1416	1202	2618
comp2226307_c0_seq1	2.0338	2.66677e-05	-2.52145	0.000161861	1403	1215	2618
comp2213506_c0_seq1	1.79022	2.91723e-05	-2.07774	0.00015231	1419	1203	2622
comp2276171_c4_seq1	1.61272	4.7718e-05	-1.88648	8.56896e-05	1525	1100	2625
comp2240770_c0_seq3	2.74526	4.49705e-05	-3.9179	9.76198e-05	1506	1121	2627
comp2274759_c0_seq1	2.08369	9.72911e-06	-2.43714	0.000318361	1233	1396	2629
comp2264505_c0_seq2	2.21922	4.95973e-05	-2.79228	8.3124e-05	1542	1090	2632
comp2269758_c0_seq1	1.62052	4.11631e-05	-1.89536	0.000109252	1490	1142	2632
comp2256318_c0_seq1	2.31497	7.31598e-05	-2.98828	5.83047e-05	1616	1019	2635
comp2251957_c0_seq1	-2.35037	1.03598e-05	2.47232	0.000322452	1240	1398	2638
comp2266986_c0_seq3	2.80455	4.81675e-05	-3.81508	8.99743e-05	1528	1112	2640
comp2274537_c0_seq28	-2.27883	2.20001e-05	2.37838	0.000193325	1374	1269	2643
comp1970723_c0_seq1	1.19218	1.197e-05	-1.38806	0.000304379	1268	1377	2645
comp2267814_c0_seq7	-1.77345	4.35857e-06	1.72657	0.000557391	1108	1538	2646
comp2264313_c1_seq14	2.49153	3.74098e-05	-3.43391	0.000133258	1465	1185	2650
comp2278485_c0_seq1	1.28655	1.31294e-05	-1.50248	0.000297796	1280	1370	2650
comp2273870_c0_seq3	1.44544	1.38524e-05	-1.66463	0.000298521	1289	1372	2661
comp2273340_c1_seq1	1.36468	3.79034e-05	-1.61721	0.000142987	1469	1194	2663
comp2278199_c2_seq1	-1.64895	1.6452e-05	1.58569	0.000273554	1315	1348	2663
comp2276621_c1_seq7	-2.42196	9.71135e-06	2.54293	0.000391751	1230	1433	2663
comp2266781_c0_seq2	2.36116	0.000107538	-3.06742	3.69786e-05	1727	937	2664
comp2266758_c1_seq1	1.85385	4.91819e-05	-2.19253	0.000104326	1538	1132	2670
comp2257649_c0_seq1	2.49615	7.63688e-05	-3.17794	6.6437e-05	1626	1045	2671
comp2267916_c0_seq1	-1.77861	3.00553e-06	1.70433	0.000705775	1054	1617	2671
comp2140537_c0_seq1	-2.2401	1.92988e-05	2.32975	0.000250117	1351	1323	2674
comp2263428_c0_seq1	1.96743	1.48039e-05	-2.32064	0.000305623	1299	1380	2679
comp2270623_c2_seq1	-1.70252	1.04062e-05	1.63788	0.000395557	1242	1437	2679
comp2275031_c0_seq1	2.6894	6.96441e-05	-3.8755	7.72386e-05	1608	1072	2680
comp2263728_c0_seq1	-3.01235	2.04814e-05	3.79098	0.00024673	1361	1319	2680
comp2276088_c1_seq1	-2.14698	7.78475e-06	2.19926	0.00048028	1194	1492	2686
comp2272909_c0_seq4	2.31791	7.5149e-05	-2.95144	7.62448e-05	1622	1067	2689
comp2275291_c1_seq1	1.82773	6.27943e-05	-2.15354	8.71105e-05	1584	1106	2690
comp2139868_c0_seq1	1.21123	1.17174e-06	-1.3923	0.00108839	931	1759	2690
comp2264985_c0_seq2	1.98484	4.06722e-05	-2.36568	0.00015347	1487	1205	2692
comp2279013_c0_seq1	1.75611	8.27128e-05	-2.08599	6.38281e-05	1658	1036	2694
comp2241506_c0_seq1	1.57549	2.24641e-05	-1.82122	0.000245728	1377	1317	2694
comp2237339_c0_seq1	-2.41027	3.62083e-06	2.54023	0.000705232	1079	1615	2694
comp2250963_c0_seq1	-2.4211	8.05627e-06	2.50867	0.00050241	1197	1502	2699
comp2138556_c0_seq1	-3.09013	5.99596e-06	3.67022	0.000575506	1158	1544	2702
comp2264479_c0_seq6	-2.02111	4.3766e-06	2.01304	0.000685669	1110	1598	2708
comp2239542_c0_seq1	2.74743	4.83734e-05	-4.24133	0.000127271	1531	1178	2709
comp2277301_c0_seq8	-1.42344	2.52369e-06	1.30972	0.000840898	1030	1679	2709
comp2235819_c0_seq2	-1.41813	1.65791e-06	1.30497	0.00103448	970	1739	2709
comp2261530_c0_seq2	-1.79633	6.09185e-07	1.69691	0.00133857	862	1848	2710
comp2273024_c0_seq1	2.45244	0.000171307	-3.68404	2.05996e-05	1860	851	2711
comp2268667_c0_seq1	-1.50595	3.27163e-07	1.39074	0.00152426	800	1911	2711
comp2268894_c0_seq4	2.52483	7.77289e-05	-3.26523	8.19238e-05	1630	1085	2715
comp2266367_c0_seq1	2.46008	8.17341e-05	-3.78349	7.72386e-05	1649	1073	2722
comp2249497_c0_seq2	-1.91608	3.03849e-05	1.9233	0.000223527	1426	1297	2723
comp2266000_c0_seq1	-1.86354	1.69729e-05	1.83647	0.000325878	1321	1403	2724
comp2270588_c0_seq2	-1.46654	2.54012e-06	1.35052	0.000857351	1032	1693	2725
comp2239040_c0_seq1	1.67277	3.58218e-05	-2.01113	0.000193621	1457	1270	2727
comp2257923_c0_seq2	1.30493	3.40728e-05	-1.54346	0.000210005	1443	1284	2727
comp2248859_c2_seq1	2.39531	6.3192e-05	-3.13107	0.000108484	1589	1139	2728
comp2278398_c1_seq3	2.29561	7.93882e-05	-3.0672	8.2869e-05	1642	1088	2730
comp2274615_c1_seq2	-2.20224	1.05577e-05	2.27713	0.000472588	1246	1487	2733
comp2265744_c0_seq2	-2.19779	3.76188e-05	2.32147	0.000191603	1467	1267	2734
comp2277331_c1_seq5	-1.61438	5.07534e-06	1.52448	0.000691871	1131	1604	2735
comp2269547_c0_seq1	-1.5333	2.08903e-06	1.42915	0.00101493	1003	1733	2736
comp2279593_c0_seq1	1.08324	8.68656e-06	-1.27784	0.000532577	1213	1524	2737
comp2221239_c0_seq1	2.28599	7.5149e-05	-2.91164	9.55226e-05	1621	1118	2739
gnl|Pdu_trscr_assembly_1|22617	1.61935	2.47674e-05	-1.89009	0.000266912	1396	1343	2739
comp2251024_c0_seq1	2.08151	0.000153276	-2.54927	3.38006e-05	1822	920	2742
comp2259773_c0_seq1	2.06079	3.40728e-05	-2.50303	0.000224718	1444	1298	2742
comp2269671_c0_seq2	-1.9097	1.10014e-05	1.90675	0.000466859	1259	1483	2742
comp2274727_c0_seq2	-2.16875	9.17246e-06	2.25385	0.000521063	1225	1517	2742
comp2276328_c1_seq7	1.08046	3.75856e-06	-1.28613	0.000808616	1085	1663	2748
comp2256140_c0_seq1	1.63049	4.76177e-05	-1.95699	0.00016664	1523	1227	2750
comp2248410_c0_seq1	1.57783	1.66834e-05	-1.84056	0.000390046	1319	1432	2751
comp2277345_c0_seq7	-1.86769	1.47761e-05	1.83757	0.000422471	1297	1460	2757
comp2115354_c1_seq1	2.20656	4.71223e-05	-2.72985	0.000171731	1522	1236	2758
comp2269180_c0_seq3	-2.44962	1.51419e-05	2.67278	0.000411666	1306	1452	2758
comp2273899_c0_seq2	1.54683	4.22373e-05	-1.82101	0.000189794	1495	1264	2759
comp2272100_c0_seq3	-2.12571	4.0387e-05	2.22208	0.000206052	1486	1279	2765
comp1897429_c0_seq1	-1.47404	4.94557e-06	1.36868	0.000772566	1125	1644	2769
comp2267410_c0_seq2	2.14559	4.83336e-05	-2.68949	0.00017453	1530	1240	2770
comp2259382_c0_seq2	1.70195	0.000108651	-2.01373	6.4044e-05	1733	1039	2772
comp2266805_c0_seq1	2.25377	4.67274e-05	-2.84771	0.000180637	1520	1252	2772
gnl|Pdu_trscr_assembly_1|1332	1.25393	4.22373e-05	-1.46234	0.000200964	1498	1274	2772
comp2138945_c0_seq1	-2.13627	1.06761e-05	2.21184	0.000534182	1249	1525	2774
comp1988763_c0_seq1	1.14999	2.9987e-05	-1.35227	0.000280948	1422	1356	2778
comp2272091_c0_seq2	1.55742	4.97442e-05	-1.81575	0.000170773	1544	1235	2779
comp2274017_c0_seq3	1.64476	0.000142169	-1.9599	4.62759e-05	1800	983	2783
comp2268417_c0_seq2	2.06879	0.000156938	-2.53874	4.11785e-05	1830	958	2788
comp2220677_c0_seq1	-2.80597	2.05812e-05	3.29232	0.000369764	1366	1422	2788
comp2267547_c0_seq1	-1.39402	5.88013e-08	1.28167	0.00240191	666	2123	2789
comp2272937_c0_seq1	1.15009	2.05e-05	-1.33869	0.000384633	1363	1427	2790
comp2240222_c0_seq1	-3.36271	8.19042e-06	4.30357	0.000679631	1200	1591	2791
comp2276086_c0_seq5	-2.29249	3.39112e-05	2.46471	0.000277763	1442	1350	2792
comp2257469_c0_seq1	2.04163	2.91081e-05	-2.53105	0.000298843	1417	1375	2792
comp2274196_c1_seq2	1.48131	1.88383e-05	-1.69671	0.00040758	1345	1448	2793
comp2233646_c0_seq2	-2.95589	8.68656e-06	3.39262	0.000658854	1211	1582	2793
comp2269153_c0_seq4	-1.54402	2.49565e-07	1.43606	0.00189901	779	2014	2793
comp2239883_c0_seq1	2.53111	0.000121482	-4.23845	6.21757e-05	1765	1029	2794
comp2269425_c0_seq2	-2.28603	3.42138e-05	2.4407	0.000278134	1445	1351	2796
comp2273352_c0_seq2	0.863441	7.80514e-08	-1.03688	0.00238475	681	2119	2800
comp2273472_c0_seq1	-1.89781	2.86779e-05	1.89224	0.000311968	1411	1390	2801
gnl|Pdu_trscr_assembly_1|86954	-1.70738	8.25148e-06	1.6438	0.000686547	1204	1600	2804
comp2250163_c0_seq2	1.50185	8.98992e-06	-1.75952	0.000679631	1218	1592	2810
comp2270353_c0_seq3	1.48407	6.05644e-05	-1.71391	0.000174294	1577	1238	2815
comp2246244_c0_seq1	-2.83734	4.03511e-05	3.42515	0.00026136	1485	1336	2821
comp2271836_c0_seq2	-1.56275	8.49589e-06	1.46978	0.000716918	1208	1620	2828
comp2138264_c0_seq1	1.99484	7.09094e-05	-2.42188	0.00016461	1611	1221	2832
comp2264117_c0_seq1	-2.49971	1.61506e-05	2.71641	0.000528698	1312	1521	2833
comp2267727_c0_seq2	1.81992	3.93927e-05	-2.1293	0.000294095	1474	1364	2838
comp2253329_c0_seq1	2.14092	0.000144597	-2.71957	6.37885e-05	1805	1034	2839
comp2277636_c1_seq2	-1.79903	2.14273e-05	1.75477	0.000437705	1370	1469	2839
comp2258892_c0_seq1	1.67083	0.000115521	-1.9659	8.28007e-05	1754	1087	2841
comp2256469_c0_seq1	2.50155	9.04867e-05	-3.57814	0.000114376	1686	1157	2843
comp2262870_c2_seq4	1.99078	7.28713e-05	-2.40851	0.00016806	1615	1229	2844
comp2249043_c0_seq1	-1.92342	1.74674e-06	1.89099	0.00140544	978	1867	2845
comp2270119_c0_seq15	1.83808	0.000160922	-2.23005	5.57162e-05	1837	1011	2848
gnl|Pdu_trscr_assembly_1|15988	-2.0008	1.23845e-05	2.00595	0.00065451	1273	1579	2852
comp2246233_c0_seq2	1.68144	0.000121495	-1.97979	8.23844e-05	1768	1086	2854
comp2264838_c0_seq3	0.983604	1.70088e-06	-1.16445	0.00143769	972	1882	2854
comp2251310_c0_seq4	1.63344	5.80355e-05	-1.9264	0.000216559	1571	1291	2862
comp2274598_c0_seq1	1.57	8.08516e-06	-1.77743	0.000820163	1198	1667	2865
comp2278583_c0_seq1	1.16766	1.86538e-05	-1.35808	0.000542634	1339	1528	2867
comp2267067_c0_seq8	1.52813	0.000161773	-1.79778	6.20644e-05	1840	1028	2868
comp2268453_c0_seq1	-1.74547	3.94974e-05	1.71555	0.000311968	1478	1391	2869
comp2138964_c0_seq1	1.57623	2.9987e-05	-1.81152	0.000402808	1423	1446	2869
gnl|Pdu_trscr_assembly_1|93741	2.51493	0.000262112	-7.2172	2.44696e-05	1990	880	2870
comp2266652_c1_seq5	-2.99124	1.19858e-05	3.4744	0.000690058	1270	1602	2872
comp2249213_c0_seq3	-2.48644	1.31294e-05	2.70188	0.000681237	1279	1595	2874
comp2266869_c0_seq1	1.95269	0.000202391	-2.37431	4.31355e-05	1912	963	2875
comp2260953_c0_seq2	1.31255	4.53724e-05	-1.51789	0.000297515	1512	1369	2881
comp2277414_c0_seq1	-1.6159	1.2486e-05	1.53581	0.00069373	1275	1608	2883
comp2210246_c0_seq1	2.38141	4.98305e-05	-3.16315	0.000264085	1546	1339	2885
comp2200976_c0_seq2	-2.59958	1.11292e-05	2.78781	0.000735321	1260	1626	2886
gnl|Pdu_trscr_assembly_1|16880	-2.25209	7.03608e-05	2.43447	0.000204653	1610	1278	2888
comp2245323_c0_seq2	-2.34485	6.10246e-05	2.56354	0.000240527	1579	1309	2888
comp2247067_c0_seq1	2.59277	0.000215633	-7.13759	4.11066e-05	1933	956	2889
comp2273176_c1_seq6	1.22101	3.14674e-05	-1.4384	0.000415221	1432	1458	2890
comp2274684_c0_seq22	-1.57877	9.00617e-06	1.48652	0.000823454	1222	1669	2891
comp2254377_c0_seq1	-2.86232	2.59252e-05	3.4062	0.000484667	1399	1493	2892
comp2276434_c0_seq4	-1.39948	3.79656e-07	1.27349	0.00222767	814	2082	2896
comp2269064_c0_seq7	-1.93499	2.99976e-05	1.94969	0.000446735	1424	1473	2897
comp2268498_c0_seq1	1.09176	6.18098e-06	-1.26759	0.00102807	1163	1736	2899
comp2046374_c0_seq1	-1.94102	6.49529e-06	1.9259	0.00100231	1170	1730	2900
comp2143340_c0_seq1	1.5444	0.00014698	-1.82995	8.46635e-05	1811	1094	2905
comp2258250_c0_seq1	2.3881	0.000147991	-3.31005	8.32252e-05	1814	1093	2907
comp2277005_c0_seq3	-2.31151	5.70242e-05	2.47765	0.000265727	1566	1341	2907
comp2255251_c0_seq1	-2.15854	1.34191e-05	2.19683	0.000733058	1285	1623	2908
comp2276386_c0_seq1	-1.64065	2.28596e-05	1.57045	0.000540778	1382	1527	2909
comp2275642_c0_seq13	-1.64979	4.36794e-06	1.55514	0.00120061	1109	1801	2910
comp2226330_c0_seq1	1.25501	1.05531e-05	-1.45971	0.000821463	1245	1668	2913
comp2266735_c0_seq5	1.68747	0.000110553	-2.04464	0.000121508	1744	1172	2916
comp2223422_c0_seq1	1.1819	1.47761e-05	-1.36836	0.000722064	1296	1621	2917
comp2269675_c1_seq8	1.37023	4.93008e-05	-1.58641	0.000304379	1540	1378	2918
comp2260265_c0_seq1	2.58813	6.91752e-05	-3.49514	0.000245725	1605	1315	2920
comp2266899_c0_seq2	1.99336	8.71776e-05	-2.45223	0.000176897	1677	1245	2922
gnl|Pdu_trscr_assembly_1|1056	-1.87957	4.79212e-05	1.87323	0.000321341	1527	1397	2924
comp1847822_c0_seq1	-2.74622	3.33625e-05	3.21956	0.000466859	1441	1484	2925
comp2261940_c0_seq1	1.49169	9.00237e-06	-1.73602	0.000917029	1221	1705	2926
comp2260692_c0_seq3	1.40533	2.12818e-05	-1.66424	0.000614285	1368	1561	2929
comp2259627_c0_seq1	-1.48486	5.53375e-06	1.37773	0.00119151	1138	1797	2935
comp2224092_c0_seq1	-1.83945	7.84766e-06	1.80389	0.00103642	1195	1742	2937
comp2275494_c0_seq2	-1.69865	1.92258e-05	1.63708	0.000668612	1349	1589	2938
comp2260456_c0_seq2	-2.26737	3.18798e-05	2.40233	0.000514531	1435	1506	2941
comp1296583_c0_seq1	2.77511	0.000341679	-8.35991	2.06016e-05	2089	854	2943
comp2265988_c1_seq1	2.3892	0.000108651	-3.28716	0.000156814	1734	1209	2943
comp2268817_c3_seq1	-1.83924	3.49814e-06	1.7894	0.00140836	1076	1869	2945
comp2268977_c0_seq1	-1.35204	1.58713e-06	1.22411	0.00178067	962	1983	2945
comp1193891_c0_seq1	-2.17164	2.46502e-05	2.24992	0.000598983	1395	1555	2950
comp2247536_c0_seq1	-2.00403	1.09717e-05	2.03903	0.000859267	1257	1695	2952
comp2260094_c0_seq3	-1.55922	6.46747e-06	1.46331	0.00114177	1169	1783	2952
comp2261818_c0_seq3	-2.45899	3.95075e-05	2.69418	0.000450875	1479	1476	2955
comp2270443_c0_seq7	1.96629	0.000163376	-2.39271	9.07011e-05	1843	1113	2956
comp2258868_c0_seq2	-1.63961	1.48057e-05	1.58177	0.000792612	1301	1655	2956
comp2254631_c0_seq1	-1.87783	5.07993e-05	1.88717	0.000344591	1548	1409	2957
comp2267712_c0_seq1	-2.13692	2.21953e-05	2.19327	0.000659889	1375	1583	2958
comp2253379_c0_seq1	-1.48039	1.20668e-05	1.37706	0.000847958	1272	1690	2962
comp2261897_c0_seq2	-2.23969	4.12692e-05	2.34482	0.000445201	1491	1472	2963
comp2274031_c0_seq3	1.18388	6.63035e-05	-1.39157	0.000297473	1596	1368	2964
comp2247881_c0_seq1	1.44976	2.97241e-05	-1.66905	0.000573037	1421	1543	2964
comp1194411_c0_seq1	1.8367	0.0001649	-2.23891	9.55226e-05	1847	1119	2966
comp2231993_c0_seq1	2.2299	9.41672e-05	-2.80781	0.000192418	1698	1268	2966
comp2261667_c0_seq1	1.69073	5.37745e-05	-1.99398	0.000347021	1557	1410	2967
comp2271279_c0_seq2	-1.98037	3.18798e-05	2.03626	0.000547997	1436	1531	2967
comp2273480_c0_seq4	-2.32286	2.30004e-05	2.48605	0.000660212	1383	1584	2967
comp2252741_c0_seq1	-2.3373	1.35494e-05	2.44302	0.000841564	1286	1687	2973
comp2276599_c1_seq1	1.47498	7.9705e-05	-1.75994	0.000259239	1644	1330	2974
comp2261516_c0_seq2	1.40214	7.75889e-05	-1.646	0.000273365	1627	1347	2974
comp2219624_c0_seq2	-2.42448	1.66834e-05	2.60488	0.00079434	1318	1656	2974
comp2278437_c0_seq1	1.40377	0.00010036	-1.63918	0.000200015	1713	1273	2986
comp2228369_c0_seq1	1.34896	5.92657e-05	-1.57309	0.000357297	1573	1416	2989
comp2242590_c0_seq1	2.23385	8.60271e-05	-3.0059	0.000251124	1667	1324	2991
comp2264500_c0_seq3	-1.47797	2.07946e-06	1.38155	0.0018531	999	1999	2998
comp2266634_c0_seq1	2.36452	9.66884e-05	-3.0015	0.000227675	1705	1300	3005
gnl|Pdu_trscr_assembly_1|9334	1.48706	0.000118766	-1.73495	0.000177116	1761	1247	3008
comp1192934_c0_seq1	-2.31201	4.52998e-05	2.4473	0.000498369	1509	1501	3010
comp2277144_c0_seq3	-1.55466	1.64867e-05	1.46307	0.000871568	1316	1697	3013
comp2020617_c0_seq1	2.01366	9.05146e-05	-2.50438	0.000254862	1687	1327	3014
comp2262459_c0_seq3	2.4536	8.37144e-05	-3.34395	0.000278725	1662	1353	3015
comp2257439_c0_seq1	1.81676	6.97473e-05	-2.20403	0.000336111	1609	1406	3015
comp2262185_c0_seq1	1.804	0.000121482	-2.19003	0.000179304	1767	1251	3018
comp2265482_c0_seq1	2.44329	9.11647e-05	-3.31258	0.000255398	1690	1328	3018
comp2271259_c0_seq2	1.90252	8.98829e-05	-2.29915	0.00026072	1684	1335	3019
comp2245862_c0_seq1	1.76436	4.03472e-05	-2.10198	0.000560392	1483	1539	3022
comp2255327_c0_seq2	1.95867	8.40162e-05	-2.38159	0.000286807	1664	1361	3025
comp2254390_c0_seq1	1.18934	1.09632e-05	-1.3955	0.00110768	1256	1771	3027
comp2271735_c0_seq3	-2.04887	3.94796e-05	2.1078	0.0006028	1477	1556	3033
comp2188296_c0_seq1	1.21792	1.8704e-05	-1.40285	0.000859156	1341	1694	3035
comp2138236_c0_seq1	2.09344	0.000102169	-2.73121	0.00024673	1716	1320	3036
comp2278087_c0_seq7	-1.58663	3.48627e-05	1.50474	0.000668267	1449	1588	3037
comp2245955_c0_seq1	1.35917	9.31828e-05	-1.58622	0.000270821	1695	1344	3039
comp2140166_c0_seq1	-1.28957	3.02564e-06	1.16204	0.00177208	1057	1982	3039
comp2267481_c0_seq3	-1.69652	1.45147e-06	1.61486	0.00224898	956	2086	3042
comp2253231_c0_seq1	2.48758	0.00015825	-3.43204	0.000157417	1833	1210	3043
comp2278375_c1_seq2	1.92484	8.30929e-05	-2.40802	0.000309393	1660	1384	3044
comp2249971_c0_seq2	-2.46614	2.43952e-05	2.69123	0.000800966	1390	1658	3048
comp2272792_c0_seq1	1.77505	0.000267481	-2.14952	6.84964e-05	1996	1054	3050
comp2266400_c0_seq3	1.26827	9.70223e-05	-1.49242	0.000272133	1706	1345	3051
comp2128864_c0_seq1	1.18717	3.91447e-05	-1.40074	0.000656527	1472	1580	3052
comp2278048_c0_seq4	-2.02592	7.6106e-05	2.11757	0.000385002	1625	1428	3053
comp2275341_c0_seq11	1.13622	8.81798e-05	-1.33578	0.000298521	1681	1373	3054
comp2277430_c0_seq5	1.74635	8.1061e-05	-2.05413	0.000356809	1648	1414	3062
comp2251083_c0_seq1	1.44416	9.18144e-05	-1.70229	0.000298521	1691	1374	3065
gnl|Pdu_trscr_assembly_1|200861	-1.60528	1.49298e-05	1.51835	0.00109439	1304	1764	3068
comp2266173_c0_seq2	-2.35692	1.4444e-05	2.47348	0.00111726	1292	1777	3069
comp2263912_c0_seq4	2.41869	0.000102398	-3.21783	0.000280948	1718	1357	3075
comp2265986_c0_seq1	-1.6181	3.68622e-05	1.54898	0.000702633	1462	1614	3076
comp2127369_c0_seq1	1.81323	7.79719e-05	-2.15772	0.00039946	1635	1442	3077
comp2242993_c0_seq2	-2.04849	8.37144e-05	2.12976	0.000363726	1661	1418	3079
comp2279856_c0_seq1	2.08086	0.000191996	-2.72833	0.000138335	1894	1189	3083
comp2275875_c1_seq9	-1.535	9.11289e-06	1.44339	0.00139748	1224	1862	3086
comp2276455_c0_seq2	-1.95351	3.99814e-05	1.99341	0.000691871	1482	1605	3087
comp2140683_c0_seq1	2.18983	0.000215852	-2.70644	0.000113238	1934	1154	3088
comp2257618_c0_seq4	2.29772	0.000168732	-3.17269	0.000168757	1856	1232	3088
comp2258103_c0_seq1	1.38335	2.24994e-05	-1.58103	0.000938395	1380	1712	3092
comp2254653_c1_seq1	-1.84307	6.90544e-06	1.8093	0.00152512	1178	1914	3092
comp2268331_c0_seq1	-1.75126	6.83056e-05	1.71646	0.000487733	1604	1495	3099
comp2273204_c0_seq26	0.97587	1.95678e-06	-1.14679	0.00236735	989	2112	3101
comp2259570_c0_seq1	1.73944	0.000235606	-2.09765	0.000110611	1957	1148	3105
comp2261428_c0_seq1	1.29862	3.33449e-05	-1.5079	0.000826315	1440	1670	3110
comp2269806_c0_seq1	-1.68893	2.82157e-05	1.64868	0.000904029	1407	1703	3110
comp2269326_c0_seq2	0.970068	5.96329e-06	-1.13475	0.00169007	1157	1953	3110
comp2252269_c1_seq2	1.67548	5.74821e-05	-1.97776	0.000582452	1567	1546	3113
gnl|Pdu_trscr_assembly_1|19046	-1.78914	2.02818e-05	1.73665	0.00108319	1360	1753	3113
comp2242968_c0_seq2	1.82073	6.78626e-05	-2.19278	0.000521737	1602	1518	3120
comp2263059_c1_seq1	-1.95383	8.3605e-06	1.95862	0.00152946	1206	1915	3121
comp2277456_c0_seq1	-1.78136	4.22373e-05	1.74756	0.00073971	1497	1627	3124
comp2276780_c0_seq2	0.996881	5.54277e-06	-1.17864	0.00178537	1139	1985	3124
comp2261525_c1_seq8	1.99878	0.000117554	-2.44869	0.000295081	1759	1366	3125
comp2265840_c0_seq3	-2.24053	4.38593e-05	2.34677	0.000742502	1500	1629	3129
comp2262226_c0_seq6	1.20874	1.4785e-05	-1.41222	0.00127655	1298	1831	3129
comp2142789_c0_seq2	1.44366	7.48577e-05	-1.6766	0.000517055	1619	1511	3130
comp2256852_c0_seq1	1.24887	4.40952e-05	-1.45378	0.000751342	1501	1630	3131
comp2264493_c0_seq2	1.44716	0.000110302	-1.70551	0.000316439	1740	1392	3132
comp2270832_c0_seq5	-2.41154	5.39943e-05	2.63119	0.000639034	1558	1574	3132
comp2141575_c0_seq1	-3.05684	2.37779e-05	3.74773	0.00103816	1388	1744	3132
comp2221987_c0_seq1	-2.80995	2.57822e-05	3.23525	0.00104672	1398	1745	3143
comp2276182_c0_seq1	1.12274	4.44835e-05	-1.31722	0.000764687	1505	1639	3144
comp2259006_c0_seq2	1.46258	0.000199811	-1.73567	0.000175459	1907	1242	3149
gnl|Pdu_trscr_assembly_1|13757	1.20193	8.24674e-05	-1.41163	0.000491086	1656	1497	3153
comp2261355_c0_seq1	1.53026	0.000158677	-1.78943	0.000248229	1834	1322	3156
comp2274177_c0_seq1	1.84415	0.000369304	-2.22701	6.54012e-05	2118	1044	3162
comp2269924_c0_seq3	1.69987	6.49943e-05	-2.04126	0.000634535	1592	1571	3163
comp2276539_c0_seq2	1.09916	4.58602e-05	-1.28765	0.000788208	1515	1652	3167
comp2272717_c0_seq1	1.57995	0.000107853	-1.86949	0.000397556	1729	1440	3169
comp2266191_c3_seq1	1.9621	0.000173019	-2.42083	0.000239347	1862	1308	3170
comp2266254_c0_seq1	2.02454	0.000309698	-2.5848	0.000100369	2047	1128	3175
comp2274409_c0_seq2	2.39814	0.000305355	-3.25664	0.000107776	2039	1136	3175
comp2249336_c0_seq1	-1.93871	9.54038e-05	1.96982	0.000441853	1704	1471	3175
comp2261767_c1_seq3	-2.3128	3.56848e-05	2.51592	0.000993243	1454	1724	3178
comp2252751_c0_seq1	-2.2742	6.1556e-05	2.43349	0.000686974	1582	1601	3183
comp2253814_c0_seq1	2.39803	0.000178106	-3.19996	0.000241496	1875	1310	3185
comp2242373_c0_seq1	-1.84031	2.09993e-05	1.82635	0.00124818	1367	1819	3186
comp2277266_c0_seq3	1.62819	0.000115521	-1.90302	0.00039207	1755	1434	3189
comp2275548_c0_seq1	1.21964	4.64409e-05	-1.40139	0.00083908	1518	1677	3195
comp2260442_c0_seq1	-2.11853	1.98013e-05	2.14493	0.00130186	1357	1839	3196
comp2281439_c0_seq1	-3.13917	0.000119274	4.74841	0.000393316	1762	1435	3197
comp2269637_c0_seq4	2.37644	0.00026504	-3.18609	0.000152685	1994	1204	3198
comp2230534_c0_seq1	-2.35896	2.34138e-05	2.48644	0.00124533	1385	1814	3199
comp2242472_c0_seq1	-2.34429	7.23261e-05	2.56118	0.000667095	1614	1586	3200
comp2258192_c0_seq1	1.91898	0.000104449	-2.30226	0.000461228	1719	1482	3201
comp2277062_c1_seq2	-2.5665	9.50654e-05	2.9812	0.000497744	1703	1499	3202
comp2260291_c0_seq1	2.07112	0.000395758	-2.60906	7.77497e-05	2129	1074	3203
comp2263854_c0_seq1	-2.04651	6.92594e-05	2.08409	0.000681696	1607	1597	3204
comp2265950_c0_seq7	2.35332	0.000238266	-3.19617	0.00017707	1962	1246	3208
comp2252656_c0_seq1	1.40482	4.42974e-05	-1.63614	0.000922984	1502	1707	3209
comp2270876_c0_seq2	1.5254	0.000175852	-1.77564	0.000266207	1870	1342	3212
comp1194364_c0_seq1	1.9011	0.000399443	-2.32262	7.82467e-05	2139	1075	3214
comp2271284_c0_seq4	-2.34009	6.77666e-05	2.5662	0.000701423	1601	1613	3214
comp2236094_c1_seq1	2.49533	0.000428122	-4.27144	6.83923e-05	2165	1052	3217
comp2279956_c0_seq1	1.69932	0.000168732	-1.99676	0.000286617	1857	1360	3217
comp2267162_c0_seq2	-1.81063	5.94498e-05	1.78176	0.000768513	1574	1643	3217
comp2271726_c1_seq1	-2.89199	2.84612e-05	3.45242	0.00123234	1408	1809	3217
comp2264334_c0_seq1	-2.1888	0.000120452	2.35868	0.000413538	1764	1455	3219
comp1194290_c0_seq1	2.19968	0.000294335	-2.73628	0.000149209	2021	1199	3220
comp2262167_c0_seq1	2.55949	0.000273336	-3.68537	0.000164396	2001	1220	3221
comp2243143_c0_seq1	-1.66385	5.88456e-07	1.55306	0.0039113	857	2365	3222
comp2263803_c0_seq1	2.11506	0.000349559	-2.6548	9.98885e-05	2098	1127	3225
comp2246361_c0_seq1	1.92742	0.000244638	-2.36392	0.000183031	1969	1257	3226
comp2260482_c0_seq1	-1.94858	0.000110994	1.99267	0.000460901	1746	1481	3227
comp2252790_c0_seq1	2.19297	0.000419582	-2.82644	8.11838e-05	2149	1083	3232
comp2225897_c0_seq1	1.03118	1.48581e-05	-1.23671	0.00162194	1302	1939	3241
comp2225625_c0_seq1	-3.35409	1.31389e-05	4.43924	0.00172044	1281	1960	3241
comp2266510_c0_seq2	1.38676	5.75609e-05	-1.60261	0.000840898	1568	1680	3248
comp2216167_c0_seq4	-1.54174	3.80619e-05	1.45574	0.00112186	1470	1778	3248
comp2276588_c0_seq4	1.32993	2.99976e-05	-1.51266	0.0012637	1425	1826	3251
comp2269238_c0_seq1	-1.45374	2.21953e-05	1.37939	0.00142556	1376	1876	3252
comp2219827_c0_seq2	-2.60204	1.69405e-05	2.82839	0.00159586	1320	1934	3254
comp2265764_c0_seq1	1.76865	5.97822e-05	-2.08166	0.000840898	1575	1681	3256
comp2267797_c1_seq1	1.74041	0.000212664	-2.07203	0.000259364	1926	1331	3257
comp2268821_c0_seq7	-2.06608	6.42298e-05	2.13136	0.000815744	1591	1666	3257
comp2259138_c0_seq2	-2.07701	4.83734e-05	2.16092	0.000995419	1532	1726	3258
comp2271573_c0_seq1	1.4259	8.69423e-05	-1.65115	0.000679106	1672	1590	3262
comp2238602_c0_seq1	-2.25267	8.40162e-05	2.40399	0.000686238	1663	1599	3262
comp2262630_c5_seq2	-1.98034	1.12147e-05	1.97459	0.00185536	1261	2002	3263
comp2231285_c0_seq1	2.38791	0.000254098	-3.51205	0.000214102	1978	1287	3265
comp2277129_c2_seq1	-2.23646	0.000151427	2.43024	0.000412263	1819	1453	3272
comp2275263_c0_seq3	-1.94054	7.78058e-05	1.9832	0.000762952	1634	1638	3272
comp2248271_c0_seq1	2.49085	0.000274562	-4.11686	0.00020634	2003	1280	3283
comp2207063_c0_seq1	1.25282	0.000148039	-1.47302	0.000437518	1816	1468	3284
comp2207445_c0_seq1	2.17925	0.000198943	-3.01197	0.000307237	1906	1382	3288
comp2260528_c0_seq1	-1.96902	0.000107538	2.03085	0.000630909	1726	1567	3293
comp2266747_c0_seq1	-1.96726	0.000105344	2.04142	0.000634535	1721	1572	3293
comp2224402_c0_seq2	-2.54268	3.76188e-05	2.80214	0.00127294	1466	1828	3294
comp2140131_c0_seq1	-1.43981	6.29781e-06	1.31642	0.00242576	1166	2128	3294
comp2269859_c0_seq1	-1.96917	0.000139757	2.03705	0.000512182	1792	1504	3296
comp2142030_c0_seq1	-1.41583	4.18316e-06	1.30109	0.00277116	1101	2199	3300
comp2268087_c0_seq17	1.38204	8.26076e-05	-1.61847	0.0007799	1657	1646	3303
comp2276609_c1_seq2	2.08028	0.000253114	-2.62935	0.000255398	1976	1329	3305
comp2274903_c0_seq2	1.88618	0.000244557	-2.29993	0.000262224	1968	1337	3305
comp2253278_c0_seq3	1.28664	0.000111824	-1.50271	0.000602992	1749	1557	3306
comp2272118_c0_seq11	-1.44911	1.83e-05	1.34441	0.00174454	1337	1969	3306
comp2276437_c1_seq1	1.57048	0.000333512	-1.88073	0.000165023	2083	1224	3307
comp1981028_c0_seq1	1.83201	0.000216848	-2.37578	0.000298229	1937	1371	3308
comp2259828_c0_seq1	1.71254	7.77552e-05	-2.03303	0.000838654	1633	1676	3309
comp2267886_c0_seq2	2.01597	0.000140108	-2.46673	0.000520393	1794	1516	3310
comp2266648_c0_seq2	1.96763	0.000131588	-2.42395	0.000548	1781	1533	3314
comp2262362_c0_seq1	1.25332	0.00032542	-1.48414	0.000175459	2072	1243	3315
comp2276343_c0_seq1	1.16641	8.77867e-05	-1.36591	0.000759112	1679	1636	3315
comp2266864_c0_seq1	-1.84636	5.75827e-05	1.83977	0.00106298	1570	1748	3318
comp2273962_c0_seq6	-1.88382	8.00333e-05	1.90642	0.000830906	1645	1675	3320
comp2246102_c0_seq1	2.17565	0.000353075	-3.06759	0.000164756	2103	1222	3325
comp2275930_c1_seq1	1.8078	0.000187025	-2.19638	0.000397749	1888	1441	3329
comp2239331_c0_seq1	-1.41337	1.73971e-06	1.2827	0.00382895	975	2355	3330
comp2220459_c0_seq1	2.22438	0.000166703	-2.89552	0.000459947	1852	1479	3331
comp1194215_c0_seq1	1.73758	0.000202106	-2.07689	0.000387038	1910	1429	3339
comp2200669_c0_seq1	1.85365	9.29975e-05	-2.23544	0.000782064	1694	1647	3341
comp2236509_c0_seq6	1.22486	0.000194322	-1.44831	0.000399516	1899	1444	3343
comp2271029_c0_seq1	1.45557	0.000217763	-1.6991	0.000330311	1939	1405	3344
comp2065624_c0_seq3	2.3529	0.000585609	-3.56623	7.29896e-05	2280	1065	3345
comp2245288_c0_seq1	-2.23709	3.94723e-05	2.3709	0.00141585	1475	1870	3345
comp2270227_c0_seq1	1.47136	0.000193112	-1.715	0.000409247	1898	1449	3347
comp2276461_c0_seq7	1.68712	0.000399357	-2.04425	0.000160877	2137	1214	3351
comp2254007_c0_seq1	-2.12948	8.20714e-05	2.22599	0.000879521	1652	1700	3352
comp2255849_c0_seq3	2.10977	0.000135867	-2.65605	0.000632755	1786	1569	3355
comp2276070_c0_seq2	-1.76196	8.22172e-05	1.73129	0.000883203	1654	1702	3356
comp2258542_c0_seq2	-2.17376	7.77289e-05	2.285	0.000996535	1629	1728	3357
comp2258703_c0_seq1	-2.85705	3.84418e-05	3.40759	0.0014451	1471	1887	3358
comp2254394_c0_seq2	1.42484	0.000153047	-1.66335	0.000567289	1820	1542	3362
comp2219607_c0_seq1	-2.43632	4.87775e-05	2.66133	0.00127294	1534	1829	3363
comp2278592_c0_seq3	1.2194	3.56848e-05	-1.39682	0.00152359	1456	1908	3364
comp2252921_c0_seq4	-1.89716	5.5116e-05	1.91943	0.00120087	1563	1802	3365
comp2265239_c0_seq1	2.10233	0.000161371	-2.67618	0.000547997	1839	1532	3371
comp2146953_c0_seq1	-2.51628	3.04717e-05	2.71692	0.00167414	1429	1947	3376
comp2267278_c0_seq1	-1.50318	1.7112e-05	1.39791	0.00206047	1327	2049	3376
comp2274467_c1_seq5	-1.76743	0.000107538	1.74129	0.000787557	1728	1649	3377
comp2201767_c0_seq1	2.20851	0.000191986	-2.83508	0.000468343	1893	1486	3379
comp2272431_c0_seq4	-1.38668	8.9909e-06	1.25644	0.00259371	1219	2165	3384
comp2261769_c0_seq3	-1.48174	2.19624e-06	1.36026	0.00396174	1012	2372	3384
comp2264592_c1_seq2	1.88553	0.000173635	-2.29085	0.000525246	1865	1520	3385
comp2269908_c0_seq1	-2.37397	0.000123609	2.61669	0.000711529	1769	1618	3387
comp2267120_c1_seq7	1.65492	9.36825e-05	-1.93544	0.000847958	1696	1691	3387
comp2255620_c0_seq2	-1.58739	1.12999e-05	1.49495	0.00241158	1263	2126	3389
comp2279527_c0_seq1	-2.20783	0.000184887	2.43059	0.000515969	1886	1509	3395
comp2258718_c0_seq1	-2.11175	4.89383e-05	2.20625	0.00139845	1535	1863	3398
comp1376985_c0_seq1	-2.5748	2.89394e-05	2.78717	0.00178537	1414	1986	3400
comp2271737_c1_seq2	1.84437	0.000426295	-2.22091	0.00017451	2162	1239	3401
comp2142853_c0_seq1	1.41404	9.09081e-05	-1.65998	0.000945753	1689	1715	3404
comp2272158_c0_seq2	-1.95039	8.69423e-05	1.97609	0.00101227	1673	1731	3404
comp2261597_c0_seq13	-1.59224	2.865e-05	1.51172	0.00182146	1409	1996	3405
comp2264956_c0_seq1	1.61389	0.00025304	-1.90073	0.000395791	1973	1438	3411
comp2271511_c0_seq2	-2.18902	0.000146869	2.36632	0.000691871	1808	1606	3414
comp2247387_c0_seq3	1.91622	0.000197275	-2.46607	0.000518414	1903	1513	3416
comp2139046_c0_seq1	-2.31316	7.51581e-05	2.47179	0.00118613	1623	1793	3416
comp2271157_c0_seq2	1.43119	3.08628e-05	-1.64118	0.00178811	1431	1987	3418
comp2274511_c1_seq2	-1.44639	1.60986e-05	1.33829	0.00234092	1311	2107	3418
comp2259091_c0_seq3	-1.98273	1.70456e-05	1.97998	0.00230695	1324	2101	3425
comp1315948_c0_seq1	-2.33084	0.000216804	2.67306	0.000487754	1936	1496	3432
comp2272751_c0_seq7	1.28462	4.57293e-05	-1.50717	0.00155288	1514	1919	3433
comp2270506_c0_seq11	-2.083	0.000132308	2.18131	0.000791407	1782	1654	3436
comp1194397_c0_seq1	-1.31535	1.5877e-06	1.18122	0.00475248	963	2474	3437
comp2266617_c0_seq1	-2.16962	0.000190735	2.3311	0.000585998	1891	1547	3438
comp2274399_c0_seq2	1.8942	0.000112861	-2.27757	0.000841564	1750	1688	3438
comp2261386_c0_seq1	-1.80029	9.8515e-05	1.76649	0.00101493	1708	1734	3442
comp2273239_c1_seq1	1.22817	2.61563e-05	-1.41132	0.00204343	1401	2046	3447
comp2277968_c0_seq7	-2.03828	0.000136269	2.12544	0.000806564	1788	1662	3450
gnl|Pdu_trscr_assembly_1|333834	-1.66606	1.14141e-05	1.58063	0.00269701	1264	2187	3451
comp2274476_c0_seq5	1.69862	0.000294335	-2.05488	0.000387038	2022	1430	3452
comp2278058_c0_seq17	-1.62084	3.42826e-05	1.54537	0.00186746	1446	2009	3455
comp2239935_c0_seq1	1.10429	0.000140342	-1.30492	0.000804302	1797	1661	3458
comp2277763_c0_seq2	-1.74786	0.000109098	1.7253	0.000993164	1737	1722	3459
comp2270984_c0_seq2	-1.81345	0.000110302	1.82401	0.000971563	1741	1719	3460
comp2268259_c0_seq2	1.09845	6.14517e-05	-1.30166	0.00142606	1581	1879	3460
comp2277697_c0_seq1	-2.30598	0.000109104	2.52764	0.000993243	1738	1725	3463
comp2243318_c0_seq1	-1.831	6.13485e-05	1.8228	0.00143932	1580	1883	3463
comp2246597_c0_seq1	2.24537	0.000159647	-2.81368	0.00073971	1836	1628	3464
comp2276017_c0_seq2	-1.83849	0.000139967	1.87775	0.000830493	1793	1674	3467
comp2249778_c0_seq2	-1.96664	4.62415e-05	2.00831	0.00168688	1517	1950	3467
comp2247825_c0_seq1	1.63621	0.000343534	-1.95906	0.000304379	2090	1379	3469
comp2266432_c0_seq1	1.82367	0.000494299	-2.19939	0.000182905	2215	1255	3470
comp2259339_c1_seq2	2.00369	0.000192052	-2.51426	0.000639034	1895	1575	3470
comp2277550_c1_seq6	-1.91057	9.99178e-05	1.95268	0.0010905	1710	1761	3471
comp2267789_c2_seq4	1.89528	0.00012908	-2.29632	0.000879465	1778	1699	3477
comp2265029_c1_seq4	-1.21596	5.07074e-06	1.08641	0.00381393	1130	2349	3479
comp2266619_c0_seq2	-2.11471	9.0527e-05	2.22045	0.00118294	1688	1792	3480
comp2277927_c0_seq1	2.22288	0.000454597	-3.05902	0.000218136	2189	1293	3482
comp2252113_c0_seq1	2.50871	0.000420909	-4.75217	0.000260271	2152	1333	3485
comp2254476_c0_seq1	1.87766	0.000296536	-2.35008	0.000435475	2025	1464	3489
comp2265588_c0_seq1	1.72493	0.000156668	-2.03855	0.00080267	1829	1660	3489
comp2245616_c0_seq2	-2.12212	5.65257e-05	2.17502	0.00156987	1564	1927	3491
comp2232787_c0_seq1	1.40462	4.76507e-05	-1.62327	0.00174447	1524	1968	3492
comp2275034_c0_seq1	2.92256	0.000126969	-4.31404	0.000993164	1774	1723	3497
comp2247483_c0_seq2	1.16059	6.30339e-05	-1.38356	0.00152502	1586	1913	3499
gnl|Pdu_trscr_assembly_1|13594	1.66295	0.000150656	-1.95933	0.000840898	1818	1682	3500
comp2276183_c0_seq5	1.26999	0.00023523	-1.49941	0.00058673	1955	1548	3503
comp2278030_c0_seq10	-1.38881	6.66692e-06	1.27264	0.00373181	1171	2332	3503
comp2266341_c0_seq1	-1.93901	6.01047e-05	1.95353	0.00157776	1576	1928	3504
comp2267716_c0_seq2	-2.06216	0.000202194	2.17869	0.000680926	1911	1594	3505
comp1781461_c0_seq1	1.52588	0.000369304	-1.8088	0.000316654	2116	1393	3509
comp2266368_c0_seq1	-1.54966	5.20604e-05	1.47359	0.00170998	1553	1957	3510
comp2270756_c0_seq2	-1.75923	2.93789e-05	1.71327	0.00227284	1420	2090	3510
comp2274497_c0_seq1	1.73165	0.000268629	-2.07838	0.000518414	1998	1514	3512
comp2268643_c0_seq1	1.71354	0.000100445	-2.00962	0.00119151	1714	1798	3512
comp2278221_c0_seq3	-1.99949	0.000175299	2.09268	0.000775404	1868	1645	3513
comp2277203_c0_seq4	-1.30836	1.80676e-05	1.18462	0.00269192	1336	2186	3522
comp2269552_c0_seq1	-1.55637	8.6749e-05	1.48478	0.00136676	1670	1856	3526
comp2260488_c0_seq1	1.70977	0.000318505	-2.07459	0.000437141	2062	1467	3529
comp2200203_c0_seq1	-2.09065	8.71776e-05	2.19573	0.00136043	1676	1853	3529
comp2276252_c0_seq1	1.36659	8.0864e-05	-1.58792	0.00145371	1647	1889	3536
comp2261362_c0_seq2	1.81097	0.000695088	-2.25411	0.000140117	2346	1191	3537
comp2253333_c0_seq2	2.30348	0.000253897	-3.17537	0.000615839	1977	1562	3539
gnl|Pdu_trscr_assembly_1|7679	-2.26797	0.000145641	2.47243	0.00101351	1807	1732	3539
comp2257347_c0_seq1	1.42824	9.98382e-05	-1.66154	0.0012978	1709	1836	3545
comp2277857_c0_seq7	-1.32908	4.43371e-06	1.21146	0.00445606	1112	2434	3546
comp2254278_c0_seq1	-1.88149	0.000109098	1.89379	0.00124381	1736	1813	3549
comp2253158_c0_seq1	-1.88915	1.16043e-05	1.86149	0.00339139	1265	2289	3554
comp2245625_c0_seq3	-1.91939	2.89597e-05	1.91691	0.00251059	1415	2143	3558
comp2277998_c0_seq6	-1.37877	4.34366e-06	1.25607	0.00463177	1107	2452	3559
comp2280496_c0_seq1	1.50421	0.000228748	-1.77611	0.000699801	1949	1611	3560
gnl|Pdu_trscr_assembly_1|21246	-2.24626	7.79719e-05	2.4141	0.00156816	1636	1925	3561
comp2263026_c0_seq1	-1.99676	5.14596e-05	2.04178	0.00188217	1551	2010	3561
comp2262891_c0_seq3	2.13566	0.000225809	-2.73501	0.000705771	1947	1616	3563
comp2248442_c1_seq2	-1.63037	6.20229e-06	1.5507	0.0042177	1165	2402	3567
comp2275288_c0_seq3	1.64965	0.000358377	-1.95166	0.000425106	2107	1461	3568
comp2273149_c0_seq6	-1.55256	0.000110302	1.4777	0.0012662	1742	1827	3569
gnl|Pdu_trscr_assembly_1|16667	-1.38458	3.93567e-05	1.27679	0.00228592	1473	2096	3569
comp2268955_c0_seq1	1.31533	0.000186716	-1.54937	0.000840898	1887	1683	3570
comp2269535_c0_seq6	-1.63694	8.70827e-05	1.59036	0.00148426	1675	1895	3570
comp2276865_c0_seq4	-1.93946	0.00017461	2.00471	0.000923208	1866	1708	3574
comp2250079_c0_seq2	-2.07432	0.000108922	2.15545	0.00130318	1735	1840	3575
gnl|Pdu_trscr_assembly_1|8076	0.775522	4.27542e-07	-0.943139	0.00740526	827	2753	3580
comp2268231_c0_seq2	-1.60534	1.91272e-05	1.53796	0.00298687	1348	2238	3586
comp2278017_c0_seq2	1.34064	0.000162613	-1.56196	0.00104825	1841	1746	3587
comp2273019_c0_seq5	-1.34826	2.865e-05	1.23152	0.00266395	1410	2179	3589
comp2240418_c0_seq1	2.25468	0.000448765	-3.36567	0.000336111	2183	1407	3590
comp2275543_c0_seq2	-1.59602	0.000109312	1.55798	0.00135677	1739	1851	3590
comp2273503_c0_seq2	1.66793	0.000167285	-2.0345	0.00103121	1854	1738	3592
comp2138467_c0_seq1	1.33807	4.86831e-05	-1.55681	0.00213763	1533	2061	3594
comp2248335_c1_seq1	-1.95114	1.56694e-05	1.91716	0.00337371	1307	2287	3594
comp2257529_c0_seq1	1.15298	0.000212234	-1.36513	0.000826315	1924	1671	3595
comp2268840_c0_seq5	-1.81358	0.000119626	1.79764	0.00127655	1763	1832	3595
comp2224925_c0_seq2	-2.27905	5.40287e-05	2.45843	0.00200606	1559	2038	3597
comp2256979_c0_seq1	1.9461	0.000243324	-2.46669	0.000758171	1965	1634	3599
comp2262799_c0_seq2	1.865	0.000537996	-2.28036	0.000281266	2243	1359	3602
comp2254542_c0_seq1	2.27669	0.000757262	-3.38918	0.000166498	2379	1226	3605
comp2274254_c1_seq4	1.22706	7.37578e-05	-1.40723	0.00178811	1617	1988	3605
comp2261469_c0_seq1	2.13222	0.000706386	-2.72452	0.000187061	2352	1259	3611
comp2242039_c0_seq2	2.44121	0.000788171	-4.47722	0.000157857	2401	1211	3612
comp2257713_c0_seq1	1.34153	0.000298554	-1.62706	0.000662523	2028	1585	3613
comp2272910_c0_seq1	-1.48649	8.63694e-05	1.40139	0.00165672	1669	1945	3614
comp2269144_c1_seq1	-1.73174	8.71079e-06	1.66993	0.00421803	1214	2404	3618
comp2258329_c0_seq5	-2.27007	0.000121482	2.44283	0.00136195	1766	1854	3620
comp2250906_c0_seq2	1.17684	0.000155894	-1.38685	0.001188	1827	1794	3621
comp2273319_c0_seq3	1.74854	0.000208422	-2.08223	0.000917029	1919	1706	3625
comp2250982_c0_seq1	1.40712	0.000347976	-1.66378	0.000548061	2094	1536	3630
comp2276661_c0_seq2	1.58348	0.000821559	-1.87841	0.00015347	2427	1206	3633
comp2267186_c0_seq2	1.06728	0.00014732	-1.26603	0.00125673	1812	1825	3637
comp2273705_c0_seq7	-1.79509	0.000130996	1.79622	0.00138392	1780	1859	3639
comp2261201_c0_seq1	1.18316	0.000116507	-1.40431	0.00144204	1757	1885	3642
comp2277418_c0_seq1	-1.47528	2.45853e-05	1.38514	0.00309536	1393	2251	3644
comp2217273_c0_seq1	1.2032	0.000331457	-1.42511	0.000630536	2082	1566	3648
comp2264945_c0_seq1	1.41783	6.31891e-05	-1.65548	0.00213829	1588	2063	3651
comp2249062_c0_seq1	1.49293	0.000886279	-1.79299	0.000146739	2457	1197	3654
comp2254520_c0_seq1	1.40744	0.000442431	-1.66463	0.000449152	2179	1475	3654
comp2258238_c0_seq1	2.16028	0.000448849	-2.78457	0.000447128	2184	1474	3658
comp2246811_c0_seq5	-1.96101	0.000126969	1.99858	0.00144343	1773	1886	3659
comp2215664_c0_seq1	-1.53502	1.59198e-05	1.43269	0.00381474	1308	2351	3659
comp2220452_c1_seq1	1.81736	0.000587476	-2.24464	0.000307895	2284	1383	3667
comp2241614_c0_seq2	2.28621	0.000602948	-3.89139	0.000300584	2294	1376	3670
comp2222175_c0_seq1	-1.82146	2.65985e-05	1.76764	0.00322478	1402	2268	3670
comp2262372_c0_seq1	1.39433	9.29102e-05	-1.59068	0.00176862	1693	1978	3671
comp2259334_c0_seq1	1.57742	0.000111108	-1.85384	0.00156816	1747	1926	3673
comp2249602_c0_seq3	-2.33553	0.000106973	2.57459	0.00168371	1725	1949	3674
comp2259320_c0_seq2	1.79032	0.000284682	-2.1576	0.000808616	2011	1664	3675
comp2267042_c1_seq11	1.94232	0.000577849	-2.37776	0.000329954	2273	1404	3677
comp2278215_c0_seq13	1.26237	0.000495284	-1.47792	0.000434969	2216	1463	3679
comp2252950_c0_seq1	1.13421	8.81313e-05	-1.34161	0.00185435	1680	2000	3680
comp2269694_c0_seq2	1.07581	7.20955e-05	-1.25775	0.00215614	1612	2068	3680
comp2269448_c0_seq4	1.60089	0.000371652	-1.8923	0.000621175	2120	1563	3683
comp2274622_c1_seq1	-2.58903	8.60008e-05	3.05463	0.00192551	1666	2019	3685
comp2251003_c0_seq1	-2.36163	0.000113369	2.59958	0.00164379	1752	1942	3694
comp2268968_c0_seq3	1.04228	2.61563e-05	-1.21691	0.00343123	1400	2295	3695
comp2260244_c0_seq1	1.40263	0.000183726	-1.68214	0.00124558	1882	1817	3699
comp2275295_c1_seq2	-2.08894	0.000275629	2.21597	0.000866371	2006	1696	3702
comp2275830_c1_seq1	-2.0095	6.30339e-05	2.06426	0.00237312	1587	2115	3702
comp2228256_c0_seq1	1.25821	0.000211601	-1.48494	0.00113041	1923	1782	3705
comp2277394_c0_seq13	1.10678	7.12531e-06	-1.25064	0.00519099	1180	2525	3705
comp2250260_c0_seq1	1.10094	0.000268629	-1.30356	0.000926489	1997	1709	3706
comp1193932_c0_seq1	-2.46608	0.000190367	2.86145	0.00124558	1890	1818	3708
comp2214119_c0_seq1	1.34273	0.000126106	-1.55001	0.00160895	1772	1937	3709
comp2263631_c0_seq4	-2.50438	0.000166135	2.94374	0.00139845	1850	1864	3714
comp2277900_c0_seq1	-2.06511	8.93947e-05	2.14401	0.00197841	1682	2032	3714
comp2201252_c0_seq1	2.85182	0.000601157	-6.52482	0.000372099	2292	1423	3715
comp2275530_c0_seq7	-2.01345	0.000326577	2.13653	0.000768371	2073	1642	3715
gnl|Pdu_trscr_assembly_1|4228	1.65678	0.000660589	-1.98922	0.000324599	2321	1401	3722
comp2252893_c0_seq1	-2.20706	0.000161303	2.39006	0.00143976	1838	1884	3722
comp2261728_c0_seq2	-1.35091	1.03374e-05	1.24426	0.00482863	1239	2484	3723
comp2242780_c0_seq2	-2.40441	4.82514e-05	2.5785	0.00277023	1529	2198	3727
comp2276226_c0_seq6	-1.47709	4.39387e-07	1.35179	0.00897642	831	2896	3727
comp2245767_c0_seq1	-2.27019	0.000114521	2.43693	0.00176199	1753	1975	3728
comp2264020_c0_seq1	1.5312	0.000422327	-1.81251	0.000639087	2156	1576	3732
comp2257652_c0_seq1	1.58172	0.000587151	-1.88825	0.000409247	2283	1450	3733
comp2254623_c0_seq1	1.60207	0.000515247	-1.94775	0.000512751	2228	1505	3733
comp2271444_c1_seq4	1.47199	0.000445329	-1.73317	0.000591379	2182	1551	3733
comp2277034_c3_seq1	-2.08002	7.92398e-05	2.153	0.00227507	1641	2092	3733
comp2273174_c0_seq4	2.32346	0.000439368	-3.31291	0.000609363	2176	1559	3735
gnl|Pdu_trscr_assembly_1|915	-1.59639	2.37717e-05	1.51243	0.00381393	1387	2350	3737
comp2256366_c0_seq1	2.2302	0.000421192	-3.20377	0.000668266	2153	1587	3740
comp2272362_c3_seq1	1.64992	0.000231849	-1.98425	0.001188	1952	1795	3747
comp2246565_c0_seq1	1.71436	0.000213845	-2.0303	0.00125455	1930	1820	3750
comp2257131_c0_seq2	-1.61665	0.00017156	1.56897	0.00145433	1861	1890	3751
comp2276654_c0_seq2	-1.78437	0.000254685	1.79545	0.00111311	1979	1775	3754
comp2142425_c0_seq1	-2.43072	0.00026282	2.82333	0.00110114	1991	1768	3759
comp2261809_c0_seq1	1.45196	0.000183504	-1.7007	0.0014363	1880	1881	3761
comp2256463_c0_seq1	-1.72242	1.79739e-05	1.65946	0.00443291	1333	2428	3761
comp2262796_c0_seq1	1.02057	3.18423e-05	-1.19488	0.00365447	1434	2328	3762
comp2276210_c0_seq2	-1.24554	1.35607e-05	1.12307	0.00477004	1287	2475	3762
comp1198086_c0_seq1	-1.95501	0.000288272	2.04269	0.00108107	2013	1752	3765
comp2257239_c0_seq2	1.55012	0.000595819	-1.84256	0.00045257	2290	1477	3767
comp2270432_c0_seq1	1.11023	0.00031638	-1.30831	0.000944484	2057	1714	3771
comp2277342_c0_seq2	-1.51059	9.18144e-05	1.45406	0.00221664	1692	2080	3772
comp2271525_c0_seq4	1.37236	4.96185e-05	-1.55781	0.00293718	1543	2229	3772
comp2272826_c0_seq18	-1.69874	0.000168757	1.66216	0.00155749	1858	1920	3778
comp2262567_c0_seq4	1.85742	0.000251325	-2.30537	0.00122185	1971	1808	3779
comp2266337_c2_seq3	1.45552	0.000296653	-1.72375	0.00108455	2026	1755	3781
comp2237921_c0_seq1	2.07113	0.000288272	-2.52844	0.00109939	2014	1767	3781
comp2244978_c1_seq1	1.49	0.00023189	-1.79736	0.00128337	1953	1833	3786
comp2274909_c0_seq7	1.88193	0.00051155	-2.29225	0.000625709	2224	1565	3789
comp2276039_c1_seq1	-2.05674	0.000300305	2.20783	0.00108455	2033	1756	3789
comp2270465_c0_seq1	2.20389	0.00101189	-2.9355	0.000194447	2519	1272	3791
comp2277639_c2_seq2	-1.65614	0.000147646	1.61162	0.00176862	1813	1979	3792
comp2270224_c0_seq1	1.01887	3.97397e-05	-1.18859	0.00352689	1481	2311	3792
comp2274190_c1_seq3	-2.28819	0.000330438	2.57075	0.000939056	2081	1713	3794
comp2212838_c1_seq1	2.18528	0.000585462	-3.09565	0.000523154	2277	1519	3796
comp2270798_c0_seq1	1.17201	0.000105235	-1.37019	0.00221481	1720	2078	3798
comp2254672_c0_seq1	-1.50055	1.70953e-05	1.38721	0.0047403	1326	2472	3798
comp2267649_c1_seq1	1.73677	0.000341159	-2.14404	0.000938375	2088	1711	3799
comp2276380_c0_seq21	-1.4875	6.50727e-05	1.40712	0.00284765	1593	2210	3803
comp2271287_c1_seq1	2.06134	0.000652371	-2.77624	0.000479615	2315	1491	3806
comp2277076_c0_seq2	-1.8804	0.000301786	1.93507	0.00110768	2036	1772	3808
comp2253520_c0_seq4	-2.77587	0.00010012	3.43806	0.00228688	1712	2097	3809
comp1985114_c0_seq1	1.28524	0.000357372	-1.52008	0.000915008	2106	1704	3810
comp2238583_c0_seq1	1.8464	0.000706374	-2.28031	0.000429209	2350	1462	3812
comp2270180_c0_seq1	-1.55915	0.000137783	1.50312	0.00196541	1789	2026	3815
comp2140493_c0_seq1	2.25197	0.000537513	-2.90302	0.000639087	2242	1577	3819
comp2258057_c0_seq1	1.96336	0.000407961	-2.53492	0.000830353	2146	1673	3819
comp2239730_c1_seq1	2.56321	0.000454523	-4.55499	0.000753001	2188	1632	3820
comp2269371_c0_seq2	1.23583	0.000289854	-1.48963	0.00121337	2017	1807	3824
comp2259837_c0_seq2	1.57086	0.000383708	-1.86329	0.000883194	2126	1701	3827
comp2256152_c0_seq2	1.70628	0.000212318	-2.04299	0.0014955	1925	1902	3827
comp2259838_c0_seq2	-2.65051	0.000146972	3.06847	0.00191161	1810	2017	3827
comp2268408_c0_seq1	1.7987	0.000775842	-2.22051	0.000393497	2392	1436	3828
comp2278135_c0_seq10	1.01751	0.000260545	-1.20442	0.00131343	1989	1843	3832
comp2244088_c0_seq2	1.61669	0.000262953	-1.97159	0.00131025	1992	1842	3834
comp2274552_c0_seq10	-1.69299	0.000213546	1.65904	0.00151019	1928	1906	3834
comp2234598_c0_seq1	2.11095	0.000470598	-2.68713	0.000766377	2196	1641	3837
comp2259381_c0_seq1	-1.85871	0.000314669	1.90304	0.00115459	2053	1784	3837
comp2229376_c0_seq1	-2.74906	0.000110696	3.25241	0.00227827	1745	2093	3838
comp2270800_c0_seq1	1.17885	0.000275629	-1.38913	0.00129699	2005	1835	3840
comp2272717_c1_seq3	1.4972	0.000816645	-1.77841	0.00036459	2422	1419	3841
comp2266296_c0_seq3	-1.74819	9.03415e-05	1.7182	0.0025385	1685	2156	3841
comp2263713_c0_seq2	1.22341	0.000395758	-1.42596	0.000950869	2130	1716	3846
comp2265508_c0_seq15	1.18155	0.000144734	-1.38142	0.00202287	1806	2040	3846
comp2270930_c0_seq1	-1.61852	0.000142989	1.58844	0.00205308	1802	2048	3850
comp1953996_c0_seq1	1.29878	0.000235579	-1.50495	0.00148513	1956	1896	3852
comp2264668_c0_seq1	1.46889	0.000177833	-1.74683	0.00177115	1874	1981	3855
comp2206928_c0_seq1	-1.54677	0.000143809	1.48124	0.0020698	1803	2052	3855
comp2142807_c0_seq1	1.75189	0.0010391	-2.12895	0.000253865	2530	1326	3856
comp2253390_c0_seq2	1.95903	0.00023736	-2.42328	0.0014955	1959	1903	3862
comp2239022_c0_seq1	-1.84038	0.000284682	1.86935	0.00136464	2010	1855	3865
comp2255408_c0_seq1	-2.21737	0.000163947	2.41523	0.00193433	1845	2020	3865
comp2263390_c0_seq2	-1.39411	6.73484e-05	1.28698	0.00322047	1600	2266	3866
comp2251864_c0_seq2	1.27825	0.000309698	-1.49387	0.00125517	2046	1821	3867
comp2270471_c0_seq1	-1.39147	8.69423e-05	1.30462	0.00275901	1671	2196	3867
comp2254585_c0_seq3	-1.305	5.1342e-05	1.19551	0.00357208	1550	2317	3867
comp2266728_c0_seq2	-1.45073	3.91645e-06	1.32502	0.0076555	1092	2778	3870
comp2239573_c0_seq1	-2.27821	0.000108651	2.47682	0.00248489	1732	2140	3872
comp2276503_c0_seq4	-1.91951	0.000165196	1.97588	0.00197298	1848	2029	3877
comp2252920_c0_seq1	2.4466	0.000672922	-3.52782	0.000578489	2333	1545	3878
comp2207383_c0_seq1	-3.43322	2.24671e-05	4.84859	0.00493646	1378	2501	3879
comp2250352_c0_seq2	2.20964	0.000804042	-3.18983	0.000436287	2415	1466	3881
comp2265062_c0_seq1	0.982506	5.46365e-05	-1.17533	0.00364203	1561	2323	3884
comp2258561_c0_seq4	-2.18212	0.000352953	2.42612	0.00115459	2102	1785	3887
comp2276273_c0_seq7	1.29844	0.000419703	-1.52417	0.00103642	2150	1743	3893
comp2264106_c2_seq1	0.998524	0.000165561	-1.1875	0.00203505	1849	2045	3894
comp1879754_c0_seq1	1.93944	0.00038475	-2.37272	0.00110314	2127	1769	3896
comp2264198_c0_seq1	1.68428	0.000313443	-2.02855	0.00132637	2051	1845	3896
comp2254176_c0_seq1	1.41025	0.000221418	-1.66647	0.0017107	1943	1959	3902
comp2264576_c0_seq3	-1.83574	0.000300512	1.88125	0.00140544	2035	1868	3903
comp2256678_c0_seq1	-2.3741	0.000396616	2.776	0.00110933	2134	1773	3907
comp2228128_c0_seq1	1.72238	0.000253114	-2.02226	0.00158853	1975	1932	3907
comp2275405_c0_seq1	-1.90052	0.000302094	1.96933	0.00142556	2037	1877	3914
comp2241517_c0_seq3	-1.37098	4.92054e-05	1.25096	0.00401934	1539	2377	3916
comp2192120_c0_seq1	-2.28105	8.7777e-05	2.4395	0.00300798	1678	2240	3918
gnl|Pdu_trscr_assembly_1|201059	1.57753	0.000404009	-1.88529	0.00112241	2144	1779	3923
gnl|Pdu_trscr_assembly_1|17420	2.21673	0.000569501	-2.96181	0.000808616	2263	1665	3928
comp2247041_c0_seq3	2.15546	0.000491219	-2.98916	0.000989148	2213	1721	3934
comp2232067_c0_seq2	-2.16202	0.000184446	2.31248	0.00208036	1884	2053	3937
comp2278064_c0_seq3	-1.80319	0.000140342	1.79908	0.00247956	1799	2139	3938
comp2274259_c0_seq1	0.867798	7.92311e-05	-1.06314	0.00344162	1640	2298	3938
comp2256095_c0_seq1	1.93624	0.000803017	-2.50487	0.000544083	2414	1530	3944
comp2262339_c0_seq1	-1.43709	5.50507e-05	1.35212	0.00408455	1562	2382	3944
comp2262824_c0_seq1	2.029	0.000321827	-2.53589	0.00144602	2064	1888	3952
comp2278988_c0_seq1	1.41543	0.000235201	-1.65559	0.00185238	1954	1998	3952
comp2270855_c0_seq7	-1.71473	0.000108526	1.68537	0.00292018	1731	2223	3954
comp2269407_c0_seq2	-2.08386	0.00031638	2.23517	0.0014955	2056	1904	3960
comp2273729_c0_seq3	-2.13455	0.000267376	2.31322	0.00174057	1995	1965	3960
comp2277913_c2_seq2	1.70811	0.000677152	-2.08019	0.00073436	2337	1624	3961
comp2265867_c0_seq7	2.15457	0.000823411	-2.91791	0.000548	2431	1534	3965
comp2202216_c0_seq1	2.21107	0.000593927	-3.09841	0.000840898	2287	1684	3971
comp2248195_c0_seq2	-1.70158	1.0808e-05	1.63356	0.0071658	1252	2720	3972
comp2271031_c0_seq6	-2.21817	0.000204969	2.37329	0.00213454	1913	2060	3973
comp2272915_c1_seq7	1.03161	9.83503e-05	-1.23451	0.00322478	1707	2269	3976
comp2244915_c0_seq2	1.54998	0.000953712	-1.86513	0.000472588	2489	1488	3977
comp2259865_c1_seq5	2.35754	0.000687083	-3.92108	0.00075879	2342	1635	3977
comp2263164_c0_seq1	-2.46563	0.000157937	2.80219	0.00252047	1832	2148	3980
comp2270479_c0_seq1	1.91276	0.0009489	-2.43186	0.000491292	2483	1498	3981
comp2278168_c0_seq13	1.06196	8.19489e-05	-1.22292	0.00377146	1651	2338	3989
comp2263573_c0_seq1	-1.94562	0.000193112	1.99765	0.00228133	1897	2094	3991
comp2278151_c1_seq3	-1.52451	9.45662e-05	1.45238	0.00343492	1701	2296	3997
comp2278311_c0_seq6	1.46231	0.000793055	-1.74596	0.000680352	2405	1593	3998
comp2276872_c0_seq8	-1.62927	9.44748e-05	1.56527	0.00345054	1700	2300	4000
comp1949817_c0_seq2	2.11702	0.000732875	-3.00268	0.000754227	2370	1633	4003
comp2264851_c0_seq2	-1.88466	0.000135809	1.90952	0.00290743	1785	2219	4004
comp2276307_c0_seq1	1.45833	0.00103371	-1.75962	0.0004536	2527	1478	4005
comp2277902_c3_seq3	-1.64005	7.77289e-05	1.60822	0.00398672	1632	2374	4006
comp2254316_c0_seq1	2.40617	0.000962484	-3.58646	0.000518414	2495	1515	4010
comp2262945_c0_seq1	-1.459	0.000183189	1.39191	0.00243081	1879	2131	4010
comp2252349_c0_seq1	-2.42484	0.000317104	2.81862	0.0016907	2059	1954	4013
comp2245442_c0_seq1	-2.04515	5.75827e-05	2.07886	0.00459552	1569	2447	4016
comp2269507_c0_seq2	-1.52669	4.10323e-05	1.44924	0.00520292	1489	2528	4017
comp2279396_c0_seq1	1.02175	0.000492689	-1.22612	0.00120272	2214	1805	4019
comp2256415_c0_seq2	2.50197	0.000925816	-4.20037	0.000593509	2470	1552	4022
comp2277018_c0_seq3	-1.9313	0.000216948	1.98708	0.00223648	1938	2084	4022
comp2266644_c0_seq1	1.19741	0.000206375	-1.41398	0.00234974	1915	2108	4023
comp2254003_c0_seq1	-2.13534	0.0002726	2.30906	0.00196	1999	2025	4024
comp2275233_c0_seq4	1.16292	0.000176833	-1.3613	0.00252666	1873	2153	4026
comp2274903_c1_seq1	2.46805	0.00079913	-4.53899	0.000726412	2409	1622	4031
comp1974124_c0_seq1	2.15769	0.00129595	-3.23646	0.000351497	2621	1412	4033
comp1924294_c0_seq1	2.03932	0.000344867	-2.60685	0.00165264	2091	1943	4034
comp2258075_c0_seq1	-1.99381	0.000300512	2.05451	0.00185536	2034	2003	4037
comp2277107_c1_seq1	-1.15338	1.99954e-06	1.01817	0.0110863	991	3051	4042
comp2259952_c0_seq1	2.45937	0.00139108	-5.17305	0.000317329	2650	1395	4045
comp2273190_c0_seq1	1.15768	0.000361926	-1.36528	0.00162208	2109	1940	4049
comp1920273_c0_seq1	2.37979	0.00170447	-4.2484	0.000221604	2755	1296	4051
comp2274622_c0_seq4	-1.53729	2.30004e-05	1.48685	0.00677653	1384	2668	4052
comp2261674_c0_seq1	0.954867	0.00019868	-1.151	0.00252415	1905	2152	4057
comp2267548_c0_seq3	1.12561	0.000430537	-1.33592	0.00146037	2169	1891	4060
comp2265963_c0_seq2	-2.12668	0.000401363	2.32199	0.0015524	2142	1918	4060
comp2235322_c0_seq1	1.76547	0.00107044	-2.21559	0.000532069	2538	1523	4061
comp2269145_c0_seq2	1.69402	0.00125401	-2.08083	0.000417129	2603	1459	4062
comp2222948_c0_seq2	2.26993	0.00085145	-3.24706	0.000713064	2443	1619	4062
comp2254330_c0_seq1	1.66001	0.000951652	-2.02781	0.000648004	2486	1578	4064
comp2252239_c0_seq1	0.871595	0.00014232	-1.05714	0.00319775	1801	2263	4064
comp2263768_c0_seq2	0.88047	9.46627e-05	-1.05351	0.00387346	1702	2362	4064
comp2268078_c0_seq2	1.04901	0.000196879	-1.24896	0.00259257	1902	2164	4066
comp2278486_c0_seq6	-1.29655	3.95075e-05	1.18094	0.00600405	1480	2587	4067
comp2277636_c0_seq4	-1.8899	0.000306131	1.93558	0.00196842	2041	2028	4069
comp2262403_c0_seq2	-1.30151	1.93483e-05	1.19	0.00713057	1353	2716	4069
comp2272395_c0_seq1	-1.76869	0.000348655	1.76729	0.00176515	2095	1977	4072
comp2258198_c0_seq1	0.952444	4.69232e-05	-1.17265	0.00549673	1521	2552	4073
comp2209889_c0_seq4	-1.57681	0.000175299	1.51884	0.00279306	1867	2208	4075
comp2266409_c0_seq1	1.17389	0.000934814	-1.39763	0.000690058	2475	1603	4078
comp2250061_c0_seq1	2.37368	0.000605871	-3.29671	0.00112702	2298	1781	4079
comp2249042_c0_seq1	-2.08209	0.000365058	2.20852	0.00174372	2114	1967	4081
comp2274183_c1_seq8	-1.07128	1.83948e-06	0.933867	0.0117596	983	3100	4083
comp2260181_c0_seq1	2.04151	0.000565062	-2.69525	0.00125535	2261	1823	4084
comp2249068_c0_seq1	2.86596	0.000450746	-5.49324	0.00148558	2187	1897	4084
comp2277588_c0_seq3	-1.3071	2.88003e-05	1.20008	0.00681432	1413	2674	4087
comp2249886_c0_seq1	1.86686	0.00047701	-2.28351	0.00146691	2199	1892	4091
comp2276804_c0_seq1	-1.91503	0.000363028	1.98261	0.00176862	2111	1980	4091
comp2270488_c0_seq1	-1.30223	1.14852e-06	1.15902	0.012835	925	3167	4092
comp2226296_c1_seq1	-1.98203	5.17455e-05	1.99391	0.00542929	1552	2544	4096
comp2277107_c0_seq1	-1.75743	0.000436347	1.78311	0.00157916	2173	1929	4102
comp2138261_c0_seq1	1.88823	0.000484313	-2.37301	0.00149521	2206	1899	4105
comp2273815_c0_seq4	1.60278	0.000300305	-1.89554	0.00218049	2032	2073	4105
comp2248657_c0_seq1	-2.07009	0.00032486	2.21179	0.00199593	2071	2036	4107
comp2277218_c1_seq5	1.41201	0.000661313	-1.6601	0.0011597	2323	1786	4109
comp2249361_c0_seq2	1.8999	0.000571199	-2.32371	0.00132321	2266	1844	4110
comp2275933_c0_seq1	1.24904	0.000552531	-1.46581	0.00137786	2252	1858	4110
comp2275683_c1_seq1	-1.84892	0.000138166	1.85446	0.00362536	1790	2320	4110
gnl|Pdu_trscr_assembly_1|334671	-1.7799	0.000130616	1.78381	0.00372125	1779	2331	4110
comp2270580_c1_seq3	-1.72258	0.000419855	1.73649	0.00172082	2151	1961	4112
comp2266519_c0_seq6	-1.75823	0.000175887	1.76872	0.0031467	1871	2256	4127
comp2245343_c0_seq1	0.912471	8.2238e-05	-1.08608	0.00474453	1655	2473	4128
comp2252128_c0_seq9	-1.24283	5.01963e-05	1.12495	0.00595607	1547	2584	4131
comp2271752_c0_seq3	-1.46391	4.49705e-05	1.38785	0.00631976	1507	2626	4133
comp2266125_c1_seq1	2.3925	0.000372529	-3.16141	0.00191008	2121	2016	4137
comp2270290_c0_seq3	-2.14163	0.000294257	2.32343	0.00238685	2020	2120	4140
comp2265826_c0_seq2	2.0152	0.00119777	-2.55766	0.000613017	2584	1560	4144
comp2271057_c0_seq3	1.29664	0.000349401	-1.51282	0.00204625	2097	2047	4144
comp2141997_c0_seq1	1.11666	0.00039925	-1.32373	0.00188339	2135	2011	4146
comp2230347_c0_seq1	0.832333	1.06211e-05	-1.00691	0.008984	1247	2899	4146
comp2276899_c1_seq2	-2.1385	0.000551691	2.38848	0.00149521	2249	1900	4149
comp2249177_c0_seq1	-1.71867	0.000258413	1.69044	0.00259371	1985	2166	4151
comp2277309_c0_seq6	-1.41114	0.000243716	1.32809	0.00272916	1966	2189	4155
comp2140816_c0_seq1	2.4036	0.000846078	-3.93841	0.000980214	2441	1720	4161
comp2277708_c0_seq7	1.13757	0.000296207	-1.36773	0.00246922	2024	2137	4161
comp2269794_c1_seq8	1.21153	0.000153276	-1.4289	0.00377146	1823	2339	4162
comp2277229_c0_seq4	-1.23281	9.32797e-06	1.10741	0.00943415	1228	2934	4162
comp2264791_c0_seq4	-1.47994	7.86267e-05	1.38548	0.00521759	1638	2529	4167
comp2267483_c0_seq3	0.986202	0.000116816	-1.16807	0.0042499	1758	2410	4168
comp2022008_c0_seq1	1.90717	0.000875627	-2.38025	0.000962106	2451	1718	4169
comp2275684_c0_seq21	1.29258	0.000242983	-1.49613	0.00278056	1964	2205	4169
comp2276202_c0_seq3	1.13112	0.000758578	-1.35378	0.00118175	2383	1791	4174
comp2257591_c0_seq1	-2.28718	0.000427536	2.63455	0.0018907	2164	2012	4176
comp2276987_c0_seq3	-1.5815	0.000289511	1.5331	0.00256489	2016	2160	4176
comp2250017_c0_seq1	1.13245	8.18178e-05	-1.30515	0.00519099	1650	2526	4176
gnl|Pdu_trscr_assembly_1|16825	-1.13055	8.28459e-06	0.999303	0.00981931	1205	2971	4176
comp1769718_c0_seq1	1.70435	0.00172159	-2.13884	0.000352185	2764	1413	4177
comp2270896_c0_seq2	1.48913	0.000443788	-1.79633	0.0018412	2180	1997	4177
[truncated: 6,409 more rows]

## Sheet: PM_NM_Female vs M_NM_Female
	log2FoldChange	padj	logFC	FDR	count.padj	count.FDR	rank.sum
comp2257567_c0_seq1	-7.3148	1.05806e-99	7.39171	2.29298e-52	1	1	2
comp2261851_c1_seq1	6.36919	5.40123e-59	-7.3876	1.00793e-44	3	2	5
comp2269662_c0_seq8	-7.46391	3.38952e-98	7.58436	3.91225e-44	2	3	5
comp2265263_c0_seq1	-6.78505	4.53836e-58	7.03447	1.1795e-33	4	5	9
comp2265326_c0_seq3	6.41524	8.55279e-46	-7.82426	2.40798e-34	12	4	16
comp2223254_c0_seq1	-8.50795	5.31901e-50	9.83746	1.02596e-30	8	8	16
comp2256337_c0_seq2	-6.12773	1.23948e-51	6.26841	6.46215e-30	7	9	16
comp2254792_c1_seq4	-8.73676	1.73365e-52	10.0651	8.48538e-26	6	13	19
comp2234324_c0_seq2	-9.37137	2.98984e-56	10.9629	3.28556e-25	5	14	19
comp2224089_c0_seq1	-5.19372	1.16333e-46	5.1837	5.3197e-26	10	11	21
comp2272093_c0_seq1	4.52335	4.39875e-40	-5.1619	3.46814e-33	17	6	23
comp2272108_c0_seq1	-4.90614	4.51883e-43	4.86364	5.3197e-26	14	12	26
comp2258675_c0_seq3	-4.96952	1.16333e-46	4.92744	5.51175e-25	11	16	27
comp1193006_c0_seq1	-8.16305	8.10571e-47	9.31586	6.71295e-25	9	18	27
comp2240916_c0_seq1	5.23429	2.42681e-35	-6.51997	3.89647e-33	22	7	29
comp2215885_c0_seq1	-7.70092	2.8846e-40	8.86108	5.51175e-25	16	17	33
comp2236959_c0_seq1	-5.87834	2.57454e-43	6.05612	8.86314e-25	13	20	33
comp2275713_c0_seq3	-5.36247	6.0554e-40	5.40827	7.41647e-23	18	27	45
comp2257715_c1_seq3	-4.36671	7.04309e-36	4.26152	4.16011e-23	21	25	46
comp2261608_c0_seq1	-7.06776	5.96015e-38	7.87777	4.56835e-22	19	30	49
comp2250225_c0_seq2	-5.06639	1.74513e-34	5.14974	2.3617e-23	29	23	52
comp2262443_c0_seq1	-4.67226	3.11599e-35	4.64344	5.59597e-22	23	31	54
comp2272343_c0_seq3	4.99028	1.00237e-27	-6.28961	4.71219e-26	47	10	57
comp2271537_c0_seq19	-3.80968	2.45453e-36	3.63923	2.80548e-20	20	38	58
comp2262279_c0_seq1	-8.07489	9.60369e-41	9.38647	5.44071e-20	15	43	58
comp2265751_c0_seq4	-5.29497	5.49126e-35	5.41038	1.51479e-21	28	33	61
isotig10568	5.44822	9.59521e-27	-7.13313	4.79285e-25	51	15	66
comp2242933_c0_seq1	-5.37227	4.44525e-35	5.52404	5.27294e-20	26	41	67
comp2278332_c0_seq1	4.09409	2.53174e-28	-4.73215	2.1093e-24	46	22	68
comp2252195_c0_seq1	-6.29826	1.15854e-33	6.91369	6.50444e-21	32	36	68
comp2205302_c0_seq1	-4.27578	5.49126e-35	4.16023	5.38923e-20	27	42	69
comp2272119_c0_seq6	-4.45189	4.19699e-35	4.41415	6.3917e-20	25	45	70
comp2274137_c0_seq1	4.60667	1.28262e-26	-5.57311	7.1273e-25	52	19	71
comp2281046_c0_seq1	5.55407	8.91189e-27	-7.60288	1.29064e-24	50	21	71
comp2261980_c0_seq3	5.32888	1.54347e-27	-6.76202	3.39341e-23	49	24	73
comp2253801_c0_seq1	-5.54997	2.87285e-33	5.7502	5.15554e-20	33	40	73
comp2209056_c0_seq1	-8.00588	4.80463e-34	9.98677	4.73286e-19	31	49	80
comp2271713_c0_seq1	5.04582	9.78773e-26	-6.17446	1.83801e-22	54	29	83
comp2277995_c0_seq1	3.46493	7.17906e-26	-4.03442	8.64371e-22	53	32	85
comp2271249_c0_seq23	-5.70278	6.91121e-31	6.0914	9.10431e-20	39	46	85
comp2261876_c0_seq1	3.68505	1.86818e-24	-4.31549	5.86781e-23	62	26	88
comp2276244_c0_seq1	3.31538	1.77849e-24	-3.86448	1.53559e-22	61	28	89
comp2266373_c0_seq1	-4.28416	4.75536e-34	4.19868	7.15121e-18	30	59	89
comp2256943_c0_seq2	-5.74353	2.9015e-32	6.09857	2.31427e-18	35	55	90
comp2232271_c0_seq1	-5.4809	1.77206e-29	5.7568	5.62729e-19	42	50	92
comp2251620_c0_seq1	3.61412	2.13629e-24	-4.18094	5.21669e-21	63	34	97
comp2270003_c1_seq1	-5.05729	2.26117e-30	5.1526	1.14718e-17	40	61	101
comp2221300_c0_seq1	-4.57022	5.09976e-31	4.56838	3.0497e-17	38	66	104
comp2274804_c0_seq1	3.42216	3.02141e-23	-3.99401	5.641e-21	71	35	106
comp2241134_c0_seq1	3.10897	1.10093e-25	-3.58199	6.78641e-19	55	52	107
comp2273366_c2_seq1	-4.35842	4.83512e-29	4.3498	1.62348e-17	44	63	107
comp2277335_c1_seq5	-3.5295	3.62024e-31	3.33733	3.7665e-17	37	70	107
comp2254641_c1_seq1	4.4541	4.39146e-23	-5.39969	1.13433e-20	75	37	112
comp2280841_c0_seq1	-5.8788	1.31926e-27	6.49807	3.0497e-17	48	67	115
comp2238682_c0_seq2	-6.47352	1.91938e-28	7.37827	5.1063e-17	45	71	116
comp2277462_c0_seq1	4.83234	9.26455e-23	-6.29634	3.78309e-20	78	39	117
comp2270871_c0_seq1	4.86331	5.74362e-23	-6.18701	5.69421e-20	76	44	120
comp2253407_c0_seq3	4.88746	3.92036e-23	-6.13396	2.05163e-19	73	47	120
gnl|Pdu_trscr_assembly_1|12794	2.74727	2.44539e-25	-3.19508	3.38284e-17	56	69	125
comp2252193_c0_seq2	4.47871	1.17746e-21	-5.47519	3.46424e-19	87	48	135
comp2268625_c0_seq3	3.45509	6.88694e-23	-4.00282	3.3539e-17	77	68	145
comp2259403_c0_seq2	4.49561	8.54864e-21	-5.57881	6.78641e-19	94	53	147
comp2278464_c0_seq2	3.02805	2.21471e-21	-3.55009	4.89465e-18	91	57	148
comp2244589_c0_seq2	-4.88723	1.29296e-23	5.13737	3.15285e-16	69	80	149
comp2280824_c0_seq1	-3.55846	3.34431e-24	3.43851	8.38558e-16	65	84	149
comp2239858_c0_seq1	-4.56817	3.66103e-23	4.67947	1.38597e-16	72	78	150
comp2268819_c2_seq1	-5.35081	2.10073e-23	5.7887	1.10812e-15	70	86	156
comp2253317_c0_seq1	-3.32746	7.89429e-25	3.15551	7.76739e-15	59	102	161
comp2274374_c0_seq4	3.83537	7.45584e-20	-4.45727	3.04613e-17	100	65	165
comp2272370_c0_seq4	-3.27325	2.20499e-29	3.08413	5.15024e-14	43	122	165
comp2238985_c0_seq1	4.59968	3.13065e-19	-5.92469	1.75499e-18	113	54	167
comp2263873_c0_seq9	4.15696	2.45608e-19	-4.96997	2.54767e-18	111	56	167
comp2276838_c1_seq1	2.19578	2.47494e-25	-2.58443	1.50008e-14	57	113	170
comp2276461_c0_seq7	4.02354	2.56453e-19	-4.84718	7.70495e-18	112	60	172
comp2275616_c0_seq2	3.52386	4.15165e-19	-4.14983	5.09541e-18	115	58	173
comp2273601_c1_seq1	-3.84453	2.50774e-24	3.8072	1.12825e-14	64	109	173
comp2254414_c0_seq1	-2.97516	1.5253e-32	2.7265	2.28896e-13	34	142	176
comp2277104_c0_seq3	3.26498	1.08682e-18	-3.88897	6.66484e-19	126	51	177
comp2251338_c0_seq8	4.0417	1.221e-19	-4.93623	5.3441e-17	105	72	177
comp2270003_c0_seq1	-5.15577	3.92036e-23	5.49694	8.35044e-15	74	103	177
gnl|Pdu_trscr_assembly_1|1218	-2.91091	3.82572e-35	2.65298	4.39727e-13	24	154	178
comp2276073_c0_seq1	-4.72868	2.04695e-22	4.94961	7.03947e-15	81	99	180
comp2221142_c0_seq1	4.44261	1.74267e-19	-5.43496	1.21436e-16	108	76	184
comp2269374_c0_seq3	2.45035	1.18315e-21	-2.85776	3.04824e-15	88	96	184
comp2267304_c0_seq3	-3.79546	9.49215e-22	3.75494	1.44949e-14	86	111	197
comp2260095_c1_seq1	-4.67436	5.20744e-24	4.84596	9.09239e-14	67	130	197
comp2236889_c0_seq1	-4.06326	1.66952e-24	4.0145	1.88486e-13	60	140	200
comp2256041_c0_seq1	-3.16492	9.42158e-32	2.94149	7.50501e-13	36	164	200
comp2257070_c0_seq2	2.90172	1.05577e-23	-3.37418	1.12165e-13	68	134	202
comp2266841_c0_seq1	4.57938	8.44904e-18	-5.9831	1.35629e-17	141	62	203
comp2254406_c0_seq1	3.73302	1.37208e-18	-4.47119	1.14687e-16	128	75	203
comp2266735_c0_seq5	3.76075	1.04723e-18	-4.47651	6.77923e-16	125	83	208
comp2235052_c0_seq1	-5.79018	9.49215e-22	6.54477	1.09051e-13	85	132	217
comp2273249_c0_seq4	4.49757	8.85719e-18	-5.79337	1.0866e-16	144	74	218
comp2259529_c0_seq1	3.42222	5.80059e-17	-4.12725	1.62348e-17	155	64	219
gnl|Pdu_trscr_assembly_1|88882	-4.36222	2.65137e-20	4.52538	5.2337e-14	96	124	220
comp2267077_c0_seq2	2.95383	8.85719e-18	-3.47555	1.41821e-16	142	79	221
comp2260003_c0_seq1	-4.58514	2.29077e-22	4.7447	1.79662e-13	83	139	222
comp1192611_c0_seq1	-3.80984	2.04695e-22	3.77204	2.30638e-13	80	144	224
comp1194608_c0_seq1	-3.42302	7.73914e-20	3.28688	5.27023e-14	101	125	226
comp2264636_c0_seq1	2.07501	3.95976e-24	-2.44739	6.39343e-13	66	161	227
comp2262305_c0_seq1	2.55752	5.13775e-19	-2.98985	2.45283e-14	118	115	233
comp2263229_c0_seq2	4.31832	1.69458e-16	-5.7034	9.49385e-17	163	73	236
comp2265937_c0_seq5	2.64305	8.44904e-18	-3.09127	3.26323e-15	140	97	237
comp2272553_c0_seq5	2.90736	6.29608e-17	-3.43821	5.3173e-16	156	82	238
comp2259749_c0_seq5	3.37819	2.84445e-18	-3.98094	8.79042e-15	132	107	239
comp2261379_c0_seq1	3.06246	7.43429e-19	-3.60634	3.1616e-14	121	118	239
comp2269234_c0_seq4	3.51505	2.17199e-17	-4.28925	1.30016e-15	152	89	241
comp2259786_c0_seq4	3.37911	1.04742e-16	-4.00837	1.07244e-15	158	85	243
comp2263124_c0_seq2	-4.16125	4.00451e-19	4.2648	8.96731e-14	114	129	243
comp2255923_c0_seq3	-4.36141	4.83594e-19	4.54129	1.09051e-13	117	133	250
comp2247098_c0_seq1	4.39553	3.30395e-16	-5.88992	1.25424e-16	175	77	252
comp2276073_c1_seq1	-4.44058	4.15165e-19	4.6474	1.14731e-13	116	136	252
comp2266348_c1_seq2	-3.17894	1.41468e-21	2.99869	6.44977e-13	90	162	252
comp2282195_c0_seq2	-3.43361	6.02163e-21	3.29282	7.52557e-13	93	165	258
comp2273540_c0_seq2	2.63875	1.87567e-17	-3.08879	1.44949e-14	147	112	259
comp2251993_c0_seq1	4.19846	3.75489e-16	-5.64593	3.59627e-16	179	81	260
comp2266185_c0_seq3	-5.01333	1.10641e-19	5.50812	4.56173e-13	104	156	260
comp2261193_c1_seq4	-4.45865	5.1483e-21	4.61782	9.47586e-13	92	169	261
comp2262537_c0_seq3	-5.22608	4.45963e-20	5.83936	8.42955e-13	98	166	264
comp2271848_c0_seq8	3.20252	3.23753e-16	-3.76134	2.55432e-15	172	94	266
comp2275893_c0_seq1	4.42915	3.47464e-16	-5.76352	1.75246e-15	177	93	270
comp2272379_c0_seq9	-3.75361	3.68167e-18	3.70096	1.12314e-13	135	135	270
comp2264786_c0_seq1	-3.34657	4.95116e-20	3.22116	1.17525e-12	99	179	278
comp2260860_c0_seq2	2.96241	1.1473e-15	-3.5047	1.52034e-15	189	91	280
comp2202652_c0_seq2	-4.07418	2.2298e-18	4.11963	3.71815e-13	130	152	282
comp2263067_c0_seq4	3.115	7.17468e-16	-3.6888	7.33523e-15	184	100	284
comp2257660_c0_seq2	4.33049	9.48893e-16	-5.75679	7.7599e-15	186	101	287
comp2267060_c0_seq1	3.53359	1.5615e-16	-4.22032	6.70179e-14	161	127	288
comp2264911_c0_seq3	-5.48784	7.73914e-20	6.24723	1.84706e-12	102	186	288
comp2275024_c0_seq2	2.76319	9.12818e-18	-3.23198	2.32325e-13	145	146	291
comp2259241_c0_seq1	-3.84183	3.03633e-20	3.80838	2.74154e-12	97	195	292
comp2258284_c0_seq4	4.19144	1.1357e-15	-5.33054	8.54773e-15	188	106	294
comp2267067_c0_seq8	2.98924	5.67947e-15	-3.55697	1.46547e-15	205	90	295
comp2275310_c0_seq1	-3.45758	1.98105e-17	3.39272	2.30638e-13	150	145	295
comp2273726_c1_seq7	2.43058	1.4351e-17	-2.82825	2.68951e-13	146	149	295
comp2276174_c0_seq14	-3.11484	8.54864e-21	2.94973	3.20701e-12	95	200	295
comp2252381_c0_seq5	3.71921	1.17483e-15	-4.59892	9.18251e-15	190	108	298
comp2272814_c1_seq2	-3.36278	5.83069e-19	3.2764	1.2875e-12	119	180	299
comp2263706_c0_seq2	-4.53613	1.31722e-21	4.67655	4.88653e-12	89	210	299
gnl|Pdu_trscr_assembly_1|20388	3.60233	9.21147e-15	-4.50489	1.16062e-15	213	88	301
comp2257854_c0_seq3	2.88741	1.87475e-15	-3.41308	1.37536e-14	194	110	304
comp2265255_c2_seq1	4.41803	6.21148e-16	-5.77027	5.36375e-14	183	126	309
comp2239531_c0_seq1	-3.47109	1.45962e-19	3.358	3.90116e-12	107	204	311
comp2229342_c0_seq1	-4.8626	1.24822e-19	5.24038	4.16841e-12	106	206	312
comp2245053_c0_seq1	4.13597	1.73609e-15	-5.42058	5.15024e-14	193	123	316
gnl|Pdu_trscr_assembly_1|7284	-4.55609	1.67099e-18	4.88207	2.1388e-12	129	189	318
comp2270281_c0_seq1	3.09742	3.31172e-16	-3.66497	2.28896e-13	176	143	319
comp2266075_c0_seq5	-4.11013	3.7064e-18	4.26679	1.30709e-12	136	183	319
comp2272698_c0_seq4	-2.71337	6.59769e-22	2.45641	1.58584e-11	84	236	320
comp2265919_c1_seq23	3.52983	3.39616e-14	-4.37432	1.13627e-15	236	87	323
comp2276498_c2_seq1	4.27721	3.04982e-15	-5.40193	4.47408e-14	202	121	323
comp2250762_c0_seq1	4.4352	9.0589e-15	-6.04841	2.98332e-14	212	117	329
comp2268687_c0_seq1	-4.65881	7.99322e-18	5.05065	2.32771e-12	139	190	329
comp2278392_c0_seq1	-3.2996	1.86099e-19	3.20674	7.78331e-12	109	222	331
comp2273791_c0_seq4	-3.75025	7.07723e-17	3.79691	9.72742e-13	157	175	332
comp2251791_c0_seq2	3.93923	3.97342e-14	-5.30443	4.44864e-15	238	98	336
comp2273459_c1_seq1	-3.8422	7.40959e-19	3.841	6.23902e-12	120	218	338
comp2254530_c0_seq1	3.77711	2.11889e-14	-4.76908	2.36111e-14	226	114	340
comp2250283_c0_seq1	-5.94022	1.27697e-18	7.55838	5.12793e-12	127	216	343
comp2277610_c1_seq3	-2.92718	1.04388e-18	2.74896	6.23902e-12	124	219	343
comp2258227_c1_seq1	3.73487	1.89666e-14	-4.84416	4.13156e-14	225	119	344
comp2229575_c0_seq1	1.72068	5.92827e-25	-2.03172	1.07514e-10	58	289	347
comp2261795_c0_seq1	3.08559	2.36923e-15	-3.71152	3.3491e-13	197	151	348
comp2279764_c0_seq1	2.18794	1.96105e-15	-2.61274	4.55876e-13	195	155	350
comp2267655_c0_seq21	-3.60074	8.85719e-18	3.56078	4.55066e-12	143	208	351
comp2262241_c0_seq1	3.61152	1.46169e-13	-4.61194	1.58812e-15	263	92	355
comp2272828_c0_seq8	-3.0034	2.57432e-18	2.84712	9.23022e-12	131	225	356
comp2274031_c0_seq3	2.29001	2.65718e-15	-2.70269	4.81645e-13	199	158	357
comp2141958_c0_seq2	-6.45889	2.18328e-19	9.06825	2.69578e-11	110	249	359
comp2268375_c0_seq1	3.24112	2.08959e-13	-3.99334	3.01379e-15	268	95	363
comp2276940_c0_seq2	3.48402	1.32802e-13	-4.28538	8.35044e-15	261	104	365
comp2243368_c0_seq4	3.29695	3.03912e-14	-4.03723	1.05907e-13	234	131	365
comp2272124_c0_seq1	3.06672	1.47887e-13	-3.71625	8.35044e-15	264	105	369
comp2278592_c0_seq3	2.45006	1.07286e-16	-2.88178	4.99143e-12	159	212	371
comp2259858_c0_seq2	-5.22217	9.48251e-19	5.84833	2.71023e-11	123	250	373
comp2270119_c0_seq15	3.39944	6.62652e-14	-4.11938	8.61312e-14	246	128	374
comp2262714_c0_seq1	-3.81063	1.87597e-17	3.8302	9.79985e-12	148	228	376
comp2279956_c0_seq1	3.3935	2.58472e-14	-4.15182	2.54995e-13	229	148	377
comp2256206_c0_seq2	-5.86898	1.8242e-22	6.47749	1.32577e-10	79	300	379
comp2262932_c1_seq1	2.59199	1.69458e-16	-3.02204	7.62728e-12	162	221	383
comp2273340_c1_seq1	2.49682	1.4531e-14	-2.96805	9.58256e-13	220	171	391
comp2261415_c0_seq1	-3.19995	7.8614e-20	3.07731	1.07839e-10	103	291	394
comp2277510_c0_seq2	2.70822	6.88278e-14	-3.21049	3.77135e-13	247	153	400
comp2264193_c0_seq2	-5.33823	5.85236e-18	6.04452	6.2434e-11	138	268	406
comp2271992_c0_seq4	-4.38612	3.06996e-16	4.74358	1.60502e-11	171	237	408
comp2037149_c0_seq1	4.05116	2.18167e-13	-5.28138	2.0816e-13	269	141	410
comp2261996_c0_seq2	3.85019	1.34281e-13	-5.06446	2.75161e-13	262	150	412
comp2277584_c0_seq5	-3.29447	2.28158e-16	3.20905	2.59649e-11	165	248	413
comp2259861_c0_seq1	3.6429	2.30356e-13	-4.76623	2.4509e-13	271	147	418
comp2254367_c0_seq1	2.37045	1.01919e-15	-2.75362	1.20545e-11	187	231	418
comp2270061_c0_seq1	-4.20457	3.29351e-16	4.48395	2.5436e-11	174	247	421
comp2273222_c0_seq2	3.26731	8.62362e-13	-4.03673	2.45283e-14	306	116	422
comp2198403_c0_seq2	3.47641	7.43346e-14	-4.29839	9.67766e-13	249	174	423
comp2241847_c0_seq5	3.65416	1.02156e-13	-4.9235	9.47586e-13	254	170	424
comp2259832_c0_seq2	-3.06251	1.48613e-16	2.91704	5.35284e-11	160	264	424
comp2278536_c1_seq38	2.5989	3.42297e-14	-3.0907	2.06276e-12	237	188	425
comp2261061_c0_seq1	-3.54172	3.29886e-17	3.49276	8.20235e-11	153	273	426
comp2239040_c0_seq1	3.1179	2.65815e-14	-3.73801	3.14502e-12	231	198	429
comp2262137_c0_seq3	3.81555	1.1437e-12	-5.11058	4.26704e-14	317	120	437
comp2276498_c0_seq1	3.84062	3.53962e-13	-4.7809	4.71582e-13	281	157	438
comp1193769_c0_seq1	3.80393	1.30859e-13	-4.74884	1.44931e-12	259	184	443
gnl|Pdu_trscr_assembly_1|200732	3.5414	3.25784e-13	-4.41021	9.1912e-13	278	167	445
comp2220452_c1_seq1	3.70021	2.40578e-13	-4.69699	1.03997e-12	272	177	449
comp2272645_c0_seq1	3.94538	3.44472e-13	-5.16358	9.58256e-13	280	172	452
comp2270224_c0_seq1	2.1139	2.05734e-16	-2.49073	1.08145e-10	164	292	456
comp2268528_c0_seq2	2.57542	3.41397e-13	-3.08803	1.06858e-12	279	178	457
comp1769718_c0_seq1	3.51065	1.25471e-12	-4.48239	1.43556e-13	322	137	459
comp2232817_c0_seq2	-3.77012	5.01363e-15	3.85539	3.26405e-11	204	256	460
comp2271756_c0_seq2	-4.21064	6.19143e-15	4.50452	3.13223e-11	207	255	462
comp2138058_c0_seq1	4.54743	8.52812e-13	-7.10019	6.17788e-13	303	160	463
comp2278436_c0_seq3	2.06892	1.35769e-14	-2.47234	2.32954e-11	218	246	464
comp2278539_c0_seq2	2.2831	3.47464e-16	-2.71394	1.05763e-10	178	286	464
comp2269108_c0_seq5	-3.07107	2.15955e-22	2.84735	1.24552e-09	82	383	465
comp2277776_c0_seq1	-3.30807	1.30517e-14	3.27072	2.73612e-11	217	251	468
comp2272075_c0_seq4	-3.99321	1.58217e-15	4.2092	8.81447e-11	191	280	471
comp2265840_c0_seq3	-4.13693	3.29351e-16	4.33203	1.26602e-10	173	298	471
comp2266869_c0_seq1	3.56758	2.24677e-12	-4.53263	1.73051e-13	335	138	473
comp2269391_c0_seq1	2.787	8.61103e-13	-3.37713	9.60081e-13	305	173	478
comp1927618_c0_seq1	-3.23627	8.22607e-16	3.1309	1.15754e-10	185	295	480
comp2271994_c0_seq2	2.8112	6.02645e-14	-3.39475	1.73626e-11	243	238	481
comp2272437_c1_seq1	3.24086	7.88308e-13	-3.99132	1.95917e-12	302	187	489
comp2257713_c0_seq1	2.61934	1.06962e-13	-3.1019	1.36443e-11	256	233	489
comp2274959_c0_seq5	-2.80395	2.61419e-16	2.63476	2.2527e-10	168	321	489
gnl|Pdu_trscr_assembly_1|212085	-4.68964	2.052e-17	5.09594	5.0237e-10	151	343	494
comp2272091_c0_seq2	2.70449	4.66881e-13	-3.22477	4.41285e-12	288	207	495
comp2277416_c0_seq3	3.76856	2.36317e-12	-4.83171	4.86145e-13	339	159	498
comp2277060_c0_seq17	3.15001	4.10932e-13	-3.87623	5.74638e-12	284	217	501
comp2265878_c0_seq2	3.21712	1.29937e-12	-3.93913	1.2875e-12	323	181	504
comp2266311_c1_seq2	3.2245	2.63618e-13	-3.98529	1.20545e-11	273	232	505
comp1194202_c0_seq1	2.91802	4.27217e-13	-3.53052	7.85588e-12	285	223	508
comp1267867_c0_seq1	3.64757	1.05972e-12	-4.75998	2.54129e-12	316	193	509
comp2263702_c0_seq1	-3.76217	4.89071e-14	3.87448	6.8039e-11	241	269	510
comp2259852_c1_seq1	-2.95541	4.09171e-16	2.81697	3.3188e-10	180	331	511
comp2273978_c0_seq1	-3.12675	1.46804e-14	3.02581	1.12741e-10	221	294	515
comp2269247_c0_seq1	-2.73956	2.61419e-16	2.57508	5.45738e-10	167	348	515
comp2257239_c0_seq2	3.05571	2.81841e-12	-3.75445	1.0152e-12	345	176	521
comp2275646_c0_seq3	1.95692	2.90255e-15	-2.32048	2.26483e-10	201	322	523
comp2272161_c2_seq6	2.37068	1.96707e-13	-2.81427	3.27377e-11	266	258	524
comp2273459_c0_seq2	-3.80735	4.73344e-14	3.92176	1.02057e-10	240	285	525
comp2138076_c0_seq1	-3.59556	1.74428e-14	3.61783	1.32577e-10	224	301	525
comp2273152_c0_seq2	-2.3716	8.7197e-19	2.09912	1.9985e-09	122	406	528
comp2261841_c0_seq9	3.01796	4.84606e-13	-3.69103	1.92979e-11	289	241	530
comp2259006_c0_seq2	2.68498	2.27799e-12	-3.20465	2.91337e-12	336	196	532
comp2248059_c0_seq4	3.29803	8.45331e-12	-4.13514	6.92721e-13	370	163	533
comp2263829_c0_seq1	4.34676	2.72258e-12	-7.24032	2.5835e-12	341	194	535
gnl|Pdu_trscr_assembly_1|1213	-3.34325	2.53482e-15	3.3126	4.06909e-10	198	340	538
comp2264068_c0_seq1	2.17246	2.02752e-13	-2.56514	8.20235e-11	267	274	541
comp2219247_c0_seq1	-4.0714	4.35643e-16	4.2088	6.97967e-10	182	360	542
comp2278099_c2_seq1	2.90771	2.83502e-12	-3.54753	3.7555e-12	346	202	548
comp2253516_c0_seq4	2.5449	6.56324e-13	-3.06495	2.98876e-11	297	253	550
comp2270871_c1_seq12	3.46094	8.39122e-12	-4.30826	1.74912e-12	369	185	554
comp2269191_c0_seq3	-3.95033	6.09631e-14	4.1822	1.91629e-10	244	310	554
comp2274563_c1_seq9	-2.48132	4.55345e-17	2.23323	1.91616e-09	154	402	556
comp2271225_c0_seq5	3.24442	6.77408e-12	-4.0306	3.11626e-12	361	197	558
comp2278279_c1_seq4	-3.00367	7.0957e-15	2.87204	6.07429e-10	208	353	561
comp2235322_c0_seq1	3.60021	6.37408e-12	-4.71006	3.79723e-12	359	203	562
comp2278398_c0_seq2	3.78024	3.81603e-12	-4.93898	4.99143e-12	349	213	562
comp2277987_c1_seq1	-3.01593	2.41074e-14	2.90786	3.69911e-10	228	334	562
comp2279378_c0_seq1	3.83654	4.32512e-12	-5.30255	5.09914e-12	351	215	566
comp2266442_c0_seq5	3.76067	8.28392e-12	-5.16016	3.20701e-12	368	201	569
comp2269277_c0_seq3	3.03746	1.83921e-11	-3.74738	9.1912e-13	402	168	570
comp1194411_c0_seq1	3.25865	4.28295e-12	-4.00724	6.23902e-12	350	220	570
comp2270156_c0_seq11	2.52694	1.34964e-11	-3.0511	2.35905e-12	389	191	580
comp2269751_c0_seq2	-3.0337	1.66005e-15	2.91895	1.57712e-09	192	392	584
comp2274541_c0_seq1	3.4525	1.02981e-11	-4.37877	4.15124e-12	380	205	585
comp2256699_c0_seq2	3.35187	1.82109e-12	-4.36047	3.01194e-11	331	254	585
comp2273202_c0_seq1	-4.17166	4.33619e-15	4.44858	1.45923e-09	203	388	591
comp2265181_c0_seq1	2.68527	1.07075e-11	-3.26167	5.01072e-12	382	214	596
comp2272691_c0_seq4	3.27926	5.91725e-12	-4.05178	1.80943e-11	356	240	596
comp2261881_c0_seq2	2.03424	8.20503e-15	-2.40579	1.55019e-09	209	390	599
comp2275684_c0_seq21	2.46539	5.33126e-13	-2.94045	1.91629e-10	291	311	602
comp2257264_c1_seq1	2.92176	8.27861e-12	-3.51633	1.73626e-11	366	239	605
comp2271744_c0_seq3	3.02346	6.77408e-12	-3.6681	2.10744e-11	362	244	606
comp2241541_c0_seq2	1.87066	1.86932e-12	-2.27778	7.39634e-11	334	272	606
comp2277945_c0_seq2	2.10109	9.91472e-13	-2.5206	1.26602e-10	311	299	610
comp1975390_c0_seq1	3.10683	5.40788e-12	-3.77311	3.95965e-11	354	261	615
comp2270565_c0_seq2	2.09686	7.012e-13	-2.49279	2.07889e-10	298	317	615
comp2254377_c0_seq1	-4.98075	1.97669e-15	5.71161	3.13228e-09	196	420	616
gnl|Pdu_trscr_assembly_1|15590	4.09594	1.50703e-11	-5.61856	7.85588e-12	393	224	617
comp2240347_c0_seq3	-3.78777	4.0481e-14	3.93888	1.14796e-09	239	378	617
comp2275743_c0_seq2	-2.54358	4.10155e-16	2.3343	4.00266e-09	181	437	618
comp2243104_c0_seq1	3.17746	7.57198e-12	-3.95317	3.27788e-11	363	259	622
comp2266847_c0_seq1	3.43769	6.65062e-11	-4.44659	1.2891e-12	442	182	624
comp2278597_c0_seq3	2.78526	5.08364e-11	-3.37326	3.18992e-12	426	199	625
comp2271649_c0_seq1	3.67008	6.22179e-11	-4.90076	2.38552e-12	436	192	628
comp2269790_c0_seq1	2.41534	7.59112e-13	-2.85065	2.86878e-10	301	328	629
comp2274308_c0_seq1	3.61292	1.18537e-11	-4.63019	2.09486e-11	388	243	631
comp2269198_c1_seq5	2.12091	1.6372e-12	-2.54166	1.52129e-10	329	304	633
comp2277927_c4_seq1	3.16015	1.80403e-11	-3.86866	1.54935e-11	399	235	634
comp2271417_c0_seq5	-2.69344	1.98105e-17	2.49225	1.20525e-08	149	485	634
comp2139590_c0_seq1	-2.74148	1.42293e-14	2.58467	2.82608e-09	219	416	635
comp2138995_c0_seq1	-3.58398	3.35428e-14	3.60394	1.87482e-09	235	401	636
comp2065624_c0_seq3	4.25409	1.45441e-11	-6.13085	2.11359e-11	392	245	637
comp2253186_c0_seq1	2.92162	5.67518e-11	-3.5983	4.95614e-12	430	211	641
comp2276258_c0_seq2	1.86498	5.20085e-13	-2.26458	5.92092e-10	290	352	642
comp2197826_c0_seq1	-3.04592	9.02649e-15	2.91177	3.96288e-09	211	435	646
comp2265722_c0_seq1	2.75205	9.73238e-12	-3.31177	9.70346e-11	373	282	655
comp2277510_c2_seq1	3.25246	5.10413e-11	-3.97023	1.00458e-11	427	229	656
comp2275883_c1_seq1	-3.02219	1.13676e-13	2.94285	1.86353e-09	257	400	657
comp2253273_c0_seq1	3.18773	5.8832e-11	-4.06049	1.10086e-11	432	230	662
comp2232850_c0_seq1	-4.87437	1.57271e-14	5.68539	4.95986e-09	222	449	671
comp2268858_c0_seq10	1.89987	1.16495e-11	-2.31722	1.05879e-10	386	287	673
comp2276588_c0_seq4	2.39954	4.42765e-13	-2.81099	1.406e-09	287	387	674
comp2254647_c0_seq2	-2.50207	8.9201e-15	2.27112	7.00339e-09	210	464	674
comp2274336_c0_seq18	-3.34362	1.30517e-14	3.29331	6.78516e-09	216	459	675
comp2272387_c1_seq3	2.48553	1.23857e-12	-2.97245	6.38845e-10	320	356	676
comp2275258_c0_seq6	2.16559	1.02873e-10	-2.62948	9.58144e-12	451	227	678
comp2252936_c1_seq1	-2.81567	2.25436e-13	2.6862	2.43534e-09	270	408	678
comp2267733_c0_seq1	2.64004	4.44581e-11	-3.21806	5.56543e-11	421	265	686
comp2265580_c1_seq5	2.89654	1.5402e-11	-3.55365	1.08547e-10	394	293	687
comp2138099_c0_seq1	3.45171	1.14624e-10	-4.48265	1.50576e-11	456	234	690
comp2266909_c1_seq3	-3.06578	3.6753e-13	3.01888	2.75983e-09	282	414	696
comp2259280_c0_seq3	-4.39598	2.78804e-13	4.92561	3.27727e-09	276	421	697
comp2259310_c0_seq2	-5.10617	6.0746e-15	6.03266	1.32807e-08	206	492	698
comp2199649_c0_seq2	3.72176	4.20688e-11	-4.98116	9.81161e-11	417	283	700
comp2274177_c0_seq1	3.0588	2.66056e-10	-3.82927	4.67616e-12	492	209	701
comp2270387_c0_seq54	-2.16266	2.84445e-18	1.87785	3.67165e-08	133	568	701
gnl|Pdu_trscr_assembly_1|264488	-4.25529	2.80872e-14	4.62089	8.87976e-09	232	471	703
comp2275229_c0_seq16	3.08329	8.81977e-11	-3.74327	3.26405e-11	447	257	704
comp2253831_c0_seq1	2.76512	5.51952e-11	-3.38265	8.2398e-11	429	277	706
comp2276390_c2_seq3	-2.35984	2.87347e-15	2.12948	1.52173e-08	200	506	706
comp2277992_c0_seq1	-3.16261	8.52812e-13	3.13456	1.99587e-09	304	404	708
comp2276664_c0_seq46	-2.92978	1.03542e-13	2.80782	6.26579e-09	255	455	710
comp2278373_c0_seq1	2.7589	1.27244e-10	-3.34819	2.77293e-11	463	252	715
comp2266416_c0_seq4	2.70793	2.73109e-12	-3.23352	1.07225e-09	342	373	715
comp2274476_c0_seq5	2.99196	6.52848e-11	-3.7036	8.2398e-11	439	278	717
comp2278168_c0_seq13	1.95005	5.67016e-13	-2.32132	3.42637e-09	295	422	717
comp2273721_c0_seq12	2.42345	3.0786e-11	-2.89027	1.69399e-10	411	308	719
comp2275017_c0_seq4	-3.52809	1.23861e-12	3.65351	1.84978e-09	321	399	720
comp2268979_c0_seq1	-2.62391	3.15319e-13	2.43405	4.75348e-09	277	444	721
comp1194190_c0_seq1	1.99629	7.61418e-14	-2.41176	8.46407e-09	251	470	721
gnl|Pdu_trscr_assembly_1|1332	1.96499	2.00029e-11	-2.367	2.10677e-10	404	318	722
comp2253679_c0_seq3	3.15335	3.16021e-10	-3.98173	9.2669e-12	497	226	723
comp2270332_c0_seq1	3.56981	3.28125e-11	-4.84403	1.91629e-10	412	312	724
comp2262932_c0_seq1	3.03952	2.30609e-11	-3.75067	2.15216e-10	405	319	724
comp2264799_c1_seq2	2.44276	1.06104e-10	-2.98274	8.20235e-11	453	275	728
comp2270432_c0_seq1	1.90491	3.01354e-11	-2.30605	2.19682e-10	409	320	729
comp2255868_c0_seq1	-3.10869	2.88761e-14	3.00076	1.36972e-08	233	499	732
comp2267710_c1_seq1	3.6983	1.36018e-10	-5.24768	7.10128e-11	466	270	736
comp2278595_c0_seq12	2.4306	9.61189e-11	-2.90848	1.07123e-10	450	288	738
comp2236891_c0_seq1	2.36558	1.13326e-11	-2.84228	6.33588e-10	384	355	739
comp2276124_c0_seq3	-3.11609	4.32508e-13	3.05465	6.10587e-09	286	454	740
comp2254383_c0_seq1	3.02199	3.23523e-10	-3.82352	2.05939e-11	500	242	742
comp2273103_c0_seq8	2.43201	2.2825e-10	-2.97709	3.74528e-11	486	260	746
comp2256930_c1_seq1	2.96289	7.63699e-12	-3.61145	1.24427e-09	364	382	746
comp2276966_c0_seq13	2.20853	1.88899e-10	-2.66735	5.80111e-11	480	267	747
comp2260302_c0_seq2	3.20845	8.00944e-11	-3.91797	1.60328e-10	445	306	751
comp2246491_c0_seq2	2.74614	1.57798e-10	-3.32838	8.28053e-11	474	279	753
comp2276609_c1_seq2	3.74004	2.65017e-10	-5.58768	5.59702e-11	491	266	757
comp2264517_c0_seq6	-2.69118	2.95884e-16	2.49917	5.11847e-08	170	592	762
comp2270561_c0_seq2	-3.03505	1.42929e-12	2.98983	4.81727e-09	324	446	770
comp2275270_c0_seq2	-3.07423	3.57967e-12	3.009	3.42637e-09	348	423	771
comp2256318_c0_seq1	3.70856	1.84262e-10	-5.22124	1.4397e-10	479	302	781
comp2254586_c0_seq1	2.87251	1.05929e-10	-3.51112	2.86878e-10	452	329	781
comp2271477_c1_seq2	2.8938	6.37182e-10	-3.62894	4.56251e-11	523	262	785
comp2271179_c1_seq1	3.32759	2.9176e-10	-4.25224	1.07514e-10	495	290	785
comp2269333_c0_seq9	2.49156	4.91587e-11	-2.97036	7.64301e-10	424	361	785
comp2210398_c0_seq1	-4.4066	5.52645e-13	5.02167	1.36246e-08	292	497	789
comp2260578_c1_seq1	-4.42182	7.47267e-14	4.89503	2.7585e-08	250	543	793
comp2264493_c0_seq2	2.33875	1.10226e-10	-2.81261	5.16089e-10	454	344	798
comp2270884_c0_seq1	3.51811	2.78923e-10	-4.98881	1.55795e-10	494	305	799
comp2273537_c0_seq3	2.38893	6.16263e-12	-2.79636	4.44407e-09	358	443	801
comp2257281_c0_seq1	2.90975	6.7983e-10	-3.67549	8.20235e-11	526	276	802
comp2270000_c0_seq4	-3.7548	9.8593e-12	3.9613	3.62307e-09	375	430	805
comp2276143_c1_seq1	3.04268	1.18394e-10	-3.78964	5.26586e-10	459	347	806
gnl|Pdu_trscr_assembly_1|14372	3.32849	4.41544e-10	-4.37613	1.21434e-10	513	296	809
comp2270868_c0_seq2	4.13365	2.3071e-10	-6.19148	2.57237e-10	487	324	811
comp2248585_c0_seq2	2.71212	1.42605e-10	-3.29739	5.23663e-10	469	345	814
comp2269064_c0_seq7	-3.03788	1.56505e-12	2.95324	1.2804e-08	326	488	814
comp2274043_c0_seq7	3.04144	1.18309e-09	-3.82719	4.73589e-11	554	263	817
comp2278021_c0_seq3	2.13332	2.54373e-10	-2.59133	3.74122e-10	488	337	825
comp2268735_c0_seq1	2.87042	2.27068e-10	-3.58264	4.42276e-10	485	341	826
comp2267927_c0_seq4	3.24524	2.92661e-10	-4.07024	3.3188e-10	496	332	828
comp2269927_c0_seq1	3.16301	1.42546e-10	-4.23434	7.64349e-10	468	363	831
comp2277634_c0_seq5	2.84993	1.9959e-10	-3.47006	5.70211e-10	482	350	832
comp2261716_c0_seq2	2.30455	6.08533e-10	-2.79223	1.96707e-10	519	314	833
comp2254544_c0_seq2	3.97468	3.21122e-10	-5.85634	3.70621e-10	499	335	834
comp2266660_c0_seq2	-4.27716	2.67559e-13	4.6825	3.30629e-08	274	561	835
comp2276437_c1_seq1	2.59089	6.3265e-10	-3.14371	1.96707e-10	522	315	837
comp2264984_c0_seq1	2.82053	4.18836e-10	-3.51925	2.63141e-10	512	326	838
comp2261344_c0_seq3	-2.49111	6.52674e-14	2.26739	5.34422e-08	245	594	839
comp2273570_c0_seq3	1.76766	9.40817e-13	-2.17979	2.44873e-08	308	532	840
comp2274947_c0_seq3	2.46001	1.28422e-10	-2.96474	1.21183e-09	464	381	845
comp2267157_c0_seq3	-3.87663	9.98439e-12	4.20675	7.94148e-09	377	468	845
comp2266254_c0_seq1	3.30427	7.57587e-10	-4.44753	2.07038e-10	531	316	847
comp2272576_c1_seq4	2.08641	3.93656e-10	-2.50733	3.84315e-10	508	339	847
comp2244623_c0_seq1	3.19166	1.98989e-10	-4.22676	8.49928e-10	481	366	847
comp2260546_c0_seq1	-2.86227	1.50217e-12	2.77568	2.17986e-08	325	523	848
comp2275107_c0_seq4	2.74553	1.64918e-09	-3.36444	9.3725e-11	568	281	849
comp2272472_c0_seq5	-2.56824	2.62021e-14	2.33314	7.55497e-08	230	619	849
comp1281272_c0_seq1	2.97206	1.11894e-09	-3.73494	1.65859e-10	550	307	857
comp2143340_c0_seq1	2.39288	9.79802e-10	-2.9115	1.91629e-10	544	313	857
comp2272270_c0_seq1	-3.58469	4.0675e-13	3.65087	3.9901e-08	283	577	860
gene19	-3.53155	2.73109e-12	3.6142	1.99775e-08	343	520	863
comp2254640_c0_seq1	3.29645	1.95319e-09	-4.38501	1.00312e-10	582	284	866
comp2221435_c0_seq3	2.92022	2.74268e-09	-3.63992	7.24437e-11	600	271	871
comp2254521_c0_seq3	3.43959	1.03432e-09	-4.55211	2.62358e-10	546	325	871
comp2246299_c0_seq1	-3.54144	8.02418e-12	3.69919	1.57073e-08	365	508	873
comp2266106_c0_seq2	-2.66525	1.82109e-12	2.49609	2.71833e-08	332	541	873
comp2265327_c0_seq1	3.5108	3.27583e-10	-4.61593	1.08078e-09	501	374	875
comp2140683_c0_seq1	3.47496	1.83369e-09	-4.76469	1.48909e-10	575	303	878
comp2261623_c0_seq1	3.46287	1.00761e-09	-4.59379	3.70621e-10	545	336	881
comp2278583_c0_seq1	1.79202	6.22179e-11	-2.194	4.81727e-09	437	447	884
comp2260463_c0_seq3	3.18786	4.1258e-10	-4.05356	1.13797e-09	510	376	886
comp2239691_c0_seq1	3.12428	1.87688e-09	-3.97439	1.81999e-10	579	309	888
comp2264027_c0_seq3	2.86219	8.82292e-10	-3.49791	5.70211e-10	537	351	888
comp2275669_c0_seq15	2.14919	7.70788e-10	-2.58777	6.61468e-10	533	357	890
comp2278108_c1_seq1	2.6191	2.5617e-09	-3.21482	1.2152e-10	594	297	891
comp2261501_c0_seq1	2.67567	6.46643e-10	-3.23865	9.38249e-10	524	368	892
comp2197371_c0_seq1	-5.05962	5.67016e-13	6.32832	5.78288e-08	293	601	894
comp2258211_c0_seq1	-4.16669	9.85026e-13	4.53296	4.80191e-08	310	587	897
comp2272749_c1_seq3	1.65747	5.04995e-11	-2.0137	9.7404e-09	425	473	898
comp2270986_c0_seq3	-3.55227	2.40131e-12	3.65517	3.2336e-08	340	558	898
comp2267868_c0_seq12	2.9398	2.60116e-10	-3.65592	2.49885e-09	490	409	899
comp2200316_c0_seq1	-2.79771	1.73722e-11	2.65388	1.44394e-08	397	503	900
comp2253194_c0_seq3	-3.59899	5.67016e-13	3.70059	6.39664e-08	294	607	901
comp2248955_c0_seq1	-4.67756	7.5423e-13	5.33466	6.04099e-08	300	602	902
comp2266805_c1_seq1	2.53222	6.65639e-11	-3.05099	6.78516e-09	443	460	903
comp2252902_c0_seq1	-4.1185	2.78773e-12	4.53124	3.48064e-08	344	563	907
comp2254637_c0_seq1	2.80871	2.66139e-10	-3.44065	2.89108e-09	493	418	911
comp2271818_c0_seq1	-3.18043	2.52662e-11	3.17282	1.44647e-08	407	504	911
comp2276641_c0_seq2	-3.07886	3.3953e-12	3.04217	3.56271e-08	347	566	913
comp2275312_c0_seq8	3.50239	1.92172e-09	-4.6995	3.63028e-10	581	333	914
comp2273154_c0_seq3	-2.66412	2.713e-13	2.50801	8.78219e-08	275	639	914
comp2277510_c3_seq1	2.01727	1.34964e-11	-2.46338	2.30436e-08	390	527	917
comp2256095_c0_seq1	3.41826	7.21553e-10	-4.36734	1.81013e-09	527	396	923
comp1981288_c0_seq1	1.71953	1.20217e-12	-2.10575	6.06659e-08	319	604	923
comp2272319_c0_seq24	-2.87181	7.32162e-13	2.72082	8.07129e-08	299	625	924
comp2268968_c0_seq3	1.77463	4.42384e-12	-2.15207	3.934e-08	352	575	927
comp2266966_c1_seq7	-3.79752	1.75059e-11	4.01017	2.51608e-08	398	534	932
comp2277700_c0_seq9	1.33364	8.07081e-14	-1.70772	1.32957e-07	252	680	932
comp2273919_c0_seq1	-2.67859	1.05556e-11	2.54691	3.21979e-08	381	556	937
comp2268347_c0_seq5	2.27361	2.30533e-09	-2.7664	5.62224e-10	589	349	938
comp2256237_c0_seq1	3.92353	1.09471e-09	-5.51037	1.57171e-09	548	391	939
comp2275350_c0_seq1	-2.1466	2.83201e-16	1.89358	3.48511e-07	169	770	939
comp2198797_c0_seq2	3.97987	1.64918e-09	-9.51335	1.13095e-09	567	375	942
comp2138612_c0_seq1	3.24348	2.1043e-09	-4.40602	6.61468e-10	586	358	944
comp2257543_c0_seq2	-2.86903	9.98439e-12	2.74666	3.67165e-08	376	569	945
comp2265611_c0_seq1	3.43417	3.63288e-09	-4.98633	2.46428e-10	623	323	946
comp2276761_c0_seq5	2.71437	2.07244e-09	-3.29487	7.64301e-10	585	362	947
comp2263225_c0_seq10	-3.2644	2.3614e-12	3.24994	6.87767e-08	337	610	947
comp2259227_c0_seq1	2.25221	3.61752e-09	-2.80485	2.63141e-10	621	327	948
comp2274390_c0_seq1	1.88876	1.61689e-11	-2.24549	3.15635e-08	396	552	948
comp2241744_c0_seq2	2.68432	2.59345e-09	-3.34266	6.28291e-10	596	354	950
comp2271273_c0_seq2	2.6801	1.03432e-09	-3.31666	2.16159e-09	547	407	954
comp2251605_c0_seq1	3.41852	3.17234e-09	-4.52854	4.54612e-10	615	342	957
comp2267731_c0_seq5	2.86435	1.19327e-09	-3.60165	1.99587e-09	555	405	960
comp2276667_c0_seq4	2.14947	2.15901e-10	-2.55019	1.13944e-08	484	481	965
comp2271380_c0_seq2	-2.5249	1.62511e-14	2.30932	2.58174e-07	223	742	965
comp2278398_c1_seq3	3.57723	2.81833e-09	-5.78128	7.81561e-10	602	365	967
comp2272761_c1_seq3	3.19989	5.62821e-09	-4.16874	2.95894e-10	644	330	974
comp1194290_c0_seq1	3.42457	5.27353e-09	-4.6581	3.8284e-10	639	338	977
comp2277282_c0_seq11	-3.17922	1.11962e-11	3.19102	5.39422e-08	383	596	979
comp2265590_c1_seq4	2.83923	2.18212e-09	-3.53838	1.708e-09	588	393	981
comp1192934_c0_seq1	-3.58022	1.81009e-11	3.70888	4.5558e-08	400	582	982
comp2233130_c0_seq1	-3.60323	6.43276e-13	3.6969	1.42702e-07	296	686	982
comp2274581_c1_seq6	1.75459	9.65557e-10	-2.14437	5.06417e-09	542	450	992
comp2269151_c0_seq2	-3.29591	1.02154e-11	3.3153	7.33155e-08	378	615	993
comp2263299_c0_seq2	-3.2419	1.00549e-12	3.2084	1.38939e-07	313	682	995
comp2267875_c0_seq5	-2.05958	1.17445e-14	1.78958	3.88953e-07	215	780	995
comp2276273_c0_seq7	2.12166	1.71191e-09	-2.57751	3.61402e-09	570	429	999
comp2271448_c1_seq3	2.8616	3.27539e-09	-3.54785	1.27527e-09	616	385	1001
comp2234282_c0_seq1	-2.85106	4.91587e-11	2.72168	4.18868e-08	423	578	1001
comp2265966_c0_seq2	-3.22942	8.63049e-11	3.29463	3.47438e-08	446	562	1008
comp2266776_c0_seq2	-2.79768	5.46233e-11	2.69141	4.5558e-08	428	583	1011
comp2272098_c0_seq6	3.42004	3.82374e-09	-4.60065	1.24745e-09	628	384	1012
comp2270999_c0_seq5	-2.49857	8.78053e-12	2.32844	9.02031e-08	371	646	1017
comp2245203_c0_seq1	-3.43092	1.56496e-11	3.52755	7.81885e-08	395	623	1018
comp2278580_c0_seq11	1.60961	3.80044e-11	-1.957	6.04099e-08	416	603	1019
comp1949817_c0_seq2	3.6274	1.95414e-09	-5.21919	4.03382e-09	583	438	1021
comp2276609_c0_seq2	1.79263	1.47608e-09	-2.18626	6.935e-09	562	463	1025
comp2257617_c0_seq6	-3.28275	8.97374e-11	3.34657	3.95083e-08	449	576	1025
comp2266374_c0_seq1	3.26682	4.21085e-09	-4.24953	1.78024e-09	633	395	1028
comp2277084_c2_seq1	3.38601	6.98611e-09	-4.68666	7.78124e-10	665	364	1029
comp2254643_c0_seq2	2.2001	1.1386e-09	-2.68102	1.06349e-08	552	477	1029
comp2266901_c1_seq8	-2.64554	1.58719e-12	2.46636	1.61542e-07	327	703	1030
comp2278479_c1_seq28	2.2167	6.67612e-09	-2.73092	1.04414e-09	662	372	1034
comp2275741_c0_seq1	-2.15122	1.15772e-13	1.88919	3.68755e-07	258	776	1034
comp2277745_c0_seq2	1.59809	9.68503e-10	-1.98568	1.36391e-08	543	498	1041
comp2250610_c0_seq2	3.42224	5.78524e-09	-4.81656	1.81013e-09	645	397	1042
comp2258876_c0_seq1	3.56044	2.78708e-09	-5.54921	4.30502e-09	601	441	1042
comp2236094_c0_seq1	3.11086	1.87688e-09	-3.86393	7.39393e-09	578	467	1045
comp2267260_c0_seq1	2.70119	1.51172e-08	-3.32184	5.25898e-10	709	346	1055
comp2252998_c0_seq2	-3.38488	1.5368e-10	3.56158	4.5558e-08	473	584	1057
comp2276257_c0_seq6	-2.23453	2.17931e-14	2.00251	6.22766e-07	227	831	1058
comp2253924_c0_seq2	-3.21042	3.01354e-11	3.26447	9.62234e-08	408	651	1059
comp2276230_c0_seq1	2.40496	3.03073e-09	-2.94843	5.80189e-09	608	453	1061
comp2274474_c0_seq5	1.72522	1.89369e-09	-2.10901	1.19224e-08	580	484	1064
comp2276171_c4_seq1	2.2849	5.30378e-09	-2.75825	3.57921e-09	640	428	1068
comp2275031_c2_seq2	3.15537	4.70558e-09	-4.22765	3.69247e-09	636	432	1068
comp2267356_c1_seq8	2.21256	6.67612e-09	-2.68222	2.56359e-09	659	411	1070
comp2265493_c0_seq1	1.50329	1.25147e-09	-1.88345	1.80631e-08	557	513	1070
comp2245797_c0_seq4	3.74217	1.38309e-08	-9.65114	9.59577e-10	703	371	1074
comp2266208_c1_seq3	2.35023	5.48371e-10	-2.8159	3.62344e-08	518	567	1085
comp2257612_c0_seq1	-4.59912	1.6858e-12	5.29862	3.20711e-07	330	759	1089
comp2265034_c2_seq3	2.15021	2.693e-09	-2.61551	1.32807e-08	598	493	1091
comp2256031_c0_seq1	3.94362	3.80707e-09	-6.41813	7.09493e-09	627	466	1093
comp2274295_c0_seq2	2.49207	6.10312e-09	-3.05199	4.3229e-09	652	442	1094
comp2275652_c0_seq2	2.10838	1.85134e-08	-2.60529	1.21128e-09	719	379	1098
comp2259694_c0_seq2	2.96313	6.25386e-09	-3.84493	4.80075e-09	655	445	1100
comp2276293_c1_seq2	2.48688	1.67133e-08	-3.09939	1.53172e-09	713	389	1102
comp2139506_c0_seq1	-3.40642	1.22036e-10	3.61489	8.89016e-08	460	644	1104
comp2260613_c0_seq2	2.41206	2.50931e-09	-2.9471	1.73448e-08	593	512	1105
comp2259130_c0_seq2	4.24114	3.6179e-10	-5.82833	5.50701e-08	507	598	1105
comp2252709_c0_seq3	-2.17987	1.83906e-13	1.92147	7.1962e-07	265	842	1107
comp2265229_c0_seq2	3.10315	8.00988e-09	-3.94029	4.15414e-09	669	439	1108
comp2213506_c0_seq1	2.58617	3.79572e-09	-3.20744	1.13944e-08	626	482	1108
comp1195550_c0_seq2	-4.0803	1.35723e-11	4.59257	1.89689e-07	391	717	1108
comp2252790_c0_seq1	3.24965	2.6747e-08	-4.39702	9.46368e-10	743	369	1112
comp2200430_c0_seq3	2.02758	2.72772e-09	-2.47063	1.93965e-08	599	518	1117
comp2278290_c0_seq15	-2.52163	6.06708e-11	2.35876	1.39273e-07	434	683	1117
comp2268869_c0_seq6	3.11667	1.90407e-08	-4.09225	1.83918e-09	721	398	1119
comp2277724_c0_seq10	2.19892	2.89858e-08	-2.69543	9.29347e-10	753	367	1120
comp2254433_c0_seq1	3.09718	1.77846e-08	-4.30255	1.97848e-09	717	403	1120
comp2251106_c0_seq1	3.14718	1.1385e-08	-4.13596	3.62307e-09	691	431	1122
comp2250174_c0_seq1	-3.01238	4.91555e-11	2.96005	1.58735e-07	422	700	1122
gnl|Pdu_trscr_assembly_1|16743	3.12847	1.36601e-08	-4.19831	3.96596e-09	702	436	1138
comp2244199_c0_seq1	2.1093	8.2546e-09	-2.57232	8.41286e-09	671	469	1140
comp2207445_c0_seq1	3.42563	2.34013e-08	-8.54919	2.50808e-09	731	410	1141
comp2248412_c0_seq1	3.42597	5.22137e-09	-5.12982	1.46379e-08	638	505	1143
comp2276795_c0_seq4	-2.29097	1.15839e-11	2.08546	3.21734e-07	385	761	1146
comp2246453_c0_seq1	3.00216	2.27612e-08	-3.80416	2.82608e-09	730	417	1147
comp2271960_c0_seq6	3.06799	1.71619e-08	-4.02688	3.77681e-09	714	433	1147
comp2261649_c0_seq2	2.71519	1.93708e-08	-3.39076	3.57166e-09	722	426	1148
comp2267039_c0_seq7	2.71329	1.23563e-08	-3.3306	5.4527e-09	697	451	1148
comp2275684_c1_seq2	2.06191	8.76366e-09	-2.52225	1.16728e-08	674	483	1157
comp2195994_c0_seq1	3.65513	8.38318e-09	-5.23199	1.3007e-08	672	490	1162
comp2214176_c0_seq1	2.38301	4.92021e-09	-2.93322	2.28323e-08	637	525	1162
comp2248121_c0_seq5	-3.95073	8.28392e-12	4.20191	4.52089e-07	367	797	1164
comp2250615_c0_seq1	-4.9103	1.61299e-12	5.86091	6.65235e-07	328	837	1165
gnl|Pdu_trscr_assembly_1|19790	1.95825	3.11828e-09	-2.37336	3.19767e-08	611	555	1166
comp2267193_c0_seq1	-3.77793	5.87176e-11	4.09462	2.38281e-07	431	736	1167
comp2276343_c0_seq1	1.69899	3.5862e-09	-2.09657	3.04045e-08	620	548	1168
comp2255734_c1_seq9	2.98631	1.16862e-08	-3.89246	1.098e-08	694	478	1172
comp2266781_c0_seq2	3.35665	2.6974e-08	-4.81574	3.57166e-09	747	427	1174
comp2254431_c0_seq4	-2.14745	2.45683e-16	1.92674	3.01965e-06	166	1010	1176
comp2256548_c0_seq1	-3.31445	3.4452e-11	3.36438	3.35077e-07	413	764	1177
comp2275488_c0_seq1	-2.0872	1.84445e-12	1.81042	7.32915e-07	333	844	1177
comp2267745_c0_seq3	-2.85321	5.68866e-12	2.74812	5.94019e-07	355	826	1181
comp2273767_c0_seq1	2.12247	3.1063e-08	-2.61842	3.47721e-09	757	425	1182
comp2257701_c0_seq1	2.76214	1.25764e-08	-3.39026	1.27449e-08	698	487	1185
comp2277878_c2_seq6	1.62073	6.70714e-10	-1.96645	1.08705e-07	525	660	1185
comp2276746_c0_seq7	1.7571	8.82518e-09	-2.16611	1.81473e-08	675	515	1190
comp2274259_c0_seq1	1.37455	1.14967e-10	-1.71868	2.2592e-07	457	733	1190
comp2257429_c0_seq1	2.26769	4.64726e-09	-2.75672	3.21979e-08	635	557	1192
comp2249058_c0_seq2	2.65123	5.85787e-08	-3.34881	1.37153e-09	811	386	1197
comp2275291_c1_seq1	2.57124	2.63474e-08	-3.22567	6.52359e-09	740	457	1197
comp2261491_c0_seq1	2.94522	5.34992e-08	-3.88781	1.7799e-09	804	394	1198
comp2272756_c0_seq1	-3.35658	9.13656e-10	3.51557	1.06468e-07	540	658	1198
comp2258266_c0_seq1	-2.66498	9.8593e-12	2.5118	5.83166e-07	374	824	1198
comp2274492_c0_seq6	2.67488	6.67612e-09	-3.36763	2.63812e-08	661	538	1199
comp2264540_c1_seq15	-2.38038	1.00549e-12	2.17261	1.06821e-06	314	887	1201
comp2236259_c0_seq1	1.96182	1.43378e-08	-2.44867	1.42261e-08	705	502	1207
comp2265656_c0_seq3	2.52351	7.27804e-08	-3.19389	1.14365e-09	831	377	1208
[truncated: 12,077 more rows]

## Sheet: PM_NM_Male vs M_NM_Male
	log2FoldChange	padj	logFC	FDR	count.padj	count.FDR	rank.sum
[truncated: 9,332 more rows]

[truncated: 9 more sheets: All_NM_Maturation_UniSex, IM_FRFM vs PM_FRFM_Female, IM_FRFM vs PM_FRFM_Male, PM_NM_Female vs PM_NM_Male, M_NM_Female vs M_NM_Male, PM_FRFM_Female vs PM_FRFM_Male, IM_FRFM vs IM_NM, PM_FRFM_Female vs PM_NM_Female, PM_FRFM_Male vs PM_NM_Male]
