# Supplementary material for: Combined transcriptome and proteome profiling reveals specific molecular brain signatures for sex, maturation and circalunar clock phase
Source: eLife. 2019 Feb 15;8:e41556. doi: 10.7554/eLife.41556 (PMC6377233; doi:10.7554/eLife.41556)
Supplement: Figure 5—source data 1. — Table contataining protein intensities and calculation of the normalised intensities for both, all 2,290 detected proteins and the BR and TR filtered final list containing 1,064 proteins used for DEP prediction. Used for DEP graphs. [file elife-41556-fig5-data1.xlsx]

## Sheet: all2290
median per channel	772.89	722.86	700.66	861.07	825.3	747.69	676.39	691.16	779.74	762.37	729.75	662.045	676.4	712.085	727.6	723.878	649.57	532.367	572.454	574.104	750.454	712.974	611.744	637.42	611.717	779.53	741.311	657.332	708.652	656.057	Channel norm															NM			Channel Norm + Prot Norm
	BR1					BR2					BR3					BR1					BR2					BR3					BR1, corrected					BR2, corrected					BR3,corrected					protein median			BR1, corrected
Protein.ID	Norm.Mean.NM1.126	Norm.Mean.NM1.127	Norm.Mean.NM1.128	Norm.Mean.NM1.130	Norm.Mean.NM1.131	Norm.Mean.NM2.126	Norm.Mean.NM2.127	Norm.Mean.NM2.128	Norm.Mean.NM2.130	Norm.Mean.NM2.131	Norm.Mean.NM3.126	Norm.Mean.NM3.127	Norm.Mean.NM3.128	Norm.Mean.NM3.130	Norm.Mean.NM3.131	Norm.Mean.FRFM1.126	Norm.Mean.FRFM1.127	Norm.Mean.FRFM1.128	Norm.Mean.FRFM1.130	Norm.Mean.FRFM1.131	Norm.Mean.FRFM2.126	Norm.Mean.FRFM2.127	Norm.Mean.FRFM2.128	Norm.Mean.FRFM2.130	Norm.Mean.FRFM2.131	Norm.Mean.FRFM3.126	Norm.Mean.FRFM3.127	Norm.Mean.FRFM3.128	Norm.Mean.FRFM3.130	Norm.Mean.FRFM3.131	Norm.Mean.NM1.126	Norm.Mean.NM1.127	Norm.Mean.NM1.128	Norm.Mean.NM1.130	Norm.Mean.NM1.131	Norm.Mean.NM2.126	Norm.Mean.NM2.127	Norm.Mean.NM2.128	Norm.Mean.NM2.130	Norm.Mean.NM2.131	Norm.Mean.NM3.126	Norm.Mean.NM3.127	Norm.Mean.NM3.128	Norm.Mean.NM3.130	Norm.Mean.NM3.131	BR1	BR2	BR3	Norm.Mean.NM1.126
comp1194051_c0_seq1|m.734	750.18	534.42	498.12	709.2	825.05	1201.93	639.29	668.96	872.25	887.15	685.72	616.01	673.79	799.43	808.25	NA	NA	NA	NA	NA	NA	NA	NA	NA	NA	NA	NA	NA	NA	NA	0.970617	0.739313	0.71093	0.823626	0.999697	1.60752	0.94515	0.96788	1.11864	1.16367	0.939664	0.930465	0.996141	1.12266	1.11084	1	1.35819	1.20946	0.970617
comp1194087_c0_seq1|m.740	974.04	935.15	818.87	1271.84	1221.76	393.61	402.42	345.37	554.86	502.61	479.6	466.91	421.96	509.2	454.23	NA	NA	NA	NA	NA	NA	NA	NA	NA	NA	NA	NA	NA	NA	NA	1.26026	1.29368	1.16871	1.47705	1.48038	0.526435	0.594953	0.499696	0.711596	0.659273	0.657211	0.705254	0.623832	0.715083	0.624285	1	0.459891	0.508017	1.26026
comp1194106_c0_seq1|m.742	826.97	876.53	858.3	1075.67	1025.58	868.32	945.97	1107.31	1154.52	1099.41	538	582.09	630.89	662.81	731.58	NA	NA	NA	NA	NA	434.085	513.711	474.63	501.652	473.218	576.73	739.98	678.561	682.917	669.103	1.06997	1.21259	1.22499	1.24922	1.24268	1.16134	1.39856	1.6021	1.48065	1.4421	0.737239	0.87923	0.932717	0.930802	1.00547	1	1.17723	0.759846	1.06997
comp1194210_c0_seq1|m.756	NA	NA	NA	NA	NA	NA	NA	NA	NA	NA	NA	NA	NA	NA	NA	NA	NA	NA	NA	NA	NA	NA	NA	NA	NA	252.082	173.658	106.029	151.345	148.136	#VALUE!	#VALUE!	#VALUE!	#VALUE!	#VALUE!	#VALUE!	#VALUE!	#VALUE!	#VALUE!	#VALUE!	#VALUE!	#VALUE!	#VALUE!	#VALUE!	#VALUE!	#VALUE!	#VALUE!	#VALUE!	#VALUE!
comp1194211_c0_seq1|m.757	1434.3	1363.5	1231.08	1429.24	1584.66	1354.87	1248.79	1222.31	1393.22	1386.24	944.13	1281	1213.1	1280.56	1060.48	501.806	325	224.775	363.865	367.075	750.454	559.377	442.205	568.51	610.49	922.087	844.072	782.947	895.639	865.238	1.85576	1.88626	1.75703	1.65984	1.9201	1.81207	1.84626	1.76849	1.78678	1.81833	1.29377	1.93491	1.79347	1.79832	1.4575	1	0.976458	0.966431	1.85576
comp1194222_c0_seq1|m.762	2212.18	2391.68	2186.67	2702.39	2924.95	2358.68	2233.9	2057.71	2637.94	2551.19	2007.96	1693.64	1574.25	1847.39	1796.38	1170	991.295	716.75	621.832	617.688	1767.13	1934.4	1335.31	1237.22	1412.69	1602.79	1957.27	1286.89	1402.69	1286.73	2.86222	3.30864	3.12087	3.13841	3.54411	3.15462	3.30268	2.97718	3.3831	3.34639	2.75157	2.55819	2.3274	2.59434	2.46891	1	1.05234	0.815125	2.86222
comp1194234_c0_seq1|m.769	NA	NA	NA	NA	NA	356.43	270.34	295.58	279.17	293.71	155.9	178.41	199.47	231.49	202.1	NA	NA	NA	NA	NA	NA	NA	NA	NA	NA	NA	NA	NA	NA	NA	#VALUE!	#VALUE!	#VALUE!	#VALUE!	#VALUE!	0.476708	0.399681	0.427658	0.35803	0.385259	0.213635	0.269483	0.294899	0.325088	0.277763	#VALUE!	#VALUE!	#VALUE!	#VALUE!
comp1194246_c0_seq1|m.772	NA	NA	NA	NA	NA	NA	NA	NA	NA	NA	231.01	316.63	217.1	275.52	353.4	NA	NA	NA	NA	NA	NA	NA	NA	NA	NA	NA	NA	NA	NA	NA	#VALUE!	#VALUE!	#VALUE!	#VALUE!	#VALUE!	#VALUE!	#VALUE!	#VALUE!	#VALUE!	#VALUE!	0.31656	0.478261	0.320964	0.38692	0.485706	#VALUE!	#VALUE!	#VALUE!	#VALUE!
comp1194290_c0_seq1|m.781	1595.75	710.08	699.93	2093.71	1813.26	2569.53	1457.04	1372.82	2760	2431.22	1963.83	1478.01	1508.69	2512.43	2841.58	1660.89	328.745	295.575	230.664	529.651	3580.77	768.657	747.474	1146.89	923.123	2549.77	893.988	784.179	1603.29	1068.14	2.06465	0.98232	0.998958	2.43152	2.19709	3.43662	2.15414	1.98625	3.53964	3.18903	2.6911	2.23249	2.23047	3.52827	3.90542	1	1.54458	1.30341	2.06465
comp1194294_c0_seq1|m.785	1070.47	1374.59	1321.4	1357.15	1623.72	1002.47	1137.21	1000.98	1427.46	1341.27	944.48	1022.03	884.6	1066.07	1191.6	363.383	680.337	659.375	268.085	371.957	632.363	1042.32	1047	859.455	1493.46	816.256	1150.2	1101.33	954.157	1226.81	1.38502	1.9016	1.88594	1.57612	1.96743	1.34076	1.68129	1.44826	1.83069	1.75934	1.29425	1.54375	1.30781	1.49711	1.63771	1	0.89149	0.793829	1.38502
comp1194322_c0_seq2|m.793	435.48	493.22	455.53	534.18	503.69	757.75	885.26	879.68	998.76	1000.29	1111.46	1227.16	1209.52	1260.11	1263.55	706.887	696.808	587.5	461.12	574.436	432.303	524.401	387.079	444.155	459.817	493.027	615.585	505.642	537.135	519.797	0.563444	0.682317	0.650144	0.620368	0.610311	1.01345	1.3088	1.27276	1.28089	1.31208	1.52307	1.85359	1.78817	1.76961	1.7366	1	2.06472	2.85251	0.563444
comp1194343_c0_seq1|m.800	2745.36	2392.07	2351.03	3238.39	2721.96	2267.09	1867.09	1917.49	2039.1	2043.86	1965.49	1580.35	1607.98	1655.12	1676.25	311.375	326.797	268.5	334.259	370.244	704.051	1158.15	926.202	1044.81	1029.09	1289.51	1354.87	1350.82	1338.45	1232.12	3.55207	3.30917	3.35545	3.76089	3.29815	3.03213	2.76037	2.77431	2.6151	2.68093	2.69337	2.38707	2.37726	2.32433	2.30381	1	0.822654	0.708478	3.55207
comp1194362_c0_seq2|m.804	914.02	835.92	844.6	1177.38	1165.24	1703.75	1548.24	1793.53	2268.81	2184.24	1067.06	965.4	1094.26	1376.18	1438.85	1361.46	940.894	739.75	702.162	813.009	868.437	1180.14	980.501	929.883	929.816	1047.78	1187.14	1069.02	1014.59	953.624	1.1826	1.15641	1.20543	1.36735	1.4119	2.27869	2.28898	2.59496	2.9097	2.86507	1.46223	1.45821	1.61777	1.93261	1.97753	1	2.15271	1.34206	1.1826
comp1194409_c0_seq1|m.830	858.5	678.18	635.9	947.77	884.54	628.45	420.63	393.47	509.33	486.87	220.86	237.92	205.68	248.7	271	NA	NA	NA	NA	NA	354.565	199.683	187.544	165.864	156.878	672.512	514.19	556.026	496.688	464.924	1.11077	0.93819	0.907573	1.10069	1.07178	0.840522	0.621875	0.569289	0.653205	0.638627	0.302652	0.359371	0.30408	0.349256	0.372457	1	0.595856	0.325865	1.11077
comp1194639_c0_seq1|m.858	516.46	765.31	778.95	611.51	397.73	559.86	684.4	903.28	745.03	729.97	583.97	851.45	903.09	857.53	866.1	220.066	233.282	235.4	192.129	265.644	NA	NA	NA	NA	NA	113.63	214.582	380.172	210.702	343.433	0.668219	1.05873	1.11174	0.710175	0.481922	0.748786	1.01184	1.3069	0.955485	0.957501	0.800233	1.28609	1.33514	1.20425	1.19035	1	1.34826	1.69571	0.668219
comp1195006_c0_seq1|m.888	455.36	578	593.43	432.59	779.3	262.9	420.21	506.34	446.36	440.29	723.45	945.53	816.46	712.65	777.07	258.487	392.885	510.4	378.565	363.701	200.002	388.376	294.883	453.399	341.157	515.233	1029.41	866.538	916.15	729.899	0.589165	0.799602	0.846959	0.502387	0.944263	0.351616	0.621254	0.732594	0.572447	0.577528	0.991367	1.4282	1.20707	1.00079	1.06799	1	0.72227	1.33565	0.589165
comp1195389_c0_seq1|m.917	60.67	129.5	115.49	169.81	68.38	NA	NA	NA	NA	NA	NA	NA	NA	NA	NA	1021.06	223.06	281.1	257.76	372.238	2213.94	284.805	334.877	521.487	358.496	NA	NA	NA	NA	NA	0.0784976	0.179149	0.16483	0.197208	0.0828547	#VALUE!	#VALUE!	#VALUE!	#VALUE!	#VALUE!	#VALUE!	#VALUE!	#VALUE!	#VALUE!	#VALUE!	1	#VALUE!	#VALUE!	0.0784976
comp1195924_c0_seq1|m.954	517.41	464.43	446.9	748.09	650.77	NA	NA	NA	NA	NA	NA	NA	NA	NA	NA	NA	NA	NA	NA	NA	NA	NA	NA	NA	NA	171.577	176.922	172.609	217.539	209.598	0.669448	0.64249	0.637827	0.868791	0.788525	#VALUE!	#VALUE!	#VALUE!	#VALUE!	#VALUE!	#VALUE!	#VALUE!	#VALUE!	#VALUE!	#VALUE!	1	#VALUE!	#VALUE!	0.669448
comp1196959_c0_seq2|m.1014	1051.55	1100.78	1152.95	895.81	965.6	977.75	1279.6	1399.31	1136	1131.82	2050.87	2209.15	2381.76	2091.43	2267.1	177.309	303.587	256.7	263.936	307.702	789.719	1198.58	1029.15	1093.61	1162.89	1440.24	2291.46	1839.74	1972.05	2023.48	1.36054	1.52281	1.64552	1.04035	1.17	1.30769	1.89181	2.02458	1.4569	1.48461	2.81037	3.33686	3.52123	2.93705	3.11586	1	1.09119	2.29016	1.36054
comp1197507_c0_seq1|m.1032	3473.23	2788.4	2435.12	4162.22	4358.22	2904.11	2068.2	1714.67	3536.4	3209.34	3227.64	2415.79	2006.17	3384.66	3182.58	2370.45	2293.12	1800.1	2566.03	1436.91	1841.97	1998.49	1582.48	1097.99	1278.39	1047.54	1146.52	939.144	770.119	816.52	4.49382	3.85746	3.47547	4.83378	5.28077	3.88411	3.0577	2.48086	4.53536	4.20969	4.42294	3.64898	2.96595	4.75317	4.37408	1	0.864322	0.973354	4.49382
comp1198086_c0_seq1|m.1053	607.3	548.95	559.61	744.61	853.52	453.36	520.79	501.91	691.61	674.86	296.32	309.51	324.09	389.54	373.18	374.153	363.771	331.8	318.801	355.078	450.657	361.051	348.059	340.277	415.498	398.389	352.24	343.997	407.316	345.882	0.785752	0.759414	0.79869	0.86475	1.03419	0.606348	0.769955	0.726185	0.886975	0.885213	0.406057	0.467506	0.47914	0.547041	0.512892	1	0.964023	0.599907	0.785752
comp1198575_c0_seq1|m.1066	1107.55	716.06	675.74	1196.32	1110.46	1039.78	687.48	785.84	1183.53	1026.76	875.87	681.58	684.19	902.15	913.9	953.175	730.375	562	594.02	591.955	752.097	836.447	733.803	758.783	696.239	814.361	749.771	672.832	686.763	636.662	1.433	0.990593	0.964434	1.38934	1.34552	1.39066	1.0164	1.13699	1.51785	1.3468	1.20023	1.02951	1.01152	1.26691	1.25605	1	1.00095	0.89202	1.433
comp1199432_c0_seq1|m.1095	950.77	604.44	576.61	930.99	978.18	1700.82	1103.75	1109.4	1459.21	1411.93	1291.87	1018.23	1157.13	1242.65	1231	761.437	501.176	384.9	583.116	521.13	830.695	700.242	552.86	585.011	542.887	1778.91	1643.83	1298.52	1542.66	1322.14	1.23015	0.836179	0.822953	1.0812	1.18524	2.27477	1.63182	1.60513	1.87141	1.85203	1.77029	1.53801	1.71072	1.74509	1.69186	1	1.71293	1.58224	1.23015
comp1200743_c0_seq1_contamination|m.1132	NA	NA	NA	NA	NA	NA	NA	NA	NA	NA	389.69	550.86	506.54	465.81	407.6	618.8	314.652	267.85	515.881	483.025	NA	NA	NA	NA	NA	170.067	313.822	229.534	316.674	474.834	#VALUE!	#VALUE!	#VALUE!	#VALUE!	#VALUE!	#VALUE!	#VALUE!	#VALUE!	#VALUE!	#VALUE!	0.534005	0.832058	0.748876	0.654149	0.560198	#VALUE!	#VALUE!	#VALUE!	#VALUE!
comp1201878_c0_seq1|m.1138	789.56	719.54	594.13	847.47	794.42	1088.19	976.18	959.93	988.13	1036.85	1206.22	981.3	1036.22	897.46	898.38	NA	NA	NA	NA	NA	960.742	705.768	546.9	489.54	473.892	455.425	835.105	561.402	611.191	615.98	1.02157	0.995407	0.847958	0.984206	0.962583	1.4554	1.44322	1.38887	1.26726	1.36004	1.65292	1.48223	1.53196	1.26033	1.23472	1	1.41116	1.50601	1.02157
comp1215801_c0_seq1|m.1191	2021.04	2021.92	1866.57	2242	2131.65	982.9	1155.88	1224.37	1289.79	1247.95	1655.14	1564.26	1600.72	1462.47	1558.2	1575.2	2215.31	1701.53	1729.13	1795.94	1151.66	1644.64	1315.14	1357.13	1265.72	1766.12	2139.52	1693.3	1904.8	1598.65	2.61491	2.79711	2.66402	2.60374	2.58288	1.31458	1.7089	1.77147	1.65413	1.63693	2.26809	2.36277	2.36653	2.05379	2.14156	1	0.632575	0.867368	2.61491
comp1226347_c0_seq1|m.1231	2809.26	3699.65	2947.75	4044.99	3585.02	3710.1	3581.03	4036.47	4471.63	4988.91	4286.07	4359.53	4343.82	5136.29	4971.05	877.833	962.223	837.25	1129.98	1014.41	2267.4	2130.85	1718.38	1942.31	2036.16	2552.52	2621.53	2186.09	2902.06	2400.49	3.63475	5.11807	4.2071	4.69763	4.3439	4.96208	5.29433	5.84014	5.73477	6.54395	5.87334	6.58495	6.42197	7.21303	6.83212	1	1.32019	1.51591	3.63475
comp1234630_c0_seq1|m.1254	2549.39	2065.89	2015.62	2541.85	2506.6	1407.96	1109.05	1022.88	1517.79	1523.41	1040.53	889.92	800.3	1072.05	1110.77	1086.11	734.71	624.425	884.897	654.651	1316.49	1140.27	933.719	792.875	874.005	845.104	861.455	677.751	725.244	663.377	3.29852	2.85794	2.87674	2.95197	3.0372	1.88308	1.63966	1.47995	1.94653	1.99826	1.42587	1.3442	1.18318	1.50551	1.52662	1	0.637907	0.483024	3.29852
comp1244797_c0_seq1|m.1278	3331.18	4320.73	4345.95	4369.22	4560.97	4150.82	4810.23	5186.06	5371.14	5167.35	4908.55	6152.56	5776.95	6425.71	5499.38	2773.87	2606.45	3111.47	2347.76	3024	2430.23	2509.01	2744.59	2807.15	2810.16	1902.17	2396.86	2771.13	2568.82	2820.18	4.31003	5.97727	6.20265	5.07418	5.52644	5.55153	7.11162	7.50341	6.88837	6.77801	6.72634	9.29327	8.54073	9.0238	7.55825	1	1.24644	1.54543	4.31003
comp1294500_c0_seq1|m.1691	504.8	789.99	840.95	602.46	654.87	303.02	394.6	510.2	428.19	387.64	398.92	483.12	482.98	505.85	535.7	NA	NA	NA	NA	NA	600.943	882.81	730.581	798.272	730.097	256.065	352.384	317.337	276.935	330.741	0.653133	1.09287	1.20023	0.699664	0.793493	0.405275	0.583391	0.738179	0.549145	0.508467	0.546653	0.729739	0.714045	0.710379	0.736256	1	0.69206	0.899875	0.653133
comp1315948_c0_seq1|m.1828	1023.61	883.21	874.67	1537.38	2117.07	948.18	738.52	732.08	1239.95	1819.06	800.89	694.06	736.33	1230.05	1730.45	NA	NA	NA	NA	NA	207.42	44.4408	49.0692	50.2293	61.7632	115.503	120.696	97.8726	122.236	142.34	1.32439	1.22183	1.24835	1.78543	2.56521	1.26815	1.09186	1.0592	1.59021	2.38606	1.09749	1.04836	1.0886	1.72739	2.3783	1	0.95753	0.828671	1.32439
comp1326513_c0_seq1|m.1923	11863	9498.47	7619.47	12808.4	20530.6	11375.3	6291.33	5769.96	12048.3	10000.7	7069.41	5202.93	4065.69	5547.88	6606.8	6037.51	7810.15	4135.7	4544.44	3779.39	8071.3	9638.41	4686.94	4164.03	4950.8	8004.97	7193.06	3804.25	4109.06	4200	15.3488	13.1401	10.8747	14.875	24.8765	15.2139	9.30134	8.34823	15.4517	13.1179	9.68744	7.85888	6.01078	7.79104	9.08026	1	0.881874	0.528327	15.3488
comp1335339_c0_seq2|m.1954	554.09	790.61	652.92	817.38	696.91	361.78	408.1	373.08	425.47	462.2	414.5	458.17	433.28	507.41	552.5	208.242	296.131	237.725	196.788	225.792	464.289	475.636	370.878	405.361	379.057	483.937	594.423	446.752	496.921	402.679	0.716907	1.09372	0.931864	0.949261	0.844432	0.483864	0.60335	0.539788	0.545656	0.606267	0.568003	0.692053	0.640568	0.712569	0.759346	1	0.585553	0.742654	0.716907
comp1647029_c0_seq1|m.2129	65.93	46.4	41.17	58.42	44.08	402.94	394.43	366.72	400.72	348.11	685.17	669.73	600.95	615.25	567.23	194.047	199.782	163.4	287.78	234.969	906.059	722.583	855.385	901.455	833.803	861.322	670.714	791.386	875.633	831.308	0.0853032	0.0641895	0.0587589	0.0678458	0.0534109	0.538913	0.58314	0.530586	0.513915	0.456616	0.938911	1.01161	0.888454	0.864012	0.77959	1	8.26594	13.8411	0.0853032
comp1650945_c0_seq1|m.2134	178.64	230.89	186.9	256.19	305.18	332.46	456.24	419.67	417.73	458.66	249.42	282.73	231.44	248.97	272.2	NA	NA	NA	NA	NA	NA	NA	NA	NA	NA	145.413	125.563	135.324	143.731	131.618	0.231133	0.319412	0.266748	0.297525	0.369781	0.44465	0.674522	0.607197	0.53573	0.601624	0.341788	0.427056	0.342164	0.349635	0.374107	1	2.02209	1.17515	0.231133
comp1684533_c0_seq1|m.2157	401.19	320.71	312.36	382.08	422.59	493.35	445.94	433.43	526.27	463.31	NA	NA	NA	NA	NA	NA	NA	NA	NA	NA	NA	NA	NA	NA	NA	456.364	325.845	270.648	281.091	202.557	0.519078	0.443668	0.445808	0.443727	0.512044	0.659832	0.659294	0.627105	0.67493	0.607723	#VALUE!	#VALUE!	#VALUE!	#VALUE!	#VALUE!	1	1.47887	#VALUE!	0.519078
comp1769718_c0_seq1|m.2239	458.82	481.11	482.15	593.14	741.87	787.09	988.1	893.06	1230.12	1263.03	390.38	401.59	509.59	428.11	388	571.848	346.127	364.3	544.987	333.571	664.759	378.407	379.715	398.735	427.738	496.482	531.762	605.745	540.211	687.858	0.593642	0.665565	0.688137	0.688841	0.898909	1.0527	1.46084	1.29212	1.5776	1.65672	0.53495	0.60659	0.753386	0.601206	0.53326	1	2.1229	0.873673	0.593642
comp1770920_c0_seq1|m.2240	261.34	293.38	313.17	312.1	331.75	315.83	412.89	489.72	490.75	505.75	304.32	291.83	357.58	318.74	320.3	NA	NA	NA	NA	NA	385.526	322.936	415.217	468.165	472.919	444.204	478.204	473.217	496.533	415.197	0.338133	0.40586	0.446964	0.362456	0.401975	0.422408	0.610432	0.708548	0.629376	0.663392	0.41702	0.440801	0.528652	0.447615	0.440214	1	1.56571	1.09659	0.338133
comp1781461_c0_seq1|m.2253	1849.34	1542.57	1578.53	1335.07	1210.67	1456.44	1149.82	1225.18	861.28	866.13	1192.55	1194.59	1303.57	937.83	1034.98	604.878	431.343	345.1	390.262	274.028	1279.94	1605.09	1357.1	1516.5	1415.84	1957.62	1939.37	1657.64	1815.92	1609.26	2.39276	2.13398	2.25292	1.55048	1.46695	1.94792	1.69994	1.77264	1.10457	1.1361	1.63419	1.80439	1.92722	1.31702	1.42246	1	0.796603	0.765794	2.39276
comp1785956_c0_seq1|m.2259	2455.96	2193.72	2403.63	2022.31	3096.44	2266.9	2729.07	2944.89	2132.45	3826.61	2648.78	3633.61	3820.96	3060.56	3849.85	1890.59	2314.12	2421.57	1512.27	2260.22	1596.76	1855.85	1941.06	1594.17	1922.47	1367.82	1705.25	1693.03	1365.62	1760.97	3.17763	3.03478	3.43052	2.3486	3.7519	3.03187	4.03476	4.26079	2.73482	5.01936	3.62971	5.48846	5.64897	4.29803	5.29116	1	1.26974	1.66513	3.17763
comp1838578_c0_seq1|m.2293	10536.7	11295	9000.85	13593.7	22031.5	9362.41	11270.1	10646.3	19365.6	21553.3	12854.8	9124.95	10374.1	11875	15914.1	3872.22	9955.51	8326.45	6862.54	7289.58	8443.27	11846.4	10736.3	8044.42	10753.9	11222.1	15478.3	13308.8	12512.3	12221.6	13.6329	15.6254	12.8462	15.787	26.6951	12.5218	16.6621	15.4035	24.836	28.2715	17.6154	13.783	15.3373	16.6764	21.8721	1	1.06635	1.06726	13.6329
comp1876805_c0_seq1|m.2339	1812.98	2182.94	2215.64	2194.1	2369.9	1395.48	1596.9	1956.98	1831.38	1834	1436.39	1417.23	1601	1546.26	1574.65	421.125	559.235	471.6	284.467	452.453	435.689	644.391	594.393	511.27	512.634	639.715	928.479	857.417	822.048	803.967	2.34572	3.01987	3.16222	2.54811	2.87156	1.86639	2.36092	2.83144	2.34871	2.40566	1.96833	2.14069	2.36694	2.17145	2.16417	1	0.822171	0.753656	2.34572
comp1884145_c0_seq1|m.2436	NA	NA	NA	NA	NA	NA	NA	NA	NA	NA	NA	NA	NA	NA	NA	NA	NA	NA	NA	NA	NA	NA	NA	NA	NA	836.08	430.796	430.939	458.23	314.875	#VALUE!	#VALUE!	#VALUE!	#VALUE!	#VALUE!	#VALUE!	#VALUE!	#VALUE!	#VALUE!	#VALUE!	#VALUE!	#VALUE!	#VALUE!	#VALUE!	#VALUE!	#VALUE!	#VALUE!	#VALUE!	#VALUE!
comp1886327_c0_seq1|m.2457	98.66	164.97	171.34	167.61	181.41	164.15	252.93	273.99	285.67	258.26	282.98	220.19	228.63	174	196.1	NA	NA	NA	NA	NA	141.131	276.734	318.326	291.544	289.501	NA	NA	NA	NA	NA	0.127651	0.228218	0.244541	0.194653	0.219811	0.219543	0.373941	0.396421	0.366366	0.338759	0.387777	0.332591	0.33801	0.244353	0.269516	1	1.66673	1.51308	0.127651
comp1888169_c0_seq2|m.2479	75.62	94.46	91.8	106.59	84.87	96.71	204.74	196.12	285.53	291.39	108.3	117.04	104.89	146.3	145.87	NA	NA	NA	NA	NA	343.74	272.33	266.97	292.541	211.717	93.21	214.969	179.391	183.471	163.567	0.0978406	0.130675	0.131019	0.123788	0.102835	0.129345	0.302695	0.283755	0.366186	0.382216	0.148407	0.176786	0.155071	0.205453	0.200481	1	2.44527	1.42813	0.0978406
comp1896477_c0_seq1|m.2604	850.04	678.53	648.54	940.35	887.72	650.11	435.57	419.79	538.98	537.9	527.34	469.3	493.18	501.17	523.17	NA	NA	NA	NA	NA	687.212	475.716	408.356	420.359	374.547	753.562	524.496	463.813	583.082	486.049	1.09982	0.938674	0.925613	1.09207	1.07563	0.869491	0.643963	0.60737	0.69123	0.705563	0.722631	0.708864	0.729125	0.703806	0.719035	1	0.642627	0.668476	1.09982
comp1910314_c0_seq1|m.2848	984.26	766.44	636.1	1154.95	1129	989.41	572.56	476.97	846.65	823.73	1033.24	746.28	637.57	877.78	868	504.146	238.646	183.275	199.479	163.113	1079.01	798.637	725.351	555.472	538.71	968.377	723.799	664.135	534.524	517.084	1.27348	1.06029	0.907858	1.3413	1.36799	1.32329	0.846494	0.690101	1.08581	1.08049	1.41588	1.12723	0.942593	1.23269	1.19296	1	0.848451	0.936774	1.27348
comp1916779_c0_seq1|m.2944	6731.85	5150.16	4778.5	5774.55	5998.97	7062.88	4693.51	3990.74	5119.32	6045.45	4830.46	3763.46	3534.93	3541.15	3917.53	3079.71	2140.07	1812.03	1897.33	1740.92	4651.39	2875.39	2372.46	2116.17	2246.88	4328.8	3622.77	3053.36	3011.86	2925.82	8.70997	7.1247	6.82	6.70625	7.26884	9.44627	6.93906	5.77397	6.56542	7.92981	6.61934	5.6846	5.22609	4.97293	5.38418	1	0.973944	0.755706	8.70997
comp1917143_c0_seq1|m.2960	NA	NA	NA	NA	NA	119.85	188.59	185.32	259.78	232.76	200	191.18	240.49	202.34	195.2	NA	NA	NA	NA	NA	NA	NA	NA	NA	NA	202.269	209.816	193.789	200.408	164.349	#VALUE!	#VALUE!	#VALUE!	#VALUE!	#VALUE!	0.160294	0.278818	0.268129	0.333162	0.305311	0.274066	0.288772	0.355544	0.284151	0.268279	#VALUE!	#VALUE!	#VALUE!	#VALUE!
comp1926910_c0_seq1|m.3122	1795.82	1395.17	1379.92	1644.68	1593.98	1450.04	968.01	980.94	1232.65	1312.75	704.22	494.67	551.17	533.2	596.65	584.787	532.322	396.825	423.906	411.655	2130.7	2157.08	1737.3	1650.34	1527.82	1528.69	1445.33	1196.94	1278.66	1165.47	2.32351	1.93007	1.96946	1.91004	1.93139	1.93936	1.43114	1.41927	1.58085	1.72193	0.965015	0.747185	0.814858	0.748787	0.820025	1	0.8185	0.421901	2.32351
comp1933561_c0_seq1|m.3244	559.56	494.62	465.42	670.63	730.32	1062.07	893.11	771.32	1294.29	1204.53	562.42	394.42	338.73	492.84	580.47	367.871	387.622	314.4	235.917	267.45	118.678	426.391	340.782	271.879	345.649	595.319	690.94	572.005	560.978	554.683	0.723984	0.684254	0.664259	0.778833	0.884915	1.42047	1.32041	1.11598	1.6599	1.57998	0.770702	0.59576	0.500784	0.692108	0.797787	1	1.96202	0.955972	0.723984
comp1935108_c0_seq1|m.3268	303.81	293.17	271.51	334.09	329.53	243.16	224.99	242.35	281.62	277.23	260.32	198.14	303.97	279.87	304.9	NA	NA	NA	NA	NA	NA	NA	NA	NA	NA	440.263	499.103	410.022	551.979	523.17	0.393083	0.40557	0.387506	0.387994	0.399285	0.325215	0.332634	0.350642	0.361172	0.363642	0.356725	0.299285	0.449394	0.393029	0.419049	1	0.892031	0.999862	0.393083
comp1942453_c0_seq1|m.3357	172.1	164.97	165.66	149.96	111.97	NA	NA	NA	NA	NA	NA	NA	NA	NA	NA	NA	NA	NA	NA	NA	NA	NA	NA	NA	NA	NA	NA	NA	NA	NA	0.222671	0.228218	0.236434	0.174155	0.135672	#VALUE!	#VALUE!	#VALUE!	#VALUE!	#VALUE!	#VALUE!	#VALUE!	#VALUE!	#VALUE!	#VALUE!	1	#VALUE!	#VALUE!	0.222671
comp1945561_c0_seq2|m.3380	4695.88	4361.62	4493.13	3781.8	2994.19	6863.07	5445.4	4610.5	3529.21	3804.12	5700.25	5158.54	4588.58	3739.69	3271.68	3687.05	2317.58	2939.6	2952.46	2547.51	3613.92	2342.49	2857.53	3315.3	2969.3	5340.58	3758.82	4636.63	4855.1	4060.07	6.07574	6.03384	6.41271	4.39198	3.628	9.17903	8.05068	6.67067	4.52614	4.98986	7.81124	7.79183	6.78383	5.25175	4.49654	1	1.10554	1.1243	6.07574
comp1946609_c0_seq2|m.3392	NA	NA	NA	NA	NA	NA	NA	NA	NA	NA	NA	NA	NA	NA	NA	593.449	399.463	284.8	341.195	495.807	NA	NA	NA	NA	NA	NA	NA	NA	NA	NA	#VALUE!	#VALUE!	#VALUE!	#VALUE!	#VALUE!	#VALUE!	#VALUE!	#VALUE!	#VALUE!	#VALUE!	#VALUE!	#VALUE!	#VALUE!	#VALUE!	#VALUE!	#VALUE!	#VALUE!	#VALUE!	#VALUE!
comp1953077_c0_seq1|m.3483	634.17	366.9	360.07	515.02	524.75	926.16	544.34	562.26	789.78	634.56	523.96	369.35	353.77	495.88	477.07	316.604	105.154	84.3	297.2	94.0693	624.064	393.661	242.435	340.384	321	764.766	510.806	325.043	459.691	382.614	0.820518	0.507567	0.513901	0.598116	0.635829	1.2387	0.804772	0.813502	1.01288	0.832352	0.717999	0.557893	0.523019	0.696378	0.655676	1	1.39162	1.09624	0.820518
comp1953876_c0_seq1|m.3493	5653.88	8987.48	9879.04	7463.78	10392.8	9456.8	11857.3	14062.7	14090.6	11714	9869.04	11599.4	12316.2	12961.8	12691	4984.93	7137.91	7266.57	5815.17	8166.75	5650.16	6188.8	6666.97	8250.6	7724.3	6478.99	6535.49	7233.15	7511.53	8226.99	7.31525	12.4332	14.0996	8.66803	12.5927	12.648	17.5302	20.3465	18.0708	15.3652	13.5239	17.5206	18.2084	18.2026	17.4423	1	1.40995	1.40918	7.31525
comp1955265_c0_seq1|m.3514	330.87	298.22	342.18	406.52	368.95	526.38	532.98	425.23	507.92	527.77	846.34	759.76	728.72	676.42	670.57	562.871	510.588	407.35	602.681	445.449	635.023	464.826	403.885	441.964	407.468	1509.6	819.723	704.999	690.803	640.748	0.428095	0.412556	0.488368	0.47211	0.44705	0.704008	0.787977	0.615241	0.651397	0.692275	1.15977	1.1476	1.07735	0.949915	0.921619	1	1.54854	2.40991	0.428095
comp1958245_c0_seq1|m.3536	1364.02	1011.39	869.76	1033.02	1215.96	1590.67	1075.34	1052.56	1230.46	1228.04	2088.34	1445.38	1411.32	1272.26	1543.93	160.004	347.645	268.3	195.959	196.625	637.816	713.599	587.001	482.757	487.502	1390.12	1501.5	1264.79	1138.23	1067.72	1.76483	1.39915	1.24134	1.19969	1.47336	2.12745	1.58982	1.52289	1.57804	1.61082	2.86172	2.18321	2.08652	1.78667	2.12195	1	1.13628	1.5166	1.76483
comp1960327_c0_seq1|m.3577	581.19	660.72	596.35	1216.24	773.98	NA	NA	NA	NA	NA	NA	NA	NA	NA	NA	893.153	546.82	394.8	577.216	534.355	NA	NA	NA	NA	NA	NA	NA	NA	NA	NA	0.75197	0.914036	0.851126	1.41248	0.937817	#VALUE!	#VALUE!	#VALUE!	#VALUE!	#VALUE!	#VALUE!	#VALUE!	#VALUE!	#VALUE!	#VALUE!	1	#VALUE!	#VALUE!	0.75197
comp1961272_c0_seq1|m.3584	126.64	170.51	149.49	163.62	154.82	523.12	770.43	765.5	865.73	862.11	438.82	436.88	463.52	445.77	457.33	306.816	347.291	310.3	217.232	288.598	121.953	126.536	106.299	109.649	108.872	263.738	366.383	378.59	374.322	371.165	0.163853	0.235882	0.213356	0.190019	0.187592	0.699648	1.13903	1.10756	1.11028	1.13083	0.601329	0.659895	0.685275	0.626007	0.628546	1	5.84298	3.3078	0.163853
comp1963028_c0_seq1|m.3619	NA	NA	NA	NA	NA	NA	NA	NA	NA	NA	NA	NA	NA	NA	NA	NA	NA	NA	NA	NA	NA	NA	NA	NA	NA	785.681	558.248	394.653	436.865	366.601	#VALUE!	#VALUE!	#VALUE!	#VALUE!	#VALUE!	#VALUE!	#VALUE!	#VALUE!	#VALUE!	#VALUE!	#VALUE!	#VALUE!	#VALUE!	#VALUE!	#VALUE!	#VALUE!	#VALUE!	#VALUE!	#VALUE!
comp1965369_c0_seq1_contamination|m.3664	1990.43	2681.54	2287.25	3903.52	3579.79	2097.96	1930.04	1510.26	3206.49	2961.59	2893.03	2772.24	2193.19	4266.54	3941.33	1372.47	1222	1088.75	115.759	363.828	835.506	1306.99	1145.64	498.274	942.888	1201.47	1266.28	1067.08	689.225	850.285	2.57531	3.70963	3.26442	4.53334	4.33756	2.80592	2.85344	2.18511	4.11226	3.88471	3.96441	4.18739	3.24245	5.99162	5.41689	1	0.7692	1.12879	2.57531
comp1970723_c0_seq1|m.3752	1722.05	1642.83	1469.34	2128.46	2172.03	1759.41	1480.53	1237.47	2000.34	2051.55	1609.54	1601.95	1392.44	1767.22	1679.23	540.196	910.608	768.875	841.833	643.838	656.74	597.668	567.519	539.698	483.549	470.083	516.406	481.739	431.473	394.368	2.22807	2.27268	2.09708	2.47188	2.63181	2.35313	2.18887	1.79042	2.56539	2.69102	2.2056	2.4197	2.0586	2.48175	2.3079	1	1.0354	1.0155	2.22807
comp1971911_c0_seq1|m.3786	1401.78	961.79	878.92	1008.7	903.01	248.31	260.53	266.56	265.21	252.7	354.54	291.15	304.11	276.08	289.08	131.189	187.789	168.05	131.675	164.11	1631.43	1145.13	1009.25	1211.11	1000.11	637.04	875.076	731.714	812.314	685.084	1.81369	1.33053	1.25442	1.17145	1.09416	0.332103	0.385177	0.38567	0.340126	0.331466	0.485838	0.439774	0.449601	0.387707	0.397306	1	0.271143	0.35058	1.81369
comp1975390_c0_seq1|m.3839	NA	NA	NA	NA	NA	908.67	663.55	658.12	594.89	693.74	493.57	397.45	485.75	362.67	339.3	498.493	357.816	240.6	192.647	303.373	NA	NA	NA	NA	NA	NA	NA	NA	NA	NA	#VALUE!	#VALUE!	#VALUE!	#VALUE!	#VALUE!	1.2153	0.981017	0.952196	0.762934	0.909978	0.676355	0.600337	0.71814	0.509307	0.466328	#VALUE!	#VALUE!	#VALUE!	#VALUE!
comp1977957_c0_seq1|m.3878	570.42	905.36	910.77	698.93	766.49	909.26	954.52	1152.94	984.99	916.29	1084.93	1232.41	1242.53	1204.97	1239.43	377.274	358.474	341.35	230.741	274.079	343.873	556.23	681.251	511.911	623.415	421.076	445.018	509.703	379.916	424.725	0.738035	1.25247	1.29987	0.811699	0.928741	1.21609	1.4112	1.66812	1.26323	1.2019	1.48671	1.86152	1.83698	1.69217	1.70345	1	1.36015	1.83415	0.738035
comp1979420_c0_seq1|m.3907	429.45	317.9	294.37	490.64	392.17	257.12	233.21	230.26	283.4	272.33	355.36	299.19	311.81	325.55	340.45	406.575	291.644	161.067	245.648	239.434	NA	NA	NA	NA	NA	338.457	294.669	228.369	341.691	246.197	0.555642	0.439781	0.420132	0.569803	0.475185	0.343886	0.344786	0.33315	0.363454	0.357215	0.486961	0.451918	0.460985	0.457179	0.467908	1	0.725584	0.970117	0.555642
comp1984251_c0_seq1|m.3980	606.62	555.7	539.37	584.12	564.27	170.92	181.91	189.63	219.72	204.27	271.84	264.43	304.36	282.76	288.43	536.994	632.778	451.7	434.016	470.449	297.498	260.591	224.596	233.833	217.9	134.947	173.109	174.606	197.525	176.129	0.784872	0.768752	0.769803	0.678365	0.683715	0.228597	0.268942	0.274365	0.281786	0.267941	0.372511	0.399414	0.44997	0.397087	0.396413	1	0.349843	0.516535	0.784872
comp1988763_c0_seq1|m.4041	578.4	481.62	443.25	565.97	517.61	1121.58	919.13	1030.34	1059.15	998.49	965.85	685.62	729.15	735.08	755.48	759.168	948.408	700.9	696.261	749.538	40.3613	85.9989	96.8909	87.6341	101.067	615.026	552.924	468.39	513.858	427.716	0.74836	0.66627	0.632618	0.657287	0.627178	1.50006	1.35888	1.49074	1.35834	1.30972	1.32354	1.03561	1.07799	1.03229	1.03832	1	2.0674	1.5797	0.74836
comp2004487_c0_seq1|m.4269	820.14	1231.3	1149.26	1341.03	2025.62	673.88	820.67	604.35	1363.84	1252.38	795.62	689.05	569.74	1091.86	1000.13	2123.85	2075.67	1615.8	564.25	847.953	1937.66	2389.09	1936.82	1337.98	1659.88	1837.3	2381.2	1991.84	1465.96	1735.17	1.06113	1.70337	1.64025	1.5574	2.4544	0.901283	1.21331	0.8744	1.7491	1.64275	1.09026	1.04079	0.842312	1.53333	1.37456	1	0.739708	0.664692	1.06113
comp2008211_c0_seq1|m.4323	697.81	707.77	727.92	732.38	1042.76	699.71	694.12	670.27	704.11	906.66	477.3	544.07	544.59	537.75	542.73	352.552	345.385	292.367	299.201	274.676	313.669	489.209	373.321	350.643	412.578	439.033	862.68	637.892	598.595	695.357	0.902858	0.979125	1.03891	0.850546	1.26349	0.935829	1.02621	0.969775	0.903006	1.18927	0.65406	0.821802	0.80513	0.755177	0.745918	1	0.990452	0.771277	0.902858
comp2037149_c0_seq1|m.4742	193.53	166.49	168.46	201.25	265.09	633.47	637.78	583.15	718.42	820.02	880.64	734.86	906.41	829.12	922.05	79.5764	101.536	87.45	68.1406	79.9845	974.82	820.689	773.381	769.555	755.442	887.402	1144.25	1060.55	1151.12	1133.1	0.250398	0.230321	0.24043	0.233721	0.321204	0.847236	0.942918	0.843726	0.921358	1.07562	1.20677	1.10998	1.34005	1.16436	1.26725	1	3.83212	5.0192	0.250398
comp2042029_c0_seq1|m.4823	517.17	489.97	475.35	694.72	483.03	913.23	889.55	880.75	1480.23	1084.17	802.42	754.99	768.18	1347.56	938.78	372.775	501.479	422.4	289.436	322.187	429.207	851.401	667.321	639.568	611.287	276.904	336.323	260.494	264.621	242.372	0.669138	0.677821	0.678432	0.80681	0.585278	1.2214	1.31514	1.27431	1.89836	1.4221	1.09958	1.14039	1.13569	1.89241	1.29024	1	1.94025	1.68244	0.669138
comp2065624_c0_seq3|m.5172	454.67	418.74	463.39	653.54	730.14	1004.72	800.23	873.95	1304.86	1210.51	746.27	722.17	737.55	712.22	833.8	196.297	347.089	206.15	174.065	196.625	93.4191	133.202	86.4949	102.168	73.2174	149.773	265.168	184.926	207.206	269.496	0.588273	0.579282	0.661362	0.758986	0.884696	1.34377	1.18309	1.26447	1.67346	1.58782	1.02264	1.09082	1.09041	1.00019	1.14596	1	2.03181	1.64873	0.588273
comp2069416_c0_seq2|m.5221	NA	NA	NA	NA	NA	NA	NA	NA	NA	NA	695.43	689.18	692.98	736.07	791.4	NA	NA	NA	NA	NA	NA	NA	NA	NA	NA	NA	NA	NA	NA	NA	#VALUE!	#VALUE!	#VALUE!	#VALUE!	#VALUE!	#VALUE!	#VALUE!	#VALUE!	#VALUE!	#VALUE!	0.95297	1.04099	1.02451	1.03368	1.08769	#VALUE!	#VALUE!	#VALUE!	#VALUE!
comp2072973_c0_seq1|m.5296	1134.85	1293.67	1218.76	1257.23	1253.69	1594.54	1598.32	1508.11	1660.7	1582.99	1421.05	1599.29	1560.92	1690.07	1701.73	369.249	195.397	265.367	145.753	148.568	276.328	242.815	298.407	258.2	291.792	253.122	269.746	332.034	276.896	301.453	1.46832	1.78965	1.73945	1.46008	1.51907	2.13262	2.36302	2.182	2.12981	2.07641	1.94731	2.41568	2.30769	2.37341	2.33883	1	1.4039	1.53964	1.46832
comp2101170_c0_seq2|m.5853	1209.04	1243.49	971.6	1482.57	2056.67	1522.75	658.55	755.51	748.12	746.44	949.15	744.04	721.69	647.91	812.4	NA	NA	NA	NA	NA	NA	NA	NA	NA	NA	634.482	435.949	387.995	685.714	377.642	1.56431	1.72024	1.38669	1.72178	2.49203	2.03661	0.973625	1.0931	0.959448	0.979105	1.30065	1.12385	1.06696	0.909877	1.11655	1	0.569169	0.649066	1.56431
comp2107035_c0_seq2|m.6021	5525.8	3940.38	3633.49	5083.45	4860.64	5170.23	4192.67	4012.29	4838.85	5301.98	3374.48	2852.43	2764.95	2906.45	3235.98	2393.92	1880.9	1443.05	2341.34	1461.42	3575.48	3762.04	3022.46	2612.82	2713.99	3389.71	3455.71	3000.79	3048.87	2681.99	7.14953	5.4511	5.18581	5.90364	5.88954	6.91494	6.1986	5.80515	6.20572	6.9546	4.62416	4.30851	4.08774	4.08161	4.44747	1	1.05368	0.731553	7.14953
comp2110333_c0_seq1|m.6080	1612.67	2138.34	2019.51	1819.36	1968.64	1449.87	1317.64	1278.93	1416.08	1341.88	992.46	946.01	931.39	912.22	1038.88	246.875	237.811	189.25	132.425	160.455	698.812	1047.31	895.763	768.316	818.149	1041.13	1232.61	1017.11	1007.36	1038.2	2.08655	2.95817	2.8823	2.11291	2.38536	1.93913	1.94805	1.85041	1.81609	1.76014	1.36	1.42892	1.37698	1.28105	1.42782	1	0.775736	0.577263	2.08655
comp2132126_c0_seq4|m.6558	615.28	745.16	760.55	666.92	578.86	882.95	894.03	1133.64	948.71	932.2	1158.35	1255.86	1320.48	1303.96	1465.63	655.275	667.408	586.35	599.472	630.52	1171.55	1097.09	1068.5	1153.83	1076.19	937.886	1236.78	1281.87	1197.82	1353.69	0.796077	1.03085	1.08548	0.774525	0.701393	1.1809	1.32177	1.6402	1.2167	1.22277	1.58732	1.89694	1.95222	1.83119	2.01433	1	1.53599	2.38286	0.796077
comp2138099_c0_seq1|m.6703	500.65	306.03	322.41	291.62	276.22	647.86	414.21	408.87	373.69	413.63	507.87	327.6	392.5	334.94	392.2	NA	NA	NA	NA	NA	608.628	676.22	249.401	368.918	406.289	348.856	272.769	152.052	218.937	196.297	0.647764	0.42336	0.460152	0.338672	0.33469	0.866482	0.612383	0.591571	0.479249	0.542558	0.695951	0.49483	0.580278	0.470365	0.539032	1	1.39732	1.27322	0.647764
comp2138152_c0_seq1|m.6713	NA	NA	NA	NA	NA	NA	NA	NA	NA	NA	579.05	678.2	612.48	383.02	402.5	NA	NA	NA	NA	NA	NA	NA	NA	NA	NA	NA	NA	NA	NA	NA	#VALUE!	#VALUE!	#VALUE!	#VALUE!	#VALUE!	#VALUE!	#VALUE!	#VALUE!	#VALUE!	#VALUE!	0.793491	1.0244	0.9055	0.537885	0.553189	#VALUE!	#VALUE!	#VALUE!	#VALUE!
comp2138394_c0_seq1|m.6761	5215.05	4410.98	4122.38	5361.15	5141.35	4121.02	4007.19	4929.47	4889.96	5183.92	5556.98	4802.19	5851.71	5146.69	5861.73	2556.57	2811.6	2214.43	2493.69	2717.25	3308.77	3856.4	3238.19	3784.08	3490.81	2900.7	4123.1	3750.65	3889.69	4234.39	6.74747	6.10212	5.88357	6.22615	6.22967	5.51167	5.92438	7.13217	6.27127	6.79974	7.61491	7.25357	8.65126	7.22763	8.05625	1	1.00725	1.22305	6.74747
comp2138816_c0_seq1|m.6842	892.42	831.11	816.88	648.58	810.68	886.43	1284.18	1238.36	951.13	1180.64	942.84	626.8	900.95	533.17	707.73	1254.96	1497.4	1146.55	1009.14	1071.06	1724.42	1548.8	1213.8	1199.77	1188.1	2247.61	2582.96	2000.2	1783.85	1606.06	1.15465	1.14975	1.16587	0.753226	0.982285	1.18556	1.89858	1.79171	1.2198	1.54864	1.292	0.946763	1.33198	0.748745	0.972691	1	1.34694	0.846	1.15465
comp2138952_c0_seq1|m.6867	3139.57	3756.16	4226.85	2647.36	2960.77	2424.3	3432.93	4136.88	3227.77	3325.72	3248.22	3682.86	4001.49	3384.79	3438.8	1643.93	2874.65	2548.28	2016.89	2469.55	2125.57	2980.7	2802.27	2810.1	2669.38	2128.22	3215.79	3068.14	2824.37	3289.41	4.06212	5.19625	6.03267	3.0745	3.58751	3.24239	5.07537	5.98542	4.13955	4.36234	4.45114	5.56285	5.91586	4.75335	4.72622	1	1.07391	1.17017	4.06212
comp2139115_c0_seq1|m.6894	12623.4	12245	11134.5	5923.28	5654.15	12911.1	10686.5	11086.8	6963.3	7928.87	13643.7	10427.1	10522.4	9235.52	10430.3	8752.01	11902.9	9913.98	9591.68	8895.73	5733.45	11270	9504.25	6994.4	7385.8	10486.2	10604.2	8801.41	9951.78	7832.59	16.3327	16.9396	15.8915	6.87898	6.85102	17.268	15.7994	16.0408	8.93028	10.4003	18.6964	15.7498	15.5565	12.9697	14.3352	1	0.994205	0.97892	16.3327
comp2139380_c0_seq1|m.6935	10521.5	11584.9	11073.8	12668.3	12884.2	9327.82	14179.6	13378.6	16294.8	15255	13015.1	13164	14182.5	14398.4	14551.5	9911.95	11857.3	10919.3	10607.3	11981.9	9252.69	8524.41	8603.33	9427.76	8841.43	8349.93	9343.4	9434.92	10231.8	9519.18	13.6132	16.0265	15.8048	14.7123	15.6116	12.4755	20.9636	19.3568	20.8977	20.01	17.8351	19.8838	20.9675	20.2201	19.9993	1	1.28174	1.28105	13.6132
comp2139434_c0_seq1|m.6943	1670.66	1701.2	1616.54	1600.71	1817.92	1594.61	1312.59	1289.94	1536.25	1511.47	1056.06	955.11	885.32	980.39	1058.5	257.666	259.494	239.65	147.254	156.492	365.978	461.367	444.534	373.321	397.126	512.76	676.769	653.566	588.054	622.709	2.16158	2.35343	2.30717	1.85898	2.20274	2.13272	1.94058	1.86634	1.97021	1.98259	1.44715	1.44267	1.30887	1.37679	1.45478	1	0.894436	0.654942	2.16158
comp2140114_c0_seq1|m.7072	116.86	127.16	105.69	135.95	131.82	344.97	401.28	356.21	404.91	385.53	116.71	119.86	118.3	103.75	117.2	NA	NA	NA	NA	NA	589.65	789.725	596.42	620.813	647.053	494.604	424.956	409.134	427.542	448.319	0.151199	0.175912	0.150843	0.157885	0.159724	0.461381	0.593267	0.51538	0.519288	0.505699	0.159931	0.181045	0.174897	0.145699	0.161078	1	3.26428	1.02022	0.151199
comp2140166_c0_seq1|m.7086	2359.29	2082.96	2034.02	2683.67	3037.17	1913.46	1984.66	2326.68	2934.37	2942.67	2085.64	1910.09	2373.78	2369.2	2686.78	1053.19	1068.29	747.475	707.389	866.358	1584.62	1989.84	1391.82	1558.86	1476.25	1831.39	2088.3	1451.74	1660.85	1552.78	3.05256	2.88155	2.90301	3.11667	3.68008	2.55916	2.93419	3.36634	3.76327	3.8599	2.85802	2.88514	3.50943	3.32713	3.69266	1	1.10279	1.08995	3.05256
comp2140683_c0_seq1|m.7190	NA	NA	NA	NA	NA	NA	NA	NA	NA	NA	NA	NA	NA	NA	NA	1030.58	274.776	131.733	166.215	226.857	1791.85	655.882	204.94	300.378	392.439	782.955	258.254	99.7867	168.398	143.05	#VALUE!	#VALUE!	#VALUE!	#VALUE!	#VALUE!	#VALUE!	#VALUE!	#VALUE!	#VALUE!	#VALUE!	#VALUE!	#VALUE!	#VALUE!	#VALUE!	#VALUE!	#VALUE!	#VALUE!	#VALUE!	#VALUE!
comp2140863_c0_seq1|m.7215	262.3	249.32	263.73	261.28	273.75	NA	NA	NA	NA	NA	566.93	346.59	398.38	367.73	366	139.578	169.42	87.1	40.8896	74.0284	382.586	203.867	142.079	176.551	158.787	369.888	282.147	183.894	251.661	201.931	0.339376	0.344908	0.376402	0.303436	0.331698	#VALUE!	#VALUE!	#VALUE!	#VALUE!	#VALUE!	0.776882	0.523514	0.588971	0.516413	0.503024	1	#VALUE!	1.54258	0.339376
comp2140879_c0_seq1|m.7223	NA	NA	NA	NA	NA	NA	NA	NA	NA	NA	97.05	123.87	115.75	506.6	110.1	NA	NA	NA	NA	NA	NA	NA	NA	NA	NA	NA	NA	NA	NA	NA	#VALUE!	#VALUE!	#VALUE!	#VALUE!	#VALUE!	#VALUE!	#VALUE!	#VALUE!	#VALUE!	#VALUE!	0.132991	0.187102	0.171127	0.711432	0.151319	#VALUE!	#VALUE!	#VALUE!	#VALUE!
comp2140915_c0_seq2|m.7227	414.44	339.62	345.18	381.46	392.71	353.7	281.35	299.63	310.31	282.35	356.05	318.77	319.06	306.09	309.8	NA	NA	NA	NA	NA	252.86	226.047	201.475	224.215	199.439	641.806	598.958	558.273	622.058	507.695	0.536221	0.469828	0.49265	0.443007	0.475839	0.473057	0.415958	0.433518	0.397966	0.370358	0.487907	0.481493	0.471703	0.42985	0.425783	1	0.874157	0.991308	0.536221
comp2140946_c0_seq1|m.7239	2439	2440.97	2399.74	2954.09	2688.01	2823.7	2600.68	2683.58	3288.77	2778.25	2700.36	2423.49	2296.52	2645.76	2492.63	1395.87	1810.23	1526.45	1343.79	1450.3	699.989	724.265	617.69	618.312	582.64	1511.96	1760.73	1385.46	1388.64	1266.11	3.15569	3.37682	3.42497	3.43072	3.25701	3.77657	3.84494	3.88272	4.21778	3.64423	3.70039	3.66061	3.39521	3.71551	3.42582	1	1.13863	1.08404	3.15569
comp2141229_c0_seq1|m.7283	3072.36	2139.9	1713.8	2311.76	2751.7	2081.29	1669.95	1343.99	1905.32	2007.66	3453.77	3214.85	2425.53	2972.57	2890.05	4531.6	2939.04	2399.55	2427.42	1999.13	2309.58	2656.6	2260.3	1960.18	1988.19	3427.38	2807.08	2326.84	2489.86	2069.03	3.97516	2.96032	2.44598	2.68475	3.33418	2.78363	2.46892	1.94454	2.44353	2.63345	4.73281	4.85594	3.58594	4.17446	3.97203	1	0.834002	1.41014	3.97516
comp2141429_c0_seq1|m.7305	1000.74	993.66	901.7	1223.96	1103.43	989.77	939.31	1018	1121.4	1082.9	839.24	726.66	791.1	792.17	861	1582.61	1275.98	953.233	1041.94	1059.85	1563.2	1471.11	1207.86	1250.12	1139.36	1579.12	1772.35	1435.34	1605.86	1335.53	1.2948	1.37462	1.28693	1.42144	1.337	1.32377	1.38871	1.47289	1.43817	1.42044	1.15004	1.0976	1.16957	1.11247	1.18334	1	1.0624	0.86016	1.2948
comp2141632_c0_seq1|m.7332	372.46	363.75	360.5	436.8	394.34	183.69	188.72	189.5	210.87	182.76	223.7	203.21	183.72	187.26	196.2	NA	NA	NA	NA	NA	NA	NA	NA	NA	NA	NA	NA	NA	NA	NA	0.481906	0.503209	0.514515	0.507276	0.477814	0.245677	0.279011	0.274177	0.270436	0.239726	0.306543	0.306943	0.271614	0.262974	0.269654	1	0.537423	0.539764	0.481906
comp2141751_c0_seq1|m.7350	120.37	179.02	162.74	194.5	188.83	194.05	287.81	480.71	346.94	401.33	441.64	371.7	415.34	341.58	336.17	NA	NA	NA	NA	NA	237.758	213.676	232.143	206.368	237.844	416	435.491	407.358	468.227	441.741	0.15574	0.247655	0.232267	0.225882	0.228802	0.259533	0.425509	0.695512	0.444943	0.526424	0.605194	0.561442	0.614045	0.47969	0.462026	1	1.94467	2.45384	0.15574
comp2141779_c0_seq1|m.7354	716.81	694.07	616.94	441.39	513.72	NA	NA	NA	NA	NA	NA	NA	NA	NA	NA	NA	NA	NA	NA	NA	NA	NA	NA	NA	NA	465.085	520.116	406.138	368.107	352.605	0.927441	0.960172	0.880513	0.512606	0.622465	#VALUE!	#VALUE!	#VALUE!	#VALUE!	#VALUE!	#VALUE!	#VALUE!	#VALUE!	#VALUE!	#VALUE!	1	#VALUE!	#VALUE!	0.927441
comp2141952_c0_seq1|m.7380	311.87	352.74	303.04	350.99	370.81	398.94	364.07	377.64	440.42	423.95	226.94	249.47	227.99	241.13	230.8	NA	NA	NA	NA	NA	423.66	303.398	274.594	301.946	287.779	691.464	715.46	630.179	600.058	579.503	0.403511	0.487978	0.432506	0.407621	0.449303	0.533563	0.538255	0.546386	0.564829	0.556095	0.310983	0.376817	0.337064	0.338625	0.317207	1	1.2633	0.779327	0.403511
comp2141997_c0_seq1|m.7386	608.05	1151.24	1254.21	456.65	549.12	395.22	743.37	1070.95	461.7	547.41	625.26	1060.22	964.96	947.06	917.78	578.191	1106.62	1383.62	789.738	1266.31	854.003	1347.01	1755.35	1421.51	1384.21	939.295	1116.46	1480.31	916.46	1142.56	0.786723	1.59262	1.79004	0.530329	0.665358	0.528588	1.09903	1.5495	0.59212	0.718037	0.856814	1.60143	1.42661	1.32998	1.26138	1	0.912694	1.69053	0.786723
comp2142003_c0_seq1|m.7387	3873.34	3000.31	2525.77	3728.15	3150.8	4654.53	4520.72	4021.06	4825.15	4892.42	5274.96	6916.35	5928.88	6903.08	5669.2	3699.88	2654.37	2668.9	3726.44	3389.79	4802.14	3073.57	3185.26	4013.81	3263.61	2408.01	2538.98	2584.07	3040.73	3148.96	5.0115	4.15061	3.60484	4.32967	3.81776	6.22521	6.6836	5.81784	6.18815	6.41738	7.22845	10.4469	8.76535	9.69418	7.79164	1	1.49983	2.11182	5.0115
comp2142626_c0_seq1|m.7514	370.94	329.15	320.71	388.81	399.07	1009.07	806.27	882.01	943.29	916.62	568.95	620.86	533.26	614.25	605.2	864.155	785.769	617.6	587.205	672.289	NA	NA	NA	NA	NA	349.471	311.417	272.59	285.753	258.136	0.479939	0.455344	0.457726	0.451543	0.483545	1.34958	1.19202	1.27613	1.20975	1.20233	0.779651	0.937791	0.78838	0.862608	0.831776	1	2.64296	1.81719	0.479939
comp2142807_c0_seq1|m.7555	371.02	544	637.52	423.55	346.82	498.57	514.76	587.61	427.02	456.61	516.77	619.28	621.13	468.7	512.85	331.802	369.455	587.6	379.393	593.352	282.262	275.172	486.222	317.406	284.447	NA	NA	NA	NA	NA	0.480042	0.752566	0.909885	0.491888	0.420235	0.666814	0.76104	0.850179	0.547644	0.598935	0.708147	0.935405	0.918288	0.658208	0.704852	1	1.35562	1.43965	0.480042
comp2142831_c0_seq2|m.7564	1033.43	927.7	841.15	980.97	1144.58	1887.8	2124.53	1865.27	2415.75	2418.41	2100.68	2014.2	1673.7	1873.88	1801.43	914.096	1696.15	1391.17	1667.49	1077.14	1288.46	1522.04	1377.22	1039.55	1157.24	2020.18	2118.73	1863.47	1741.52	1687.84	1.3371	1.28337	1.20051	1.13925	1.38687	2.52484	3.14098	2.69875	3.09815	3.17223	2.87863	3.04239	2.47442	2.63154	2.47585	1	2.41406	2.05048	1.3371
comp2142866_c0_seq1|m.7576	427.45	444.01	432.71	597.03	644.31	1166.26	1361.07	1638.56	1840.59	1995.13	1439.36	1346.1	1476.4	1507.06	1724.13	1286.32	1535.99	1167.47	1138.1	1336.14	1544.09	1738.42	1435.02	1464.61	1394.05	2220.54	2188.3	1733.34	1923.73	1805.62	0.553054	0.614241	0.617575	0.693358	0.780698	1.55982	2.01226	2.37074	2.36052	2.61701	1.9724	2.03325	2.18273	2.1164	2.36961	1	3.82224	3.42696	0.553054
comp2143185_c0_seq1|m.7622	263.42	271.04	288.77	185.7	172.58	181.21	204.3	199.56	234.9	256.99	599.14	507.02	464.74	486.06	530.4	102.252	115.072	91.6	102.793	107.873	403.079	592.143	465.118	439.667	474.79	1001.79	805.973	722.06	698.953	661.812	0.340825	0.374955	0.41214	0.215662	0.209112	0.24236	0.302045	0.288732	0.301254	0.337094	0.821021	0.765839	0.687079	0.682587	0.728972	1	0.883898	2.13885	0.340825
comp2143334_c0_seq2|m.7649	2167.04	2893.53	2946.25	2600.05	2538.92	2486.97	2943.02	3756.87	3437.36	3155.22	2191.48	2716.75	2971.65	2734.86	2866.63	1516.24	1144.72	1180.03	915.926	1185.68	1570.94	1708.26	2127.65	1957.49	1958.68	1439.77	1431.76	1729.28	1647.08	1607.38	2.80381	4.00289	4.20496	3.01956	3.07636	3.3262	4.35107	5.4356	4.40834	4.1387	3.00306	4.10357	4.39333	3.84064	3.93984	1	1.41436	1.28068	2.80381
comp2143340_c0_seq1|m.7651	NA	NA	NA	NA	NA	NA	NA	NA	NA	NA	NA	NA	NA	NA	NA	558.433	417.174	366.5	468.004	407.054	NA	NA	NA	NA	NA	NA	NA	NA	NA	NA	#VALUE!	#VALUE!	#VALUE!	#VALUE!	#VALUE!	#VALUE!	#VALUE!	#VALUE!	#VALUE!	#VALUE!	#VALUE!	#VALUE!	#VALUE!	#VALUE!	#VALUE!	#VALUE!	#VALUE!	#VALUE!	#VALUE!
comp2143410_c0_seq1|m.7655	NA	NA	NA	NA	NA	560.51	646.27	630.4	841.51	891.1	251.64	219.67	202.68	349.61	374.1	NA	NA	NA	NA	NA	246.846	251.03	189.208	180.825	210.107	280.259	220.036	198.658	209.304	176.042	#VALUE!	#VALUE!	#VALUE!	#VALUE!	#VALUE!	0.749656	0.955469	0.91209	1.07922	1.16886	0.34483	0.331805	0.299645	0.490967	0.514156	#VALUE!	#VALUE!	#VALUE!	#VALUE!
comp2143411_c0_seq1|m.7656	2948.51	2818.35	2454.13	3846.85	4270.8	3503.67	3004.84	2711.72	4472.91	4127.1	3544.49	2327.11	2286.6	2561.77	2961.53	815.643	1275.99	1093.85	917.35	981.133	1796.21	1577.38	1404.84	1316.39	1252.02	3067.25	2206.92	1963.58	1962.45	1640.69	3.81492	3.89889	3.5026	4.46752	5.17485	4.68599	4.44247	3.92343	5.73641	5.41351	4.85713	3.51503	3.38054	3.59756	4.07027	1	1.20188	0.922715	3.81492
comp2170645_c0_seq1|m.10051	281.82	306.3	314.34	378.69	280.03	NA	NA	NA	NA	NA	NA	NA	NA	NA	NA	NA	NA	NA	NA	NA	NA	NA	NA	NA	NA	NA	NA	NA	NA	NA	0.364631	0.423734	0.448634	0.43979	0.339307	#VALUE!	#VALUE!	#VALUE!	#VALUE!	#VALUE!	#VALUE!	#VALUE!	#VALUE!	#VALUE!	#VALUE!	1	#VALUE!	#VALUE!	0.364631
comp2187328_c0_seq1|m.10936	1673.37	1736.94	1797.72	1324.01	1598.22	976.55	1272.32	1206.49	1045.08	1210.64	1412.56	1182.22	1428.22	1047.19	1282.35	501.411	594.286	515.05	573.903	557.718	764.086	875.507	712.834	731.809	735.633	960.696	1280.79	1021.71	994.386	926.805	2.16508	2.40287	2.56575	1.53763	1.93653	1.30609	1.88104	1.7456	1.34029	1.588	1.93568	1.78571	2.1115	1.4706	1.76244	1	0.733457	0.824777	2.16508
comp2189372_c0_seq1|m.11219	3645.57	2240.47	1988.47	3343.49	3161.33	3314.42	1957.66	1623.11	2630.37	2558.13	1995.63	1453.21	1163.7	1659.6	1642.95	1536.09	573.007	528.1	624.627	395.321	2066.23	659.501	649.003	476.687	456.733	1431.75	701.847	694.329	624.43	470.905	4.7168	3.09945	2.838	3.88295	3.83052	4.43288	2.89428	2.34839	3.37339	3.3555	2.73468	2.19503	1.72043	2.33062	2.25804	1	0.875989	0.589486	4.7168
comp2192188_c0_seq2|m.11636	69.61	117.63	106.82	106.92	112.04	206.23	417.56	475.33	411.3	442.06	256.74	271.89	311.41	310.81	282.83	NA	NA	NA	NA	NA	NA	NA	NA	NA	NA	NA	NA	NA	NA	NA	0.0900646	0.162729	0.152456	0.124171	0.135757	0.275823	0.617336	0.687728	0.527484	0.57985	0.351819	0.410682	0.460393	0.436479	0.388716	1	4.27124	3.02513	0.0900646
comp2194902_c2_seq1|m.12053	86.69	99.82	100.01	92.22	139.03	104.48	112.15	127.09	147.68	152.11	105.46	143.54	163.82	169.85	171.45	NA	NA	NA	NA	NA	NA	NA	NA	NA	NA	NA	NA	NA	NA	NA	0.112163	0.13809	0.142737	0.107099	0.16846	0.139737	0.165807	0.183879	0.189396	0.199523	0.144515	0.216813	0.242194	0.238525	0.235638	1	1.33159	1.7064	0.112163
comp2195994_c0_seq1|m.12218	215.84	185.9	192.25	177.91	220.13	329.86	282.45	226.34	213.22	208.75	115.34	127.22	146.22	131.46	129.13	NA	NA	NA	NA	NA	NA	NA	NA	NA	NA	NA	NA	NA	NA	NA	0.279264	0.257173	0.274384	0.206615	0.266727	0.441172	0.417585	0.327478	0.27345	0.273817	0.158054	0.192162	0.216174	0.184613	0.177474	1	1.22777	0.692141	0.279264
comp2197446_c0_seq1|m.12404	3662.85	4477.65	4507.03	4382.44	4584.78	5577.67	5934.96	6613.85	6071.81	5797.4	5332.71	5058.15	5472.93	4865.25	5073.18	1702.23	1974.92	1768.35	1204.38	1395.65	3197.47	3843.24	3591.24	2924.41	3441.98	3626.86	4929.21	4635.1	3814.58	4270.27	4.73916	6.19435	6.43255	5.08953	5.55529	7.45987	8.77446	9.5692	7.78697	7.60444	7.30758	7.64019	8.09126	6.8324	6.97248	1	1.40172	1.31543	4.73916
comp2197643_c0_seq1|m.12429	NA	NA	NA	NA	NA	39.67	105.02	78.55	63.51	75.72	110.37	97.07	84.93	72.47	61.6	NA	NA	NA	NA	NA	37.9557	106.418	173.614	144.062	137.9	72.1193	114.684	186.535	148.911	160.944	#VALUE!	#VALUE!	#VALUE!	#VALUE!	#VALUE!	0.0530567	0.155265	0.11365	0.0814502	0.0993219	0.151244	0.146621	0.125562	0.101772	0.0846619	#VALUE!	#VALUE!	#VALUE!	#VALUE!
comp2198016_c0_seq1|m.12499	2703.57	2970.82	2638.51	2886.3	3221.2	2664.11	2874.96	2771.88	2985.63	2840.07	2194.95	2661.75	2603.43	2499.7	2381.95	1363.71	1237.13	1097.45	1039.73	1021.34	2092.21	2210.46	1964.72	1929.74	2304.42	1437.29	1700.75	1391.89	1742.7	1527.26	3.498	4.10981	3.76575	3.35199	3.90307	3.56312	4.25045	4.01048	3.82901	3.72532	3.00781	4.0205	3.84895	3.5104	3.27371	1	1.0168	0.93219	3.498
comp2198403_c0_seq2|m.12579	NA	NA	NA	NA	NA	NA	NA	NA	NA	NA	NA	NA	NA	NA	NA	NA	NA	NA	NA	NA	323.96	217.399	238.069	192.581	191.353	481.019	319.146	306.185	296.785	274.451	#VALUE!	#VALUE!	#VALUE!	#VALUE!	#VALUE!	#VALUE!	#VALUE!	#VALUE!	#VALUE!	#VALUE!	#VALUE!	#VALUE!	#VALUE!	#VALUE!	#VALUE!	#VALUE!	#VALUE!	#VALUE!	#VALUE!
comp2199471_c0_seq1|m.12821	NA	NA	NA	NA	NA	30.09	40.12	39.49	32.93	27.1	NA	NA	NA	NA	NA	NA	NA	NA	NA	NA	NA	NA	NA	NA	NA	NA	NA	NA	NA	NA	#VALUE!	#VALUE!	#VALUE!	#VALUE!	#VALUE!	0.040244	0.0593149	0.0571358	0.042232	0.035547	#VALUE!	#VALUE!	#VALUE!	#VALUE!	#VALUE!	#VALUE!	#VALUE!	#VALUE!	#VALUE!
comp2199878_c0_seq2|m.12889	NA	NA	NA	NA	NA	190.77	201.17	230.47	225.72	224.61	NA	NA	NA	NA	NA	NA	NA	NA	NA	NA	912.139	480.321	406.277	496.308	423.808	366.019	402.225	332.678	369.868	326.988	#VALUE!	#VALUE!	#VALUE!	#VALUE!	#VALUE!	0.255146	0.297417	0.333454	0.289481	0.294621	#VALUE!	#VALUE!	#VALUE!	#VALUE!	#VALUE!	#VALUE!	#VALUE!	#VALUE!	#VALUE!
comp2200231_c1_seq1|m.12948	609.17	580.5	594.81	4142.12	535.09	507.56	484.42	469.32	3472.93	456.47	894.45	1020.29	916.45	5527.99	882.33	NA	NA	NA	NA	NA	NA	NA	NA	NA	NA	NA	NA	NA	NA	NA	0.788172	0.80306	0.848928	4.81043	0.648358	0.678837	0.716184	0.679032	4.45396	0.598751	1.22569	1.54112	1.35489	7.7631	1.21266	1	0.845556	1.68716	0.788172
comp2200430_c0_seq3|m.12985	NA	NA	NA	NA	NA	NA	NA	NA	NA	NA	NA	NA	NA	NA	NA	NA	NA	NA	NA	NA	NA	NA	NA	NA	NA	601.944	747.881	561.769	592.949	606.279	#VALUE!	#VALUE!	#VALUE!	#VALUE!	#VALUE!	#VALUE!	#VALUE!	#VALUE!	#VALUE!	#VALUE!	#VALUE!	#VALUE!	#VALUE!	#VALUE!	#VALUE!	#VALUE!	#VALUE!	#VALUE!	#VALUE!
comp2200430_c0_seq3|m.12986	162.36	182.62	177.01	157.68	146.23	166.36	191.62	227.98	209.06	178	NA	NA	NA	NA	NA	NA	NA	NA	NA	NA	NA	NA	NA	NA	NA	NA	NA	NA	NA	NA	0.210069	0.252635	0.252633	0.183121	0.177184	0.222499	0.283298	0.329851	0.268115	0.233482	#VALUE!	#VALUE!	#VALUE!	#VALUE!	#VALUE!	1	1.27632	#VALUE!	0.210069
comp2200530_c0_seq1|m.13009	4103.39	3592.88	3125.37	4851.76	5593.54	4955.14	3525.58	3419.84	5206.86	5211.93	4483.21	4795.09	4592.44	5801.66	5143.78	2593.01	2728.36	2038.97	2231.2	2128.68	2949.16	3443.18	2494.88	2570.11	2629.94	2437.63	2819.07	2071.87	2325.15	2139.55	5.30915	4.97037	4.46061	5.63457	6.77758	6.62727	5.21235	4.94797	6.67769	6.83648	6.14349	7.24285	6.78953	8.14743	7.06952	1	1.24827	1.33157	5.30915
comp2201655_c0_seq1|m.13229	4468.62	4682.02	4551.16	5190.15	5642.46	4917.95	5365.08	5698.82	6486.52	5936.84	5685.1	4769.16	5383.51	4904.73	5189.75	3631.18	4711.63	4542.7	3258.74	4696.31	4357.79	4914.81	4662.53	5084.31	4727.91	3983.57	4249.32	4239.45	4328.06	4331.23	5.7817	6.47708	6.49553	6.02756	6.83686	6.57753	7.93193	8.2453	8.31882	7.78735	7.79048	7.20368	7.95906	6.88784	7.1327	1	1.22462	1.11218	5.7817
comp2201786_c0_seq1|m.13247	662.17	1097.19	921.51	1155.9	1513.91	1054.06	2310.82	1989.32	2707.57	2648.27	2401.75	2742.1	2542.47	2838.02	2800.35	601.778	1068.9	830.225	641.319	596.318	532.663	1454.82	1098.94	875.614	1285.35	1095.07	2380.17	1988.31	1577.06	1823.32	0.856745	1.51785	1.3152	1.3424	1.83438	1.40976	3.4164	2.87823	3.4724	3.47373	3.2912	4.14186	3.75883	3.98551	3.84875	1	2.545	2.86707	0.856745
comp2202068_c0_seq1|m.13304	973.36	814.52	781.3	861.07	757.31	1737.82	1427.52	1242.98	1476.9	1368.81	867.82	642.94	683.77	685.86	746.23	1126.08	695.265	621.45	527.398	535.939	1179.83	1115.1	1002.02	978.402	808.367	1856.15	1629.66	1451.53	1492.43	1364.04	1.25938	1.1268	1.11509	1	0.917618	2.32425	2.1105	1.7984	1.89409	1.79547	1.1892	0.971142	1.0109	0.963172	1.0256	1	1.6986	0.906559	1.25938
comp2202102_c0_seq1|m.13312	NA	NA	NA	NA	NA	NA	NA	NA	NA	NA	NA	NA	NA	NA	NA	NA	NA	NA	NA	NA	428.405	297.993	230.064	238.696	247.726	247.931	425.256	340.14	356.298	376.207	#VALUE!	#VALUE!	#VALUE!	#VALUE!	#VALUE!	#VALUE!	#VALUE!	#VALUE!	#VALUE!	#VALUE!	#VALUE!	#VALUE!	#VALUE!	#VALUE!	#VALUE!	#VALUE!	#VALUE!	#VALUE!	#VALUE!
comp2202652_c0_seq2|m.13430	436.26	476.25	477.64	1215.65	1516.59	549.18	573.29	621.22	1744.03	1295.08	345.04	378.54	411.88	940.31	827.4	NA	NA	NA	NA	NA	NA	NA	NA	NA	NA	NA	NA	NA	NA	NA	0.564453	0.658841	0.6817	1.41179	1.83762	0.734502	0.847573	0.898808	2.23668	1.69876	0.472819	0.571774	0.60893	1.3205	1.13716	1	1.31848	0.893251	0.564453
comp2203251_c0_seq1|m.13504	955.32	1131.64	1133.29	972.68	962.88	1495.47	1823.69	2119.83	1679.67	1734.91	1159.53	1318.24	1441.09	1199.35	1257.65	1010.3	1135.97	1092.17	932.049	1130.8	1270.29	1011.66	982.507	974.491	1058.55	626.23	722.597	752.553	801.413	765.264	1.23604	1.5655	1.61746	1.12962	1.1667	2.00012	2.69621	3.06706	2.15414	2.27568	1.58894	1.99116	2.13053	1.68428	1.72849	1	1.84111	1.39841	1.23604
comp2204672_c0_seq1|m.13711	694.52	562.07	514.76	595.6	574.15	442.87	322.09	305.89	295.02	327.79	362.95	287.56	272.81	247.99	262.45	NA	NA	NA	NA	NA	680.173	401.088	336.207	291.544	291.148	226.421	278.838	235.693	226.292	228.753	0.898601	0.777564	0.734679	0.691698	0.695686	0.592318	0.47619	0.442575	0.378357	0.429962	0.497362	0.434351	0.403326	0.348259	0.360706	1	0.602406	0.548983	0.898601
comp2204754_c0_seq1|m.13720	975	1547.17	1568.44	1009.62	1336.2	1987.65	2440.82	2589.82	1989.64	1884.89	1562.16	2137.83	2028.81	1768.79	1723.85	474.297	699.845	670.475	559.566	657.974	1481.81	1601.97	1546.88	1813.54	1811.91	1491.9	1682.78	1738.27	1822.88	1993.05	1.2615	2.14035	2.23852	1.17252	1.61905	2.65839	3.6086	3.74706	2.55167	2.47241	2.14068	3.22913	2.99942	2.48396	2.36923	1	1.64195	1.53421	1.2615
comp2204897_c0_seq1|m.13754	187.98	174.57	168.17	203.42	194.77	160.5	172.2	179.25	161.75	205.66	127.19	143.7	153.9	133.41	153.1	NA	NA	NA	NA	NA	NA	NA	NA	NA	NA	NA	NA	NA	NA	NA	0.243217	0.241499	0.240017	0.236241	0.235999	0.214661	0.254587	0.259347	0.207441	0.269764	0.174293	0.217055	0.227528	0.187351	0.210418	1	1.06071	0.87668	0.243217
comp2205419_c0_seq2|m.13843	3279.74	2855.22	2481.4	3976.17	2452.7	3565.42	2333.12	2599.28	3035.71	2575.42	3724.27	2636.48	3264.56	2521.36	2638.38	1928.53	1781.92	1157.7	1535.77	1509.68	2290.33	1631.82	1103.93	1372.18	1137.65	2203.5	1624.14	1143.58	1836.43	1149.34	4.24348	3.94989	3.54152	4.61771	2.97189	4.76858	3.44937	3.76075	3.89323	3.37818	5.10349	3.98233	4.82637	3.54081	3.62614	1	0.952114	1.00821	4.24348
comp2205714_c0_seq1|m.13884	2220.72	2082.06	1999.25	2673.08	2548.21	1492.34	1122.3	1084.97	1364.24	1319.03	1349.92	1132.71	1043.59	1295.76	1323.58	743.483	512.309	452.5	577.526	531.492	1094.94	508.258	465.409	444.625	442	903.067	745.133	664.102	756.787	630.412	2.87327	2.88031	2.85338	3.10437	3.08762	1.99593	1.65925	1.56978	1.74961	1.73017	1.84984	1.71093	1.54286	1.81967	1.8191	1	0.600689	0.631566	2.87327
comp2206512_c0_seq1|m.14012	4712.76	4722.75	4259.71	6407.08	6377.62	4154.01	3696.45	3198.91	5359.34	4850.65	3804.81	4014.92	3354.45	5851.56	4440.3	5619.32	4074.48	2570.53	2038.73	2316.38	3956.96	4846.69	3111.32	2991.66	3399.58	4108.42	4281.68	2978.22	3075.66	3100.98	6.09758	6.53342	6.07957	7.44084	7.72764	5.55579	5.46497	4.62832	6.87324	6.36259	5.21385	6.06442	4.95927	8.2175	6.10267	1	0.850365	0.928215	6.09758
comp2207063_c0_seq1|m.14108	863.25	722.11	670.47	879.35	917.49	1028.2	894.56	758.6	1107.61	1150.77	1204.34	951.79	1023.75	1058.15	1114.9	864.864	627.92	535.833	721.002	524.573	707.954	549.192	461.168	488.742	475.599	1547.68	1506.34	1241.58	1344.64	1150.1	1.11691	0.998962	0.956912	1.02123	1.1117	1.37517	1.32255	1.09758	1.42049	1.50946	1.65035	1.43765	1.51353	1.48599	1.5323	1	1.34658	1.48206	1.11691
comp2207204_c0_seq1|m.14126	87.33	99.51	107.96	109.06	121.51	76.86	128.29	130.26	144.81	136.4	187.01	208.2	243.56	233.18	261.3	NA	NA	NA	NA	NA	NA	NA	NA	NA	NA	NA	NA	NA	NA	NA	0.112991	0.137662	0.154083	0.126656	0.147231	0.102797	0.189669	0.188466	0.185716	0.178916	0.256266	0.31448	0.360083	0.327461	0.359126	1	1.34908	2.37874	0.112991
comp2207604_c0_seq1|m.14186	NA	NA	NA	NA	NA	NA	NA	NA	NA	NA	NA	NA	NA	NA	NA	NA	NA	NA	NA	NA	NA	NA	NA	NA	NA	127.634	126.078	114.85	133.32	119.274	#VALUE!	#VALUE!	#VALUE!	#VALUE!	#VALUE!	#VALUE!	#VALUE!	#VALUE!	#VALUE!	#VALUE!	#VALUE!	#VALUE!	#VALUE!	#VALUE!	#VALUE!	#VALUE!	#VALUE!	#VALUE!	#VALUE!
comp2208016_c0_seq1|m.14262	1415.62	1509.17	1313.62	1494.23	2063.59	1383.73	1475.74	1313.45	1665.76	1527.67	1040.12	957.91	882.69	980.44	1009.7	1366.33	1032.06	855.325	870.87	781.874	1207.9	1026.37	884.618	877.58	933.365	651.69	700.713	644.494	618.96	617.511	1.83159	2.08778	1.87483	1.73532	2.50041	1.85067	2.18179	1.90036	2.1363	2.00384	1.42531	1.4469	1.30498	1.37686	1.38771	1	1.06881	0.74018	1.83159
comp2208429_c0_seq1|m.14341	1784.33	1877.42	1620.63	1975.76	2543.33	2793.21	2701	2367.21	3195.88	3070.48	2097.38	2225.74	1998.02	2229.21	2314.83	1771.2	1283.05	1333.17	1059.22	1032.56	1121.99	994.849	1219.16	994.198	1435.51	746.854	923.085	1179.86	1019.39	1062.3	2.30865	2.59721	2.313	2.29454	3.0817	3.73579	3.99326	3.42498	4.09865	4.02755	2.87411	3.36192	2.9539	3.13054	3.18146	1	1.72644	1.35345	2.30865
comp2208474_c0_seq1|m.14351	4752.28	2592.7	2127.67	5764.81	6415.06	2677.79	1739.96	1554.76	3675.75	3183.84	2772.86	1888.33	1636.73	2961.01	3294.35	3474.43	1689.09	1229.83	1373.86	1002.66	1939	1265.77	931.65	684.016	715.015	1521.55	732.628	578.014	541.268	487.561	6.14871	3.58672	3.03667	6.69494	7.773	3.58142	2.57242	2.24949	4.71407	4.17624	3.79974	2.85227	2.41977	4.15823	4.52769	1	0.582466	0.617973	6.14871
comp2209092_c0_seq2|m.14464	NA	NA	NA	NA	NA	NA	NA	NA	NA	NA	609.51	514.14	623.9	486.46	643.6	NA	NA	NA	NA	NA	NA	NA	NA	NA	NA	NA	NA	NA	NA	NA	#VALUE!	#VALUE!	#VALUE!	#VALUE!	#VALUE!	#VALUE!	#VALUE!	#VALUE!	#VALUE!	#VALUE!	0.835231	0.776594	0.922383	0.683149	0.884552	#VALUE!	#VALUE!	#VALUE!	#VALUE!
comp2210528_c0_seq1|m.14754	207.38	375.86	134.86	267.5	419.34	267.65	209.22	232.41	177.68	326.96	1119.46	497.05	630.33	640.32	720.3	NA	NA	NA	NA	NA	214.503	454.257	206.361	258.521	150.141	377.704	926.234	441.703	690.634	544.324	0.268318	0.519962	0.192476	0.31066	0.508106	0.357969	0.309319	0.336261	0.227871	0.428873	1.53403	0.75078	0.931889	0.899218	0.989967	1	1.08241	2.99971	0.268318
comp2211270_c0_seq1|m.14951	305.14	355.81	355.75	366.34	339.56	314.71	478.87	441.21	440.9	467.37	395.86	395.05	412.88	411.23	449.63	156.721	223.971	186.267	112.11	151.022	427.536	402.97	363.393	353.582	324.762	547.436	626.655	545.623	548.276	495.264	0.394804	0.492225	0.507736	0.425447	0.411438	0.42091	0.707979	0.638362	0.565445	0.613049	0.54246	0.596712	0.610408	0.577501	0.617963	1	1.44095	1.40255	0.394804
comp2211414_c0_seq1|m.14992	3595.28	3226.62	3144.29	3249.82	2997.15	2842.13	3041.86	3329.33	3047.69	3046.33	3203.22	3359.71	3346.52	2990.99	3271.83	1090.12	973.432	818.025	882.076	873.643	2771.14	3066.03	2605.41	2730.51	2475.42	3146.35	2889.87	2365.72	2482.24	2125.37	4.65174	4.46369	4.48761	3.77416	3.63159	3.80121	4.4972	4.81702	3.9086	3.99587	4.38948	5.07475	4.94755	4.20033	4.49674	1	0.895195	1.00741	4.65174
comp2212572_c0_seq1|m.15390	573.45	644.12	640.8	708.29	756.14	1227.07	1381.72	1552.07	1626.18	1519.4	1042.96	1060.8	1092.82	1101.98	1200.23	486.699	589.453	272.375	393.083	452.632	1424.89	1299.21	1072.08	1169.85	1040.05	2231.71	2420.98	1689.4	1877.92	1779.79	0.741956	0.891072	0.914566	0.82257	0.9162	1.64115	2.04279	2.2456	2.08554	1.993	1.4292	1.60231	1.61564	1.54754	1.64957	1	2.2925	1.79818	0.741956
comp2212729_c0_seq1|m.15437	NA	NA	NA	NA	NA	NA	NA	NA	NA	NA	94.33	87.78	270.76	99.5	80.9	181.281	145.333	162.65	165.991	299.59	406.687	113.084	135.2	273.643	162.718	87.3817	101.115	126.946	170.768	157.119	#VALUE!	#VALUE!	#VALUE!	#VALUE!	#VALUE!	#VALUE!	#VALUE!	#VALUE!	#VALUE!	#VALUE!	0.129263	0.132589	0.400296	0.139731	0.111187	#VALUE!	#VALUE!	#VALUE!	#VALUE!
comp2214073_c0_seq1|m.15858	377.08	318.33	288.41	476.98	417.15	555.24	222.02	203.42	348.86	295.26	248.26	241.19	217.32	289.49	308	NA	NA	NA	NA	NA	408.157	373.543	383.613	376.826	350.59	247.05	212.65	152.884	189.337	158.307	0.487883	0.440376	0.411626	0.553939	0.505453	0.742607	0.328243	0.294317	0.447406	0.387292	0.340199	0.364311	0.321289	0.406539	0.42331	1	0.793822	0.746717	0.487883
comp2214845_c0_seq1|m.16111	334.41	371.85	333.54	465.6	404.65	182.52	241.33	247.76	304.83	330.25	514.97	588.58	586.06	644.67	639.8	NA	NA	NA	NA	NA	347.014	381.35	331.737	354.17	357.44	335.69	596.467	479.376	469.146	465.141	0.432675	0.514415	0.476037	0.540723	0.490307	0.244112	0.356791	0.35847	0.390938	0.433189	0.70568	0.889033	0.86644	0.905327	0.879329	1	0.731114	1.79343	0.432675
comp2214888_c0_seq1|m.16124	371.78	350.59	381.25	526.29	349.37	502.17	515.95	547.78	535.9	569.88	561.83	535.64	609.43	562.83	563.03	321.71	356.619	425.3	328.669	422.869	635.825	365.075	434.97	427.483	462.999	600.133	504.966	558.073	538.284	541.356	0.481026	0.485004	0.54413	0.611205	0.423325	0.671629	0.7628	0.792552	0.68728	0.747511	0.769894	0.809069	0.900991	0.790397	0.773818	1	1.54125	1.62967	0.481026
comp2215599_c0_seq1|m.16337	NA	NA	NA	NA	NA	NA	NA	NA	NA	NA	139.09	152.56	164.21	150.82	156.3	NA	NA	NA	NA	NA	NA	NA	NA	NA	NA	NA	NA	NA	NA	NA	#VALUE!	#VALUE!	#VALUE!	#VALUE!	#VALUE!	#VALUE!	#VALUE!	#VALUE!	#VALUE!	#VALUE!	0.1906	0.230438	0.242771	0.211801	0.214816	#VALUE!	#VALUE!	#VALUE!	#VALUE!
comp2217087_c0_seq1|m.16899	1124.03	946.56	971.64	1038.11	1007.95	1193.43	1040.17	1151.17	1178.57	1173.25	1462.59	1381.68	1478.84	1296.37	1424.63	570.896	642.663	529.225	534.101	583.409	1101.04	1070.42	900.129	1002.15	877.082	1459.53	1510.57	1321.51	1338.61	1269.13	1.45432	1.30947	1.38675	1.2056	1.22131	1.59616	1.53783	1.66556	1.51149	1.53895	2.00423	2.08699	2.18634	1.82053	1.95799	1	1.17525	1.53057	1.45432
comp2217905_c0_seq1|m.17239	2387.67	2257.22	2178.57	2403.11	2591.48	3446.03	3565.48	3492.21	3552.25	3527.97	3626.72	3821.81	3853.83	3539.93	3421.43	3209.99	2538.06	2643.6	1818.45	2210.19	3776.86	2362.71	2442.73	2176.32	2836.57	2659.83	2465.12	2627.65	2637.57	2868.93	3.08928	3.12262	3.10931	2.79084	3.14005	4.6089	5.27134	5.05268	4.55569	4.62763	4.96981	5.77273	5.69756	4.97122	4.70235	1	1.48832	1.59882	3.08928
comp2218105_c0_seq4|m.17327	603.94	580.27	532	618.55	597.93	NA	NA	NA	NA	NA	350.66	401.04	466.57	370.87	366.6	NA	NA	NA	NA	NA	NA	NA	NA	NA	NA	644.126	561.77	475.922	540.04	457.447	0.781405	0.802742	0.759284	0.71835	0.7245	#VALUE!	#VALUE!	#VALUE!	#VALUE!	#VALUE!	0.480521	0.605759	0.689784	0.520823	0.503848	1	#VALUE!	0.685939	0.781405
comp2218413_c0_seq1|m.17441	1052.71	951.21	897.4	1141.45	1056.84	684.56	437.57	436.68	476.33	482.96	452.74	431.21	476.55	471.73	473.5	NA	NA	NA	NA	NA	186.036	583.255	401.494	439.88	398.878	698.425	516.637	412.005	538.176	441.973	1.36204	1.3159	1.28079	1.32562	1.28055	0.915567	0.64692	0.631807	0.610883	0.633498	0.620404	0.65133	0.704539	0.662463	0.65077	1	0.481419	0.49497	1.36204
comp2218580_c1_seq2|m.17511	218.88	329.93	317.87	514.51	295.43	NA	NA	NA	NA	NA	112.12	124.39	128.73	119.24	134.5	NA	NA	NA	NA	NA	NA	NA	NA	NA	NA	NA	NA	NA	NA	NA	0.283197	0.456423	0.453672	0.597524	0.357967	#VALUE!	#VALUE!	#VALUE!	#VALUE!	#VALUE!	0.153642	0.187888	0.190316	0.167452	0.184854	1	#VALUE!	0.407462	0.283197
comp2219310_c0_seq1|m.17759	729.64	506.51	486.72	617.08	625.2	556.57	567.52	561	619.37	587.54	659.81	620.36	711.27	637.03	648.38	276.633	248.412	217.925	218.319	228.808	659.253	470.976	390.433	422.396	404.268	658.13	541.587	470.762	545.518	517.78	0.944041	0.700703	0.694659	0.716643	0.757543	0.744386	0.839043	0.811679	0.794329	0.770676	0.904159	0.937036	1.05155	0.894598	0.891121	1	1.1084	1.26166	0.944041
comp2220386_c0_seq1|m.18230	3709.94	3987.64	3608.17	4418.54	4790.28	3126.1	3115.85	2794.03	3583.16	3338.36	3234.36	3223.18	3036.1	3250.92	3239.65	1664.57	1315.71	1160	928.762	915.795	2331.76	1718.78	1622.03	1510.38	1622.01	2061.81	2261.03	2022.27	1960.15	1703.77	4.80009	5.51648	5.14967	5.13145	5.80429	4.18101	4.60659	4.04252	4.59533	4.37892	4.43215	4.86852	4.48862	4.56535	4.45252	1	0.85033	0.871631	4.80009
comp2220394_c0_seq1|m.18232	620.92	663.4	639.68	682.71	494.32	255.02	390.91	362.57	350.27	351.93	508.64	375.77	361.07	350.47	430.15	NA	NA	NA	NA	NA	349.085	281.298	358.871	270.383	432.567	182.199	275.116	335.84	281.816	355.213	0.803374	0.917743	0.912968	0.792862	0.598958	0.341077	0.577936	0.524582	0.449214	0.461626	0.697006	0.56759	0.533811	0.492174	0.59119	1	0.574609	0.706507	0.803374
comp2220452_c1_seq1|m.18249	NA	NA	NA	NA	NA	283.09	167.65	196.71	166.33	167.05	NA	NA	NA	NA	NA	NA	NA	NA	NA	NA	NA	NA	NA	NA	NA	NA	NA	NA	NA	NA	#VALUE!	#VALUE!	#VALUE!	#VALUE!	#VALUE!	0.378619	0.24786	0.284608	0.213315	0.219119	#VALUE!	#VALUE!	#VALUE!	#VALUE!	#VALUE!	#VALUE!	#VALUE!	#VALUE!	#VALUE!
comp2220499_c0_seq1|m.18259	NA	NA	NA	NA	NA	NA	NA	NA	NA	NA	640.68	578.82	631.44	633.08	726.6	NA	NA	NA	NA	NA	NA	NA	NA	NA	NA	NA	NA	NA	NA	NA	#VALUE!	#VALUE!	#VALUE!	#VALUE!	#VALUE!	#VALUE!	#VALUE!	#VALUE!	#VALUE!	#VALUE!	0.877945	0.874291	0.93353	0.889051	0.998626	#VALUE!	#VALUE!	#VALUE!	#VALUE!
comp2220592_c0_seq2|m.18297	NA	NA	NA	NA	NA	135.62	364.89	342.03	486.53	564.42	782.52	754.57	659.66	874.18	890.45	NA	NA	NA	NA	NA	NA	NA	NA	NA	NA	NA	NA	NA	NA	NA	#VALUE!	#VALUE!	#VALUE!	#VALUE!	#VALUE!	0.181385	0.539467	0.494864	0.623964	0.740349	1.07231	1.13976	0.975251	1.22763	1.22382	#VALUE!	#VALUE!	#VALUE!	#VALUE!
comp2221095_c0_seq1|m.18558	466.11	452.25	467.11	353.9	367.87	506.64	611.03	588.83	446.07	558.96	838.23	677.82	845.1	516.9	588.83	574.817	536.952	433.95	598.359	543.404	760.664	746.893	753.878	700.773	723.235	693.821	945.347	1028.73	926.84	1018.17	0.603074	0.62564	0.666671	0.411	0.445741	0.677607	0.903369	0.851945	0.572075	0.733187	1.14865	1.02383	1.24941	0.725896	0.809277	1	1.21575	1.69768	0.603074
comp2221435_c0_seq3|m.18716	NA	NA	NA	NA	NA	NA	NA	NA	NA	NA	NA	NA	NA	NA	NA	610.349	1185.66	1087.22	312.313	778.96	343.205	983.783	942.296	543.331	658.657	377.368	918.276	754.085	1090.74	894.935	#VALUE!	#VALUE!	#VALUE!	#VALUE!	#VALUE!	#VALUE!	#VALUE!	#VALUE!	#VALUE!	#VALUE!	#VALUE!	#VALUE!	#VALUE!	#VALUE!	#VALUE!	#VALUE!	#VALUE!	#VALUE!	#VALUE!
comp2221483_c0_seq1|m.18730	176.01	215.66	217.61	297.46	251.56	74	103.19	107.47	114.01	105.21	NA	NA	NA	NA	NA	NA	NA	NA	NA	NA	NA	NA	NA	NA	NA	NA	NA	NA	NA	NA	0.22773	0.298343	0.310579	0.345454	0.30481	0.0989715	0.15256	0.155492	0.146215	0.138004	#VALUE!	#VALUE!	#VALUE!	#VALUE!	#VALUE!	1	0.479693	#VALUE!	0.22773
comp2222114_c0_seq1|m.18989	529.55	372.11	365.69	510.74	517.96	NA	NA	NA	NA	NA	297.28	257.33	257.57	300.27	377.1	NA	NA	NA	NA	NA	639.099	389.157	242.851	403.117	294.891	673.812	640.182	477.545	478.819	485.092	0.685156	0.514775	0.521922	0.593146	0.627602	#VALUE!	#VALUE!	#VALUE!	#VALUE!	#VALUE!	0.407372	0.38869	0.380795	0.421677	0.518279	1	#VALUE!	0.6868	0.685156
comp2222284_c0_seq1|m.19070	NA	NA	NA	NA	NA	168.27	133.21	140.85	129.07	119.62	49.89	46.9	55.27	43.47	54.35	NA	NA	NA	NA	NA	NA	NA	NA	NA	NA	NA	NA	NA	NA	NA	#VALUE!	#VALUE!	#VALUE!	#VALUE!	#VALUE!	0.225053	0.196943	0.203788	0.16553	0.156905	0.0683659	0.0708411	0.081712	0.0610461	0.0746976	#VALUE!	#VALUE!	#VALUE!	#VALUE!
comp2222959_c0_seq1|m.19328	806.41	703.29	625.32	1184.51	825.3	2839.56	1339.27	1271.49	1927.43	2225.04	1893.6	1485	1173.4	2365.81	2386.18	1626.79	847.556	864.8	696.158	811.936	1792.2	994.705	1105.26	848.811	1294.69	2160.39	1242.03	1406.27	1363.1	1537.41	1.04337	0.972927	0.892473	1.37563	1	3.79778	1.98003	1.83965	2.47189	2.91858	2.59486	2.24305	1.73477	3.32237	3.27952	1	2.47189	2.59486	1.04337
comp2223254_c0_seq1|m.19432	NA	NA	NA	NA	NA	803.41	618.64	564.64	2093.58	944.92	360.49	422.82	360.79	814.62	443.2	NA	NA	NA	NA	NA	NA	NA	NA	NA	NA	NA	NA	NA	NA	NA	#VALUE!	#VALUE!	#VALUE!	#VALUE!	#VALUE!	1.07452	0.91462	0.816945	2.68497	1.23945	0.493991	0.638657	0.533397	1.14399	0.609126	#VALUE!	#VALUE!	#VALUE!	#VALUE!
comp2223422_c0_seq1|m.19491	421.23	411.24	405.73	359.28	349.69	106.96	256.97	272.67	163.13	173.24	387.18	428.57	420.55	365.05	368.65	242.559	223.06	230.6	165.422	239.468	348.417	348.199	326.123	319.009	310.276	637.613	505.973	480.375	506.555	461.446	0.545006	0.568907	0.579068	0.417248	0.423713	0.143054	0.379914	0.394511	0.209211	0.227239	0.530565	0.647343	0.621747	0.512649	0.506666	1	0.416947	0.973503	0.545006
comp2223629_c0_seq2|m.19557	631.24	460.45	441.59	605.04	555.16	817.74	554.3	472.99	720.68	692.14	446.57	427.68	298.42	513.99	473.1	909.202	555.254	374.133	613.274	490.49	684.539	447.771	285.267	294.322	320.27	688.697	582.468	414.003	468.214	401.94	0.816727	0.636984	0.630249	0.702661	0.672677	1.09369	0.819498	0.684342	0.924257	0.907879	0.611949	0.645998	0.441189	0.72181	0.65022	1	1.34965	0.96034	0.816727
comp2223962_c0_seq7|m.19686	2281.23	1839.46	1468.83	2691.46	2601.54	4065.29	2554.48	2029.8	3390.51	3750.53	3157.12	2196.49	1902.77	2537.63	2551.18	2814.96	1864.23	1291.05	1475.31	1074.77	5371.69	3338.73	2437.37	1831.12	1914.52	3246.98	2532.59	1830.18	1628.19	1336.98	2.95156	2.5447	2.09635	3.12572	3.15224	5.43713	3.77664	2.9368	4.34826	4.91957	4.3263	3.31774	2.81308	3.56366	3.50629	1	1.47321	1.18795	2.95156
comp2224014_c0_seq1|m.19704	1831.46	1748.5	1438.31	3044.3	3013.37	2088.91	1716.53	1480.29	2666.2	2487.64	2539.74	2063.42	1686.73	2975.83	2601.85	362.106	618.955	569	528.511	377.249	1143.86	1083.54	1065.55	928.066	949.311	1263.26	1413.24	1306.93	1083.93	1058.82	2.36963	2.41886	2.05279	3.53548	3.65124	2.79382	2.53778	2.14175	3.41934	3.26304	3.48029	3.11674	2.49369	4.17904	3.57593	1	1.15501	1.43881	2.36963
comp2224040_c0_seq1|m.19713	2989.78	3102.63	2826.42	3264.9	3712.04	3114.05	2991.46	2689.72	3351.96	3146.7	2895.37	2697.2	2491.42	2595.32	2857	699.44	957.239	875.125	743.362	764.543	1283.22	1504.93	1506.59	1156.17	1431.15	1694.9	1864.93	1788.44	1694.53	1579.84	3.86831	4.29216	4.03394	3.79168	4.49781	4.16489	4.42269	3.8916	4.29882	4.12752	3.96762	4.07404	3.68335	3.64468	3.92661	1	1.03246	0.973393	3.86831
comp2224395_c0_seq1|m.19862	902.4	767.06	720.56	936.21	993.15	947.99	725.84	714.96	877.61	897.24	1185.18	1131.07	1123.18	1080.19	1073.88	184.766	246.135	211.367	224.91	208.759	566.93	438.042	380.079	332.796	355.307	437.68	455.634	477.978	467.678	464.402	1.16757	1.06115	1.0284	1.08726	1.20338	1.26789	1.07311	1.03443	1.12552	1.17691	1.62409	1.70845	1.66053	1.51694	1.47592	1	1.03518	1.49374	1.16757
comp2224448_c0_seq1|m.19874	4105.51	3103.96	2878.53	3747.78	4152.57	2328.1	1493.11	1362.85	1949.2	2079.51	2447.11	1856.83	1645.35	1971.56	1982.68	1284.01	1098.07	966.7	1121.93	889.517	1659.79	1298.63	1090.33	1020.7	986.234	1768.67	1967.4	1709.77	1666.75	1596.01	5.31189	4.294	4.10831	4.35247	5.03159	3.11372	2.20747	1.97183	2.49981	2.72769	3.35335	2.80469	2.43251	2.76871	2.72496	1	0.574343	0.636125	5.31189
comp2224614_c0_seq1|m.19939	230.42	199.75	205.86	210.45	231.52	241.17	370.63	404.41	489.88	469.5	478.97	422.11	465.04	546.46	619.25	516.527	672.586	578.733	468.384	568.847	378.274	583.159	551.53	453.004	466.84	729.008	984.682	920.601	870	828.447	0.298128	0.276333	0.293809	0.244405	0.280528	0.322553	0.547953	0.585118	0.628261	0.615843	0.656348	0.637585	0.687522	0.767408	0.851086	1	2.08577	2.45081	0.298128
comp2224845_c0_seq4|m.20046	NA	NA	NA	NA	NA	132.16	101.24	101.58	126.16	113.28	67.29	69.95	80.5	64.54	64.4	NA	NA	NA	NA	NA	269.566	233.614	157.604	185.207	162.269	239.168	184.422	136.544	165.848	151.729	#VALUE!	#VALUE!	#VALUE!	#VALUE!	#VALUE!	0.176758	0.149677	0.14697	0.161798	0.148589	0.0922097	0.105657	0.119012	0.0906352	0.0885102	#VALUE!	#VALUE!	#VALUE!	#VALUE!
comp2225039_c0_seq6|m.20122	NA	NA	NA	NA	NA	369.72	204.87	173.8	317.96	253.89	611	541.89	490.37	591.8	580.83	198.911	232.978	279.9	154.656	233.844	31.1397	62.9377	99.1781	73.5271	91.2972	22.3067	78.5842	112.187	68.8355	103.712	#VALUE!	#VALUE!	#VALUE!	#VALUE!	#VALUE!	0.494483	0.302887	0.251461	0.407777	0.333027	0.837273	0.818509	0.72497	0.831081	0.798282	#VALUE!	#VALUE!	#VALUE!	#VALUE!
comp2225664_c0_seq1|m.20382	66991.9	73631.7	77902.5	60757.5	65049.7	70721.4	94269.3	91635	80463.2	78495.3	74046.4	102166	96188.1	82910.1	67370.9	53626.6	50953.8	67760	63254.9	73108.4	48041.1	49326.6	62612.4	69372.5	70050.8	65163.1	55526.8	75893.7	74812.5	84761.8	86.6772	101.862	111.185	70.5604	78.8194	94.5866	139.371	132.581	103.192	102.962	101.468	154.319	142.206	116.433	92.5934	1	1.19054	1.34329	86.6772
comp2226333_c0_seq1|m.20670	1019.42	855.44	745.6	1147.57	1059.84	951.89	754.28	681.51	1104.22	957.75	815.3	778.23	670.77	884.23	828.13	1045.1	730.536	587.875	686.298	498.184	703.717	506.024	416.984	417.063	415.273	606.07	699.683	580.91	572.562	525.639	1.31897	1.18341	1.06414	1.33273	1.28419	1.27311	1.11516	0.986038	1.41614	1.25628	1.11723	1.17549	0.991677	1.24175	1.13817	1	0.978268	0.886293	1.31897
comp2226635_c0_seq1|m.20829	1912.48	1768.26	1596.44	1862.8	1926.64	1425.38	1271.82	1165.7	1455.05	1384.22	1641.82	1555.82	1452.48	1459.87	1500.78	581.048	579.586	629.4	535.653	450.919	1437.3	1355.44	1415.99	1230.72	1440.82	1592.39	1123.95	1213.12	1126.91	1035.42	2.47445	2.4462	2.27848	2.16335	2.33447	1.90638	1.88031	1.68658	1.86607	1.81568	2.24984	2.35002	2.14737	2.05013	2.06264	1	0.799354	0.919852	2.47445
comp2226643_c0_seq1|m.20830	3609.61	2519.74	2353.83	2880.71	3028.98	3600.01	2276.7	1964.77	2731.09	2890.9	2311.52	1699.15	1578.85	1870.92	2006.28	1104.56	1111.6	865.225	1269.31	761.271	1541.86	1165.65	933.896	774.215	751.489	2238.62	1808.28	1472.28	1599.19	1252.09	4.67028	3.48579	3.35945	3.3455	3.67016	4.81484	3.36596	2.84271	3.50256	3.79199	3.16755	2.56652	2.3342	2.62738	2.75739	1	1.00481	0.75374	4.67028
comp2226655_c0_seq1|m.20834	813.72	817.95	721.97	892.7	930.95	735.73	457.23	422.8	617.91	610.55	402.03	356.62	292.44	386.56	350.05	1477.6	685.878	611.25	574.783	563.393	733.454	572.926	512.524	512.766	478.159	1468.3	1038.17	942.065	1098.53	846.304	1.05283	1.13155	1.03041	1.03673	1.12801	0.984004	0.675986	0.611725	0.792456	0.800858	0.550915	0.538664	0.432348	0.542857	0.481102	1	0.752693	0.511636	1.05283
comp2226807_c0_seq1|m.20916	NA	NA	NA	NA	NA	NA	NA	NA	NA	NA	284.89	250.74	255.29	270.1	287.45	NA	NA	NA	NA	NA	NA	NA	NA	NA	NA	NA	NA	NA	NA	NA	#VALUE!	#VALUE!	#VALUE!	#VALUE!	#VALUE!	#VALUE!	#VALUE!	#VALUE!	#VALUE!	#VALUE!	0.390394	0.378736	0.377425	0.379309	0.395066	#VALUE!	#VALUE!	#VALUE!	#VALUE!
comp2227117_c0_seq2|m.21047	655.4	720.42	608.34	742.26	943.1	317.29	500.47	464.76	571.64	623.02	507.57	501.85	593.63	478.29	492.35	533.205	724.084	543.525	669.657	486.809	558.644	592.924	447.705	440.468	499.383	553.574	585.491	469.788	454.439	472.122	0.847986	0.996625	0.868239	0.862021	1.14274	0.42436	0.739913	0.672435	0.733116	0.817215	0.69554	0.75803	0.877632	0.671675	0.676677	1	0.844372	0.801093	0.847986
comp2228339_c0_seq1|m.21617	253.2	294.94	269.24	552.4	602.52	177.7	259.68	390.11	634.88	588.76	306.45	325.1	438.46	616.68	784.38	NA	NA	NA	NA	NA	NA	NA	NA	NA	NA	216.945	415.766	367.854	403.845	444.146	0.327602	0.408018	0.384266	0.641527	0.730062	0.237665	0.383921	0.564428	0.81422	0.772276	0.419938	0.491054	0.648226	0.86602	1.07804	1	1.38334	1.58872	0.327602
comp2228369_c0_seq1|m.21627	3809.4	3105.52	2890.21	2988.14	3465.81	4417.04	3679.96	4017.01	3763.07	3606.66	4146.8	4109.74	4328.27	3854.3	3772.03	1548	1249.98	1219.38	1151.38	1419.86	1888.16	1807.32	1531	1939.83	1881.19	1815.93	1762.24	1653.21	1803.58	1844.81	4.92877	4.29616	4.12498	3.47026	4.19945	5.90758	5.44059	5.81198	4.82606	4.73085	5.68249	6.20764	6.39898	5.4127	5.18421	1	1.29555	1.35315	4.92877
comp2228430_c0_seq1|m.21640	1480.2	1465.78	1424.78	1518.95	1379.22	1859.07	2243.14	2581.14	2425.9	2352.34	2217.27	2394.66	2644.92	2233.57	2354.78	1299.3	1416.95	1185.55	1156.24	1378.4	1773.81	1777.58	1448.91	1568.99	1340.87	2632.65	2725.7	2157.99	2365.42	1983.45	1.91515	2.02775	2.03348	1.76403	1.67117	2.48642	3.31634	3.7345	3.11117	3.08556	3.0384	3.61707	3.91029	3.13666	3.23637	1	1.6245	1.68988	1.91515
comp2229250_c0_seq1|m.22014	439.67	354.22	328.57	505.47	410.8	NA	NA	NA	NA	NA	NA	NA	NA	NA	NA	NA	NA	NA	NA	NA	NA	NA	NA	NA	NA	NA	NA	NA	NA	NA	0.568865	0.490026	0.468944	0.587025	0.497758	#VALUE!	#VALUE!	#VALUE!	#VALUE!	#VALUE!	#VALUE!	#VALUE!	#VALUE!	#VALUE!	#VALUE!	1	#VALUE!	#VALUE!	0.568865
comp2229575_c0_seq1|m.22161	764.71	837.48	891.53	845.96	864.12	371.76	390.1	437.69	398.87	348.84	162.72	197.56	196.81	177.39	185.6	NA	NA	NA	NA	NA	257.938	387.716	370.722	390.078	405.391	367.305	427.498	393.055	437.564	431.889	0.989416	1.15856	1.27241	0.982452	1.04704	0.497211	0.576738	0.633269	0.511542	0.457573	0.22298	0.298409	0.290967	0.249114	0.255085	1	0.488562	0.243626	0.989416
comp2229729_c0_seq1|m.22264	160.32	287.48	352.11	210.42	244.29	324.91	554.98	490.1	421.6	454.53	304.57	593.85	545.01	451.47	406.23	143.023	158.017	210.433	269.733	246.387	281.26	238.959	356.688	303.567	400.562	162.889	190.011	290.255	175.119	312.406	0.207429	0.397698	0.50254	0.24437	0.296001	0.434552	0.820503	0.709098	0.540693	0.596207	0.417362	0.896993	0.805751	0.634011	0.558315	1	2.0142	2.14192	0.207429
comp2229921_c0_seq1|m.22367	360.48	302.2	341.37	341.12	306.74	348.42	441.97	334.57	406.98	335.81	450.53	476.32	488.13	486.82	498.85	345.054	347.443	291.3	296.682	330.061	879.53	515.273	475.15	596.927	498.204	814.361	705.025	711.199	698.106	695.951	0.466405	0.418062	0.487212	0.396158	0.371671	0.465995	0.653425	0.48407	0.521943	0.440482	0.617376	0.719468	0.721659	0.683654	0.68561	1	1.15789	1.63997	0.466405
comp2230437_c0_seq1|m.22617	432.16	568.01	607.62	416.7	387.7	359.52	406.71	395.88	362.36	412.23	NA	NA	NA	NA	NA	164.259	176.201	142.4	145.339	170.552	NA	NA	NA	NA	NA	NA	NA	NA	NA	NA	0.559148	0.785781	0.867211	0.483933	0.469769	0.480841	0.601295	0.572776	0.464719	0.540722	#VALUE!	#VALUE!	#VALUE!	#VALUE!	#VALUE!	1	0.967046	#VALUE!	0.559148
comp2230569_c0_seq1|m.22664	553.97	406.48	388.54	562.89	427.12	54.33	62.91	65.82	90.25	78.62	NA	NA	NA	NA	NA	NA	NA	NA	NA	NA	NA	NA	NA	NA	NA	NA	NA	NA	NA	NA	0.716751	0.562322	0.554534	0.65371	0.517533	0.0726638	0.0930085	0.0952312	0.115744	0.103126	#VALUE!	#VALUE!	#VALUE!	#VALUE!	#VALUE!	1	0.169354	#VALUE!	0.716751
comp2230667_c0_seq1|m.22715	64.74	37.26	32.66	103.53	42.46	311.75	261.51	230.45	431.81	432.05	NA	NA	NA	NA	NA	NA	NA	NA	NA	NA	NA	NA	NA	NA	NA	NA	NA	NA	NA	NA	0.0837635	0.0515453	0.0466132	0.120234	0.051448	0.416951	0.386626	0.333425	0.553787	0.56672	#VALUE!	#VALUE!	#VALUE!	#VALUE!	#VALUE!	1	8.08903	#VALUE!	0.0837635
comp2231610_c0_seq1|m.23229	2817.16	3483.21	3237.5	4354.96	4528.97	4086.4	4245.49	4280.46	5603	4950.22	3858.99	3968.41	4208.47	4645.99	4162.85	2798.06	3066.89	2548.05	2364.27	3016.38	2244.68	2833.26	2372.91	2732	2790.89	2116.99	2538.71	2404.17	2345.44	2416.32	3.64497	4.81865	4.62064	5.05761	5.48767	5.46537	6.27669	6.19315	7.18573	6.4932	5.2881	5.99417	6.22187	6.52449	5.72134	1	1.30258	1.24395	3.64497
comp2231626_c0_seq1|m.23233	NA	NA	NA	NA	NA	27.1	60.99	67.28	44.01	48.34	62.45	60.46	81.75	41.4	60.83	NA	NA	NA	NA	NA	NA	NA	NA	NA	NA	66.2491	72.9445	124.671	100.534	131.213	#VALUE!	#VALUE!	#VALUE!	#VALUE!	#VALUE!	0.036245	0.0901699	0.0973436	0.0564419	0.0634075	0.0855773	0.0913231	0.12086	0.0581391	0.0836036	#VALUE!	#VALUE!	#VALUE!	#VALUE!
comp2231629_c1_seq1|m.23236	1788.6	1683.75	1598.63	1881.71	1947.31	1479.22	1300.36	1329.15	1448.15	1441.22	1575.58	1456.38	1514.35	1600.59	1738.55	716.938	749.369	533.067	610.41	608.247	310.395	524.942	371.658	427.75	425.773	510.999	725.294	490.611	592.211	551.945	2.31417	2.32929	2.28161	2.18532	2.35952	1.97839	1.9225	1.92307	1.85722	1.89045	2.15907	2.19982	2.23884	2.24775	2.38943	1	0.830751	0.967447	2.31417
comp2231997_c0_seq1|m.23466	1821.37	1775.25	1808.34	2103.91	1887.79	1654.86	1769.32	1955.27	1862.49	2052.1	1681.13	1533.56	1721.46	1509.89	1665.1	2412.49	2603.8	1985.72	1860.94	2069.32	2477.44	2439.1	2161.92	2192.69	2050.81	1757.36	2254.02	2013.78	1900.45	2117.82	2.35657	2.45587	2.58091	2.44337	2.2874	2.2133	2.61583	2.82897	2.3886	2.69174	2.30371	2.3164	2.54503	2.12038	2.28848	1	1.07058	0.942841	2.35657
comp2232113_c0_seq1|m.23538	816.54	709.69	619.58	968.55	949.6	503.04	563.39	624.66	683.94	695.66	720.4	646.55	705.87	733.99	785.23	116.659	129.823	103.775	80.1487	98.3382	379.236	634.038	481.086	469.719	474.386	990.348	1200.66	984.318	993.034	910.548	1.05648	0.981781	0.884281	1.12482	1.15061	0.672792	0.832937	0.903785	0.877139	0.912497	0.987187	0.976595	1.04357	1.03076	1.07921	1	0.830249	0.97566	1.05648
comp2232214_c0_seq1|m.23610	245.38	305.17	279.7	680.62	245.56	NA	NA	NA	NA	NA	185.16	211.23	209.11	458.12	169.5	NA	NA	NA	NA	NA	NA	NA	NA	NA	NA	NA	NA	NA	NA	NA	0.317484	0.42217	0.399195	0.790435	0.29754	#VALUE!	#VALUE!	#VALUE!	#VALUE!	#VALUE!	0.253731	0.319057	0.309151	0.64335	0.232958	1	#VALUE!	0.774437	0.317484
comp2232271_c0_seq1|m.23630	360	323.11	322.89	1333.38	1571.22	279.38	247.76	252.54	1470.05	922.05	540.73	639.27	553.83	1227.09	1592.3	NA	NA	NA	NA	NA	NA	NA	NA	NA	NA	NA	NA	NA	NA	NA	0.465784	0.446988	0.460837	1.54852	1.90382	0.373658	0.366298	0.365386	1.88531	1.20945	0.74098	0.965599	0.818791	1.72324	2.18843	1	0.802212	2.07306	0.465784
comp2232290_c0_seq2|m.23637	2468.61	3518.87	3860.14	1400.81	1091.17	5201.33	5519.7	4282.01	2083.91	2783.29	5229.52	4769.72	4164.84	3689.76	3051.55	2721.74	2883.13	3585.5	2685.56	3281.89	1145.57	1675.44	2361.23	2253.01	2477.58	1683.1	1382.74	2026.66	1951.88	1620.59	3.194	4.86798	5.50929	1.62682	1.32215	6.95653	8.16053	6.1954	2.67257	3.65084	7.16618	7.20453	6.15736	5.18163	4.19399	1	1.9397	1.92779	3.194
comp2232491_c0_seq2|m.23761	780.72	590.5	536.05	848.52	775.91	1346.92	583.76	575.84	705.6	839.44	731.35	518.15	543.68	651.25	672.8	NA	NA	NA	NA	NA	1489.89	482.002	674.91	486.476	646.604	776.959	439.986	545.124	573.837	532.298	1.01013	0.816894	0.765064	0.985425	0.940155	1.80144	0.863052	0.83315	0.904917	1.10109	1.00219	0.782651	0.803785	0.914568	0.924684	1	0.962519	0.972784	1.01013
comp2232535_c0_seq2|m.23798	409.23	413.92	461.27	733.97	544.38	358.98	388.64	439.51	746.39	665.42	290.62	245.46	261	511.82	667.55	NA	NA	NA	NA	NA	NA	NA	NA	NA	NA	NA	NA	NA	NA	NA	0.52948	0.572614	0.658336	0.852393	0.659615	0.480119	0.57458	0.635902	0.957229	0.872831	0.398246	0.37076	0.385866	0.718763	0.917468	1	0.965922	0.604928	0.52948
comp2232641_c0_seq7|m.23875	334.22	267.01	251.78	439.25	423.94	547.91	431.97	479.95	539.67	519.75	395.89	327.71	364.34	464.04	467.58	259.155	172.203	144.95	147.461	144.58	1000.95	369.459	350.918	368.811	324.088	1150.76	990.041	806.25	936.971	850.981	0.432429	0.36938	0.359347	0.510121	0.51368	0.732804	0.63864	0.694412	0.692115	0.681756	0.542501	0.494997	0.538646	0.651664	0.642633	1	1.60053	1.25454	0.432429
comp2232805_c0_seq1|m.23974	2607.86	2549.42	2550.86	5092.33	3130.18	3374.93	3421.13	3086.63	6581.35	3786.29	2362.53	2519.26	2295.66	3684.47	2455.9	810.081	954.911	926.5	1074.57	984.021	1915.27	2240.68	2321.39	2052.09	2218.76	1770.04	2234.4	2446.38	2549.37	2095.77	3.37417	3.52685	3.64065	5.91396	3.79278	4.51381	5.05793	4.46587	8.44044	4.96647	3.23745	3.80527	3.39394	5.1742	3.37534	1	1.36417	0.932233	3.37417
comp2232807_c0_seq1|m.23976	1056.22	826.7	848.84	1026.39	1043.79	380.97	280.43	277.39	345.56	315.54	446.95	357.95	403.11	411.63	449.5	365.196	282.907	236.067	244.785	288.616	NA	NA	NA	NA	NA	250.824	124.532	110.273	203.632	133.357	1.36659	1.14365	1.21149	1.19199	1.26474	0.509529	0.414598	0.40134	0.443173	0.413894	0.61247	0.540673	0.595964	0.578063	0.617784	1	0.342223	0.491928	1.36659
comp2232909_c0_seq1|m.24034	490.91	1325.97	563.57	1838.9	625.41	1070.84	2554.16	1250.82	3843.55	1945.18	763.77	1860.29	983.75	2941.88	1170.95	556.245	597.997	440.4	818.999	537.217	442.638	538.334	484.08	1962.53	731.59	337.116	480.781	406.504	1139.97	450.423	0.635162	1.83434	0.804342	2.1356	0.757797	1.4322	3.77616	1.80974	4.92927	2.55149	1.04662	2.80991	1.45439	4.13136	1.60933	1	3.17215	2.00081	0.635162
comp2233247_c0_seq2|m.24200	320.46	330.09	351.53	390.92	373.9	690.64	830.78	910.74	855.84	849.87	620.65	725.37	882.96	792.2	749.25	378.368	475.267	496.9	491.813	590.796	1029.48	481.282	473.227	655.332	472.32	303.781	342.636	292.869	293.017	337.913	0.414626	0.456644	0.501713	0.453993	0.453047	0.923698	1.22826	1.3177	1.0976	1.11477	0.850497	1.09565	1.30538	1.11251	1.02976	1	2.45548	2.41336	0.414626
comp2233695_c0_seq1|m.24545	NA	NA	NA	NA	NA	NA	NA	NA	NA	NA	NA	NA	NA	NA	NA	NA	NA	NA	NA	NA	644.111	607.517	660.615	726.935	635.318	400.933	424.441	432.021	394.755	430.628	#VALUE!	#VALUE!	#VALUE!	#VALUE!	#VALUE!	#VALUE!	#VALUE!	#VALUE!	#VALUE!	#VALUE!	#VALUE!	#VALUE!	#VALUE!	#VALUE!	#VALUE!	#VALUE!	#VALUE!	#VALUE!	#VALUE!
comp2233700_c0_seq1|m.24549	NA	NA	NA	NA	NA	NA	NA	NA	NA	NA	NA	NA	NA	NA	NA	NA	NA	NA	NA	NA	207.019	361.892	304.396	373.3	340.933	NA	NA	NA	NA	NA	#VALUE!	#VALUE!	#VALUE!	#VALUE!	#VALUE!	#VALUE!	#VALUE!	#VALUE!	#VALUE!	#VALUE!	#VALUE!	#VALUE!	#VALUE!	#VALUE!	#VALUE!	#VALUE!	#VALUE!	#VALUE!	#VALUE!
comp2233700_c1_seq1|m.24550	384.19	588.74	612.44	329.79	263.79	366.01	637.63	766.38	334.42	476.17	1464.85	1554.82	1729.39	1599.55	1845.93	723.878	797.712	676.05	554.597	635.735	857.585	1042.65	886.49	898.826	866.661	1759.78	2213.79	1982.49	1912.23	1950.32	0.497082	0.814459	0.87409	0.383	0.319629	0.489521	0.942696	1.10883	0.428887	0.624592	2.00733	2.34851	2.55676	2.24629	2.53701	1	1.25652	4.72459	0.497082
comp2233777_c0_seq1|m.24586	2901.45	2454.33	2491.61	2571.97	2608.15	2941.76	2579.05	2866.06	2646.12	2682.65	2599.38	2241.04	2570.72	2354.42	2520.2	1529.73	1545.3	1524.9	1391.49	1666.61	2447.18	2399.13	2341.48	2723.28	2405.8	2260.55	2210.87	2056.06	2272.97	2308.45	3.75403	3.3953	3.55609	2.98695	3.16024	3.93446	3.81296	4.14674	3.39359	3.51883	3.56201	3.38503	3.80059	3.30637	3.46372	1	1.12301	1.02015	3.75403
comp2233780_c0_seq1|m.24588	182.48	210.68	221.85	234.54	245.42	99.66	115.51	121.31	144.81	126.11	493.64	486.36	534.09	545.2	549.27	NA	NA	NA	NA	NA	NA	NA	NA	NA	NA	NA	NA	NA	NA	NA	0.236101	0.291453	0.31663	0.272382	0.297371	0.133291	0.170774	0.175517	0.185716	0.165418	0.676451	0.734633	0.789607	0.765639	0.754907	1	0.58594	2.59014	0.236101
comp2233909_c0_seq2|m.24641	105.37	115.44	91.26	136.83	351.38	NA	NA	NA	NA	NA	731.42	524.97	738.4	563.19	525.63	NA	NA	NA	NA	NA	NA	NA	NA	NA	NA	NA	NA	NA	NA	NA	0.136332	0.159699	0.130249	0.158907	0.42576	#VALUE!	#VALUE!	#VALUE!	#VALUE!	#VALUE!	1.00229	0.792952	1.09166	0.790903	0.722416	1	#VALUE!	4.99004	0.136332
comp2234079_c0_seq2|m.24745	626.35	668.14	644.65	706.21	769.36	875.68	1013.65	1159.14	1327.8	1295.11	941.56	935.41	1124.56	1110.05	1194.4	509.982	481.137	424.8	454.211	527.708	877.097	634.758	650.916	736.254	692.286	705.997	778.181	797.628	850.857	879.808	0.8104	0.924301	0.920061	0.820154	0.932219	1.17118	1.49862	1.67709	1.70288	1.69879	1.29025	1.41291	1.66257	1.55887	1.64156	1	1.82281	1.69431	0.8104
comp2234282_c0_seq1|m.24908	951.97	1039.08	1020.8	1762.79	1953.24	981.99	1264.88	1271.93	2415.48	2203.19	1568.08	1417.29	1636.34	2776.38	2680.18	445.442	690.196	589.333	355.515	538.819	357.96	514.888	436.134	377.339	400.54	484.474	406.989	351.576	394.056	340.26	1.2317	1.43746	1.45691	2.04721	2.3667	1.31337	1.87005	1.84028	3.0978	2.88992	2.14879	2.14078	2.41919	3.89894	3.68359	1	1.28357	1.66049	1.2317
comp2234324_c0_seq2|m.24934	1449.63	1451.02	1442.65	5977.72	5772.84	1774.81	1542.72	1602.48	7655.9	5334.34	1469.28	1514.54	1472.85	6029.51	4143.8	NA	NA	NA	NA	NA	NA	NA	NA	NA	NA	NA	NA	NA	NA	NA	1.8756	2.00733	2.05899	6.9422	6.99484	2.37372	2.28081	2.31854	9.81853	6.99705	2.0134	2.28767	2.17748	8.4674	5.69516	1	1.15286	1.11107	1.8756
comp2234463_c0_seq2|m.25026	857.86	902	984.2	5964.71	788.74	564.26	626.24	610.87	5373.08	577.11	283.28	334.51	338.34	1302.57	304.08	NA	NA	NA	NA	NA	NA	NA	NA	NA	NA	NA	NA	NA	NA	NA	1.10994	1.24782	1.40468	6.92709	0.955701	0.754671	0.925856	0.883833	6.89086	0.756995	0.388188	0.505268	0.500207	1.82923	0.417922	1	0.708301	0.400864	1.10994
comp2234809_c0_seq1|m.25266	5459.55	4389.47	3948.57	5806.18	5454.79	5975.82	5155.67	5078.43	7464.45	7367.69	6389.84	5354.44	5411.2	6499.7	6586.25	1945.76	4192.41	3380.3	4229.82	2780.28	3434.24	3537.87	3373.01	2685.15	2901.88	5836.66	5252.24	4724.42	4416.6	4018.76	7.06381	6.07237	5.6355	6.74298	6.60946	7.99238	7.62233	7.34769	9.573	9.66419	8.7562	8.08773	8	9.1277	9.05202	1	1.20923	1.3248	7.06381
comp2234837_c0_seq1|m.25285	756.09	853.45	748.52	887.65	910.22	575.82	650.49	553.4	731.95	680	364.06	334.46	318.05	377.8	375.13	113.437	172.76	134	300.305	158.18	526.515	408.759	392.471	427.911	377.362	334.969	365.627	345.683	383.21	347.528	0.978263	1.18066	1.06831	1.03087	1.1029	0.770132	0.961708	0.800683	0.93871	0.891955	0.498883	0.505192	0.47021	0.530555	0.515572	1	0.834924	0.472891	0.978263
comp2234870_c0_seq1|m.25319	3116.9	2691.03	2641.39	3404.24	3138.19	1967.23	1747.15	1682.51	2147.92	1960.11	3237.5	2606.97	2528.09	2888.36	3114.1	1278.94	1287.38	951.9	920.757	914.142	1670.48	2058.02	1617.75	1543.34	1458.06	1920.93	2527.71	2177.21	2237.7	2028.3	4.03279	3.72275	3.76986	3.9535	3.80248	2.63108	2.58305	2.43433	2.75466	2.57107	4.43645	3.93775	3.73757	4.0562	4.27996	1	0.679306	1.06672	4.03279
comp2234923_c0_seq1|m.25352	466.41	364.22	386.27	399.99	302.78	310.53	308.94	258.99	268.8	242.49	483.31	345.54	349.32	323.85	313.45	NA	NA	NA	NA	NA	295.092	481.402	464.494	543.331	473.443	164.868	146.175	136.323	147.201	137.414	0.603462	0.50386	0.551294	0.464527	0.366873	0.415319	0.456748	0.374718	0.34473	0.318074	0.662295	0.521928	0.51644	0.454791	0.4308	1	0.743695	1.02497	0.603462
comp2235471_c0_seq1|m.25708	484.77	430.77	462.62	436.24	385.08	420.79	446.32	485.96	514.76	468.12	396.6	395.94	419.47	396.86	456.2	73.2744	217.898	186.8	131.778	148.091	279.144	400.367	345.841	341.274	332.248	373.259	432.342	389.951	390.327	374.164	0.627217	0.595925	0.660263	0.506625	0.466594	0.562787	0.659856	0.703108	0.660169	0.614033	0.543474	0.598056	0.620151	0.557321	0.626993	1	1.10728	1.00358	0.627217
comp2235576_c0_seq2|m.25749	780.63	692.74	682.5	850.46	763.63	1207.01	1093.15	958.98	1266.37	1187.03	1003.03	867.46	749.83	938.36	887.1	508.706	380.968	320.7	313.245	305.623	1587.46	1168.05	1021.85	931.657	923.752	1318.37	1547.67	1258.83	1363.07	1230.6	1.01001	0.958332	0.974082	0.987678	0.925276	1.61432	1.61615	1.38749	1.62409	1.55703	1.37448	1.31027	1.10856	1.31776	1.21921	1	1.65727	1.34514	1.01001
comp2235681_c0_seq1|m.25791	1112.06	1092.74	842.09	1332.62	1973.2	1623.01	1038	1004.87	1574.55	1371.58	1333.79	1042.42	938.68	1079.31	1256.13	285.235	729.954	458.2	310.812	337.934	678.191	1384.21	883.61	728.218	778.946	638.876	1004.68	706.68	734.101	683.824	1.43883	1.51169	1.20185	1.54763	2.39089	2.1707	1.53462	1.45389	2.01933	1.7991	1.82774	1.57455	1.38776	1.5157	1.7264	1	1.19013	1.04158	1.43883
comp2235779_c0_seq1|m.25851	383.31	347.9	377.2	475.44	538.03	27.88	46.68	67.85	83.43	77.83	NA	NA	NA	NA	NA	NA	NA	NA	NA	NA	NA	NA	NA	NA	NA	71.1129	132.09	111.022	128.969	102.061	0.495944	0.481283	0.53835	0.55215	0.651921	0.0372882	0.0690134	0.0981683	0.106997	0.10209	#VALUE!	#VALUE!	#VALUE!	#VALUE!	#VALUE!	1	0.18235	#VALUE!	0.495944
comp2235922_c0_seq1|m.25983	1661	1651.33	1478.47	1807.02	1982.91	1870.99	1443.66	1258.77	1644.56	1718.23	1527.3	1251.82	1068.26	1151.07	1247.48	398.369	899.905	725.425	810.907	616.026	884.956	1118.75	816.254	695.002	828.929	953.752	1248.93	912.845	825.684	845.313	2.14908	2.28444	2.11011	2.09858	2.40265	2.50236	2.13436	1.82124	2.10911	2.2538	2.09291	1.89084	1.57933	1.61648	1.71451	1	0.993152	0.797791	2.14908
comp2235983_c0_seq1|m.26033	302.53	274.79	287.72	332.2	277.77	129.62	119.72	112.03	130.42	138.73	99.57	91.37	111.21	107.5	113.3	NA	NA	NA	NA	NA	NA	NA	NA	NA	NA	NA	NA	NA	NA	NA	0.391427	0.380143	0.410641	0.385799	0.336569	0.173361	0.176998	0.16209	0.167261	0.181972	0.136444	0.138012	0.164415	0.150965	0.155717	1	0.449355	0.391305	0.391427
comp2236007_c0_seq2|m.26049	3421.78	2658.07	2398.2	4464.87	5699.82	5074.61	4630.6	4605.88	6997	6690.9	4430.02	4053.14	3915.37	4493.57	4774.43	4603.31	4452.52	2904.4	3811.99	2983.12	2138.03	2766.91	1832.36	1473.19	1588.19	2847.84	2726.18	2003.46	2053.01	1823.39	4.42725	3.67716	3.42277	5.18526	6.90636	6.78705	6.84605	6.66399	8.9735	8.77645	6.0706	6.12215	5.78854	6.31044	6.56189	1	1.54634	1.38283	4.42725
comp2236033_c0_seq1|m.26061	223.35	233.47	230.42	171.88	252.2	173.79	202.6	242.16	210.34	182.81	147.17	147.61	147.74	143.58	142.55	803.789	424.664	375.4	403.927	363.803	NA	NA	NA	NA	NA	166.21	154.162	154.715	167.816	176.302	0.28898	0.322981	0.328861	0.199612	0.305586	0.232436	0.299531	0.350367	0.269757	0.239792	0.201672	0.222961	0.218421	0.201633	0.195918	1	0.882752	0.659951	0.28898
comp2236094_c0_seq1|m.26100	NA	NA	NA	NA	NA	344.71	297.08	276.46	316.79	312.41	NA	NA	NA	NA	NA	NA	NA	NA	NA	NA	351.892	439.003	359.079	434.376	358.002	607.144	529.262	467.183	507.72	647.355	#VALUE!	#VALUE!	#VALUE!	#VALUE!	#VALUE!	0.461033	0.439214	0.399994	0.406276	0.409788	#VALUE!	#VALUE!	#VALUE!	#VALUE!	#VALUE!	#VALUE!	#VALUE!	#VALUE!	#VALUE!
comp2236146_c0_seq1|m.26134	1184.58	949.12	833.06	1683.22	1456.59	1115.52	749.93	744.55	1598.16	1305.62	438.88	255.33	300.25	359.43	414.35	NA	NA	NA	NA	NA	NA	NA	NA	NA	NA	NA	NA	NA	NA	NA	1.53266	1.31301	1.18896	1.9548	1.76492	1.49196	1.10872	1.07725	2.04961	1.71258	0.601411	0.385669	0.443894	0.504757	0.569475	1	0.97344	0.329333	1.53266
comp2236289_c0_seq1|m.26205	NA	NA	NA	NA	NA	NA	NA	NA	NA	NA	153.61	189.49	172.3	248.09	228.7	NA	NA	NA	NA	NA	NA	NA	NA	NA	NA	372.001	387.854	365.691	391.415	410.329	#VALUE!	#VALUE!	#VALUE!	#VALUE!	#VALUE!	#VALUE!	#VALUE!	#VALUE!	#VALUE!	#VALUE!	0.210497	0.286219	0.254731	0.348399	0.314321	#VALUE!	#VALUE!	#VALUE!	#VALUE!
comp2236398_c0_seq1|m.26280	NA	NA	NA	NA	NA	NA	NA	NA	NA	NA	NA	NA	NA	NA	NA	455.574	668.293	354.575	354.135	459.099	721.693	1306.08	529.989	465.743	530.04	754.2	1100.8	481.173	753.493	550.084	#VALUE!	#VALUE!	#VALUE!	#VALUE!	#VALUE!	#VALUE!	#VALUE!	#VALUE!	#VALUE!	#VALUE!	#VALUE!	#VALUE!	#VALUE!	#VALUE!	#VALUE!	#VALUE!	#VALUE!	#VALUE!	#VALUE!
comp2236614_c0_seq1|m.26450	4096.73	4645.47	5015.12	2729.22	2036.46	3702.9	4035.99	3714.12	1908.95	2414.54	3487.91	5522.83	4432.25	3773.47	2665.58	3286.1	2987.27	3847.97	4858.12	4147.71	2773.06	2441.84	3540.39	3219.38	3332.83	3720.25	3465.95	4992.8	4000.7	4339.37	5.30053	6.42651	7.15771	3.16957	2.46754	4.95245	5.96696	5.37375	2.44819	3.16715	4.7796	8.34208	6.55271	5.29918	3.66352	1	0.934331	0.999745	5.30053
comp2236625_c0_seq1|m.26456	1986.44	1635.63	1555.1	2172.23	2046.88	964.73	1032.54	999.24	1287.52	962.29	1930.01	1994.81	1843.48	1983.4	1848.38	746.442	858.031	768.1	648.367	636.808	810.648	764.574	749.137	793.58	816.531	555.654	566.562	583.84	639.533	600.541	2.57015	2.26272	2.21948	2.52271	2.48016	1.29028	1.52655	1.44574	1.65122	1.26223	2.64476	3.0131	2.72543	2.78534	2.54038	1	0.582922	1.09889	2.57015
comp2236992_c0_seq1|m.26663	3159.12	2581.8	2453.8	3484.09	3403.43	3661.47	2656.63	2384.91	3415.55	3205.69	3042.87	2363.72	2125.69	2721.7	2685.6	1332.43	1386.76	1177.12	1751.81	1175.35	2114.24	1904.18	1649.18	1448.87	1543.67	1620.91	1233.3	1117.98	1158.33	1000.68	4.08741	3.57165	3.50213	4.04623	4.12387	4.89704	3.92766	3.45059	4.38037	4.2049	4.16974	3.57033	3.14265	3.82216	3.69104	1	1.03921	0.912216	4.08741
comp2237053_c0_seq1|m.26700	2394.82	2919.5	2653.34	3300.11	3353.45	2016.18	2559.9	2427.88	3041.49	2669.54	2618.27	2409.09	2263.81	2583.05	2587.95	684.424	1200.46	902.3	681.148	753.193	995.295	1564.27	1268.77	1004.76	1248.69	726.895	1162.36	936.714	784.849	758.97	3.09853	4.03882	3.78692	3.83257	4.06331	2.69655	3.78465	3.51276	3.90065	3.50163	3.5879	3.63886	3.34685	3.62745	3.55683	1	0.916555	0.936161	3.09853
comp2237451_c1_seq1|m.27018	1010.28	667.63	632.98	965.29	872.39	1165.45	546.78	548.28	737.18	704.32	1001.66	667.69	714.71	734.15	846.67	NA	NA	NA	NA	NA	NA	NA	NA	NA	NA	1129.53	796.835	656.645	914.803	563.855	1.30715	0.923595	0.903405	1.12104	1.05706	1.55873	0.80838	0.793275	0.945418	0.923856	1.37261	1.00853	1.05664	1.03099	1.16365	1	0.873988	0.999603	1.30715
comp2237468_c0_seq1|m.27022	5079.19	1696.17	1574.8	2960.4	2617.02	3652.25	1066.54	983.92	1366.61	1266.29	2482.56	1198.2	958.89	1279.97	1282.4	4245.36	1381.32	1010.08	1671.76	781.44	5503.68	2004.69	1362.88	1037.5	1071.44	8781.07	2023.13	1528.61	1762.97	1383.82	6.57169	2.34647	2.2476	3.43805	3.17099	4.88471	1.57681	1.42358	1.75265	1.66099	3.40193	1.80985	1.41764	1.7975	1.76251	1	0.523808	0.566856	6.57169
comp2237621_c0_seq1|m.27168	233.68	162.31	177.01	230.24	215.71	59.21	74.37	67.34	75.44	73.29	94.22	75.44	72.4	75.71	72	822.513	499.759	394.6	343.679	359.406	418.76	278.576	239.109	272.877	322.965	242.578	341.534	330.57	324.392	420.529	0.302346	0.224539	0.252633	0.267388	0.261372	0.0791906	0.109951	0.0974304	0.0967502	0.0961344	0.129113	0.11395	0.107037	0.106322	0.0989555	1	0.370163	0.409521	0.302346
comp2237757_c0_seq1|m.27251	2949.95	2989.72	2956.83	3508.08	3540.34	3030.02	3123.32	3205.18	3921.12	3696.37	3588.76	3861.96	3799.09	4272.51	4295.83	1195.2	1091.08	992.925	1050.09	1014.87	1164.76	1359.74	1212.26	1341.83	1307.22	1701.04	1764.92	1701.62	1581.41	1682.24	3.81678	4.13596	4.22006	4.07409	4.28976	4.05251	4.61763	4.63739	5.02875	4.84852	4.91779	5.83338	5.61663	6	5.90411	1	1.12124	1.41041	3.81678
comp2237963_c0_seq1|m.27417	463.45	376.48	376.55	464	441.53	NA	NA	NA	NA	NA	NA	NA	NA	NA	NA	NA	NA	NA	NA	NA	NA	NA	NA	NA	NA	NA	NA	NA	NA	NA	0.599633	0.52082	0.537422	0.538864	0.534993	#VALUE!	#VALUE!	#VALUE!	#VALUE!	#VALUE!	#VALUE!	#VALUE!	#VALUE!	#VALUE!	#VALUE!	1	#VALUE!	#VALUE!	0.599633
comp2238157_c0_seq1|m.27556	757.44	706.02	618.72	882.81	886.34	547.61	481.61	467.13	583.04	613.76	351.21	323.63	277.89	334.43	339.63	NA	NA	NA	NA	NA	NA	NA	NA	NA	NA	NA	NA	NA	NA	NA	0.98001	0.976704	0.883053	1.02525	1.07396	0.732402	0.71203	0.675864	0.747736	0.805068	0.481274	0.488834	0.410837	0.469649	0.466781	1	0.747342	0.479229	0.98001
comp2238188_c0_seq1|m.27576	906.67	538.87	450.87	1197.3	1021.8	576.41	304.87	315.96	678.91	640.75	307.98	230.64	218.59	311.55	288.88	207.726	225.539	171.85	271.32	170.705	724.566	344.296	216.705	288.605	280.236	325.174	249.992	147.774	201.379	197.201	1.17309	0.745469	0.643493	1.39048	1.2381	0.770921	0.450731	0.457145	0.870688	0.840471	0.422035	0.348375	0.323167	0.437518	0.397031	1	0.657171	0.338449	1.17309
comp2238758_c0_seq1|m.27941	198.12	198.43	200.63	585.44	227.47	402.51	273.62	277.26	821.43	327.46	216.82	185.17	192.81	516.37	211.7	NA	NA	NA	NA	NA	NA	NA	NA	NA	NA	NA	NA	NA	NA	NA	0.256337	0.274507	0.286344	0.679898	0.275621	0.538338	0.40453	0.401152	1.05347	0.429529	0.297115	0.279694	0.285053	0.725152	0.290957	1	1.5584	1.05564	0.256337
comp2238888_c1_seq2|m.28027	2520.14	2350.68	2337.3	2699.19	2390.5	2015.01	1835.23	2087.9	2134.84	2113.17	2094.92	2103.62	2264.56	2134.29	2203.2	945.859	963.286	785.15	832.232	988.111	1657.59	1712.29	1612.76	1639.7	1783.99	1508.53	1750.77	1636.9	1692.36	1825.93	3.26067	3.25192	3.33585	3.13469	2.89652	2.69498	2.71327	3.02086	2.73789	2.77184	2.87074	3.17746	3.34796	2.99724	3.02804	1	0.84193	0.931155	3.26067
comp2238985_c0_seq1|m.28083	373.52	445.69	566.04	330.74	380.63	189.49	312.79	391.28	185.19	203.83	NA	NA	NA	NA	NA	256.177	281.254	305.2	333.949	338.854	226.13	768.225	600.682	403.544	520.158	302.163	510.291	549.751	384.671	472.922	0.483277	0.616565	0.807867	0.384103	0.461202	0.253434	0.46244	0.566121	0.237502	0.267364	#VALUE!	#VALUE!	#VALUE!	#VALUE!	#VALUE!	1	0.553231	#VALUE!	0.483277
comp2239022_c0_seq1|m.28102	2887.96	2735.52	2245.15	4273.29	2588.09	2480.55	1609.2	1559.28	4146.03	1986.75	1973.11	1863.16	1864.97	3187.41	1718.6	1282.55	805.403	624.8	910.155	691.895	2240.88	1496.09	1063.1	1218.8	1143.54	1482.34	1376.8	1023.87	856.606	1078.96	3.73657	3.7843	3.20434	4.96277	3.13594	3.31762	2.3791	2.25603	5.3172	2.60602	2.70382	2.81425	2.7572	4.47617	2.36201	1	0.697435	0.737895	3.73657
comp2239440_c0_seq1|m.28397	NA	NA	NA	NA	NA	NA	NA	NA	NA	NA	NA	NA	NA	NA	NA	NA	NA	NA	NA	NA	159.04	79.2727	127.039	151.543	147.333	NA	NA	NA	NA	NA	#VALUE!	#VALUE!	#VALUE!	#VALUE!	#VALUE!	#VALUE!	#VALUE!	#VALUE!	#VALUE!	#VALUE!	#VALUE!	#VALUE!	#VALUE!	#VALUE!	#VALUE!	#VALUE!	#VALUE!	#VALUE!	#VALUE!
comp2239626_c0_seq1|m.28502	NA	NA	NA	NA	NA	580.44	435.41	448.87	586	549.87	496.19	400.56	405.7	419.2	455.95	NA	NA	NA	NA	NA	NA	NA	NA	NA	NA	362.609	368.444	316.505	383.412	345.215	#VALUE!	#VALUE!	#VALUE!	#VALUE!	#VALUE!	0.776311	0.643726	0.649444	0.751533	0.721264	0.679945	0.605034	0.599793	0.588694	0.626649	#VALUE!	#VALUE!	#VALUE!	#VALUE!
comp2239691_c0_seq1|m.28548	19358.8	17999.1	15579	10455.4	13115.6	21503.4	18961	14814	12806.5	11895.8	16898.9	19263.3	16921.8	11049.1	8244.85	11112	15278.7	18164.3	9132.06	13483.6	16707.9	12699.3	14825	12613.4	12594.6	14350.6	11308.3	12309.1	13069.5	12069.3	25.0473	24.8998	22.2348	12.1423	15.892	28.7598	28.0326	21.4335	16.424	15.6037	23.1571	29.0967	25.0175	15.5165	11.3316	1	0.963965	1.04148	25.0473
comp2239935_c0_seq1|m.28757	1665.27	1593.8	1556.97	1553.84	1595.68	2006.38	1770.52	1626.88	1524.95	1642.48	1518.24	1289.44	1301.74	1419.43	1374	833.942	812.842	561.3	940.771	731.721	1375.65	1328.56	1130.67	1014.03	1028.37	2010.58	1722.5	1481.9	1944.95	1508.2	2.1546	2.20485	2.22215	1.80455	1.93345	2.68344	2.6176	2.35384	1.95572	2.15444	2.08049	1.94766	1.92451	1.99334	1.8884	1	1.09247	0.903955	2.1546
comp2240130_c0_seq1|m.28887	NA	NA	NA	NA	NA	57.32	124.01	106.84	154.82	116.16	NA	NA	NA	NA	NA	NA	NA	NA	NA	NA	NA	NA	NA	NA	NA	NA	NA	NA	NA	NA	#VALUE!	#VALUE!	#VALUE!	#VALUE!	#VALUE!	0.0766628	0.183341	0.154581	0.198553	0.152367	#VALUE!	#VALUE!	#VALUE!	#VALUE!	#VALUE!	#VALUE!	#VALUE!	#VALUE!	#VALUE!
comp2240323_c0_seq1|m.29032	176.41	127.47	117.84	191.23	190.6	258.47	129.68	124.56	185.3	223.02	NA	NA	NA	NA	NA	NA	NA	NA	NA	NA	NA	NA	NA	NA	NA	NA	NA	NA	NA	NA	0.228247	0.176341	0.168184	0.222084	0.230946	0.345691	0.191724	0.180219	0.237643	0.292535	#VALUE!	#VALUE!	#VALUE!	#VALUE!	#VALUE!	1	1.07006	#VALUE!	0.228247
comp2240448_c0_seq4|m.29168	4119.56	4026.22	3918.86	5051.09	5178.86	5333.2	4675.25	5000.04	5985.4	5954.46	4823.04	3654.53	4015.96	4148.06	4520.78	1267.02	1437.24	1251.45	1078.32	1429.39	3773.87	3844.39	3653.87	3499.16	3522.66	5745.29	5302.16	4942.3	4955.16	5141.42	5.33007	5.56985	5.5931	5.86606	6.27512	7.1329	6.91206	7.23427	7.67615	7.81046	6.60917	5.52006	5.93726	5.82523	6.21328	1	1.29343	1.06153	5.33007
comp2240664_c0_seq1|m.29323	871.51	719.38	668.37	825.23	916.92	423.72	353.22	325.2	321.47	385.7	497.57	448.87	501.53	355.65	382.87	358.347	601.573	399.9	279.671	362.133	584.197	589.645	375.172	330.274	292.87	577.491	694.014	465.427	496.641	470.557	1.1276	0.995186	0.953915	0.958377	1.11101	0.566705	0.522214	0.470513	0.412278	0.505922	0.681836	0.678005	0.74147	0.499449	0.526209	1	0.50837	0.681285	1.1276
comp2240696_c0_seq1|m.29342	NA	NA	NA	NA	NA	NA	NA	NA	NA	NA	NA	NA	NA	NA	NA	NA	NA	NA	NA	NA	125.361	155.423	145.752	161.802	143.964	NA	NA	NA	NA	NA	#VALUE!	#VALUE!	#VALUE!	#VALUE!	#VALUE!	#VALUE!	#VALUE!	#VALUE!	#VALUE!	#VALUE!	#VALUE!	#VALUE!	#VALUE!	#VALUE!	#VALUE!	#VALUE!	#VALUE!	#VALUE!	#VALUE!
comp2240869_c0_seq1|m.29469	632.6	488.49	430.12	562.29	552.19	711.05	721.89	836.95	811.17	877.08	857.61	647.19	785.06	694.72	693.3	476.456	603.622	430.6	595.15	555.801	856.609	898.424	694.766	854.967	719.597	1718.32	1510.33	1142.58	1343.36	1246.6	0.818486	0.675774	0.613878	0.653013	0.669078	0.950996	1.06727	1.21094	1.04031	1.15046	1.17521	0.977562	1.16064	0.975614	0.952859	1	1.59513	1.46106	0.818486
comp2241024_c0_seq1|m.29603	87.49	85.76	90.77	116.1	110.06	NA	NA	NA	NA	NA	117.14	104.08	121.41	112.4	125.4	NA	NA	NA	NA	NA	NA	NA	NA	NA	NA	83.5242	126.25	138.153	153.986	159.437	0.113199	0.11864	0.129549	0.134832	0.133358	#VALUE!	#VALUE!	#VALUE!	#VALUE!	#VALUE!	0.160521	0.15721	0.179494	0.157846	0.172347	1	#VALUE!	1.23907	0.113199
comp2241299_c0_seq1|m.29837	1770.88	2017.62	1897.94	2362.74	2187.96	1947.69	1721.57	1820.55	2026.98	1799.84	2417.25	2136.19	2219.38	2071.54	2127.43	1784.45	1453.38	1159.33	901.925	1022.29	913.075	1298.97	1106.89	919.987	1015.79	1964.9	2234.02	1909.51	1820.4	1738.37	2.29124	2.79116	2.70879	2.74396	2.65111	2.60494	2.54523	2.63405	2.59956	2.36085	3.31244	3.22665	3.28116	2.90912	2.9239	1	0.959676	1.19118	2.29124
comp2241415_c0_seq1|m.29926	589.49	483.96	468.21	587.14	648.09	638.09	493.5	444.63	632.77	576.42	402.78	374.73	348.23	422.15	426.9	NA	NA	NA	NA	NA	NA	NA	NA	NA	NA	NA	NA	NA	NA	NA	0.762709	0.669507	0.668241	0.681873	0.785278	0.853415	0.729609	0.64331	0.811514	0.75609	0.551942	0.566019	0.514829	0.592837	0.586723	1	1.10884	0.830095	0.762709
comp2241424_c0_seq3|m.29932	1218.06	1029.16	1224.55	982.38	1356.55	2151.64	1833.4	1617.64	1737.53	1864.06	1891.99	1807.16	1440.34	1364.29	1481.65	735.246	962.426	910.9	1028.29	805.698	507.484	912.934	926.701	762.331	829.693	704.387	1078.4	1089.38	1018.14	644.982	1.57598	1.42373	1.74771	1.14088	1.64371	2.87772	2.71057	2.34047	2.22835	2.44509	2.59266	2.72966	2.12942	1.91591	2.03635	1	1.55147	1.35117	1.57598
comp2241992_c0_seq1|m.30524	794.84	840.88	773.56	997.9	1167.18	1037.71	1203.73	1125.25	1660.46	1515.7	1374.68	1287.09	1300.3	1498.51	1492.98	410.75	428.813	356.767	414.865	395.398	798.473	596.227	502.596	604.515	517.407	646.054	666.119	587.169	601.34	585.31	1.0284	1.16327	1.10404	1.15891	1.41425	1.38789	1.77964	1.62806	2.1295	1.98814	1.88377	1.94411	1.92238	2.1044	2.05192	1	1.53562	1.67754	1.0284
comp2242133_c0_seq1|m.30625	351.86	319.78	326.78	383.34	390.52	711.44	540.93	546.85	607.36	637.65	700.67	696.56	688.43	643.45	677.9	138.484	305.847	195.3	167.492	212.065	247.514	243.343	176.524	162.871	193.599	222.312	199.08	165.618	213.887	199.948	0.455252	0.442382	0.466389	0.44519	0.473186	0.951517	0.799731	0.791206	0.778926	0.836405	0.960151	1.05213	1.01779	0.903614	0.931693	1	1.75668	2.10905	0.455252
comp2242282_c0_seq1|m.30761	2521.34	2073.47	1956.82	2153.45	2233.42	1881.02	1188.75	1241.81	1360.91	1344.84	1963.99	1456.32	1414.14	1380.33	1554.5	706.735	930.242	756.65	921.775	704.088	2268.84	1243.72	1149.51	1108.89	1163.89	1938.03	1453.2	1350.64	1442.03	1454.03	3.26222	2.86843	2.79282	2.5009	2.70619	2.51578	1.75749	1.7967	1.74534	1.76403	2.69132	2.19973	2.09069	1.93843	2.13648	1	0.631628	0.764988	3.26222
comp2242283_c0_seq1|m.30762	NA	NA	NA	NA	NA	NA	NA	NA	NA	NA	297.14	369.78	411.38	370.69	347.6	NA	NA	NA	NA	NA	125.093	87.0399	129.534	137.293	175.183	136.943	79.7007	115.599	140.701	202.73	#VALUE!	#VALUE!	#VALUE!	#VALUE!	#VALUE!	#VALUE!	#VALUE!	#VALUE!	#VALUE!	#VALUE!	0.407181	0.558542	0.60819	0.52057	0.477735	#VALUE!	#VALUE!	#VALUE!	#VALUE!
comp2242318_c0_seq1|m.30778	NA	NA	NA	NA	NA	NA	NA	NA	NA	NA	NA	NA	NA	NA	NA	219.519	153.126	178.9	193.993	160.531	NA	NA	NA	NA	NA	338.29	416.711	400.479	446.266	473.791	#VALUE!	#VALUE!	#VALUE!	#VALUE!	#VALUE!	#VALUE!	#VALUE!	#VALUE!	#VALUE!	#VALUE!	#VALUE!	#VALUE!	#VALUE!	#VALUE!	#VALUE!	#VALUE!	#VALUE!	#VALUE!	#VALUE!
comp2242407_c0_seq1|m.30845	724.04	903.83	689.68	607.58	673.49	1085.69	1864.53	1827.8	1299.08	1623.45	1697.39	1705.96	1353.85	572.09	975.2	789.381	1851.91	1379.08	1178.71	1491.56	867.368	1819.48	1606.35	1717.2	1430.08	1087.93	1836.48	1630.84	1224.53	2266.06	0.936796	1.25035	0.984329	0.70561	0.816055	1.45206	2.75659	2.64454	1.66604	2.12948	2.32599	2.5768	2.00155	0.803401	1.3403	1	2.27315	2.13659	0.936796
comp2242456_c0_seq1|m.30893	473.03	545.51	571.55	542.53	415.67	593.02	699	904.2	699.53	674.93	466.93	502.8	510.03	495.77	552.65	345.176	456.24	334.3	458.17	375.459	254.063	299.074	180.891	240.566	255.475	NA	NA	NA	NA	NA	0.612028	0.754655	0.815731	0.630065	0.503659	0.793136	1.03343	1.30824	0.897132	0.885305	0.639849	0.759465	0.754036	0.696223	0.759552	1	1.42387	1.19676	0.612028
comp2242682_c0_seq1|m.31083	733.66	517.39	407.67	711.27	420.62	1442.42	461.84	365.45	495.16	349.8	859.3	333.56	367.72	353.86	399.2	NA	NA	NA	NA	NA	NA	NA	NA	NA	NA	NA	NA	NA	NA	NA	0.949242	0.715754	0.581837	0.82603	0.509657	1.92917	0.682801	0.528749	0.635032	0.458832	1.17753	0.503833	0.543643	0.496935	0.548653	1	0.887221	0.759539	0.949242
comp2242759_c0_seq1|m.31140	14443.9	13545.6	13005	16047.2	16255.2	15651.2	14152.6	14604.1	17750.9	15774.1	15010.1	14085.6	13913.4	15885.1	15333.7	11725.3	9898.7	8834.9	8323.05	9689.47	11513.2	11432.1	10443.1	11176.8	10410.2	12114.2	11294.2	10676.7	11040	10378.9	18.6881	18.7389	18.5611	18.6363	19.6961	20.9327	20.9237	21.1299	22.7652	20.6909	20.5688	21.276	20.5698	22.3079	21.0744	1	1.12011	1.12769	18.6881
comp2242933_c0_seq1|m.31351	2015.26	1731.04	1671.77	7416.94	7240.36	2713.65	2123.27	2207.88	12339.1	8220.98	2818.84	2505.68	2681.76	9790.2	8202.73	2476.96	1298.96	900.45	809.38	865.054	1120.98	1118.9	747.017	591.038	669.647	1656.26	1299.02	906.586	960.31	830.256	2.60743	2.39471	2.38599	8.61363	8.773	3.62938	3.13912	3.19446	15.8247	10.7835	3.86275	3.78476	3.96475	13.7486	11.2737	1	1.39193	1.52056	2.60743
comp2242993_c0_seq2|m.31419	NA	NA	NA	NA	NA	NA	NA	NA	NA	NA	NA	NA	NA	NA	NA	517.095	330.288	307.675	323.985	335.377	NA	NA	NA	NA	NA	591.713	356.248	388.827	408.818	418.675	#VALUE!	#VALUE!	#VALUE!	#VALUE!	#VALUE!	#VALUE!	#VALUE!	#VALUE!	#VALUE!	#VALUE!	#VALUE!	#VALUE!	#VALUE!	#VALUE!	#VALUE!	#VALUE!	#VALUE!	#VALUE!	#VALUE!
comp2243000_c0_seq1|m.31424	532.14	441.66	415.78	490.74	536.58	856.53	710.42	677.42	807.6	872.43	607.9	487.02	542.77	542.06	612.45	210.096	170.061	143.3	256.862	164.485	122.153	168.154	184.218	192.581	171.589	474.058	294.721	255.001	306.264	248.11	0.688507	0.61099	0.593412	0.569919	0.650164	1.14557	1.05031	0.98012	1.03573	1.14437	0.833025	0.73563	0.802439	0.761229	0.84174	1	1.71903	1.31334	0.688507
comp2243025_c0_seq2|m.31441	NA	NA	NA	NA	NA	NA	NA	NA	NA	NA	NA	NA	NA	NA	NA	NA	NA	NA	NA	NA	284.133	681.665	467.128	358.017	457.197	357.242	436.865	286.016	320.041	298.764	#VALUE!	#VALUE!	#VALUE!	#VALUE!	#VALUE!	#VALUE!	#VALUE!	#VALUE!	#VALUE!	#VALUE!	#VALUE!	#VALUE!	#VALUE!	#VALUE!	#VALUE!	#VALUE!	#VALUE!	#VALUE!	#VALUE!
comp2243123_c0_seq1|m.31488	595.96	452.61	352.61	682.75	683.32	352.79	297.71	273.76	386.76	377.42	117.36	125.45	109.77	115.09	121.4	NA	NA	NA	NA	NA	449.053	1028.14	679.9	494.171	567.772	800.244	581.094	343.608	372.458	293.548	0.77108	0.626138	0.503254	0.792909	0.827966	0.47184	0.440145	0.396088	0.496011	0.495061	0.160822	0.189489	0.162286	0.161624	0.16685	1	0.611921	0.210465	0.77108
comp2243258_c0_seq1|m.31584	1473.42	1381.97	951.34	958.95	1791.08	1179.16	1306.98	1249.65	784.59	1209.15	1526.89	1546.88	1346.92	1028.37	1062.95	1242.92	838.599	636.525	625.093	727.733	1331.07	1249.72	938.262	1001.04	1107.92	1191.34	1243.81	942.007	925.193	1057.78	1.90638	1.91181	1.35778	1.11367	2.17022	1.57707	1.93229	1.80805	1.00622	1.58604	2.09235	2.33652	1.99131	1.44417	1.4609	1	0.831966	1.04455	1.90638
comp2243632_c0_seq1|m.31907	1369.77	1242.32	1222.57	1742.84	1690.41	2178.47	1658.84	1557.92	2359.17	2219.89	1082.07	1003.56	879.44	1230.83	1148.9	1028.32	801.406	634.65	724.341	666.179	1783.78	1383.85	1251.32	1144.59	1116.4	995.246	790.265	719.23	664.737	575.939	1.77227	1.71862	1.74488	2.02404	2.04824	2.9136	2.45249	2.25407	3.02559	2.91183	1.4828	1.51585	1.30018	1.72849	1.57903	1	1.64299	0.855315	1.77227
comp2243698_c0_seq2|m.31998	NA	NA	NA	NA	NA	239.32	296.45	355.07	467.72	387.8	335.22	296.42	333.57	392.88	374.9	150.156	235.508	179.9	195.701	219.938	238.96	721.382	412.306	593.561	773.05	185.665	286.854	164.952	215.752	187.169	#VALUE!	#VALUE!	#VALUE!	#VALUE!	#VALUE!	0.320079	0.438283	0.513731	0.599841	0.508677	0.459363	0.447734	0.493155	0.551732	0.515256	#VALUE!	#VALUE!	#VALUE!	#VALUE!
comp2243710_c0_seq1|m.32002	NA	NA	NA	NA	NA	248.24	209.03	192.35	226.37	250.9	216.38	211.12	180.95	206.59	197.8	NA	NA	NA	NA	NA	252.86	181.607	184.425	145.344	164.851	312.125	323.441	298.112	335.01	269.322	#VALUE!	#VALUE!	#VALUE!	#VALUE!	#VALUE!	0.332009	0.309038	0.2783	0.290315	0.329105	0.296513	0.318891	0.267519	0.29012	0.271853	#VALUE!	#VALUE!	#VALUE!	#VALUE!
comp2243720_c0_seq2|m.32014	705	697.72	578.9	950.54	1114.3	372.23	272.48	295.42	407.84	467.9	906.03	655.27	701.48	744.34	917.63	264.87	374.01	269.3	268.111	279.652	NA	NA	NA	NA	NA	1351.9	620.085	499.35	452.559	383.206	0.912161	0.965221	0.826221	1.10391	1.35018	0.49784	0.402845	0.427426	0.523046	0.613744	1.24156	0.989767	1.03708	1.0453	1.26117	1	0.515778	1.08296	0.912161
comp2243933_c0_seq1|m.32211	2450.93	1732.06	1598.95	1920.35	2038.19	3243.48	1973.15	1792.67	2289.21	2175.12	2332.78	1965.27	1804.62	1918.09	2102.45	1904.73	779.57	810.15	593.261	561.808	975.942	1102.47	1009.33	889.336	1219.77	1406.76	1003.4	1003.33	1034.83	1092.41	3.17112	2.39612	2.28206	2.23019	2.46964	4.338	2.91718	2.59371	2.93586	2.8531	3.19668	2.96848	2.66798	2.69363	2.88957	1	1.21746	1.20594	3.17112
comp2244130_c0_seq1|m.32401	284.41	352.5	335.46	350.86	370.81	570.7	740	806.39	899.03	930.81	367.09	401.09	434.97	432.06	435.9	NA	NA	NA	NA	NA	95.1565	290.907	196.485	236.612	201.909	384.245	472.106	383.085	442.226	413.893	0.367983	0.487646	0.478777	0.40747	0.449303	0.763284	1.09404	1.16672	1.15299	1.22094	0.503035	0.605835	0.643066	0.606753	0.599093	1	2.56617	1.34839	0.367983
comp2244138_c0_seq2|m.32405	NA	NA	NA	NA	NA	37.13	46.93	42.66	51.47	52.55	68.56	36.51	62.09	53.14	52.7	NA	NA	NA	NA	NA	NA	NA	NA	NA	NA	248.784	261.089	255.223	278.346	244.98	#VALUE!	#VALUE!	#VALUE!	#VALUE!	#VALUE!	0.0496596	0.069383	0.0617223	0.0660092	0.0689298	0.09395	0.0551473	0.0917948	0.0746259	0.0724299	#VALUE!	#VALUE!	#VALUE!	#VALUE!
comp2244196_c0_seq1|m.32472	78.23	59.36	50.41	124.51	179.15	112.62	106.16	99.46	263.75	248.5	101.69	80.13	70.85	166.15	138.45	NA	NA	NA	NA	NA	NA	NA	NA	NA	NA	NA	NA	NA	NA	NA	0.101218	0.0821183	0.0719465	0.144599	0.217073	0.150624	0.156951	0.143903	0.338254	0.325957	0.139349	0.121034	0.104746	0.233329	0.190283	1	1.55063	1.37673	0.101218
comp2244437_c0_seq1|m.32653	1377.55	1083.6	1000.98	1528.65	1502.81	897.17	723.01	661.16	891.75	917.54	1052.21	1039.96	738.29	1221.32	1139.43	877.752	758.174	664.533	584.531	527.879	446.968	469.15	413.304	380.973	359.709	653.099	719.282	586.362	553.287	526.56	1.78234	1.49905	1.42862	1.77529	1.82093	1.19992	1.06892	0.956595	1.14365	1.20354	1.44188	1.57083	1.0915	1.71513	1.56601	1	0.644204	0.882115	1.78234
comp2244477_c0_seq1|m.32697	852.79	726.96	723.59	861.29	793.72	695.02	669.98	705	771.31	743.82	561.4	535.98	566.39	571.28	552.6	373.018	198.365	179.5	234.261	246.216	253.528	226.888	232.871	286.841	258.956	310.574	346.114	339.059	382.985	376.599	1.10338	1.00567	1.03273	1.00026	0.961735	0.929556	0.990523	1.02002	0.989189	0.975668	0.769305	0.809582	0.83736	0.802264	0.759483	1	0.98361	0.797739	1.10338
comp2244589_c0_seq2|m.32796	250.96	188.36	192.65	647.35	752.5	412.49	373.85	390.64	934.37	1043.6	205.28	204.02	211.55	201.43	436.43	NA	NA	NA	NA	NA	NA	NA	NA	NA	NA	NA	NA	NA	NA	NA	0.324703	0.260576	0.274955	0.751797	0.91179	0.551686	0.552714	0.565195	1.19831	1.36889	0.281302	0.308166	0.312759	0.282874	0.599821	1	1.74065	0.94907	0.324703
comp2244716_c0_seq1|m.32883	1516.36	2180.79	2248.47	2050.74	2077.72	1918.93	2482.26	2768.43	2460.18	2232.17	2692.5	2715.8	2845.83	2592.95	2765.8	365.318	559.64	532.367	354.169	392.058	413.664	562.212	576.938	420.515	522.359	1023.86	1354.47	1367.95	1032.38	1173.65	1.96194	3.01689	3.20907	2.38162	2.51753	2.56648	3.66987	4.00548	3.15513	2.92794	3.68962	4.10214	4.20732	3.64135	3.80126	1	1.25326	1.50992	1.96194
comp2244968_c0_seq1|m.33120	3204.42	3581.9	2879.99	4109.04	4429.92	2656.68	3771.83	3168.19	5859.34	6260.95	3201	2808.28	2426.17	3796.02	4147.08	1326.02	2133.99	1708.7	1219.44	1418.76	1422.54	1991.67	1847.21	1248.17	1372.4	1795.84	2749.26	2178.6	1919.38	2052.31	4.14602	4.95518	4.1104	4.77202	5.36765	3.55318	5.57641	4.58387	7.51448	8.21248	4.38643	4.24183	3.58689	5.33085	5.69967	1	1.16857	0.919199	4.14602
comp2245003_c0_seq1|m.33148	NA	NA	NA	NA	NA	353.09	596.82	731.54	464.08	570.91	470.54	619.38	553.72	455.39	509.75	NA	NA	NA	NA	NA	284.846	283.78	333.366	336.358	306.794	297.911	476.701	551.074	504.457	563.029	#VALUE!	#VALUE!	#VALUE!	#VALUE!	#VALUE!	0.472241	0.882361	1.05842	0.595173	0.748862	0.644796	0.935556	0.818628	0.639516	0.700591	#VALUE!	#VALUE!	#VALUE!	#VALUE!
comp2245014_c0_seq2|m.33157	3293.79	2289.67	2042.2	3994.27	4208.6	3750.32	1758.57	1532.92	3346.29	3222.39	2348.23	1608.86	1337.86	2653.35	2560.65	2326.02	1074.61	789.55	1172.52	834.686	2860.68	1206.63	905.452	891.516	846.313	2318.08	1488.27	1131.16	1244.85	1182.72	4.26165	3.16752	2.91468	4.63873	5.09948	5.01588	2.59993	2.21789	4.29155	4.22681	3.21786	2.43014	1.97791	3.72617	3.51931	1	0.991823	0.755072	4.26165
comp2245053_c0_seq1|m.33185	225.94	256.74	245.21	218.12	215.25	272.08	396.05	472.35	359.54	414.6	672.04	491.01	777.52	351.46	446.08	165.08	371.277	269.1	259.83	318.941	422.645	482.939	383.156	445.309	414.509	433.722	575.185	445.22	467.274	546.051	0.292331	0.355173	0.34997	0.253313	0.260814	0.363894	0.585535	0.683416	0.461102	0.54383	0.920918	0.741657	1.1495	0.493565	0.613084	1	1.86032	2.53704	0.292331
comp2245073_c0_seq1|m.33194	349.15	328	341.54	403.7	343.24	884.83	867.28	916.31	900.38	837.92	513.69	458.04	519.82	466.39	481.77	223.227	166.485	147.9	138.093	139.161	469.769	580.012	466.781	557.438	487.143	360.317	423.524	398.093	428.966	425.224	0.451746	0.453753	0.487455	0.468835	0.415897	1.18342	1.28222	1.32576	1.15472	1.0991	0.703926	0.691856	0.76851	0.654964	0.662136	1	2.60807	1.52474	0.451746
comp2245243_c0_seq1|m.33368	118.38	137.63	126.6	147.19	144.75	248.27	296.52	308.96	317.96	303.5	143.13	155.99	142.59	172.17	134.3	NA	NA	NA	NA	NA	448.519	623.372	531.653	648.92	607.749	462.318	575.339	504.593	594.386	546.729	0.153165	0.190396	0.180687	0.170938	0.175391	0.332049	0.438386	0.447017	0.407777	0.398101	0.196136	0.235618	0.210807	0.241783	0.184579	1	2.32496	1.20193	0.153165
comp2245335_c0_seq1|m.33453	99.46	102.4	123.84	114.96	124.97	68.61	117.53	109.83	102.61	131.98	171.35	164.33	189.76	171.29	191.63	69.5458	87.7463	94.1	94.4083	82.0039	98.765	74.8287	95.0196	80.0462	96.7997	146.139	154.935	155.52	182.836	167.667	0.128686	0.14166	0.176748	0.133508	0.151424	0.0917626	0.173761	0.158907	0.131595	0.173118	0.234806	0.248216	0.280544	0.240547	0.263373	1	1.12175	1.7522	0.128686
comp2245355_c0_seq4|m.33464	1671.42	1340.23	1410.6	1687.81	1710.86	1913.23	1897.61	2063.28	2304.69	2156.06	2293.5	2109.84	2309.8	2628.73	2731.68	544.938	341.674	263.3	292.231	278.22	2443.67	1506.48	1355.85	1582.38	1492.93	2529.88	2082.11	1957.42	2176.88	2030.29	2.16256	1.85407	2.01324	1.96013	2.07302	2.55885	2.8055	2.98524	2.95572	2.8281	3.14286	3.18685	3.41484	3.6916	3.75437	1	1.40475	1.69619	2.16256
comp2245391_c0_seq1|m.33517	344.2	457.72	466.02	275.66	268.45	280.09	308.31	244.06	238.15	230.77	NA	NA	NA	NA	NA	NA	NA	NA	NA	NA	112.798	84.9179	143.881	115.42	126.895	472.331	421.692	459.535	523.958	444.72	0.445342	0.633207	0.665116	0.320137	0.325276	0.374607	0.455817	0.353116	0.305422	0.302701	#VALUE!	#VALUE!	#VALUE!	#VALUE!	#VALUE!	1	0.792912	#VALUE!	0.445342
comp2245511_c0_seq1|m.33658	1729.61	1414.51	1251.74	1438.25	1750.74	2059.17	1298.43	1298.23	1493.71	1468.18	1703.23	1554.71	1377.19	1595	1610.63	961.361	535.232	344	609.047	458.639	553.993	326.171	221.81	339.806	310.927	219.477	172.799	135.757	155.074	139.025	2.23785	1.95682	1.78652	1.67031	2.12134	2.75404	1.91965	1.87833	1.91565	1.92581	2.33399	2.34834	2.03606	2.2399	2.21362	1	0.981001	1.14466	2.23785
comp2245516_c0_seq2|m.33661	NA	NA	NA	NA	NA	63.18	112.4	107.6	105.6	126.78	NA	NA	NA	NA	NA	NA	NA	NA	NA	NA	NA	NA	NA	NA	NA	295.186	350.294	376.843	397.837	378.221	#VALUE!	#VALUE!	#VALUE!	#VALUE!	#VALUE!	0.0845003	0.166176	0.15568	0.13543	0.166297	#VALUE!	#VALUE!	#VALUE!	#VALUE!	#VALUE!	#VALUE!	#VALUE!	#VALUE!	#VALUE!
comp2245603_c0_seq1|m.33759	543.44	596.23	561.18	684.97	736.02	1117.41	1003.84	973.76	1212.8	1253.24	862.55	759.58	651.29	778.56	750.93	260.28	754.142	565.55	374.269	421.855	544.263	717.731	587.417	497.89	619.518	559.679	813.772	689.502	527.718	530.09	0.703127	0.824821	0.800931	0.795487	0.891821	1.49448	1.48411	1.40888	1.55539	1.64387	1.18198	1.14732	0.962877	1.09335	1.03206	1	1.86593	1.3651	0.703127
comp2245655_c0_seq1|m.33805	33.37	59.36	53.17	48.88	39.07	48.33	68.81	75.51	64.84	62.73	164.2	210.35	264.59	193.06	189.9	153.317	124.99	120.65	146.426	162.525	316.03	176.642	166.475	215.238	189.632	295.577	268.36	291.898	355.003	325.365	0.0431756	0.0821183	0.0758856	0.0567666	0.0473404	0.0646391	0.101731	0.109251	0.0831559	0.0822829	0.225009	0.317728	0.391174	0.271119	0.260995	1	1.46487	4.77604	0.0431756
comp2245687_c1_seq1|m.33822	487.12	455.33	463.43	540.71	535.38	297.88	520.46	468.84	633.28	587.68	533.61	579.61	719.73	704.24	579.35	900.022	725.298	509.8	917.427	711.195	669.303	641.869	559.306	640.584	579.526	280.552	437.366	379.797	378.557	378.772	0.630258	0.629901	0.661419	0.627951	0.64871	0.3984	0.769467	0.678338	0.812168	0.770859	0.731223	0.875484	1.06406	0.988983	0.796248	1	1.22088	1.38909	0.630258
comp2245721_c0_seq1|m.33844	351.38	283.3	258.91	503.08	455.87	310.68	334.99	316.12	497.24	564.89	209.61	196.84	227.92	251.9	290.53	698.285	422.31	339.875	367.566	412.499	1673.19	803.838	631.766	828.676	665.47	849.372	730.275	563.558	729.338	614.798	0.454631	0.391915	0.369523	0.58425	0.552369	0.41552	0.495262	0.457376	0.6377	0.740966	0.287235	0.297321	0.33696	0.35375	0.399299	1	1.08937	0.741173	0.454631
comp2245730_c0_seq1|m.33874	350.42	451.62	485.64	360.35	482.08	739.84	940.89	976.23	931.18	934.35	400.88	552.9	606.83	622.03	563.83	467.61	301.293	268.1	276.289	303.169	316.743	384.753	354.019	398.129	330.751	122.183	169.622	152.135	173.021	172.477	0.453389	0.624768	0.693118	0.418491	0.584127	0.989501	1.39105	1.41245	1.19422	1.22559	0.549339	0.83514	0.897147	0.873533	0.774918	1	2.09815	1.42972	0.453389
comp2245927_c1_seq1|m.34099	257.35	325.24	324.03	379.32	497.9	366.42	372.23	328.53	376.46	470.64	398.15	389.32	367.22	405.39	397	140.307	257.065	219	146.064	180.163	NA	NA	NA	NA	NA	NA	NA	NA	NA	NA	0.332971	0.449935	0.462464	0.440522	0.603296	0.490069	0.550319	0.475331	0.482802	0.617338	0.545598	0.588057	0.542904	0.5693	0.545629	1	1.0892	1.21269	0.332971
comp2245951_c0_seq1|m.34128	347.87	324.15	315.92	393.9	371.16	48.85	44.15	42.79	58.82	61.07	NA	NA	NA	NA	NA	NA	NA	NA	NA	NA	NA	NA	NA	NA	NA	522.334	515.478	400.312	394.419	396.478	0.45009	0.448427	0.450889	0.457454	0.449727	0.0653346	0.065273	0.0619104	0.0754354	0.0801055	#VALUE!	#VALUE!	#VALUE!	#VALUE!	#VALUE!	1	0.145159	#VALUE!	0.45009
comp2245955_c0_seq1|m.34130	618.75	515.87	496.42	560.5	652.79	862.04	592.34	591.69	804.49	775.6	738.55	618.8	616.8	703.17	724.9	619.894	839.965	803.8	700.557	588.291	598.738	419.665	358.143	360.262	411.006	383.238	396.485	322.663	341.925	386.9	0.800567	0.713651	0.708503	0.650934	0.790973	1.15294	0.875737	0.856083	1.03174	1.01735	1.01206	0.93468	0.911886	0.98748	0.996289	1	1.42556	1.3837	0.800567
comp2245960_c0_seq1|m.34133	561.96	533.72	557.69	458.57	554.66	517	468.11	502.7	459.78	436.56	577.82	677.85	619.83	598.24	596.37	NA	NA	NA	NA	NA	663.289	638.386	572.873	716.195	549.58	657.543	816.889	714.986	748.878	608.843	0.727089	0.738345	0.79595	0.532558	0.672071	0.691463	0.692071	0.727328	0.589658	0.572635	0.791805	1.02387	0.916366	0.840124	0.81964	1	0.951002	1.15546	0.727089
comp2246012_c0_seq2|m.34169	NA	NA	NA	NA	NA	NA	NA	NA	NA	NA	NA	NA	NA	NA	NA	NA	NA	NA	NA	NA	NA	NA	NA	NA	NA	268.267	263.751	222.876	256.774	256.195	#VALUE!	#VALUE!	#VALUE!	#VALUE!	#VALUE!	#VALUE!	#VALUE!	#VALUE!	#VALUE!	#VALUE!	#VALUE!	#VALUE!	#VALUE!	#VALUE!	#VALUE!	#VALUE!	#VALUE!	#VALUE!	#VALUE!
comp2246090_c0_seq1|m.34280	553.71	478.28	489.58	583.83	564.02	482.46	347.21	387.14	404.09	444.2	501.98	351.02	404.03	411.51	489.9	NA	NA	NA	NA	NA	NA	NA	NA	NA	NA	392.966	277.063	219.215	298.494	258.02	0.716415	0.66165	0.698741	0.678028	0.683412	0.645267	0.513328	0.560131	0.518237	0.582657	0.687879	0.530206	0.597324	0.577894	0.67331	1	0.819609	0.874032	0.716415
comp2246119_c0_seq1|m.34306	190.56	192.77	208.94	262.68	245.28	381.22	472.56	500.87	608.77	589.67	693.41	680.71	749.3	756.31	777.08	83.1226	93.6162	68.4667	68.2183	69.5976	249.719	245.445	244.099	204.39	186.862	173.254	143.212	113.186	130.29	128.402	0.246555	0.266677	0.298205	0.305062	0.297201	0.509864	0.69865	0.72468	0.780735	0.77347	0.950202	1.02819	1.10778	1.06211	1.068	1	2.43835	3.5737	0.246555
comp2246244_c0_seq1|m.34419	256.39	236.67	229.37	437.62	292.47	382.49	261.19	264.75	494.73	359.81	NA	NA	NA	NA	NA	NA	NA	NA	NA	NA	NA	NA	NA	NA	NA	NA	NA	NA	NA	NA	0.331729	0.327408	0.327363	0.508228	0.35438	0.511562	0.386153	0.383052	0.634481	0.471962	#VALUE!	#VALUE!	#VALUE!	#VALUE!	#VALUE!	1	1.42274	#VALUE!	0.331729
comp2246254_c0_seq1|m.34430	NA	NA	NA	NA	NA	NA	NA	NA	NA	NA	NA	NA	NA	NA	NA	396.606	262.429	257.7	265.834	274.539	NA	NA	NA	NA	NA	237.994	182.247	322.58	319.161	264.28	#VALUE!	#VALUE!	#VALUE!	#VALUE!	#VALUE!	#VALUE!	#VALUE!	#VALUE!	#VALUE!	#VALUE!	#VALUE!	#VALUE!	#VALUE!	#VALUE!	#VALUE!	#VALUE!	#VALUE!	#VALUE!	#VALUE!
comp2246502_c0_seq1|m.34680	2537.42	2108.42	1997.22	2958.64	2627.93	2301.06	1608.16	1469.79	2367.61	2259.58	1586.83	1305.24	1297.67	1660.66	1633.38	432.797	361.814	325.967	396.163	270.04	1030.84	585.657	498.219	388.069	392.589	1109.84	863.739	695.594	618.704	584.762	3.28303	2.91678	2.85048	3.436	3.18421	3.07756	2.37756	2.12656	3.03641	2.96389	2.17448	1.97153	1.91849	2.33211	2.24489	1	0.930808	0.682896	3.28303
comp2246514_c1_seq1|m.34691	2557.18	2023.01	2031.34	2137.21	1945.22	1943.36	1460.06	1330.16	1361.07	1319.5	1995.57	1447.83	1294.51	1364.14	1450.65	270.402	279.364	234.133	294.75	223.312	1025.71	1098.91	889.983	777.421	784.684	1103.96	777.906	655.447	668.28	580.337	3.3086	2.79862	2.89918	2.48204	2.35699	2.59915	2.15861	1.92453	1.74554	1.73079	2.73459	2.18691	1.91382	1.9157	1.99375	1	0.687672	0.712404	3.3086
comp2246646_c0_seq1|m.34804	349.2	340.71	344.13	349.38	391.18	379.36	346.28	324.57	484.34	554.68	299.24	255.61	262.3	300.66	333.5	NA	NA	NA	NA	NA	255.867	336.068	295.403	256.33	277.092	458.544	632.538	451.079	417.752	417.11	0.451811	0.471336	0.491151	0.405751	0.473985	0.507376	0.511953	0.469602	0.621156	0.727573	0.410058	0.386092	0.387788	0.422225	0.458356	1	1.08617	0.869991	0.451811
comp2246889_c0_seq8|m.35050	NA	NA	NA	NA	NA	343.54	250.79	218.99	340.44	263.4	NA	NA	NA	NA	NA	NA	NA	NA	NA	NA	NA	NA	NA	NA	NA	NA	NA	NA	NA	NA	#VALUE!	#VALUE!	#VALUE!	#VALUE!	#VALUE!	0.459468	0.370777	0.316844	0.436607	0.345502	#VALUE!	#VALUE!	#VALUE!	#VALUE!	#VALUE!	#VALUE!	#VALUE!	#VALUE!	#VALUE!
comp2246889_c0_seq8|m.35051	395.48	401.2	384.73	540.68	448.38	583.57	487.63	523.97	669.11	698.83	501.19	485.89	550.94	567.79	576.28	287.302	153.531	126.4	179.707	201.533	389.18	293.79	260.524	440.521	291.597	86.0959	108.615	95.0984	132.595	101.829	0.51169	0.555018	0.549097	0.627916	0.543293	0.780497	0.72093	0.758102	0.858119	0.916655	0.686797	0.733923	0.814518	0.797363	0.792029	1	1.42142	1.44242	0.51169
comp2246959_c0_seq1|m.35125	NA	NA	NA	NA	NA	NA	NA	NA	NA	NA	347.42	427.2	491.63	433.32	514.77	368.885	485.033	651.85	305.43	388.7	43.8362	141.009	219.564	147.482	166.648	343.321	423.238	529.436	362.358	393.464	#VALUE!	#VALUE!	#VALUE!	#VALUE!	#VALUE!	#VALUE!	#VALUE!	#VALUE!	#VALUE!	#VALUE!	0.476081	0.645273	0.726833	0.608523	0.70749	#VALUE!	#VALUE!	#VALUE!	#VALUE!
comp2247098_c0_seq1|m.35275	1005.37	792.02	822.23	618.8	677.05	340.96	802.82	635.78	318.06	411.89	812.38	638.27	549.09	393.52	364.88	112.161	296.688	297.4	251.134	214.008	425.799	587.279	666.385	559.736	766.2	229.65	473.051	523.235	517.626	489.135	1.30079	1.09568	1.17351	0.718641	0.820368	0.456018	1.18692	0.919874	0.407905	0.540276	1.11323	0.964089	0.811783	0.552631	0.501484	1	0.493098	0.740897	1.30079
comp2247176_c0_seq3|m.35337	386.98	284.16	317.26	394.52	874.89	894.93	642.67	599.7	829.02	802.96	570.25	505.63	434.08	450.63	490.33	1074.88	588.956	480.867	385.501	389.058	418.315	403.714	334.087	221.308	211.432	277.324	525.355	408.884	240.07	245.502	0.500692	0.393105	0.452802	0.458174	1.06009	1.19693	0.950147	0.867672	1.0632	1.05324	0.781432	0.76374	0.64175	0.632832	0.6739	1	2.29878	1.47084	0.500692
comp2247229_c0_seq1|m.35389	1502.19	1415.21	1334.86	1906.28	1840.49	2167.76	2124.75	2229.33	3052.99	2960.6	2206.47	1909.48	1811.14	2244.67	2438.13	1251.89	1765.02	1178.12	1097.88	1014.13	1250.93	2231.84	1577.99	1276.89	1407.53	1817.81	2443.1	1712.5	1758.86	1576.08	1.9436	1.95779	1.90515	2.21385	2.23009	2.89928	3.14131	3.22549	3.91539	3.88342	3.0236	2.88421	2.67762	3.15225	3.35092	1	1.64751	1.54439	1.9436
comp2247239_c0_seq1|m.35426	1457.93	1465.16	1307.58	1492.47	1802.63	1620.73	1681.61	1739.51	2077.04	1970.51	2176.88	2079.03	2338.16	2333.62	2232.5	1140.61	1357.87	1142.62	1281.01	1390.9	2039.4	1184.48	1087.01	1284.12	1150.91	985.485	946.721	844.401	981.194	944.139	1.88634	2.02689	1.86621	1.73327	2.18421	2.16765	2.48615	2.5168	2.66376	2.58472	2.98305	3.14032	3.45677	3.27716	3.06831	1	1.33423	1.66477	1.88634
comp2247432_c0_seq1|m.35577	41.83	42.65	50.41	278.55	50.58	NA	NA	NA	NA	NA	NA	NA	NA	NA	NA	NA	NA	NA	NA	NA	NA	NA	NA	NA	NA	NA	NA	NA	NA	NA	0.0541215	0.0590017	0.0719465	0.323493	0.0612868	#VALUE!	#VALUE!	#VALUE!	#VALUE!	#VALUE!	#VALUE!	#VALUE!	#VALUE!	#VALUE!	#VALUE!	1	#VALUE!	#VALUE!	0.0541215
comp2247483_c0_seq2|m.35645	NA	NA	NA	NA	NA	NA	NA	NA	NA	NA	NA	NA	NA	NA	NA	NA	NA	NA	NA	NA	349.62	648.115	496.93	577.957	430.77	573.013	658.132	564.016	613.46	632.359	#VALUE!	#VALUE!	#VALUE!	#VALUE!	#VALUE!	#VALUE!	#VALUE!	#VALUE!	#VALUE!	#VALUE!	#VALUE!	#VALUE!	#VALUE!	#VALUE!	#VALUE!	#VALUE!	#VALUE!	#VALUE!	#VALUE!
comp2247533_c0_seq1|m.35721	2855.28	1781.81	1607.5	2158.78	2140.1	2404.86	1254.06	1442.89	1886.89	1580.44	2674.71	2142.49	2073.58	2332.58	2132.8	682.084	449.763	315.3	350.408	425.766	508.214	487.407	469.9	401.549	449.336	440.053	314.251	277.264	296.746	246.98	3.69429	2.46494	2.29427	2.50709	2.59312	3.21639	1.85405	2.08764	2.4199	2.07306	3.66524	3.23617	3.06561	3.2757	2.93128	1	0.832693	1.29081	3.69429
comp2247622_c0_seq1|m.35775	NA	NA	NA	NA	NA	301.59	251.67	316.08	253.71	248.69	285.71	307.87	344.71	302.14	329.5	NA	NA	NA	NA	NA	NA	NA	NA	NA	NA	690.612	475.799	259.44	444.401	359.502	#VALUE!	#VALUE!	#VALUE!	#VALUE!	#VALUE!	0.403362	0.372078	0.457318	0.325378	0.326206	0.391518	0.465029	0.509624	0.424303	0.452859	#VALUE!	#VALUE!	#VALUE!	#VALUE!
comp2247805_c0_seq3|m.35963	NA	NA	NA	NA	NA	898.64	599.97	663.82	784.67	708.23	491.93	427.31	440.4	486.66	504.9	832.726	655.617	512.8	523.283	572.289	NA	NA	NA	NA	NA	NA	NA	NA	NA	NA	#VALUE!	#VALUE!	#VALUE!	#VALUE!	#VALUE!	1.20189	0.887018	0.960443	1.00632	0.928985	0.674108	0.64544	0.651094	0.68343	0.693925	#VALUE!	#VALUE!	#VALUE!	#VALUE!
comp2247821_c0_seq5|m.35979	501.4	639.03	615.15	543.87	601.28	1244.4	1137.72	931.07	965.65	1139.4	380.96	476.08	403.09	386.2	313.93	164.867	265.567	267.5	431.1	309.099	833.956	691.434	701.385	715.108	822.461	325.837	494.823	483.953	483.131	742.157	0.648734	0.88403	0.877958	0.631621	0.728559	1.66433	1.68205	1.34711	1.23843	1.49455	0.522042	0.719105	0.595934	0.542351	0.43146	1	2.05138	0.744416	0.648734
comp2247948_c0_seq1|m.36130	382.89	340.45	381.25	365.29	334.52	110.41	149.49	159.24	146.03	137.68	94.54	102.03	135.6	66.3	80.3	NA	NA	NA	NA	NA	64.6851	160.707	173.198	186.596	199.888	NA	NA	NA	NA	NA	0.4954	0.470976	0.54413	0.424228	0.405331	0.147668	0.221012	0.230395	0.18728	0.180595	0.129551	0.154113	0.200473	0.0931069	0.110363	1	0.397643	0.275069	0.4954
comp2247956_c0_seq1|m.36135	472.43	393.75	366.01	501.32	574.09	660.73	544.28	503.62	720.55	726.51	478.69	458.4	334.14	484.81	486.43	NA	NA	NA	NA	NA	NA	NA	NA	NA	NA	393.302	404.687	396.484	388.462	413.893	0.611251	0.544711	0.522379	0.582206	0.695614	0.883695	0.804684	0.728659	0.92409	0.952962	0.655964	0.6924	0.493998	0.680832	0.66854	1	1.51784	1.14829	0.611251
comp2247988_c0_seq1|m.36173	1208.76	674.12	763.07	648.51	597.26	1378.71	815.09	694.13	636.72	527.75	897.26	588.79	535.67	440.31	417.1	224.038	205.382	157.4	212.108	202.419	756.641	381.41	358.195	415.086	325.66	1243.03	835.346	732.147	837.4	642.652	1.56395	0.932573	1.08907	0.753144	0.723688	1.84396	1.20506	1.0043	0.81658	0.692249	1.22954	0.88935	0.791943	0.618339	0.573255	1	1.07691	0.849201	1.56395
comp2248223_c0_seq2|m.36362	NA	NA	NA	NA	NA	315.85	215.97	221.97	323.5	295.26	NA	NA	NA	NA	NA	NA	NA	NA	NA	NA	NA	NA	NA	NA	NA	NA	NA	NA	NA	NA	#VALUE!	#VALUE!	#VALUE!	#VALUE!	#VALUE!	0.422434	0.319298	0.321156	0.414882	0.387292	#VALUE!	#VALUE!	#VALUE!	#VALUE!	#VALUE!	#VALUE!	#VALUE!	#VALUE!	#VALUE!
comp2248226_c3_seq1|m.36365	6619.1	6947.87	6563.37	9697.61	10181.4	7406.64	6960.15	6526.15	9836.03	8549.6	8052.27	7107.64	7266.02	8764.36	8547	3173.45	5451.3	5046.23	4132.1	4638.26	3707.52	4443.65	4543.69	3832.94	3605.44	4360.57	4841.27	5306.76	4821.87	4257.72	8.56409	9.61164	9.36741	11.2623	12.3366	9.90603	10.2901	9.44231	12.6145	11.2145	11.0343	10.7359	10.7422	12.308	11.7468	1	1.07059	1.14801	8.56409
comp2248254_c1_seq2|m.36433	874.78	796.43	876.05	1047.25	972.35	396.14	568.65	707.77	926.54	832.33	1227.79	1159.64	1410.71	1572.5	1589.13	467.854	566.581	555.275	405.402	616.41	759.809	814.876	820.413	771.864	703.875	1014.16	1020.99	1028.23	1011.68	974.949	1.13183	1.10178	1.25032	1.21622	1.17818	0.529819	0.840713	1.02403	1.18827	1.09177	1.68248	1.7516	2.08562	2.2083	2.18407	1	0.869166	1.7702	1.13183
comp2248291_c0_seq1|m.36455	1206.24	893.93	856.46	1145.08	1168.64	834.84	626.49	672.45	767.59	724.14	672.54	578.5	609.63	618.28	628.3	991.554	682.909	609.033	657.097	600.544	616.646	539.055	470.316	417.865	397.306	708.178	608.955	529.411	543.195	476.677	1.56069	1.23666	1.22236	1.32983	1.41602	1.11656	0.926226	0.97293	0.984418	0.949854	0.921603	0.873808	0.901286	0.868267	0.863524	1	0.731617	0.65708	1.56069
comp2248344_c0_seq2|m.36517	NA	NA	NA	NA	NA	366.99	494.26	565.27	603.31	619.57	468.35	544.95	608.38	522.6	516.93	NA	NA	NA	NA	NA	732.652	394.922	352.321	467.346	413.701	573.306	716.533	660.016	764.067	738.158	#VALUE!	#VALUE!	#VALUE!	#VALUE!	#VALUE!	0.490832	0.730732	0.817857	0.773732	0.812689	0.641795	0.823131	0.899438	0.733901	0.710459	#VALUE!	#VALUE!	#VALUE!	#VALUE!
comp2248394_c0_seq1|m.36552	NA	NA	NA	NA	NA	NA	NA	NA	NA	NA	NA	NA	NA	NA	NA	NA	NA	NA	NA	NA	NA	NA	NA	NA	NA	295.354	404.687	423.282	439.584	439.887	#VALUE!	#VALUE!	#VALUE!	#VALUE!	#VALUE!	#VALUE!	#VALUE!	#VALUE!	#VALUE!	#VALUE!	#VALUE!	#VALUE!	#VALUE!	#VALUE!	#VALUE!	#VALUE!	#VALUE!	#VALUE!	#VALUE!
comp2248486_c0_seq1|m.36619	177.21	216.2	221.1	195.63	245.98	NA	NA	NA	NA	NA	NA	NA	NA	NA	NA	NA	NA	NA	NA	NA	689.217	442.366	415.009	540.873	415.722	253.48	275.059	275.697	282.645	286.361	0.229282	0.29909	0.31556	0.227194	0.298049	#VALUE!	#VALUE!	#VALUE!	#VALUE!	#VALUE!	#VALUE!	#VALUE!	#VALUE!	#VALUE!	#VALUE!	1	#VALUE!	#VALUE!	0.229282
comp2248506_c0_seq1|m.36633	NA	NA	NA	NA	NA	71.91	134.22	143.42	125.09	130.98	NA	NA	NA	NA	NA	NA	NA	NA	NA	NA	219.983	329.823	280.797	338.567	341.606	282.271	351.611	337.56	348.218	373.643	#VALUE!	#VALUE!	#VALUE!	#VALUE!	#VALUE!	0.0961762	0.198436	0.207506	0.160425	0.171806	#VALUE!	#VALUE!	#VALUE!	#VALUE!	#VALUE!	#VALUE!	#VALUE!	#VALUE!	#VALUE!
comp2248527_c0_seq2|m.36659	683.13	860.76	814.98	867.7	954.26	566.31	627.22	695.68	789.14	771.76	763.99	716.78	843.36	830.37	915.77	176.175	316.271	320.6	240.265	305.521	537.127	452.215	460.856	507.636	444.47	1140.88	883.349	830.863	832.967	733.55	0.883864	1.19077	1.16316	1.0077	1.15626	0.757413	0.927305	1.00654	1.01206	1.01232	1.04692	1.08268	1.24684	1.16611	1.25862	1	0.870515	1.00852	0.883864
comp2248565_c0_seq1|m.36700	1063.52	958.24	1000.98	1039.86	803.97	1075.51	994.4	954.03	1006.69	1058.66	666.39	524.03	508.53	578.39	630.83	998.323	732.669	568.933	654.026	642.807	553.298	782.318	612.88	649.418	634.027	1195.13	1179.57	1003.99	1109.01	1040.91	1.37603	1.32562	1.42862	1.20764	0.974155	1.43844	1.47016	1.38033	1.29106	1.38864	0.913176	0.791532	0.751818	0.812249	0.867001	1	1.04754	0.61273	1.37603
comp2248645_c0_seq3|m.36805	646.65	547.85	520.25	877	880.65	603.13	472.81	491.07	817.09	798.1	957.56	817.47	917.39	1068.31	1228.33	NA	NA	NA	NA	NA	382.675	226.528	196.762	260.979	204.904	436.573	389.915	306.767	382.868	335.783	0.836665	0.757892	0.742514	1.0185	1.06707	0.806658	0.69902	0.710501	1.0479	1.04687	1.31218	1.23477	1.35628	1.50026	1.68819	1	0.964135	1.62106	0.836665
comp2248645_c1_seq1|m.36807	217.6	209.17	204.89	351.68	373	36.35	90.66	96.75	141.86	146.95	75.71	88.47	115.81	121.26	150.65	NA	NA	NA	NA	NA	NA	NA	NA	NA	NA	NA	NA	NA	NA	NA	0.281541	0.289364	0.292424	0.408422	0.451957	0.0486164	0.134035	0.139982	0.181932	0.192754	0.103748	0.133631	0.171215	0.170289	0.207051	1	0.478695	0.582334	0.281541
comp2248791_c1_seq1|m.37027	691	812.07	747.64	889.9	985.53	531.83	538.66	634.19	574.75	591.56	293.92	263.35	297.81	256.64	301.25	142.587	242.112	215.2	147.642	226.252	265.583	343.851	337.58	390.463	366.132	219.377	245.423	230.966	269.686	219.491	0.894047	1.12341	1.06705	1.03348	1.19415	0.711297	0.796375	0.917573	0.737105	0.775949	0.402768	0.397783	0.440287	0.360406	0.414032	1	0.72719	0.377459	0.894047
comp2248808_c0_seq2|m.37043	8750.58	7459.44	6353.5	5661.38	6431.56	14114.6	7444.54	5102.1	5686.11	6183.93	9762.08	11128.8	7107.94	7233.11	5190.05	6233.16	4281.8	5500.7	7591.25	4350.91	4634.87	3670.76	4393.4	4075.84	4614.94	7890.65	4909.74	5500.87	5586.71	5488.74	11.3219	10.3193	9.06788	6.57482	7.793	18.8777	11.0063	7.38194	7.29232	8.11146	13.3773	16.8097	10.5085	10.1576	7.13311	1	0.894526	1.15887	11.3219
comp2248821_c1_seq2|m.37050	1560.14	1051.34	1074.61	1178.89	1293.35	1601.64	1038	1016.51	1097.8	1204.56	724.23	526.83	552.33	536.62	564.33	1027.46	887.28	675.933	970.101	738.137	1041.38	392.76	309.49	503.522	315.778	452.339	406.19	361.862	438.302	384.292	2.01858	1.45442	1.53371	1.3691	1.56713	2.14212	1.53462	1.47073	1.40791	1.58002	0.992436	0.795762	0.816573	0.75359	0.775605	1	1.00059	0.518847	2.01858
comp2249005_c0_seq2|m.37257	8816.67	10312.6	9584.47	10263.7	11520.7	9206.67	11694.2	10332.8	12805.2	11649.5	11298.3	13159.7	12887.6	12658.9	10995.7	7696.79	8736.14	8884.45	9811.99	9105.88	7660.15	6909.94	7468.96	8595.36	8262.47	8966.81	8723.14	9649.67	9961.32	10400	11.4074	14.2664	13.6792	11.9197	13.9594	12.3135	17.2891	14.9499	16.4225	15.2807	15.4825	19.8773	19.0533	17.7773	15.1123	1	1.11707	1.29959	11.4074
comp2249058_c0_seq2|m.37305	1540.75	1770.41	1346.85	1079.16	836.71	846.21	534.25	615.21	352.96	439.52	NA	NA	NA	NA	NA	403.901	442.982	422.3	347.095	404.6	388.11	414.62	361.366	314.414	325.885	1095.54	1166.18	1194.65	1601.82	1168.87	1.99349	2.44917	1.92226	1.25328	1.01383	1.13177	0.789855	0.890112	0.452664	0.576518	#VALUE!	#VALUE!	#VALUE!	#VALUE!	#VALUE!	1	0.410899	#VALUE!	1.99349
comp2249227_c0_seq1|m.37479	1621.93	1335.58	1183.26	2039.11	1813.51	1748.27	1302.15	1284.97	1935.83	1733.02	1677.55	1115.48	1079.99	1422.44	1593.3	821.358	767.501	571.7	411.949	443.455	945.752	692.255	495.526	465.583	367.266	1087.09	811.985	650.786	736.183	583.085	2.09853	1.84763	1.68878	2.36811	2.19739	2.33823	1.92515	1.85915	2.48266	2.2732	2.2988	1.6849	1.59667	1.99757	2.1898	1	1.08324	0.951892	2.09853
comp2249377_c0_seq1|m.37601	182.36	187.11	197.43	210.36	217.44	680.43	577.61	568.21	514.44	451.97	167.58	182.6	187.86	165.33	161.77	319.917	295.853	360.35	146.581	231.697	466.695	430.235	413.606	411.72	387.48	1121.44	1029.48	1077.9	1063.77	929.117	0.235946	0.258847	0.281777	0.244301	0.263468	0.910043	0.85396	0.822111	0.659758	0.592849	0.22964	0.275812	0.277735	0.232177	0.222334	1	3.17605	0.896968	0.235946
comp2249584_c0_seq1|m.37837	497.78	442.41	402.08	533.55	522.27	NA	NA	NA	NA	NA	87.34	160.16	159.88	223.49	147	403.171	373.453	382	342.644	346.114	441.034	451.134	424.678	396.704	395.397	634.524	489.627	449.914	535.146	428.368	0.64405	0.612027	0.573859	0.619636	0.632824	#VALUE!	#VALUE!	#VALUE!	#VALUE!	#VALUE!	0.119685	0.241917	0.236369	0.313853	0.202034	1	#VALUE!	0.381464	0.64405
comp2249976_c0_seq1|m.38271	NA	NA	NA	NA	NA	101.35	140.91	166.71	160.79	181.32	190.07	180.52	204.12	209.47	203.5	NA	NA	NA	NA	NA	121.351	53.8094	48.4455	60.7026	80.1798	342.427	408.294	387.274	409.388	393.116	#VALUE!	#VALUE!	#VALUE!	#VALUE!	#VALUE!	0.135551	0.208327	0.241203	0.20621	0.237837	0.260459	0.27267	0.301774	0.294164	0.279687	#VALUE!	#VALUE!	#VALUE!	#VALUE!
comp2250017_c0_seq1|m.38311	NA	NA	NA	NA	NA	802.76	351.33	320.51	441.24	441.73	610.71	440.5	396.6	469.86	510.4	NA	NA	NA	NA	NA	NA	NA	NA	NA	NA	1020.8	668.524	605.046	657.485	519.982	#VALUE!	#VALUE!	#VALUE!	#VALUE!	#VALUE!	1.07365	0.519419	0.463728	0.565881	0.579417	0.836876	0.665363	0.586339	0.659837	0.701484	#VALUE!	#VALUE!	#VALUE!	#VALUE!
comp2250052_c1_seq3|m.38352	427.21	390.39	400.38	549.19	413.69	236.32	221.65	241.53	203.57	192.49	195.2	104.51	143.2	91.55	101	NA	NA	NA	NA	NA	691.399	92.3247	95.4355	110.433	106.382	228.545	133.064	100.425	114.001	120.896	0.552744	0.540063	0.571433	0.637799	0.50126	0.316067	0.327696	0.349456	0.261074	0.252489	0.267489	0.157859	0.211709	0.128566	0.138813	1	0.571815	0.285592	0.552744
comp2250056_c0_seq1|m.38360	1093.42	978.54	1020.07	1058.8	939.71	74.26	201.02	211.97	177.57	188.18	100.98	100.18	127.95	96.51	100.85	553.023	294.461	260.55	241.973	284.202	NA	NA	NA	NA	NA	287.932	330.655	286.627	305.526	312.05	1.41472	1.35371	1.45587	1.22963	1.13863	0.0993192	0.297195	0.306687	0.22773	0.246836	0.138376	0.151319	0.189163	0.135532	0.138606	1	0.182341	0.10239	1.41472
comp2250112_c0_seq1|m.38452	NA	NA	NA	NA	NA	NA	NA	NA	NA	NA	NA	NA	NA	NA	NA	NA	NA	NA	NA	NA	NA	NA	NA	NA	NA	302.901	314.967	282.687	330.245	335.16	#VALUE!	#VALUE!	#VALUE!	#VALUE!	#VALUE!	#VALUE!	#VALUE!	#VALUE!	#VALUE!	#VALUE!	#VALUE!	#VALUE!	#VALUE!	#VALUE!	#VALUE!	#VALUE!	#VALUE!	#VALUE!	#VALUE!
comp2250132_c0_seq2|m.38469	477.5	772.34	895.63	520.34	698.81	499.74	607.92	794.28	569.18	555.75	459.84	728.98	796.92	638.17	684.58	407.913	642.46	711.8	615.828	720.55	485.94	461.704	543.504	466.384	473.892	940.905	841.495	1023.67	680.12	741.2	0.617811	1.06845	1.27827	0.604295	0.846735	0.668379	0.898771	1.1492	0.729961	0.728977	0.630134	1.1011	1.17818	0.896199	0.940874	1	0.86209	1.11118	0.617811
comp2250201_c0_seq1|m.38525	1357.79	1576.82	1568.28	1598.54	1564.98	788.23	848.61	878.19	901.72	892.92	751.87	823.09	889.42	761.4	740.4	617.857	530.374	469.225	304.731	428.271	1604.03	2143.53	1900.39	1646.62	1637.24	1515.01	1766.95	1613.23	1495.39	1555.04	1.75677	2.18136	2.23829	1.85646	1.89626	1.05422	1.25462	1.2706	1.15644	1.17124	1.03031	1.24325	1.31493	1.06925	1.01759	1	0.61766	0.563877	1.75677
comp2250245_c0_seq1|m.38589	NA	NA	NA	NA	NA	309.58	371.18	343.09	388.85	409.17	NA	NA	NA	NA	NA	417.396	376.793	333.6	347.199	329.549	NA	NA	NA	NA	NA	301.224	344.225	329.571	364.222	280.623	#VALUE!	#VALUE!	#VALUE!	#VALUE!	#VALUE!	0.414049	0.548766	0.496397	0.498692	0.536708	#VALUE!	#VALUE!	#VALUE!	#VALUE!	#VALUE!	#VALUE!	#VALUE!	#VALUE!	#VALUE!
comp2250264_c0_seq1|m.38643	212.97	383.51	458.57	382.34	561.62	322.22	349.52	408.96	402.06	358.43	410.57	440.34	470.75	489.98	537.6	NA	NA	NA	NA	NA	NA	NA	NA	NA	NA	135.853	268.56	368.853	317.218	366.08	0.27555	0.530545	0.654483	0.444029	0.680504	0.430954	0.516743	0.591701	0.515633	0.470152	0.562617	0.665121	0.695964	0.688092	0.738868	1	0.971893	1.29695	0.27555
comp2250281_c0_seq1|m.38657	3135.74	2494.51	2341.8	3717.72	3564.57	2532.69	2075.99	2295.54	3124.28	2974.76	2596.81	2084.54	2309.83	2620	2549.4	1327.6	1172.91	957.975	1023.14	1014.18	2735.32	2571.51	1869.58	2108.86	1974.85	3274.11	3002.59	2233.49	2591.76	2345.48	4.05716	3.45089	3.34228	4.31756	4.31912	3.38735	3.06922	3.32129	4.00682	3.90199	3.55849	3.14864	3.41489	3.67934	3.50385	1	0.834907	0.86362	4.05716
comp2250283_c0_seq1|m.38659	507.84	349.82	256.81	451.78	376.58	NA	NA	NA	NA	NA	338.62	430.44	340.57	274.88	234.1	342.744	198.466	121.8	113.973	150.613	498.235	863.112	379.767	482.201	450.646	742.605	750.4	384.388	492.208	481.673	0.657066	0.483939	0.366526	0.524673	0.456295	#VALUE!	#VALUE!	#VALUE!	#VALUE!	#VALUE!	0.464022	0.650167	0.503504	0.386021	0.321743	1	#VALUE!	0.958844	0.657066
comp2250341_c0_seq1|m.38738	298.66	211.71	208.45	291.24	212.04	383.99	271.41	263.55	335.11	332.35	371.24	270.71	248	296.65	293.73	NA	NA	NA	NA	NA	336.968	265.123	233.564	184.245	203.257	NA	NA	NA	NA	NA	0.38642	0.292878	0.297505	0.33823	0.256925	0.513568	0.401263	0.381315	0.429771	0.435943	0.508722	0.4089	0.366647	0.416594	0.403697	1	1.44458	1.37443	0.38642
comp2250345_c0_seq2|m.38746	NA	NA	NA	NA	NA	69.09	99.57	113.97	94.76	90.68	244.15	287.12	352.81	300.08	318.07	NA	NA	NA	NA	NA	47.8456	89.8424	85.4553	105.375	90.9603	207.888	240.219	228.619	253.083	227.898	#VALUE!	#VALUE!	#VALUE!	#VALUE!	#VALUE!	0.0924046	0.147208	0.164897	0.121528	0.118945	0.334567	0.433687	0.5216	0.42141	0.43715	#VALUE!	#VALUE!	#VALUE!	#VALUE!
comp2250470_c0_seq1|m.38949	6350.73	5017.89	5533.74	6581.38	8039.91	5804.12	5984.41	6582.77	7926.12	8806.17	7703.19	6140.56	7027.28	7157.35	8088.33	4720.69	5983.42	5097.52	4495.34	3817.86	4130.49	5349.66	4454.11	2892.91	3875.4	5465.43	9151.05	6999.75	5570.92	7191.16	8.21686	6.94172	7.8979	7.64326	9.7418	7.76274	8.84757	9.52423	10.1651	11.551	10.5559	9.27514	10.3892	10.0513	11.1165	1	1.20592	1.31544	8.21686
comp2250533_c0_seq1|m.39039	2427.74	1961.58	1937.89	2143.93	1870.66	2002.99	1843.56	1946.19	1838.78	1806.98	2541.49	2397.48	2459.71	2157.68	2357.48	496.213	532.221	448.825	357.551	447.136	1124.91	931.575	909.444	972.524	885.515	1279.9	1405.45	1419.82	1521.4	1384.27	3.14112	2.71364	2.76581	2.48984	2.26664	2.6789	2.72559	2.81583	2.3582	2.37021	3.48269	3.62132	3.63647	3.03009	3.24008	1	0.987201	1.2834	3.14112
comp2250550_c1_seq1|m.39064	1618.06	1789.62	1595.3	1627.53	1823.36	1738.5	2191.17	2005.97	1606.09	2570.14	3502.46	2980.54	2841.98	1923.93	2233.48	1108.81	2360.77	1476.55	2304.46	1567.84	1455.89	2175.24	1537.9	1510.43	1638.5	1951.04	3980.98	2598.02	2732.01	3151.95	2.09352	2.47575	2.27685	1.89013	2.20933	2.32516	3.23951	2.90232	2.05978	3.37125	4.79953	4.50202	4.20163	2.70183	3.06965	1	1.31367	1.90176	2.09352
comp2250699_c0_seq1|m.39223	218.99	300.95	289.1	282.83	299.21	438.42	414.66	434.65	348.36	393.87	350.66	308.93	373.32	312.67	315.9	341.771	360.802	329.45	324.373	359.866	280.569	243.744	248.534	331.513	274.154	690.332	601.835	564.598	642.633	571.592	0.283339	0.416332	0.412611	0.328463	0.362547	0.586366	0.613049	0.62887	0.446764	0.516639	0.480521	0.46663	0.551922	0.439091	0.434167	1	1.61735	1.28709	0.283339
comp2250906_c0_seq2|m.39444	3736.88	3366.52	3075.32	3743.73	4033.89	4901.86	3650	3176.86	4126.26	4085.17	3940.84	3808.38	3168.79	3586.19	3716.9	1910.26	1894.97	1877.78	1536.02	1403.35	2598.31	1556.39	1562.02	1180.92	1519.87	3003.35	2327.26	2381.6	2328.85	2134.58	4.83494	4.65722	4.38918	4.34776	4.88779	6.55601	5.3963	4.59642	5.29184	5.35851	5.40026	5.75245	4.68479	5.03618	5.10844	1	1.15058	1.09689	4.83494
comp2250982_c0_seq1|m.39507	444.99	474.74	510.55	553.55	509.02	908.51	973.5	1093.7	1110.51	1184.23	598.7	643.02	668.78	699.83	639.7	359.249	639.171	461.475	481.979	537.626	257.404	777.834	561.177	559.219	657.16	917.86	1052.7	845.2	945.144	809.218	0.575748	0.656752	0.72867	0.642863	0.61677	1.21509	1.43926	1.58241	1.42421	1.55335	0.820418	0.971263	0.988734	0.98279	0.879192	1	2.23883	1.51084	0.575748
comp2251024_c0_seq1|m.39555	870.07	816.9	776.88	1044.7	1169.69	1326.05	747.44	731.35	900.2	1065.61	743.61	663.4	622.27	606.51	821.8	573.996	554.174	328.867	401.304	358.043	439.564	436.721	166.128	278.719	291.522	1415.33	1180.34	640.666	847.366	701.732	1.12574	1.13009	1.10878	1.21326	1.41729	1.77353	1.10504	1.05815	1.15449	1.39776	1.01899	1.00205	0.919973	0.851738	1.12947	1	1.02158	0.886693	1.12574
comp2251083_c0_seq1|m.39619	130.83	167.62	153.71	214.82	182.09	628.94	603.16	591.15	725.34	750.13	587.42	548.64	602.35	583.67	584.27	552.476	686.587	519.5	699.677	534.15	631.882	423.388	411.267	472.903	374.622	652.973	706.055	658.726	729.649	690.866	0.169274	0.231884	0.219379	0.24948	0.220635	0.841177	0.891734	0.855301	0.930233	0.983945	0.804961	0.828705	0.890523	0.819663	0.80301	1	4.04167	3.71502	0.169274
comp2251254_c0_seq2|m.39863	256.87	182.03	168.94	250.85	469.82	290.95	233.59	169.2	311.71	319.93	137.34	99.81	98.57	106.38	132.7	214.473	156.972	100.9	96.7892	88.9568	NA	NA	NA	NA	NA	256.904	263.579	196.536	163.193	163.653	0.33235	0.251819	0.241116	0.291324	0.569272	0.389132	0.345348	0.244806	0.399761	0.419652	0.188201	0.15076	0.145727	0.149392	0.18238	1	1.33574	0.517501	0.33235
comp2251310_c0_seq4|m.39954	NA	NA	NA	NA	NA	64.88	118.77	110.26	78.16	84.08	135.92	142.96	173.3	127.33	169.8	430.041	210.055	186.65	163.921	197.955	185.502	94.6468	122.049	105.802	108.254	204.953	166.616	224.874	188.948	188.995	#VALUE!	#VALUE!	#VALUE!	#VALUE!	#VALUE!	0.0867739	0.175594	0.159529	0.100239	0.110288	0.186256	0.215937	0.256209	0.178813	0.23337	#VALUE!	#VALUE!	#VALUE!	#VALUE!
comp2251335_c1_seq1|m.39982	NA	NA	NA	NA	NA	290.84	340.42	341.59	361.27	327.12	210.43	290.89	235.22	431.7	311.55	NA	NA	NA	NA	NA	NA	NA	NA	NA	NA	449.655	438.01	411.464	471.283	399.202	#VALUE!	#VALUE!	#VALUE!	#VALUE!	#VALUE!	0.388985	0.50329	0.494227	0.463321	0.429083	0.288359	0.439381	0.347753	0.606248	0.428189	#VALUE!	#VALUE!	#VALUE!	#VALUE!
comp2251346_c0_seq1|m.39994	2617.04	2120.14	2020.97	2388.5	2474.24	3416.91	2505.09	2606.27	2567	2505.59	2228.11	2250.32	2271.35	2110.86	2013.2	1403.99	962.451	892.45	835.156	1067.61	713.407	585.561	666.676	666.318	646.29	1250.38	1053.29	1125.67	1235.03	1141.51	3.38604	2.93299	2.88438	2.77387	2.99799	4.56996	3.70362	3.77086	3.29212	3.28658	3.05325	3.39904	3.358	2.96434	2.7669	1	1.26275	1.041	3.38604
comp2251363_c0_seq1|m.40020	NA	NA	NA	NA	NA	NA	NA	NA	NA	NA	156.23	136.32	131.06	419.66	168.5	NA	NA	NA	NA	NA	NA	NA	NA	NA	NA	NA	NA	NA	NA	NA	#VALUE!	#VALUE!	#VALUE!	#VALUE!	#VALUE!	#VALUE!	#VALUE!	#VALUE!	#VALUE!	#VALUE!	0.214087	0.205907	0.193761	0.58934	0.231583	#VALUE!	#VALUE!	#VALUE!	#VALUE!
comp2251386_c0_seq2|m.40044	3763.94	3118.87	2688.8	3451.17	4214.56	3856.1	2822.39	2469.72	4001.91	4207.61	2945.62	1980.72	1894.38	2524.04	2739.18	2737.03	2105.13	1776.47	1515.27	1338.85	2640.01	2103.75	1995	1684.93	1738.04	2349.21	2177.72	1949.53	1903.47	1724.46	4.86996	4.31463	3.83752	4.008	5.1067	5.15735	4.17273	3.5733	5.13236	5.51912	4.03648	2.99182	2.80068	3.54458	3.76468	1	1.18953	0.821526	4.86996
comp2251402_c0_seq2|m.40060	NA	NA	NA	NA	NA	267.39	268.13	262.98	337.94	329.5	342.97	354.37	358.8	379.22	364.55	NA	NA	NA	NA	NA	171.603	376.906	292.752	326.17	298.26	NA	NA	NA	NA	NA	#VALUE!	#VALUE!	#VALUE!	#VALUE!	#VALUE!	0.357621	0.396413	0.380491	0.433401	0.432205	0.469983	0.535266	0.530455	0.532549	0.501031	#VALUE!	#VALUE!	#VALUE!	#VALUE!
comp2251418_c0_seq1|m.40073	563.18	614.4	576.47	786.45	825.03	660.79	517.53	519.35	717.22	737.02	NA	NA	NA	NA	NA	669.439	607.747	471.9	778.455	505.929	375.013	661.087	589.662	417.01	442.673	753.982	706.743	617.696	554.18	429.281	0.728668	0.849957	0.822753	0.91334	0.999673	0.883775	0.765135	0.751418	0.919819	0.966748	#VALUE!	#VALUE!	#VALUE!	#VALUE!	#VALUE!	1	1.03979	#VALUE!	0.728668
comp2251434_c0_seq1|m.40091	NA	NA	NA	NA	NA	NA	NA	NA	NA	NA	NA	NA	NA	NA	NA	NA	NA	NA	NA	NA	NA	NA	NA	NA	NA	616.787	579.548	579.828	490.473	566.984	#VALUE!	#VALUE!	#VALUE!	#VALUE!	#VALUE!	#VALUE!	#VALUE!	#VALUE!	#VALUE!	#VALUE!	#VALUE!	#VALUE!	#VALUE!	#VALUE!	#VALUE!	#VALUE!	#VALUE!	#VALUE!	#VALUE!
comp2251594_c0_seq1|m.40214	2685.17	2198.91	2232.26	2867.24	3178.14	2289.63	1967.72	1964.48	3144.95	3482.03	2474.43	1927.02	2003.75	2434.13	2899.05	1019.33	1413.63	946.425	1302.49	921.189	2466.75	2413.06	1682.91	1342.13	1398.77	1913.61	1928.04	1341.19	1273.16	1260.58	3.47419	3.04196	3.18594	3.32986	3.85089	3.06227	2.90915	2.84229	4.03333	4.56738	3.39079	2.91071	2.96237	3.41831	3.9844	1	0.919641	1.0183	3.47419
comp2251705_c0_seq1|m.40358	5371.9	4779.11	4572.03	5466.97	4957.99	5552.33	4476.54	4273.56	5511.9	5042.01	4981.04	4412.18	4261.14	4949.21	4615.93	5878.5	6062.94	5077.68	4142.94	3572.56	5513.63	5535.3	4724.58	3540.93	3927.42	5996.73	4571.04	3966.87	3145.64	3015.29	6.95041	6.61139	6.52532	6.34904	6.0075	7.42598	6.61828	6.18317	7.06889	6.6136	6.82568	6.66447	6.29973	6.95031	6.34405	1	1.01425	1.02133	6.95041
comp2251798_c0_seq1|m.40454	314.4	298.43	304.79	403.99	365.32	74.34	104.91	115.15	113.87	110	56.3	41.96	40.88	39.75	34.37	200.37	86.2282	72.8	63.6635	99.5908	136.052	81.9752	78.542	82.9852	95.7329	867.066	779.959	720.895	720.753	599.28	0.406785	0.412846	0.435004	0.469172	0.442651	0.0994262	0.155103	0.166604	0.146036	0.144287	0.0771497	0.0633794	0.0604376	0.055822	0.0472375	1	0.335711	0.138936	0.406785
comp2251806_c0_seq1|m.40480	1483.67	1090.51	1055.24	1561.19	1679.53	1673.23	1334.98	1204.08	1750.55	2155.76	1762.46	1397.85	1338.05	1711.7	2028.68	937.409	798.597	650.3	566.398	574.104	1647.49	2044.47	1669.06	1290.14	1212.8	1653.98	1837	1616.79	1457.79	1374.46	1.91964	1.5086	1.50607	1.81308	2.03505	2.23787	1.97368	1.74211	2.24504	2.82771	2.41516	2.11141	1.97819	2.40379	2.78818	1	1.23429	1.3258	1.91964
comp2251858_c0_seq1|m.40550	190.14	190.51	189.41	251.79	278.76	138.48	205.96	182.49	244.76	277.45	265.04	258.6	240.05	282.54	284.37	239.52	276.902	253.6	284.467	379.038	NA	NA	NA	NA	NA	288.812	352.813	356.536	453.102	443.364	0.246012	0.26355	0.270331	0.292415	0.337768	0.18521	0.304499	0.264034	0.3139	0.363931	0.363193	0.390608	0.354894	0.396778	0.390833	1	1.12639	1.44493	0.246012
comp2251866_c0_seq1|m.40557	1118.52	972.1	949.07	1076.14	1132.36	1373.69	1071.96	1073.57	1240.75	1245.46	1128.19	939.78	992.29	992.38	1019.45	733.909	617.336	496.75	514.458	506.517	927.188	982.069	863.369	763.827	794.431	1003.4	1059.54	1003.16	860.677	913.539	1.44719	1.3448	1.35454	1.24977	1.37206	1.83725	1.58483	1.55329	1.59124	1.63367	1.546	1.41951	1.46702	1.39363	1.40111	1	1.17474	1.04797	1.44719
comp2251943_c0_seq1|m.40684	325.84	336.44	346.13	345.77	280.03	265.11	233	257.35	174.54	190.39	354.92	265.19	307.35	250.72	263.05	NA	NA	NA	NA	NA	521.757	649.556	596.94	659.82	578.328	217.113	249.151	234.278	226.396	244.285	0.421587	0.465429	0.494006	0.401559	0.339307	0.354572	0.344476	0.372345	0.223844	0.249734	0.486358	0.400562	0.454391	0.352093	0.361531	1	0.817094	0.95013	0.421587
comp2252059_c0_seq1|m.40786	6493.98	7413.12	7294.22	8714.82	7637.88	6136.09	7512.47	7399.12	9428.59	9069.27	7531.54	7937.62	7785.42	8764.82	8419.9	2002.66	3395.26	2995.65	1780.56	3102.63	3175.61	5526.99	4997.16	5387.19	4749.25	3744	5216.31	4731.94	4775.45	4742.08	8.4022	10.2553	10.4105	10.1209	9.25467	8.20673	11.1067	10.7054	12.092	11.8962	10.3207	11.9895	11.5101	12.3087	11.5722	1	1.0974	1.14339	8.4022
comp2252128_c0_seq9|m.40863	NA	NA	NA	NA	NA	105.75	156.43	195.57	231.36	213.29	583.77	520.02	509.28	678.53	724.3	NA	NA	NA	NA	NA	NA	NA	NA	NA	NA	30.6926	62.5238	85.7217	94.3187	79.9794	#VALUE!	#VALUE!	#VALUE!	#VALUE!	#VALUE!	0.141436	0.231272	0.282959	0.296714	0.279772	0.799959	0.785475	0.752927	0.952878	0.995465	#VALUE!	#VALUE!	#VALUE!	#VALUE!
comp2252156_c0_seq4|m.40885	NA	NA	NA	NA	NA	47.55	38.35	28.73	79.06	52.55	NA	NA	NA	NA	NA	NA	NA	NA	NA	NA	NA	NA	NA	NA	NA	NA	NA	NA	NA	NA	#VALUE!	#VALUE!	#VALUE!	#VALUE!	#VALUE!	0.0635959	0.0566981	0.0415678	0.101393	0.0689298	#VALUE!	#VALUE!	#VALUE!	#VALUE!	#VALUE!	#VALUE!	#VALUE!	#VALUE!	#VALUE!
comp2252157_c0_seq5|m.40886	1610.03	1159.03	1069.94	1439.59	1380.11	1120.34	700.54	672.9	756.24	820.57	899.58	635.76	596.93	780.33	806.23	NA	NA	NA	NA	NA	770.474	559.714	508.054	479.209	411.567	528.986	284.277	305.436	324.288	262.019	2.08313	1.60339	1.52705	1.67186	1.67225	1.4984	1.0357	0.973581	0.969862	1.07634	1.23272	0.960297	0.88251	1.09584	1.10807	1	0.619492	0.65546	2.08313
comp2252186_c0_seq3|m.40915	666.44	417.96	400.78	1006.66	1023.07	1720.46	988.67	817.02	1405.27	1578.53	725.13	728.4	610.71	1195.81	1242.4	494.845	490.549	346.25	336.019	434.968	504.009	423.268	287.346	312.277	390.119	611.798	476.186	331.485	469.379	519.388	0.86227	0.578203	0.572004	1.16908	1.23963	2.30103	1.46169	1.1821	1.80223	2.07056	0.993669	1.10023	0.902883	1.67931	1.70753	1	2.0901	1.27597	0.86227
comp2252217_c0_seq1|m.40997	NA	NA	NA	NA	NA	NA	NA	NA	NA	NA	NA	NA	NA	NA	NA	NA	NA	NA	NA	NA	NA	NA	NA	NA	NA	133.169	130.201	141.982	155.851	141.007	#VALUE!	#VALUE!	#VALUE!	#VALUE!	#VALUE!	#VALUE!	#VALUE!	#VALUE!	#VALUE!	#VALUE!	#VALUE!	#VALUE!	#VALUE!	#VALUE!	#VALUE!	#VALUE!	#VALUE!	#VALUE!	#VALUE!
comp2252271_c0_seq2|m.41087	342.28	338.94	342.35	386.27	397.92	NA	NA	NA	NA	NA	370.04	266.04	304.69	273.09	325.8	NA	NA	NA	NA	NA	NA	NA	NA	NA	NA	NA	NA	NA	NA	NA	0.442857	0.468887	0.488611	0.448593	0.482152	#VALUE!	#VALUE!	#VALUE!	#VALUE!	#VALUE!	0.507078	0.401846	0.450458	0.383508	0.447774	1	#VALUE!	0.95497	0.442857
comp2252285_c0_seq2|m.41107	4767.56	3181.36	2886.32	3699.38	4086.77	5545.85	3555.58	3634.62	4035.13	4088.55	5113.66	3543.19	3849.65	3398.58	3399.8	4224.66	2805.75	2036.17	3224.53	2409.43	2860.74	2150.36	1747.9	1789.92	1690.29	3014.92	2578.8	2316.38	2781.55	2321.56	6.16848	4.40107	4.11943	4.29626	4.95186	7.41731	5.2567	5.25872	5.17497	5.36295	7.00741	5.35189	5.69138	4.77272	4.67262	1	1.19487	1.21604	6.16848
comp2252300_c0_seq1|m.41129	29.53	17.03	9.89	18.47	19.64	247.26	270.02	247.22	284.61	300.68	89	73.83	84.54	90.47	90.8	67.1749	65.6832	17.075	133.15	78.6041	359.51	480.08	337.663	493.102	420.663	268.309	339.63	245.306	311.624	286.448	0.0382072	0.0235592	0.0141153	0.0214501	0.0237974	0.330699	0.399208	0.357689	0.365006	0.394402	0.12196	0.111518	0.124985	0.127049	0.124794	1	15.4932	5.29703	0.0382072
comp2252318_c0_seq1|m.41154	701.97	555.08	487.06	765.39	857.94	833.99	780.9	702.11	1031.98	1011.27	883.4	666.6	584.18	758.21	792.8	365.156	434.885	345.7	462.311	251.806	1707.85	1048.85	902.416	761.262	851.478	488.834	548.698	462.365	452.357	379.485	0.90824	0.767894	0.695145	0.888882	1.03955	1.11542	1.15451	1.01584	1.32349	1.32648	1.21055	1.00688	0.863661	1.06477	1.08961	1	1.29883	1.19788	0.90824
comp2252338_c0_seq1|m.41195	146.4	167.15	159.5	158.44	147.65	NA	NA	NA	NA	NA	NA	NA	NA	NA	NA	NA	NA	NA	NA	NA	NA	NA	NA	NA	NA	NA	NA	NA	NA	NA	0.189419	0.231234	0.227643	0.184004	0.178905	#VALUE!	#VALUE!	#VALUE!	#VALUE!	#VALUE!	#VALUE!	#VALUE!	#VALUE!	#VALUE!	#VALUE!	1	#VALUE!	#VALUE!	0.189419
comp2252506_c0_seq1|m.41372	438.43	429.05	444.67	362.26	389.64	599.7	557.84	510.56	522.05	685	544.23	490.22	485.38	417.19	449.1	106.051	452.824	309.85	272.951	220.731	358.886	1095.73	765.355	574.395	633.802	522.009	884.231	630.146	580.456	547.685	0.567261	0.593545	0.634644	0.420709	0.472119	0.80207	0.824731	0.7387	0.669518	0.898514	0.745776	0.740463	0.717593	0.585871	0.617235	1	1.41394	1.26502	0.567261
comp2252584_c0_seq1|m.41508	NA	NA	NA	NA	NA	118.03	138.89	160.05	147.19	146.14	96.62	128.61	135.27	113.26	120.1	NA	NA	NA	NA	NA	NA	NA	NA	NA	NA	NA	NA	NA	NA	NA	#VALUE!	#VALUE!	#VALUE!	#VALUE!	#VALUE!	0.15786	0.20534	0.231567	0.188768	0.191692	0.132402	0.194262	0.199985	0.159054	0.165063	#VALUE!	#VALUE!	#VALUE!	#VALUE!
comp2252638_c0_seq1|m.41545	1759.02	1644.03	1603.25	2126.34	1978.99	2142.88	2045.21	1973.75	2301.65	2309.17	2377.73	2117.46	2203.36	2214.54	2194.4	560.865	588.669	525.7	584.074	581.312	2729.71	2182.07	1980.53	2332.48	2055.84	3240.34	2889.84	2721.89	3018.2	2857.25	2.2759	2.27434	2.2882	2.46942	2.3979	2.866	3.02371	2.85571	2.95182	3.02894	3.25828	3.19836	3.25748	3.10994	3.01594	1	1.29002	1.39776	2.2759
comp2252642_c0_seq5|m.41551	NA	NA	NA	NA	NA	NA	NA	NA	NA	NA	NA	NA	NA	NA	NA	22.7361	14.2702	8.3	3.00202	13.9059	59.0719	28.346	24.5346	34.4124	25.6036	NA	NA	NA	NA	NA	#VALUE!	#VALUE!	#VALUE!	#VALUE!	#VALUE!	#VALUE!	#VALUE!	#VALUE!	#VALUE!	#VALUE!	#VALUE!	#VALUE!	#VALUE!	#VALUE!	#VALUE!	#VALUE!	#VALUE!	#VALUE!	#VALUE!
comp2252713_c0_seq1|m.41623	NA	NA	NA	NA	NA	NA	NA	NA	NA	NA	NA	NA	NA	NA	NA	NA	NA	NA	NA	NA	NA	NA	NA	NA	NA	1142.34	788.59	580.744	639.72	536.036	#VALUE!	#VALUE!	#VALUE!	#VALUE!	#VALUE!	#VALUE!	#VALUE!	#VALUE!	#VALUE!	#VALUE!	#VALUE!	#VALUE!	#VALUE!	#VALUE!	#VALUE!	#VALUE!	#VALUE!	#VALUE!	#VALUE!
comp2252746_c0_seq1|m.41651	4240.29	3094.62	2817.75	3793.58	4136.01	4896.84	3055.61	2820.14	3643.76	3584.12	4230.26	3586.26	3219.04	3530.22	3618.55	3038.01	1510.36	1451.95	1179.25	1172.11	3575.64	2516.45	2103.7	2038.37	2343.5	3568.36	2574.2	1933.62	2225.14	1885.98	5.48628	4.28108	4.02157	4.40566	5.01152	6.54929	4.51753	4.0803	4.67304	4.70129	5.79686	5.41694	4.75908	4.95758	4.97327	1	1.06069	1.12884	5.48628
comp2252790_c0_seq1|m.41691	2787.51	3912.03	3443.84	3450.13	2814.33	2374.54	3610.67	2294.93	3997.89	4299.9	3537.39	4288.55	2949.72	4730.78	3805.6	1169.45	3660.37	4759.48	2646.46	3151.4	1600.55	1853.64	2461.4	1717.97	2177.7	2093.34	2012.1	2502.44	2143.04	2112.29	3.60661	5.41188	4.91514	4.00679	3.41007	3.17583	5.33815	3.3204	5.12721	5.64017	4.8474	6.47773	4.36091	6.64356	5.23035	1	1.27963	1.30537	3.60661
comp2252847_c0_seq1|m.41763	950.34	1160.15	1161.62	1370.62	1417.44	1243.48	1513.87	1722.74	1900.69	1819.34	1261.82	1349.76	1521.42	1524.57	1564.73	193.865	219.72	211.05	191.146	206.952	784.685	959.841	933.078	1113.45	987.687	513.858	649.904	736.574	645.314	700.967	1.22959	1.60494	1.65789	1.59176	1.71748	1.6631	2.23816	2.49253	2.43759	2.38643	1.72911	2.03877	2.24929	2.14099	2.15054	1	1.48692	1.334	1.22959
comp2252912_c0_seq2|m.41849	378.79	373.05	376.82	375.47	443.69	782.47	712.62	817.02	812.69	796.18	521.71	496.52	554.38	547.52	574.08	671.871	412.418	327.1	374.114	298.057	453.798	337.63	275.131	410.384	348.232	546.966	600.366	487.898	581.73	589.587	0.490096	0.516075	0.537807	0.43605	0.537611	1.04652	1.05356	1.1821	1.04226	1.04435	0.714916	0.749979	0.819604	0.768897	0.789005	1	2.02784	1.48989	0.490096
comp2252950_c0_seq1|m.41897	1231.15	1256.77	1261.06	1272.12	1199.82	1507.81	1615.29	1614.19	1891.42	1720.22	1279.23	1244.46	1242.42	1312.95	1387.8	98.888	140.644	64.1333	125.567	121.54	703.383	1036.37	820.402	818.256	788.21	2381.57	2433.19	1880.51	2054.03	1809.66	1.59292	1.73861	1.79982	1.47737	1.4538	2.01662	2.3881	2.33548	2.42571	2.25641	1.75297	1.87972	1.83681	1.84381	1.90737	1	1.46616	1.15751	1.59292
comp2253021_c0_seq2|m.41967	312.27	258.23	272.81	359.47	245.98	NA	NA	NA	NA	NA	NA	NA	NA	NA	NA	665.67	468.688	341.15	403.047	378.015	NA	NA	NA	NA	NA	715.602	865.199	610.927	644.433	540.73	0.404029	0.357234	0.389361	0.417469	0.298049	#VALUE!	#VALUE!	#VALUE!	#VALUE!	#VALUE!	#VALUE!	#VALUE!	#VALUE!	#VALUE!	#VALUE!	1	#VALUE!	#VALUE!	0.404029
comp2253077_c0_seq1|m.42045	283.29	293.38	304.33	353.03	324.61	559.8	582.14	676.22	726.42	640.71	1175.03	1223.33	1261.99	1335.49	1343.53	373.809	330.541	289.1	373.907	325.357	1342.19	1201.58	1053.45	1166.17	1053.61	1736.02	1791.89	1547.57	1498.14	1421.68	0.366533	0.40586	0.434348	0.40999	0.393324	0.748706	0.860657	0.978384	0.931618	0.840419	1.61018	1.8478	1.86575	1.87546	1.84652	1	2.12058	4.55281	0.366533
comp2253104_c0_seq2|m.42113	484.95	379.45	437.01	551.24	533.83	474.66	387.79	364.57	411.14	390.26	193.78	199.06	177.18	236.04	247	NA	NA	NA	NA	NA	407.623	430.475	343.277	476.216	381.135	NA	NA	NA	NA	NA	0.62745	0.524929	0.623712	0.64018	0.646831	0.634835	0.573323	0.527476	0.527278	0.511904	0.265543	0.300674	0.261946	0.331477	0.339472	1	0.840665	0.4792	0.62745
comp2253149_c0_seq1|m.42245	1320.44	1284.22	1201.57	1587.36	1716.23	1234.14	1608.67	1573.9	2114.17	2005.94	1292.83	1365.32	1506.78	2004.25	2001.43	1154.56	958.495	657.667	723.038	753.747	743.237	1437.14	970.947	1097.52	1092.78	657.459	1503.01	1049.93	999.685	1203.83	1.70844	1.77658	1.71491	1.84347	2.07952	1.6506	2.37832	2.27719	2.71138	2.63119	1.77161	2.06228	2.22765	2.81462	2.75073	1	1.3387	1.25389	1.70844
comp2253217_c0_seq2|m.42336	754.85	562.81	493.14	757.48	812.06	809.27	552.16	415.16	690.61	787.37	1131.6	937.44	725.44	939.14	913.93	749.238	486.096	405.3	799.71	351.158	441.302	571.604	469.796	426.201	398.99	711.213	693.903	566.013	495.367	497.915	0.976659	0.778588	0.703822	0.879696	0.983957	1.08236	0.816334	0.600671	0.885693	1.03279	1.55067	1.41598	1.0725	1.31886	1.25609	1	1.00682	1.49922	0.976659
comp2253278_c0_seq3|m.42414	427.05	321.81	298.42	376.43	370.32	211.31	198.56	228.11	229.84	263.4	297.82	215.66	247.7	246.98	260.8	NA	NA	NA	NA	NA	NA	NA	NA	NA	NA	NA	NA	NA	NA	NA	0.552537	0.44519	0.425913	0.437165	0.44871	0.282617	0.293558	0.330039	0.294765	0.345502	0.408112	0.325748	0.366203	0.346841	0.358439	1	0.66211	0.805137	0.552537
comp2253302_c0_seq3|m.42443	630.44	675.85	632.55	781.47	758.77	403.86	399.39	415.58	518.17	502.69	328.28	355.56	381.86	351.74	397.4	NA	NA	NA	NA	NA	515.676	706.849	511.172	547.179	513.533	662.267	672.646	546.677	602.117	572.78	0.815692	0.934967	0.902792	0.907557	0.919387	0.540144	0.590473	0.601279	0.664542	0.659378	0.449853	0.537063	0.564548	0.493958	0.546179	1	0.662525	0.591768	0.815692
comp2253325_c0_seq2|m.42478	NA	NA	NA	NA	NA	NA	NA	NA	NA	NA	189.31	214.29	234.28	206.49	203.4	NA	NA	NA	NA	NA	NA	NA	NA	NA	NA	NA	NA	NA	NA	NA	#VALUE!	#VALUE!	#VALUE!	#VALUE!	#VALUE!	#VALUE!	#VALUE!	#VALUE!	#VALUE!	#VALUE!	0.259418	0.323679	0.346363	0.289979	0.279549	#VALUE!	#VALUE!	#VALUE!	#VALUE!
comp2253329_c0_seq1|m.42482	NA	NA	NA	NA	NA	98.03	151.76	174.69	148.96	208.37	176.1	184.59	250.97	145.86	211.05	564.482	508.26	495.125	513.578	478.194	746.952	872.841	796.855	618.782	842.337	982.365	680.72	644.96	588.474	617.789	#VALUE!	#VALUE!	#VALUE!	#VALUE!	#VALUE!	0.13111	0.224368	0.252749	0.191038	0.273319	0.241316	0.278818	0.371038	0.204835	0.290063	#VALUE!	#VALUE!	#VALUE!	#VALUE!
comp2253372_c0_seq1|m.42542	NA	NA	NA	NA	NA	1145.78	761.95	752.43	693.24	706.57	NA	NA	NA	NA	NA	496.953	202.042	129.167	278.567	210.224	442.015	202.986	144.921	136.367	129.216	632.413	254.676	173.163	224.583	185.633	#VALUE!	#VALUE!	#VALUE!	#VALUE!	#VALUE!	1.53243	1.1265	1.08865	0.889066	0.926807	#VALUE!	#VALUE!	#VALUE!	#VALUE!	#VALUE!	#VALUE!	#VALUE!	#VALUE!	#VALUE!
comp2253401_c0_seq1|m.42579	845.97	860.08	816.58	901.92	913.15	695.67	621.54	691.73	746.79	752.37	782.99	810.83	708.55	788.12	828.85	317.819	408.521	408.5	543.521	434.355	634.956	852.302	734.635	674.301	626.447	758.46	663.646	601.683	605.349	463.046	1.09455	1.18983	1.16544	1.04744	1.10645	0.930426	0.918908	1.00082	0.957742	0.986883	1.07296	1.22474	1.04753	1.10678	1.13916	1	0.865602	1.0003	1.09455
comp2253409_c0_seq1|m.42588	3812.56	3151.64	3050.03	3434.87	3497.53	2630.76	3019	3490.73	3385.76	3216.7	2891.53	2878.97	3310.35	2918.57	2886.25	1522.04	1343.85	1182.6	1442.52	1471.42	2080.45	2314.38	2070.89	2316.87	2091.5	2225.37	2354.3	2139.31	2348.46	2260.53	4.93286	4.35996	4.35308	3.98907	4.23789	3.51852	4.4634	5.05054	4.34217	4.21934	3.96236	4.3486	4.89407	4.09863	3.96681	1	0.997492	0.941546	4.93286
comp2253416_c0_seq1|m.42594	616.39	601.18	563.17	756.76	721.98	582.59	516.25	546.85	728.58	635.33	587.1	531.97	521.09	651.3	618.1	441.409	248.361	202.85	199.168	235.633	219.448	334.627	275.287	245.803	247.951	253.256	251.641	223.709	201.068	187.082	0.797513	0.831669	0.803771	0.87886	0.874809	0.779187	0.763243	0.791206	0.934388	0.833362	0.804522	0.803525	0.770387	0.914638	0.849505	1	0.951348	0.967359	0.797513
comp2253516_c0_seq4|m.42708	18009.8	26268.6	23778.8	9759.46	7272.37	29469.8	27756.1	19475	9851.61	15528.9	27018.6	30737.3	21128.2	22365.6	16723.2	15703.2	14578.9	19567.7	29930.1	15938.4	10460	14355.3	19481.1	16790.8	19787.5	21564.5	15828.1	20228.8	19184.2	20309.4	23.3018	36.3398	33.9377	11.3341	8.81179	39.4145	41.0357	28.1772	12.6345	20.3692	37.0245	46.4278	31.2362	31.4086	22.9841	1	1.20923	1.3479	23.3018
comp2253561_c0_seq1|m.42779	1344.38	1025.1	1010.3	1051.42	1029.6	1628.03	1295.59	1074.05	1397.25	1312.06	880.86	963.21	864.36	920.26	833.15	582.872	543.632	485.95	481.565	386.809	658.01	888.515	681.875	617.66	658.62	696.001	833.8	628.881	608.985	581.868	1.73942	1.41812	1.44193	1.22106	1.24755	2.17741	1.91545	1.55398	1.79194	1.72103	1.20707	1.4549	1.27788	1.29235	1.14507	1	1.26361	0.901113	1.73942
comp2253606_c0_seq2|m.42817	817.83	539.11	526.69	988.1	574.58	516.61	456.29	495.01	558.5	561.6	NA	NA	NA	NA	NA	NA	NA	NA	NA	NA	733.186	153.741	96.4751	120.978	82.8749	NA	NA	NA	NA	NA	1.05815	0.745801	0.751706	1.14753	0.696207	0.690941	0.674596	0.716202	0.716264	0.73665	#VALUE!	#VALUE!	#VALUE!	#VALUE!	#VALUE!	1	0.952769	#VALUE!	1.05815
comp2253656_c0_seq2|m.42945	1268.6	1221.57	1045.57	1278.89	1133.98	1991.07	1484.35	1500.36	1554.95	1777.86	1075.03	967.74	1014.63	979.98	975.23	1190.24	1103.86	742.425	768.077	702.273	815.459	700.291	596.066	448.259	414.599	1023.93	1142.02	937.18	945.424	1118.49	1.64137	1.68991	1.49226	1.48523	1.37402	2.66296	2.19452	2.17079	1.99419	2.33202	1.47315	1.46174	1.50004	1.37621	1.34034	1	1.4706	0.979547	1.64137
comp2253679_c0_seq3|m.42986	NA	NA	NA	NA	NA	NA	NA	NA	NA	NA	314.64	438.07	329.08	359.84	326.3	NA	NA	NA	NA	NA	NA	NA	NA	NA	NA	213.562	185.109	192.083	228.623	210.96	#VALUE!	#VALUE!	#VALUE!	#VALUE!	#VALUE!	#VALUE!	#VALUE!	#VALUE!	#VALUE!	#VALUE!	0.431161	0.661692	0.486517	0.505333	0.448461	#VALUE!	#VALUE!	#VALUE!	#VALUE!
comp2253855_c0_seq4|m.43253	190.62	227.3	222.23	245.38	235.39	556.41	420.21	387.86	432.93	445.49	NA	NA	NA	NA	NA	NA	NA	NA	NA	NA	NA	NA	NA	NA	NA	NA	NA	NA	NA	NA	0.246633	0.314445	0.317172	0.284971	0.285217	0.744172	0.621254	0.561173	0.555224	0.584349	#VALUE!	#VALUE!	#VALUE!	#VALUE!	#VALUE!	1	2.04878	#VALUE!	0.246633
comp2253856_c0_seq1|m.43254	693.14	463.18	417.64	625.39	664.87	1083.31	649.86	549.95	840.66	1045.53	611.22	449.96	421.14	516.46	596	NA	NA	NA	NA	NA	541.47	465.127	251.48	261.353	298.035	572.482	684.155	398.093	496.196	473.211	0.896816	0.64076	0.596067	0.726294	0.80561	1.44888	0.960777	0.795691	1.07813	1.37142	0.837575	0.679652	0.62262	0.725279	0.819131	1	1.48442	0.998602	0.896816
comp2253875_c0_seq1|m.43271	1748.25	2898.06	2739.01	2382.03	2749.83	2379.91	2795.8	2827.7	2982.56	2704.72	2278.44	2635.03	2619.76	2669.39	2780.23	823.607	735.596	706.975	488.139	642.764	1304.66	1856.47	1768.7	1662.7	1891.21	1591.09	1701.2	1662.77	1669.39	1817.79	2.26196	4.00916	3.90919	2.76636	3.33192	3.18302	4.13341	4.09124	3.82507	3.54778	3.12222	3.98014	3.87309	3.7487	3.8211	1	1.14801	1.14682	2.26196
comp2253903_c0_seq1|m.43299	1465.39	682.82	805.29	1131.59	843.35	NA	NA	NA	NA	NA	550.12	590.74	533.65	476.24	461.3	NA	NA	NA	NA	NA	NA	NA	NA	NA	NA	NA	NA	NA	NA	NA	1.89599	0.944609	1.14933	1.31417	1.02187	#VALUE!	#VALUE!	#VALUE!	#VALUE!	#VALUE!	0.753847	0.892296	0.788956	0.668797	0.634002	1	#VALUE!	0.655901	1.89599
comp2253972_c0_seq1|m.43361	869	793.23	748.68	997.77	1006.08	756.19	809.82	876.07	1049.91	976.06	655.88	641.72	658.08	697.33	735.15	282.763	348.624	251.833	233.95	294.205	748.85	603.145	490.9	526.104	467.334	1313.88	1349.31	1162.29	1221.7	1020.33	1.12435	1.09735	1.06854	1.15876	1.21905	1.01137	1.19727	1.26754	1.34649	1.2803	0.898774	0.9693	0.972915	0.979279	1.01038	1	1.12735	0.865313	1.12435
comp2253974_c0_seq1|m.43367	380.2	674.47	566.52	418.4	457.56	485.36	414.32	269.25	291.04	314.7	251.7	435.17	269.98	253.61	358.8	NA	NA	NA	NA	NA	426.868	422.908	272.792	182.001	200.45	716.496	535.017	387.662	350.626	318.483	0.49192	0.933058	0.808552	0.485907	0.554417	0.649146	0.612546	0.389562	0.373253	0.412792	0.344913	0.657312	0.399143	0.356151	0.493128	1	0.744551	0.719933	0.49192
comp2254053_c0_seq1|m.43484	5561	4590.13	4504.48	4945.02	4803.28	5733.51	5939.78	5736.07	6311.72	6624.89	5967.39	5108.5	5750.04	5651.98	5943.48	3195.76	3831.84	3347	3185.12	2773.69	6499.94	5631.73	5521.16	4902.63	4836.62	6706.99	6476.51	6318.51	6194.54	6373.73	7.19507	6.34996	6.42891	5.74288	5.82004	7.6683	8.78159	8.29919	8.09465	8.68986	8.17731	7.71624	8.50095	7.93723	8.16861	1	1.30697	1.2864	7.19507
comp2254167_c0_seq1|m.43587	3220.03	3527.34	3457.62	4927.02	6384.65	3759.41	4240.51	4778.99	7410.45	7500.08	4509.09	4529.35	5260.74	7617.39	6654.6	2654.84	2464.56	2470.35	2685.33	2880.97	3854.48	3252.63	3384.07	3375.28	3246.36	3147.42	2888.67	3158.45	3234.8	3344.11	4.16622	4.8797	4.9348	5.72197	7.73616	5.02803	6.26933	6.91445	9.50374	9.83785	6.17895	6.84145	7.77756	10.6973	9.14596	1	1.40116	1.57606	4.16622
comp2254206_c0_seq1|m.43646	5437.44	4411.06	4184.5	6333.26	7076.15	5710.19	5581.61	6179.47	8609.19	8707.05	5508.89	4885.46	5514.68	6942.23	7069.88	3480.03	2665.25	2300.68	2870.78	3107.25	4509.99	2930.59	2846.02	3088.65	2921.73	4189.73	3686.05	3431.37	3498.99	3963.08	7.03521	6.10223	5.97223	7.3551	8.57403	7.63711	8.25206	8.94072	11.0411	11.421	7.54901	7.37935	8.15299	9.74916	9.71671	1	1.27085	1.15888	7.03521
comp2254237_c0_seq5|m.43727	NA	NA	NA	NA	NA	121.87	251.61	326.34	256.64	283.32	168.89	203.1	282.29	184.52	233.3	NA	NA	NA	NA	NA	NA	NA	NA	NA	NA	NA	NA	NA	NA	NA	#VALUE!	#VALUE!	#VALUE!	#VALUE!	#VALUE!	0.162995	0.37199	0.472163	0.329135	0.371631	0.231435	0.306777	0.417342	0.259126	0.320643	#VALUE!	#VALUE!	#VALUE!	#VALUE!
comp2254275_c0_seq1|m.43783	NA	NA	NA	NA	NA	NA	NA	NA	NA	NA	NA	NA	NA	NA	NA	NA	NA	NA	NA	NA	592.456	541.337	396.088	604.034	491.298	307.206	213.909	135.879	176.673	177.519	#VALUE!	#VALUE!	#VALUE!	#VALUE!	#VALUE!	#VALUE!	#VALUE!	#VALUE!	#VALUE!	#VALUE!	#VALUE!	#VALUE!	#VALUE!	#VALUE!	#VALUE!	#VALUE!	#VALUE!	#VALUE!	#VALUE!
comp2254333_c0_seq1|m.43861	552.38	337.74	349.32	338.99	299.96	437.14	347.61	372.98	333.09	260.58	276.86	256.75	238.83	219.19	217.5	NA	NA	NA	NA	NA	NA	NA	NA	NA	NA	NA	NA	NA	NA	NA	0.714694	0.467227	0.498559	0.393685	0.363456	0.584654	0.513919	0.539643	0.427181	0.341803	0.37939	0.387814	0.35309	0.307814	0.298928	1	1.09993	0.755713	0.714694
comp2254338_c0_seq1|m.43864	583.51	550.67	493.15	663.74	762.68	679.48	578.31	512.71	837.91	811.15	509.76	441.52	403.92	568.89	569.03	527.308	379.12	373.5	363.969	385.071	1269.91	913.318	738.118	751.943	756.206	795.408	714.515	510.419	622.2	548.511	0.754972	0.761793	0.703836	0.770832	0.924125	0.908772	0.854995	0.741811	1.0746	1.06398	0.698541	0.666903	0.597161	0.798907	0.782064	1	1.19294	0.916969	0.754972
comp2254346_c0_seq1|m.43876	1071.19	1958.96	2104.57	1489.99	752.5	948.86	1667.49	1429.53	791.25	1226.66	2043.61	3004.49	2926.85	3378.18	3480	545.87	602.652	762.8	1003.02	826.992	895.434	1028	1226.48	1423.65	1443.55	598.288	888.044	1065.65	1043.84	1091.54	1.38595	2.71001	3.0037	1.73039	0.91179	1.26906	2.46528	2.06831	1.01476	1.60901	2.80042	4.5382	4.3271	4.74407	4.78285	1	0.929851	2.62264	1.38595
comp2254367_c0_seq1|m.43905	298.22	299.31	331.16	289.86	272.69	182.26	262.52	249.37	206.08	203.66	178.28	173.35	168.53	163.87	152.2	364.508	455.329	347	521.006	430.469	308.457	175.361	171.846	215.772	179.899	NA	NA	NA	NA	NA	0.385851	0.414064	0.47264	0.336628	0.330413	0.243764	0.388119	0.360799	0.264293	0.267141	0.244303	0.26184	0.249157	0.230127	0.209181	1	0.692342	0.633154	0.385851
comp2254371_c0_seq1|m.43907	915.61	1732.37	1911.19	812.42	635.2	817.09	1196.09	1292.72	754.78	742.72	781.17	1035.56	977.85	595.64	621.4	213.926	225.185	376.05	153.879	293.711	1197.48	719.46	1507.84	1194.82	1030.88	1061.29	654.396	1256.45	764.999	928.37	1.18466	2.39655	2.7277	0.943501	0.76966	1.09282	1.76834	1.87036	0.967989	0.974225	1.07046	1.56418	1.44567	0.836473	0.854041	1	0.922477	0.903605	1.18466
comp2254376_c0_seq1|m.43911	1965.61	1848.2	1811.42	1820.08	1569.89	1553.64	1690.22	1879.07	1761.13	1705.51	1073.2	1179.66	1342.96	1062.02	1181.85	1005.22	909.469	721	639.818	738.214	1389.73	1748.38	1443.28	1481.71	1358.4	1283.29	1540.77	1384.23	1453.41	1308.46	2.5432	2.55679	2.58531	2.11374	1.90221	2.07792	2.49888	2.71872	2.25861	2.23712	1.47064	1.78184	1.98545	1.49142	1.62431	1	0.8881	0.63869	2.5432
comp2254390_c0_seq1|m.43922	NA	NA	NA	NA	NA	NA	NA	NA	NA	NA	NA	NA	NA	NA	NA	NA	NA	NA	NA	NA	NA	NA	NA	NA	NA	309.777	304.031	232.863	300.981	278.885	#VALUE!	#VALUE!	#VALUE!	#VALUE!	#VALUE!	#VALUE!	#VALUE!	#VALUE!	#VALUE!	#VALUE!	#VALUE!	#VALUE!	#VALUE!	#VALUE!	#VALUE!	#VALUE!	#VALUE!	#VALUE!	#VALUE!
comp2254394_c0_seq2|m.43926	3386.94	2688.81	2341.71	2895.32	3328.72	3503.19	2882.63	2554.53	3210.06	3309.82	2893.66	2319.88	2160.28	2190.57	2267.73	701.324	1372.79	1046.33	1594.12	1089.47	1351.3	1505.22	1332.15	1277	1246.16	1384.46	1623.18	1488.86	1488.99	1404.68	4.38218	3.71968	3.34215	3.36247	4.03335	4.68535	4.26179	3.696	4.11683	4.34149	3.96528	3.50411	3.19379	3.07628	3.11673	1	1.14574	0.858619	4.38218
comp2254418_c0_seq1|m.43945	1338.95	1157.96	1072.91	1795.05	1505.18	803.44	721.2	647.74	1001.42	870.47	758.23	614.69	606.02	657.35	694.43	872.028	681.349	580.85	505.892	514.237	981.074	721.718	612.825	553.249	614.757	916.015	817.173	698.69	662.22	608.504	1.73239	1.60191	1.53128	2.08467	1.8238	1.07456	1.06625	0.937178	1.2843	1.14179	1.03903	0.928472	0.895949	0.923134	0.954412	1	0.620276	0.535947	1.73239
comp2254426_c0_seq1|m.43954	6043.26	3827.24	3611.57	4673.84	5263.88	6420.55	4353.13	4203.47	4833.78	4680.57	5415.9	4498.83	4584.98	4352.42	4397.88	6815.09	4423.42	3644.95	4887.7	3862.95	9312.83	3613.49	2922.78	2854.13	2657.61	6058.22	3895.78	3203.13	4009.3	2935.52	7.81904	5.29458	5.15453	5.42794	6.37814	8.58718	6.43583	6.08176	6.19922	6.1395	7.42158	6.79535	6.7785	6.11222	6.04437	1	1.14209	1.24882	7.81904
comp2254428_c0_seq1|m.43957	NA	NA	NA	NA	NA	NA	NA	NA	NA	NA	NA	NA	NA	NA	NA	NA	NA	NA	NA	NA	NA	NA	NA	NA	NA	212.333	230.213	271.854	315.237	319.787	#VALUE!	#VALUE!	#VALUE!	#VALUE!	#VALUE!	#VALUE!	#VALUE!	#VALUE!	#VALUE!	#VALUE!	#VALUE!	#VALUE!	#VALUE!	#VALUE!	#VALUE!	#VALUE!	#VALUE!	#VALUE!	#VALUE!
comp2254447_c0_seq1|m.43978	368.98	420.65	431.5	450.28	425.7	294.78	403.05	422.7	435.81	426.49	187.72	186.33	192.98	201.98	205.9	NA	NA	NA	NA	NA	95.4238	171.758	237.445	239.497	253.903	32.2021	92.2398	85.3888	89.9679	77.5452	0.477403	0.581925	0.615848	0.522931	0.515812	0.394254	0.595884	0.611581	0.558917	0.559427	0.257239	0.281446	0.285305	0.283646	0.282985	1	1.06979	0.541152	0.477403
comp2254456_c0_seq2|m.43993	4683.43	4590.2	5520.25	3908.51	4312.44	3662.02	4807.05	4918.64	3986.76	4015.45	4465.83	3993.26	4849.23	4147.78	3896.33	3144.76	3426.68	3224.07	2650.08	2867.84	2177.91	3069.92	3193.7	2907.14	3480.57	2777.77	2823.95	3266.41	2818.74	3030.28	6.05963	6.35005	7.87864	4.53913	5.2253	4.89778	7.10692	7.1165	5.11294	5.26706	6.11967	6.0317	7.16918	5.82484	5.35504	1	0.869205	0.995391	6.05963
comp2254470_c0_seq1|m.44006	2491.88	2384.54	2342.89	2192.18	2005.73	3246.96	2631.87	2724.25	2397.31	2430.47	2457.67	2136.96	2200.67	1959.23	1877.63	791.935	928.698	874.85	802.315	1058.28	2733.61	2248.61	2418.57	2651.81	2613.01	2330.73	1901.41	1945.73	2084.33	2148.56	3.22411	3.29876	3.34383	2.54588	2.4303	4.34266	3.89105	3.94156	3.0745	3.18805	3.36782	3.22782	3.2535	2.7514	2.58058	1	1.20686	1.00115	3.22411
comp2254477_c0_seq1|m.44015	1188.25	1123.2	1056.26	1872.38	1921.06	1106.89	918.15	791.73	1724.21	1485.77	1030.73	881.94	854.13	1300.8	1203.78	1184.89	649.57	439.8	504.494	422.545	1079.6	1431.62	1009.87	906.393	1097.18	975.79	1162.6	768.366	856.202	772.358	1.53741	1.55383	1.50752	2.17448	2.32771	1.48041	1.35743	1.14551	2.21126	1.94888	1.41244	1.33215	1.26276	1.82675	1.65445	1	0.952752	0.909008	1.53741
comp2254496_c0_seq2|m.44030	26182.8	21864.6	20999.3	21192.9	25770.6	24238.1	20704.7	21836.4	21566.8	21006.6	26524.2	22534.4	23550.7	21811	22370.2	23019.7	22662.2	19768	20078.8	20342.8	18522.6	22432.3	20008.7	21154.2	20649.1	20796.9	23088.5	20825.8	22054.8	20461.7	33.8766	30.2474	29.9707	24.6122	31.2257	32.4173	30.6106	31.5939	27.6589	27.5543	36.347	34.0376	34.8177	30.6297	30.7452	1	1.01201	1.12531	33.8766
comp2254502_c0_seq1|m.44038	342.72	214.95	207.6	390.66	357.92	270.89	193.51	188.19	397.98	398.92	256.34	192.94	190.89	268.67	268.67	129.243	113.554	60.7	101.655	79.6522	1302.25	123.714	92.5246	164.741	82.8188	718.341	183.22	145.755	156.887	106.118	0.443427	0.29736	0.296292	0.453691	0.433685	0.362303	0.286092	0.272281	0.510401	0.523263	0.351271	0.29143	0.282215	0.3773	0.369255	1	0.835405	0.809969	0.443427
comp2254520_c0_seq1|m.44059	5129.8	2720.09	2539.23	3658.17	3743.86	6274.25	4127.35	4465.06	4554	4640.96	6220.56	3758	4548.25	3796.47	3989.88	6271.28	5337.44	3892.85	4486.15	4114.25	6477.49	5663	4301.25	4199.6	3931.1	5490.86	5273.44	4148.63	5035.44	4244.4	6.63717	3.76296	3.62405	4.2484	4.53636	8.39151	6.10203	6.46024	5.84041	6.08754	8.52423	5.67635	6.7242	5.33148	5.48362	1	1.43631	1.33612	6.63717
comp2254521_c0_seq3|m.44061	462.28	593.83	529.94	554.8	570.81	852.79	1524.02	1334.59	1121.7	1560.17	447.94	346.91	413.35	272.18	331.7	411.743	543.43	360	378.875	394.989	591.877	931.335	620.365	635.953	706.421	456.741	521.018	375.053	395.222	390.117	0.598119	0.821501	0.756344	0.644315	0.691639	1.14057	2.25317	1.93094	1.43856	2.04647	0.613827	0.523998	0.611103	0.38223	0.455882	1	2.79183	0.757617	0.598119
comp2254523_c0_seq1|m.44065	347.39	307.59	308.63	419.53	409.74	200.82	207.45	233.42	238.73	238.23	NA	NA	NA	NA	NA	NA	NA	NA	NA	NA	252.459	485.846	392.45	479.209	496.688	331.958	369.088	335.521	395.96	358.212	0.449469	0.425518	0.440485	0.487219	0.496474	0.268587	0.306702	0.337722	0.306166	0.312486	#VALUE!	#VALUE!	#VALUE!	#VALUE!	#VALUE!	1	0.682365	#VALUE!	0.449469
comp2254534_c0_seq1|m.44081	442.14	254.83	235.69	457.16	485.29	948.67	519.39	442.16	900.78	957.83	1056.14	923.43	757.28	1394.4	1225.03	NA	NA	NA	NA	NA	844.514	387.235	314.376	232.658	252.892	NA	NA	NA	NA	NA	0.572061	0.35253	0.336383	0.530921	0.588016	1.2688	0.767885	0.639736	1.15523	1.25638	1.44726	1.39481	1.11957	1.95819	1.68366	1	2.1759	2.72595	0.572061
comp2254542_c0_seq1|m.44092	NA	NA	NA	NA	NA	828.62	399.39	724.96	367.83	460.21	493.57	236.97	447.61	178.55	209.2	NA	NA	NA	NA	NA	236.02	403.69	199.5	275.246	246.491	228.434	273.928	131.454	215.869	161.002	#VALUE!	#VALUE!	#VALUE!	#VALUE!	#VALUE!	1.10824	0.590473	1.0489	0.471734	0.603657	0.676355	0.357936	0.661753	0.250743	0.287521	#VALUE!	#VALUE!	#VALUE!	#VALUE!
comp2254544_c0_seq2|m.44094	NA	NA	NA	NA	NA	383.99	407.4	381.72	380.03	351.52	759.3	447.7	764.31	538.29	488.53	653.451	714.671	782.25	590.207	747.544	NA	NA	NA	NA	NA	280.343	365.438	262.575	313.178	294.185	#VALUE!	#VALUE!	#VALUE!	#VALUE!	#VALUE!	0.513568	0.602315	0.552289	0.48738	0.461088	1.04049	0.676238	1.12997	0.755935	0.671427	#VALUE!	#VALUE!	#VALUE!	#VALUE!
comp2254548_c0_seq3|m.44097	1027.48	780.34	778.38	1018.63	998.84	1851.68	1505.22	1375.13	1794.59	1816.35	878.57	806.66	861.73	877.85	879.33	570.713	898.986	816.467	975.863	733.4	678.258	740.479	670.388	580.789	666.93	907.948	1183.53	1033.32	1000.87	1035.12	1.3294	1.07952	1.11092	1.18298	1.21028	2.47653	2.22537	1.9896	2.30152	2.3825	1.20393	1.21844	1.27399	1.23279	1.20853	1	1.94553	1.02997	1.3294
comp2254560_c0_seq1|m.44118	620.23	534.11	527.3	613.4	611.5	149.1	246.25	238.55	295.63	298.58	NA	NA	NA	NA	NA	666.156	782.531	598.8	629.182	651.021	NA	NA	NA	NA	NA	453.177	464.978	365.524	402.706	384.423	0.802482	0.738884	0.752576	0.712369	0.740943	0.199414	0.364065	0.345144	0.379139	0.391647	#VALUE!	#VALUE!	#VALUE!	#VALUE!	#VALUE!	1	0.491354	#VALUE!	0.802482
comp2254566_c0_seq1|m.44122	1206.65	954.95	904.98	1128.54	1141.93	1290.58	1050.93	1285.16	1205.8	1112.88	1068.28	913.17	1004.04	931.17	997.85	829.717	892.669	693.175	893.437	827.733	1267.61	1052.89	887.612	993.257	862.932	1203.32	1250.89	1100.17	1192.27	1152.61	1.56122	1.32107	1.29161	1.31063	1.38365	1.72609	1.55373	1.85942	1.54641	1.45976	1.4639	1.37932	1.48439	1.30767	1.37143	1	1.17612	1.04409	1.56122
comp2254568_c0_seq1|m.44123	552.06	489	485.35	531.66	540.53	805.41	545.73	631.92	550.57	641.56	918.69	665.47	776.02	671.32	716.6	NA	NA	NA	NA	NA	339.285	224.286	147	198.138	168.52	668.093	459.104	401.843	502.826	435.262	0.71428	0.67648	0.692704	0.617441	0.65495	1.0772	0.806827	0.914289	0.706094	0.841534	1.25891	1.00517	1.14728	0.942753	0.984882	1	1.24399	1.48589	0.71428
comp2254576_c0_seq1|m.44130	993.08	943.86	876.86	1307.2	1350.93	627.83	713.44	804.67	791.06	836.23	728.07	528.95	561.22	573.48	662.03	739.958	631.328	456.4	413.347	524.13	523.361	570.103	410.071	366.62	354.24	893.65	1050.75	809.155	914.246	883.12	1.28489	1.30573	1.25148	1.51811	1.6369	0.839693	1.05478	1.16423	1.01452	1.09688	0.997698	0.798964	0.829716	0.805353	0.909882	1	0.807806	0.635442	1.28489
comp2254595_c0_seq2|m.44147	NA	NA	NA	NA	NA	NA	NA	NA	NA	NA	722.62	616.38	521.12	835.37	830.9	NA	NA	NA	NA	NA	NA	NA	NA	NA	NA	671.38	508.264	368.187	458.23	426.151	#VALUE!	#VALUE!	#VALUE!	#VALUE!	#VALUE!	#VALUE!	#VALUE!	#VALUE!	#VALUE!	#VALUE!	0.99023	0.931024	0.770432	1.17313	1.14197	#VALUE!	#VALUE!	#VALUE!	#VALUE!
comp2254601_c0_seq2|m.44156	62.42	100.92	119.14	76.01	100.74	314.23	482.71	561.15	447.69	432.5	661.37	714.74	696.05	646.72	682.05	NA	NA	NA	NA	NA	299.191	319.974	356.584	426.842	383.081	397.439	389.343	465.782	448.855	502.247	0.0807618	0.139612	0.17004	0.0882739	0.122065	0.420268	0.713656	0.811896	0.574153	0.56731	0.906297	1.07959	1.02905	0.908206	0.937397	1	4.70368	7.67951	0.0807618
comp2254624_c0_seq1|m.44178	NA	NA	NA	NA	NA	229.55	250.53	172.54	279.71	273.47	61.68	49.38	65.86	39.78	46.8	NA	NA	NA	NA	NA	52.6568	114.825	135.564	142.566	141.045	219.209	338.213	423.282	333.922	384.075	#VALUE!	#VALUE!	#VALUE!	#VALUE!	#VALUE!	0.307012	0.370393	0.249638	0.358722	0.35871	0.0845221	0.0745871	0.0973684	0.0558641	0.0643211	#VALUE!	#VALUE!	#VALUE!	#VALUE!
comp2254636_c0_seq1|m.44190	NA	NA	NA	NA	NA	176.65	170.18	168.11	158.02	148.57	NA	NA	NA	NA	NA	NA	NA	NA	NA	NA	NA	NA	NA	NA	NA	NA	NA	NA	NA	NA	#VALUE!	#VALUE!	#VALUE!	#VALUE!	#VALUE!	0.236261	0.2516	0.243229	0.202657	0.194879	#VALUE!	#VALUE!	#VALUE!	#VALUE!	#VALUE!	#VALUE!	#VALUE!	#VALUE!	#VALUE!
comp2254641_c1_seq1|m.44200	1358.43	1047.08	957.46	1036.69	1115.19	2045.16	1423.23	1246.19	1283.7	1542.84	1723.65	1127.96	1099.59	967.28	1158.25	1676.45	1237.56	964.8	969.29	845.218	2648.51	1981.53	1456.48	1270.52	1278.47	2656.57	2314.82	1802.22	1831.09	1786.04	1.7576	1.44852	1.36651	1.20396	1.35125	2.7353	2.10416	1.80304	1.64632	2.02374	2.36197	1.70375	1.62565	1.35838	1.59188	1	1.48095	1.18964	1.7576
comp2254647_c0_seq2|m.44214	513.74	530.36	523.08	779.12	708.42	444.21	364.67	402.45	566.26	467.54	471.46	457.96	489.46	631.91	655.03	NA	NA	NA	NA	NA	81.5246	140.529	156.98	147.054	167.996	153.463	204.348	218.049	221.683	238.315	0.6647	0.733697	0.746553	0.904828	0.858379	0.59411	0.539142	0.582282	0.726216	0.613272	0.646057	0.691735	0.723625	0.887408	0.900261	1	0.795804	0.969288	0.6647
comp2254650_c0_seq2|m.44217	NA	NA	NA	NA	NA	NA	NA	NA	NA	NA	323.04	529.23	730.01	501.75	439.7	NA	NA	NA	NA	NA	NA	NA	NA	NA	NA	NA	NA	NA	NA	NA	#VALUE!	#VALUE!	#VALUE!	#VALUE!	#VALUE!	#VALUE!	#VALUE!	#VALUE!	#VALUE!	#VALUE!	0.442672	0.799387	1.07926	0.704621	0.604316	#VALUE!	#VALUE!	#VALUE!	#VALUE!
comp2254668_c0_seq2|m.44236	4034.46	4175.8	3635.89	4634.52	5563.27	3654.04	3455.6	2866.47	4587.14	4600.86	3160.26	3720.39	3197.14	3495.6	3583.48	1325.53	1571.89	1359.7	1372.88	1115.08	2054.74	2466.82	2383.27	1773.41	2049.19	2896.98	3823.06	3325.9	2800.19	2852.27	5.21997	5.77678	5.18924	5.38228	6.74091	4.88711	5.10889	4.14733	5.88291	6.03494	4.33061	5.61954	4.7267	4.90896	4.92507	1	0.949205	0.91206	5.21997
comp2254675_c0_seq1|m.44244	3747.22	2580.39	2611.04	3008.27	4285.21	3237.03	2272.22	2148.09	2792.04	3508.2	3354.04	2441.21	2525.37	2516.42	3363.85	1600.01	1532.24	1027.67	1086.21	907.973	1850.37	1982.06	1395.85	1054.52	1142.42	1378.92	1128.9	905.754	874.102	806.644	4.84832	3.5697	3.72654	3.49364	5.19231	4.32937	3.35933	3.10795	3.58073	4.6017	4.59615	3.68738	3.73355	3.53388	4.62321	1	0.960872	1.00188	4.84832
comp2254677_c0_seq1|m.44246	521.64	469.24	484.42	570.99	614.36	528.72	579.85	684.51	621.98	683.48	555.72	386.05	549.64	437.4	476.48	308.336	270.829	246.8	195.545	260.889	320.218	476.261	419.875	389.053	391.421	397.696	508.436	418.955	358.566	438.078	0.674921	0.649144	0.691377	0.663117	0.744408	0.707138	0.857272	0.990378	0.797676	0.89652	0.761521	0.583117	0.812596	0.614253	0.654865	1	1.27018	0.970284	0.674921
comp2255514_c0_seq3|m.45349	NA	NA	NA	NA	NA	179.06	253.12	240.07	372.14	337.69	221.08	217.94	252.58	291.01	297.37	NA	NA	NA	NA	NA	NA	NA	NA	NA	NA	NA	NA	NA	NA	NA	#VALUE!	#VALUE!	#VALUE!	#VALUE!	#VALUE!	0.239484	0.374222	0.347344	0.477262	0.442948	0.302953	0.329192	0.373418	0.408673	0.4087	#VALUE!	#VALUE!	#VALUE!	#VALUE!
comp2256040_c0_seq3|m.46044	456.16	537.6	428.69	915.78	943.48	483.76	353.14	471.87	559.23	509.29	566.12	702.95	527.55	767.04	1063.35	NA	NA	NA	NA	NA	NA	NA	NA	NA	NA	NA	NA	NA	NA	NA	0.5902	0.743712	0.611837	1.06354	1.1432	0.647006	0.522095	0.682722	0.717201	0.668035	0.775773	1.06179	0.779938	1.07717	1.46145	1	0.898244	1.42768	0.5902
comp2256041_c0_seq1|m.46046	1721.11	2274.13	2200.41	3427.77	3557.43	1760.97	2034.08	2708.43	4256.29	3481.04	1478.2	1843.22	2140.52	3146.36	3076.08	633.126	823.722	848.167	802.022	988.546	790.254	959.2	909.652	903.593	786.02	1497.02	1523.67	1544.2	1504.59	1510.83	2.22685	3.14602	3.14048	3.98083	4.31047	2.35521	3.00726	3.91867	5.4586	4.56608	2.02563	2.78413	3.16458	4.41852	4.22771	1	1.2456	1.0059	2.22685
comp2256095_c0_seq1|m.46136	268.61	246.9	233.54	218.31	230.69	117.81	90.66	97.89	78.14	91.49	69.22	52.44	67.58	40.99	41.8	NA	NA	NA	NA	NA	532.115	618.928	486.846	489.736	460.136	877.088	1042.55	831.834	931.416	824.57	0.34754	0.34156	0.333314	0.253533	0.279523	0.157565	0.134035	0.141631	0.100213	0.120007	0.0948544	0.0792091	0.0999113	0.0575634	0.0574491	1	0.402128	0.237641	0.34754
comp2256216_c0_seq9|m.46312	848.84	1152.02	1251.22	1139.34	1360.86	1286.51	1257.4	1627.83	1658.41	1435.58	1166.38	1041.26	1123.07	1255.05	1286.53	152.709	160.615	200.8	139.956	136.4	969.581	837.312	916.555	908.744	840.743	1370.33	1292.8	1462.1	1328.76	1484.45	1.09827	1.5937	1.78577	1.32317	1.64893	1.72065	1.85899	2.35521	2.12688	1.88305	1.59833	1.57279	1.66036	1.7625	1.76818	1	1.18156	1.04183	1.09827
comp2256220_c0_seq1|m.46316	937.23	825.66	929.08	645.18	676.16	912	679.76	711.13	521	494.78	961.87	801.49	758.31	663.55	675.63	478.249	363.433	389.15	398.647	407.872	666.31	589.309	758.785	733.476	781.27	1464.59	1063.42	1333.16	1309.24	1186.89	1.21263	1.14221	1.32601	0.749277	0.81929	1.21976	1.00498	1.02889	0.668171	0.649002	1.31808	1.21063	1.1211	0.931841	0.928573	1	0.879856	0.981513	1.21263
comp2256245_c0_seq1|m.46340	5787.1	4047	3829.63	4355.24	4520.63	7446.47	5196.35	4949.59	5790.3	5794.72	6556.32	5370.72	5739.45	5350.45	5404.58	4957.11	3724.91	3205.8	4192.14	3695.39	4161.92	3879.37	3329.56	3245.67	3337.5	3579.46	3710.17	3588.73	3694.43	3735.18	7.48761	5.59859	5.46575	5.05794	5.47756	9.9593	7.68248	7.16128	7.42594	7.60093	8.98434	8.11232	8.48529	7.51378	7.42795	1	1.38765	1.48101	7.48761
comp2256252_c0_seq1|m.46348	366.11	831.62	787.74	317.97	235.56	780.58	1289.7	1150.22	442.52	756.25	2743	2556.35	2364.82	2433.98	2777.68	1684.54	2568.15	2272.88	2505.55	2035.07	1692.08	3565.3	3223.68	2568.66	2817.03	3212.73	3347.05	3092.24	3359.73	2539.42	0.47369	1.15046	1.12428	0.369273	0.285423	1.04399	1.90674	1.66419	0.567523	0.991972	3.75882	3.86129	3.49619	3.4181	3.81759	1	2.20395	7.9352	0.47369
comp2256333_c0_seq1|m.46444	NA	NA	NA	NA	NA	280.74	176.74	190.64	239.32	269.93	NA	NA	NA	NA	NA	NA	NA	NA	NA	NA	NA	NA	NA	NA	NA	188.349	223.299	201.072	174.963	190.733	#VALUE!	#VALUE!	#VALUE!	#VALUE!	#VALUE!	0.375476	0.261299	0.275826	0.306923	0.354067	#VALUE!	#VALUE!	#VALUE!	#VALUE!	#VALUE!	#VALUE!	#VALUE!	#VALUE!	#VALUE!
comp2256390_c0_seq1|m.46518	NA	NA	NA	NA	NA	193.63	453.22	711.88	266.14	226.56	200.06	318.21	343.55	224.66	164.65	NA	NA	NA	NA	NA	NA	NA	NA	NA	NA	NA	NA	NA	NA	NA	#VALUE!	#VALUE!	#VALUE!	#VALUE!	#VALUE!	0.258971	0.670057	1.02998	0.341319	0.297179	0.274149	0.480647	0.50791	0.315496	0.226292	#VALUE!	#VALUE!	#VALUE!	#VALUE!
comp2256558_c1_seq1|m.46706	1677.6	1590.95	1486.94	1952.17	2055.82	2401.38	1645.71	1534.09	1709.38	1948.88	949.37	782.42	699.93	687.08	561.75	485.24	558.636	473.425	589.948	443.378	1333.9	1348.74	1110.92	959.785	1018.93	2153.75	1965.96	1576.51	1748.67	1542.73	2.17055	2.20091	2.1222	2.26714	2.491	3.21173	2.43308	2.21959	2.19224	2.55634	1.30095	1.18182	1.03479	0.964885	0.772059	1	1.10549	0.470163	2.17055
comp2256630_c0_seq1|m.46794	NA	NA	NA	NA	NA	400.21	438.12	430.39	304	311.08	354.38	396.08	478.99	340.91	331.7	262.458	243.773	239.3	249.513	263.224	252.325	158.786	159.995	187.665	177.204	262.089	323.212	350.266	378.311	389.001	#VALUE!	#VALUE!	#VALUE!	#VALUE!	#VALUE!	0.535262	0.647733	0.622707	0.389874	0.408043	0.485618	0.598267	0.708146	0.478749	0.455882	#VALUE!	#VALUE!	#VALUE!	#VALUE!
comp2256678_c0_seq1|m.46848	170.5	107.48	108.06	181.01	303.86	NA	NA	NA	NA	NA	NA	NA	NA	NA	NA	NA	NA	NA	NA	NA	NA	NA	NA	NA	NA	NA	NA	NA	NA	NA	0.220601	0.148687	0.154226	0.210215	0.368181	#VALUE!	#VALUE!	#VALUE!	#VALUE!	#VALUE!	#VALUE!	#VALUE!	#VALUE!	#VALUE!	#VALUE!	1	#VALUE!	#VALUE!	0.220601
comp2256770_c0_seq1|m.46959	3181.43	3889.18	3507.1	5218.76	2648.03	3102.68	3132.09	2742.83	4533.06	3927.25	3111.97	2668.98	2320.28	3198.64	3255.03	681.233	1199.78	981.3	939.166	836.271	1471.08	1870.93	1588.14	1371.79	1540.98	1885.3	2607.86	2174.74	1886.5	1942.25	4.11628	5.38027	5.00542	6.06078	3.20857	4.14969	4.6306	3.96844	5.81355	5.15137	4.26443	4.03142	3.43034	4.49194	4.47365	1	0.925116	0.851962	4.11628
comp2256796_c0_seq2|m.47020	288.16	265.73	249.95	338.23	284.27	31.27	50.27	56.9	54.88	53.1	49.2	50.19	60.98	51.66	57.03	NA	NA	NA	NA	NA	185.635	121.792	99.8018	109.115	105.783	150.193	142.267	132.244	141.711	134.704	0.372834	0.367609	0.356735	0.392802	0.344444	0.0418221	0.074321	0.0823254	0.0703824	0.0696512	0.0674203	0.0758106	0.0901538	0.0725475	0.078381	1	0.19146	0.206226	0.372834
comp2256812_c0_seq5|m.47044	NA	NA	NA	NA	NA	NA	NA	NA	NA	NA	NA	NA	NA	NA	NA	NA	NA	NA	NA	NA	482.732	600.311	457.009	464.247	465.357	360.512	316.398	237.191	307.818	310.181	#VALUE!	#VALUE!	#VALUE!	#VALUE!	#VALUE!	#VALUE!	#VALUE!	#VALUE!	#VALUE!	#VALUE!	#VALUE!	#VALUE!	#VALUE!	#VALUE!	#VALUE!	#VALUE!	#VALUE!	#VALUE!	#VALUE!
comp2256831_c0_seq1|m.47067	264.85	371.64	413.34	409.98	391.93	64.1	104.83	115.45	97.5	148.79	NA	NA	NA	NA	NA	NA	NA	NA	NA	NA	NA	NA	NA	NA	NA	NA	NA	NA	NA	NA	0.342675	0.514124	0.589929	0.476129	0.474894	0.0857307	0.154985	0.167038	0.125042	0.195168	#VALUE!	#VALUE!	#VALUE!	#VALUE!	#VALUE!	1	0.32551	#VALUE!	0.342675
comp2256851_c0_seq2|m.47082	NA	NA	NA	NA	NA	NA	NA	NA	NA	NA	NA	NA	NA	NA	NA	NA	NA	NA	NA	NA	381.428	612.322	482.895	715.393	569.793	1060.49	842.354	869.479	975.04	1020.43	#VALUE!	#VALUE!	#VALUE!	#VALUE!	#VALUE!	#VALUE!	#VALUE!	#VALUE!	#VALUE!	#VALUE!	#VALUE!	#VALUE!	#VALUE!	#VALUE!	#VALUE!	#VALUE!	#VALUE!	#VALUE!	#VALUE!
comp2256851_c1_seq3|m.47083	186.95	151.14	165.18	165.54	177.81	457.75	246.16	277.26	253.07	286.19	277.77	333.37	376.17	416.92	503.67	NA	NA	NA	NA	NA	NA	NA	NA	NA	NA	487.476	474.168	500.265	569.02	517.954	0.241884	0.209086	0.235749	0.192249	0.215449	0.612219	0.363932	0.401152	0.324557	0.375395	0.380637	0.503546	0.556135	0.585492	0.692235	1	1.74239	2.58129	0.241884
comp2256852_c0_seq1|m.47086	NA	NA	NA	NA	NA	259.25	256.08	297.35	253.6	247.47	142.25	162.17	161.88	135.74	134.2	NA	NA	NA	NA	NA	NA	NA	NA	NA	NA	NA	NA	NA	NA	NA	#VALUE!	#VALUE!	#VALUE!	#VALUE!	#VALUE!	0.346735	0.378598	0.430219	0.325237	0.324606	0.19493	0.244953	0.239326	0.190623	0.184442	#VALUE!	#VALUE!	#VALUE!	#VALUE!
comp2256866_c0_seq1|m.47132	471.28	384.37	378.9	397.29	434.82	1142.75	1047.71	1103.38	1267.3	1127.04	673.43	674.91	581.85	753.43	785.33	569.619	549.755	442	512.776	435.326	756.441	579.652	488.509	582.767	522.853	1264.6	1189.77	1011.12	1170.55	1038.03	0.609763	0.531735	0.540776	0.461391	0.526863	1.52837	1.54897	1.59642	1.62529	1.47834	0.922823	1.01943	0.860216	1.05806	1.07934	1	2.91305	1.91718	0.609763
comp2257019_c0_seq1|m.47394	626.69	495.99	521.46	616.6	604.93	447.85	427.9	439.04	506.95	484.8	258.08	234.49	232.23	254.11	284.85	NA	NA	NA	NA	NA	NA	NA	NA	NA	NA	NA	NA	NA	NA	NA	0.81084	0.686149	0.744241	0.716086	0.732982	0.598978	0.632623	0.635222	0.650153	0.635912	0.353655	0.35419	0.343332	0.356853	0.391493	1	0.866627	0.483218	0.81084
comp2257070_c0_seq2|m.47512	76045	111638	132351	44382.1	34654.6	75529.9	120455	123680	43525.5	58186.3	90699.8	101991	117432	87429.4	101883	47919	91153.7	91465.8	78764.7	82230.9	42488.1	108719	107768	81058.1	98900.9	51825	104670	106114	99296.9	101351	98.3905	154.439	188.895	51.5429	41.9903	101.018	178.085	178.946	55.8205	76.3229	124.289	154.054	173.613	122.779	140.027	1	1.0267	1.42317	98.3905
comp2257070_c0_seq2|m.47513	4821.6	5517.39	6081.54	3620.07	2949.15	5613.69	6530.04	6347.95	3535.98	4269.59	5327.17	6488.36	6808.88	6188.12	6226.33	4389.62	5050.29	5517.02	8200.38	5603.21	3871.53	4712.93	5514.42	4529.61	4746.29	3963.94	5155.23	5565.99	5481.73	5472.92	6.2384	7.63272	8.67973	4.20415	3.57343	7.50804	9.65425	9.18449	4.53482	5.60042	7.29999	9.80048	10.0664	8.69014	8.55735	1	1.20352	1.39301	6.2384
comp2257131_c0_seq2|m.47590	861.66	831.65	777.95	935.76	1047.23	542.73	477.32	495.8	956.88	878.71	1072	735.1	710.11	921.99	1195.63	109.912	214.558	197.5	52.7941	83.3331	707.615	968.729	942.573	568.268	651.62	1046.27	983.617	908.251	705.789	616.433	1.11485	1.1505	1.11031	1.08674	1.26891	0.725876	0.705688	0.717345	1.22718	1.1526	1.469	1.11035	1.04984	1.29478	1.64325	1	0.651094	1.16138	1.11485
comp2257144_c0_seq1|m.47615	1025.41	890.59	841.06	1082.97	912.49	470.49	459.82	395.9	455.25	424.92	648.05	611.77	573.71	653.44	567.5	NA	NA	NA	NA	NA	304.715	174.16	149.703	273.376	313.308	205.121	191.608	170.195	194.231	256.282	1.32672	1.23204	1.20038	1.2577	1.10565	0.629258	0.679815	0.572805	0.583848	0.557367	0.888044	0.924061	0.848182	0.917643	0.779962	1	0.473889	0.720793	1.32672
comp2257235_c0_seq1|m.47704	2614.53	2677.13	2538.66	2622.92	3013.86	2153.82	2430.63	2554.12	2759.6	2516.95	2204.99	2147.24	2478.33	2067.19	2164.78	1168.9	1205.04	1119.38	955.237	1103.6	2086.65	1485.28	1542.65	1609.73	1664.6	2620.31	2208.88	2100.27	2202.89	2030.05	3.3828	3.70352	3.62324	3.04612	3.65184	2.88063	3.59353	3.69541	3.53913	3.30148	3.02157	3.24334	3.664	2.90301	2.97523	1	0.976785	0.833941	3.3828
comp2257264_c1_seq1|m.47751	503.05	391.95	361.15	457.97	526.58	NA	NA	NA	NA	NA	263.65	231.8	247.7	317.93	251.1	NA	NA	NA	NA	NA	NA	NA	NA	NA	NA	NA	NA	NA	NA	NA	0.650869	0.542221	0.515443	0.531862	0.638047	#VALUE!	#VALUE!	#VALUE!	#VALUE!	#VALUE!	0.361288	0.350127	0.366203	0.446478	0.345107	1	#VALUE!	0.666311	0.650869
comp2257281_c0_seq1|m.47768	392.33	553.01	564.25	401.69	343.26	379.17	462.09	433.43	298.78	313.24	249.79	295.74	290.16	292.93	277.2	NA	NA	NA	NA	NA	437.426	320.814	385.9	372.445	385.964	235.645	311.073	342.72	305.176	299.401	0.507614	0.765031	0.805312	0.466501	0.415921	0.507122	0.683171	0.627105	0.383179	0.410877	0.342295	0.446707	0.428977	0.411369	0.380979	1	0.99903	0.810398	0.507614
comp2257282_c0_seq1|m.47769	3015.12	2461.4	2258.92	3072.63	3115.73	3357.41	2559.34	2381.84	3280.22	3573.05	3046.31	2546.11	2652.8	2869.55	2951.23	1925.15	1665.18	1149.35	1760.61	1395.22	2899.55	2519.43	1888.58	1668.77	1520.5	1957.42	2513.53	1860.61	1824.81	1630.15	3.9011	3.40509	3.22399	3.56839	3.77527	4.49038	3.78382	3.44615	4.20681	4.68677	4.17446	3.84583	3.92194	4.02979	4.05612	1	1.17891	1.1293	3.9011
comp2257306_c0_seq3|m.47794	661.1	419.76	449.73	497.05	590.73	462.22	273.37	268.74	265.11	243.54	326.65	315.36	215.77	274.61	315	NA	NA	NA	NA	NA	917.619	631.059	667.979	888.524	712.111	520.223	597.97	649.654	791.375	634.75	0.855361	0.580693	0.641866	0.577247	0.715776	0.618197	0.40416	0.388825	0.339998	0.319451	0.447619	0.476342	0.318998	0.385642	0.43293	1	0.605772	0.674487	0.855361
comp2257395_c0_seq4|m.47951	384	998.23	1227.39	294.18	258.51	258.16	438.79	623.9	185.72	236.93	644.67	1541.86	1163.37	686.7	597.35	806.768	940.59	1184.67	662.204	944.221	697.837	633.221	763.068	677.454	568.109	1063.55	972.211	1179.59	973.797	961.491	0.496837	1.38095	1.75176	0.341645	0.313232	0.345277	0.648723	0.902685	0.238182	0.310781	0.883412	2.32894	1.71994	0.964351	0.820987	1	0.69495	1.94098	0.496837
comp2257406_c0_seq1|m.47961	137.14	161.89	169.71	1081.5	130.27	393.95	373.19	385.79	1275.74	275.24	NA	NA	NA	NA	NA	NA	NA	NA	NA	NA	NA	NA	NA	NA	NA	NA	NA	NA	NA	NA	0.177438	0.223958	0.242214	1.256	0.157846	0.526889	0.551738	0.558178	1.63611	0.361032	#VALUE!	#VALUE!	#VALUE!	#VALUE!	#VALUE!	1	2.46358	#VALUE!	0.177438
comp2257415_c0_seq1|m.47965	3784.5	3406	3161.76	3919.54	4265.78	3666.36	3086.04	3324.14	3626.63	3568.82	3217.98	3602.49	3761.2	3675.19	3575.25	3469.84	2388.18	2330.32	1875.54	2157.36	2135.68	2065.99	2181.63	1938.38	2444.52	2471.14	2356.84	2608.97	2640.02	2591.12	4.89656	4.71184	4.51255	4.55194	5.16876	4.90358	4.56252	4.80951	4.65108	4.68122	4.4097	5.44146	5.56062	5.16117	4.91376	1	0.993501	1.09536	4.89656
comp2257430_c0_seq1|m.47983	841.14	739.96	734.82	973.43	905.31	632.23	578.52	652.08	709.86	682.9	646.47	706.69	693.64	753.18	724.35	668.102	359.082	255	381.153	319.529	259.141	266.284	197.42	218.765	201.797	175.35	169.793	147.891	177.45	181.866	1.0883	1.02366	1.04875	1.13049	1.09695	0.845578	0.855305	0.943457	0.91038	0.895759	0.885879	1.06743	1.02549	1.05771	0.995533	1	0.823077	0.94228	1.0883
comp2257479_c0_seq1|m.48052	NA	NA	NA	NA	NA	59.8	109.25	97.6	76.29	76.55	NA	NA	NA	NA	NA	NA	NA	NA	NA	NA	165.455	399.967	347.643	345.62	360.023	122.477	142.31	123.589	136.545	119.621	#VALUE!	#VALUE!	#VALUE!	#VALUE!	#VALUE!	0.0799797	0.161519	0.141212	0.0978403	0.100411	#VALUE!	#VALUE!	#VALUE!	#VALUE!	#VALUE!	#VALUE!	#VALUE!	#VALUE!	#VALUE!
comp2257485_c0_seq3|m.48062	289.92	298.84	324.19	329.31	294.87	295.73	382.93	445.77	421.85	415.96	227.95	232.7	281.57	247.23	247.6	224.2	234.024	203.533	254.999	251.295	160.777	176.682	191.391	201.665	193.15	406.82	492.014	485.468	530.049	506.374	0.375112	0.413413	0.462692	0.382443	0.357288	0.395525	0.566138	0.644959	0.541014	0.545614	0.312367	0.351487	0.416277	0.347192	0.340297	1	1.42666	0.907827	0.375112
comp2257487_c0_seq1|m.48064	1508.5	1236.65	1158.46	1671.45	1884.05	1115.62	990.66	906.35	1388.7	1377.06	1343.43	1065.6	1000.69	1254.77	1475.85	533.265	391.029	298.467	318.145	284.321	1164.46	1119.07	906.221	700.057	632.23	1502.29	1217.46	1028.89	941.819	763.038	1.95177	1.71077	1.65338	1.94113	2.28287	1.49209	1.46463	1.31135	1.78098	1.80629	1.84095	1.60956	1.47944	1.76211	2.02838	1	0.76867	0.907773	1.95177
comp2257585_c0_seq1|m.48216	1277.57	1889.13	1844.69	1421.67	1527.61	1818.16	2764.33	3359.87	2655.44	2467.61	2044.1	2503.65	2715	2246.17	2499.4	1128.39	1898.28	1812.15	1739.31	1733.92	1500.32	2354.26	2462.28	2336.45	2609.5	1487.97	2066.58	2255.3	1912.88	2172.03	1.65298	2.61341	2.63279	1.65105	1.85098	2.4317	4.08689	4.8612	3.40555	3.23676	2.8011	3.78169	4.0139	3.15436	3.43513	1	1.83987	1.85585	1.65298
comp2257601_c0_seq2|m.48241	7892.48	6097.58	5891.45	7767.96	7288.22	7652.12	5754.53	5836.07	6558.05	6189.21	7406.48	5968.13	6607.17	6245.26	5734.7	3601.52	3574.19	3106.6	2953.49	3472.26	4093.17	4032.53	3240.77	3236.77	3041.13	7432.48	6115.11	4986.84	5461.31	5394.4	10.2116	8.43535	8.40843	9.02129	8.83099	10.2343	8.50771	8.44388	8.41056	8.11838	10.1493	9.01469	9.76814	8.77039	7.88167	1	0.956164	1.0208	10.2116
comp2257633_c0_seq1|m.48279	2656.4	1942.64	1855.99	2712.91	2818.99	3580.6	2352.86	2224.27	3138.42	3171.2	2449.1	1615.32	1693.69	1894.38	2246.73	1400.61	944.259	798	853.169	793.326	1967.17	1638.11	1397.06	1135.35	1076.92	2062.64	1675.6	1424.01	1466.06	1304.05	3.43697	2.68744	2.64892	3.15063	3.41572	4.78888	3.47856	3.21817	4.02496	4.15966	3.35608	2.43989	2.50398	2.66033	3.08786	1	1.27751	0.844381	3.43697
comp2257652_c0_seq1|m.48314	161.36	169.57	164.49	180.24	173.36	316.05	306.8	324.19	323.69	324.66	232.47	193.22	271.2	187.26	198.2	143.469	241.783	207.2	219.251	236.809	802.326	607.918	512.177	543.901	523.003	235.925	320.52	277.195	321.75	298.822	0.208775	0.234582	0.234764	0.209321	0.210057	0.422702	0.453584	0.469052	0.415126	0.425856	0.318561	0.291853	0.400946	0.262974	0.272402	1	2.02734	1.3894	0.208775
comp2257653_c0_seq2|m.48317	1152.81	1126.95	972.09	1028.65	1050.62	884.12	655.16	691.03	561.54	577.97	2080.84	1961.81	1984.13	1544.51	1560.3	NA	NA	NA	NA	NA	487.544	463.625	357.207	509.774	437.957	717.894	601.878	499.794	681.156	519.171	1.49156	1.55902	1.38739	1.19462	1.27302	1.18247	0.968613	0.999812	0.720163	0.758123	2.85144	2.96326	2.93337	2.169	2.14445	1	0.698154	2.05525	1.49156
comp2257674_c0_seq1|m.48339	37.52	89.28	109.09	42.47	50.86	136.14	385.39	484.29	252.11	235.52	396.24	423.64	496.34	323.62	396.25	130.743	149.347	162.567	111.868	174.744	472.041	382.491	410.279	445.064	425.436	533.951	647.671	682.212	731.77	684.345	0.0485451	0.123509	0.155696	0.0493224	0.0616261	0.182081	0.569775	0.700692	0.323326	0.308931	0.54298	0.639896	0.733797	0.454468	0.544599	1	5.24657	8.83715	0.0485451
comp2257680_c0_seq1|m.48347	679.02	539.42	586.14	680.33	1027.27	474.99	401.41	349.12	524.41	461.92	NA	NA	NA	NA	NA	NA	NA	NA	NA	NA	NA	NA	NA	NA	NA	NA	NA	NA	NA	NA	0.878547	0.74623	0.836554	0.790098	1.24472	0.635277	0.593459	0.505122	0.672545	0.6059	#VALUE!	#VALUE!	#VALUE!	#VALUE!	#VALUE!	1	0.724281	#VALUE!	0.878547
comp2257681_c0_seq2|m.48348	NA	NA	NA	NA	NA	NA	NA	NA	NA	NA	NA	NA	NA	NA	NA	NA	NA	NA	NA	NA	61.7448	147.495	166.336	188.948	147.109	NA	NA	NA	NA	NA	#VALUE!	#VALUE!	#VALUE!	#VALUE!	#VALUE!	#VALUE!	#VALUE!	#VALUE!	#VALUE!	#VALUE!	#VALUE!	#VALUE!	#VALUE!	#VALUE!	#VALUE!	#VALUE!	#VALUE!	#VALUE!	#VALUE!
comp2257693_c0_seq3|m.48359	1000.66	808.42	861.78	1246.71	1222.07	747.69	732.62	740.91	839.14	935.16	672.51	580.27	623.35	741.26	759.53	831.084	694.278	558.3	640.569	699.64	950.229	530.599	470.399	574.837	535.116	935.873	855.649	750.822	844.766	873.584	1.2947	1.11836	1.22995	1.44786	1.48076	1	1.08313	1.07198	1.07618	1.22665	0.921562	0.876481	0.92157	1.04097	1.04388	1	0.83122	0.711803	1.2947
comp2257713_c0_seq1|m.48441	286.41	205.62	198.53	234.52	234.43	335.2	245.99	247.73	224.4	257.65	536.48	482.8	470.06	464.6	489	302.257	272.314	180.2	170.736	208.895	431.733	335.636	257.905	293.467	260.618	315.077	290.667	237.424	233.295	248.493	0.37057	0.284453	0.283347	0.272359	0.284054	0.448314	0.363681	0.358426	0.287788	0.337959	0.735156	0.729256	0.694944	0.65245	0.672073	1	1.26182	2.44652	0.37057
comp2257715_c1_seq3|m.48442	421.95	386.44	343.08	1068.45	1687.06	546.93	620.19	564.98	1457.4	2263.81	333.88	344.98	372.77	780.05	1455.33	NA	NA	NA	NA	NA	NA	NA	NA	NA	NA	NA	NA	NA	NA	NA	0.545938	0.534599	0.489653	1.24084	2.04418	0.731493	0.916912	0.817437	1.86908	2.96944	0.457527	0.521082	0.551109	1.09545	2.00018	1	1.67952	1.00947	0.545938
comp2257775_c0_seq2|m.48510	119.1	122.37	118.49	159.32	167.38	82.92	89.57	101.55	109.75	106.89	212.01	201.94	212.66	200.35	227.23	NA	NA	NA	NA	NA	NA	NA	NA	NA	NA	482.394	597.103	440.859	468.019	446.494	0.154097	0.169286	0.169112	0.185026	0.202811	0.110902	0.132424	0.146927	0.140752	0.140208	0.290524	0.305025	0.3144	0.281357	0.312301	1	0.828229	1.80183	0.154097
comp2257781_c0_seq1|m.48513	1044.09	1351.55	1257.9	1136.92	1047.65	1282.18	1318.33	1704.7	1544.48	1562.66	929.47	1056.37	1050.61	908.6	941.38	284.566	213.597	161.9	172.15	204.703	884.408	857.647	719.665	770.539	729.928	1517.12	1560.48	1325.34	1371.33	1389.17	1.35089	1.86973	1.79531	1.32036	1.26942	1.71486	1.94907	2.46643	1.98076	2.04974	1.27368	1.59562	1.55324	1.27597	1.29382	1	1.46626	0.95775	1.35089
comp2257826_c0_seq1|m.48581	NA	NA	NA	NA	NA	125.33	184.05	194.94	228.77	177.11	NA	NA	NA	NA	NA	NA	NA	NA	NA	NA	NA	NA	NA	NA	NA	NA	NA	NA	NA	NA	#VALUE!	#VALUE!	#VALUE!	#VALUE!	#VALUE!	0.167623	0.272106	0.282048	0.293393	0.232315	#VALUE!	#VALUE!	#VALUE!	#VALUE!	#VALUE!	#VALUE!	#VALUE!	#VALUE!	#VALUE!
comp2257905_c0_seq1|m.48664	1740.2	1005.2	898.93	1360.81	1415.19	1167.4	587.89	554.95	710.4	717.69	1132.67	708.62	581.6	764.84	781.63	922.211	455.801	369.767	486.431	357.975	1278.91	712.974	583.771	587.932	579.526	1381.46	1067.54	860.047	929.668	863.691	2.25155	1.39059	1.28298	1.58037	1.71476	1.56134	0.869158	0.802926	0.911073	0.941393	1.55213	1.07035	0.859846	1.07409	1.07426	1	0.576493	0.679641	2.25155
comp2257931_c0_seq1|m.48688	NA	NA	NA	NA	NA	NA	NA	NA	NA	NA	NA	NA	NA	NA	NA	NA	NA	NA	NA	NA	494.894	812.666	492.979	606.812	593.6	865.683	765.144	458.736	633.038	470.053	#VALUE!	#VALUE!	#VALUE!	#VALUE!	#VALUE!	#VALUE!	#VALUE!	#VALUE!	#VALUE!	#VALUE!	#VALUE!	#VALUE!	#VALUE!	#VALUE!	#VALUE!	#VALUE!	#VALUE!	#VALUE!	#VALUE!
comp2257939_c0_seq1|m.48703	2403.64	1712.3	1464.01	2214.8	2409.53	3327.57	1845.07	1466.87	2499.71	2481.8	2364.79	1586.63	1343.46	1827.62	1706.5	850.051	926.598	793.025	894.369	730.75	2141.93	1827.98	1567.6	1364.23	1447.77	2427.8	1707.52	1432.63	1449.62	1303.32	3.10994	2.36879	2.08947	2.57215	2.91958	4.45047	2.72782	2.12233	3.20583	3.25537	3.24055	2.39656	1.98619	2.56658	2.34538	1	1.24636	0.931734	3.10994
comp2257970_c0_seq2|m.48743	795.28	857.4	817.97	1043.04	1017.91	500.85	452.28	462.16	597.1	538.01	1325.25	1358.62	1262.55	1731.06	1657	NA	NA	NA	NA	NA	NA	NA	NA	NA	NA	NA	NA	NA	NA	NA	1.02897	1.18612	1.16743	1.21133	1.23338	0.669863	0.668667	0.668673	0.765768	0.705707	1.81603	2.05216	1.86657	2.43097	2.27735	1	0.564751	1.73014	1.02897
comp2257972_c0_seq2|m.48746	1103.64	1048.69	1025.74	1197.55	1073.3	915.45	785.57	785.27	886.11	864.63	630.91	592	596.33	575.43	644.27	359.968	340.831	336.933	296.406	338.343	618.678	412.939	332.298	342.414	380.865	193.59	179.541	155.797	169.836	185.604	1.42794	1.45075	1.46396	1.39077	1.3005	1.22437	1.16142	1.13616	1.13642	1.13413	0.864556	0.894199	0.881623	0.808092	0.885473	1	0.795844	0.61741	1.42794
comp2257975_c0_seq1|m.48752	1761.59	1790.04	1750.09	2033.51	2144.1	2217.26	2184.23	2485.35	2579.2	2493.47	1651.9	1641.73	1796.14	1952	2007.45	682.813	668.572	490.9	686.531	652.043	1192.33	883.531	842.234	1190.11	854.634	1323.81	1327.74	1139.12	1302.19	1223.96	2.27922	2.47633	2.49777	2.36161	2.59796	2.96548	3.22925	3.59591	3.30777	3.27068	2.26365	2.47979	2.65544	2.74125	2.759	1	1.32078	1.07233	2.27922
comp2258010_c0_seq1|m.48795	325.15	378.51	376.82	379.7	405.78	93.84	159.2	167.35	219.72	204.73	191.09	216.92	229	260.3	263.43	308.822	424.157	372.2	401.96	409.508	NA	NA	NA	NA	NA	296.108	390.344	382.918	387.142	395.203	0.420694	0.523628	0.537807	0.440963	0.491676	0.125507	0.235367	0.242129	0.281786	0.268544	0.261857	0.327651	0.338557	0.365546	0.362053	1	0.492457	0.688578	0.420694
comp2258014_c0_seq1|m.48797	1802.77	1617.86	1608.92	1357.24	771.15	3434.63	2868.59	2372.15	1506.41	2120.55	4049.41	3292.27	2703.91	3652.87	3542.13	1884.91	1961.79	1578.3	2067.59	1549.13	1487.6	2045.72	1584.81	1401.46	1477.51	1890.63	1862.49	1503.44	1601.24	1427.39	2.33251	2.23814	2.29629	1.57622	0.934387	4.59366	4.24103	3.43213	1.93194	2.78152	5.54904	4.97288	3.9975	5.12982	4.86824	1	1.53348	2.22188	2.33251
comp2258087_c0_seq1|m.48913	198.71	182.88	168.47	201.41	216.78	288.11	360.6	356.84	414.42	380.67	508.36	431.53	468.73	428.06	418.53	826.586	805.302	559.35	704.698	702.759	NA	NA	NA	NA	NA	397.746	481.382	428.442	418.995	438.93	0.2571	0.252995	0.240445	0.233907	0.262668	0.385333	0.533124	0.516291	0.531485	0.499324	0.696622	0.651814	0.692978	0.601136	0.57522	1	2.04072	2.57639	0.2571
comp2258193_c0_seq1|m.49089	5783.39	5142.86	4606.84	6813.66	7421.78	6398.11	5185.47	4681.04	7073.48	6793.4	5771.32	5117.24	4570.01	6082.14	6246	4687.87	4039.09	2832.8	2490.36	2427.12	3784.18	4523.49	3307.47	3135.33	3502.04	3727.19	4228.71	2727.25	2887.33	2780.61	7.48281	7.1146	6.575	7.91302	8.99283	8.55717	7.66639	6.77273	9.07159	8.9109	7.90863	7.72944	6.75637	8.54131	8.58439	1	1.14358	1.05691	7.48281
comp2258209_c0_seq1|m.49119	669.96	640.02	613.53	683	571.94	80.68	217.31	214.23	149.6	169.48	229.59	330.45	376.87	255.48	261.1	NA	NA	NA	NA	NA	282.262	110.101	92.8018	132.876	110.949	923.127	1164.94	963.579	1136.17	1131.36	0.866825	0.8854	0.875646	0.793199	0.693009	0.107906	0.321279	0.309957	0.191859	0.222307	0.314615	0.499135	0.55717	0.358777	0.358851	1	0.256461	0.413983	0.866825
comp2258222_c0_seq1|m.49130	257.51	294	240.71	412.8	545.66	237.75	219.47	287.19	437.67	494.09	323.4	263.35	305.16	370.89	475.05	NA	NA	NA	NA	NA	NA	NA	NA	NA	NA	632.218	706.399	601.467	731.863	591.239	0.333178	0.406718	0.343548	0.479404	0.661166	0.317979	0.324473	0.415519	0.561302	0.648097	0.443165	0.397783	0.451153	0.520851	0.6529	1	1.02164	1.10925	0.333178
comp2258245_c0_seq1|m.49148	278.62	269.67	268.11	520.29	476.53	25.53	47.75	59.43	74.85	111.73	182.7	145.57	166.59	196.57	211.25	NA	NA	NA	NA	NA	164.118	227.008	179.643	216.948	184.167	392.379	410.871	344.468	414.645	360.429	0.360491	0.37306	0.382653	0.604237	0.577402	0.0341452	0.0705954	0.0859859	0.0959935	0.146556	0.25036	0.219879	0.246289	0.276049	0.290338	1	0.22471	0.654273	0.360491
comp2258284_c0_seq4|m.49190	789.5	749.01	595.7	956.2	782.08	556.47	444.62	564.19	425.15	481.28	313	282.02	328.86	253.05	237.3	NA	NA	NA	NA	NA	361.826	296.352	183.524	221.935	208.048	884.761	909.945	550.616	789.705	679.216	1.02149	1.03618	0.850198	1.11048	0.947631	0.744252	0.657343	0.816294	0.545246	0.631295	0.428914	0.425983	0.486192	0.355365	0.326141	1	0.643513	0.417021	1.02149
comp2258311_c0_seq2|m.49216	581.75	406.16	367.07	910.61	426.76	782.83	381.23	382.42	776.46	411.64	NA	NA	NA	NA	NA	NA	NA	NA	NA	NA	NA	NA	NA	NA	NA	NA	NA	NA	NA	NA	0.752694	0.561879	0.523892	1.05753	0.517097	1.047	0.563625	0.553302	0.995793	0.539948	#VALUE!	#VALUE!	#VALUE!	#VALUE!	#VALUE!	1	1.00311	#VALUE!	0.752694
comp2258349_c0_seq1|m.49321	885.84	743.87	741.14	795.27	812.8	1361.45	1141.06	1138.45	1186.64	1197.65	1867.18	1417.95	1744.8	1576.9	1578.1	928.412	596.715	441.35	495.877	609.073	2382.82	1142.68	870.064	1113.55	866.211	1306.87	1143.88	923.431	1152.93	927.552	1.14614	1.02907	1.05777	0.923583	0.984854	1.82087	1.68699	1.64716	1.52184	1.57096	2.55866	2.14177	2.57954	2.21448	2.16891	1	1.60064	2.15194	1.14614
comp2258349_c0_seq1|m.49322	3279.14	2230.66	2086.49	2296.65	2463.15	2600.11	2081.16	1965.34	2127.46	2072.48	1917.9	1802.63	1712.46	1766.77	1600.68	1177.81	1035.42	775.4	1035.64	928.04	1387.73	1150.42	917.553	1019.98	964.044	2289.8	1203.86	891.839	1049.94	906.41	4.2427	3.08588	2.97789	2.6672	2.98455	3.47752	3.07686	2.84354	2.72842	2.71847	2.62816	2.72282	2.53173	2.48112	2.19995	1	0.952752	0.848277	4.2427
comp2258437_c0_seq2|m.49437	311.2	381.27	347.86	272.02	363.16	331.39	257.72	317.54	304.29	341.39	319.59	426.43	481.02	408.15	330.53	91.674	79.7509	84.4	89.957	99.693	481.73	499.538	409.239	462.056	400.731	173.791	185.338	175.005	208.154	172.651	0.402645	0.527447	0.496475	0.315909	0.440034	0.443218	0.381023	0.459431	0.390245	0.447801	0.437945	0.64411	0.711147	0.573176	0.454274	1	1.00724	1.30257	0.402645
comp2258465_c0_seq1|m.49476	819.62	666.73	614.42	517.62	612.45	1404.67	1071.93	938.66	1165.22	1160.12	396.24	179.31	164.32	210.74	310.8	NA	NA	NA	NA	NA	451.726	979.979	914.434	668.904	818.193	518.252	568.841	511.445	491.586	491.12	1.06046	0.92235	0.876916	0.601136	0.742094	1.87868	1.58478	1.35809	1.49437	1.52173	0.54298	0.270843	0.242933	0.295948	0.427158	1	1.73532	0.337487	1.06046
comp2258511_c0_seq1|m.49520	NA	NA	NA	NA	NA	NA	NA	NA	NA	NA	NA	NA	NA	NA	NA	202.072	441.767	302	459.412	360.633	176.146	138.127	118.931	121.192	119.933	144.071	155.794	135.573	162.455	155.873	#VALUE!	#VALUE!	#VALUE!	#VALUE!	#VALUE!	#VALUE!	#VALUE!	#VALUE!	#VALUE!	#VALUE!	#VALUE!	#VALUE!	#VALUE!	#VALUE!	#VALUE!	#VALUE!	#VALUE!	#VALUE!	#VALUE!
comp2258527_c0_seq1|m.49534	1316.88	1342.02	1434.06	1253.52	1506.38	1287.91	1251.35	1307.72	1287.55	1501.68	1662.79	1536.8	1742.7	1602.76	1967.85	NA	NA	NA	NA	NA	756.708	1166.45	924.206	953.074	918.53	1590.31	2053.58	1709.98	1677.03	1713.12	1.70384	1.85654	2.04673	1.45577	1.82525	1.72252	1.85004	1.89207	1.65126	1.96975	2.27857	2.32129	2.57643	2.2508	2.70458	1	1.01358	1.27177	1.70384
comp2258554_c0_seq1|m.49568	1387.97	1217.4	1278.12	1095.43	1065.84	1945.77	1597.31	1629.66	1264.77	1288.64	1862.08	1928.58	1741.53	1548.36	1399.5	1233.62	858.866	927.525	1006.38	994.425	2120.44	1845.28	2229.36	2468.8	2382.4	2368.66	1748.09	2156.66	2110.72	2095.5	1.79582	1.68414	1.82417	1.27217	1.29146	2.60238	2.36152	2.35786	1.62204	1.69031	2.55167	2.91306	2.5747	2.1744	1.92345	1	1.40004	1.51511	1.79582
comp2258554_c1_seq2|m.49570	896.65	842.63	895.5	746.92	729.05	1128.52	770.78	807.77	537.35	612.6	693.82	744.62	728.48	651.75	630.18	688.892	500.569	572.75	506.617	546.215	475.783	333.906	420.457	510.372	470.927	357.018	335.35	381.17	395.765	384.423	1.16013	1.16569	1.27808	0.867432	0.883376	1.50934	1.13955	1.16872	0.68914	0.803547	0.950764	1.12473	1.077	0.91527	0.866108	1	0.982263	0.819535	1.16013
comp2258584_c0_seq1|m.49609	NA	NA	NA	NA	NA	NA	NA	NA	NA	NA	NA	NA	NA	NA	NA	NA	NA	NA	NA	NA	NA	NA	NA	NA	NA	304.578	319.49	292.73	332.213	308.326	#VALUE!	#VALUE!	#VALUE!	#VALUE!	#VALUE!	#VALUE!	#VALUE!	#VALUE!	#VALUE!	#VALUE!	#VALUE!	#VALUE!	#VALUE!	#VALUE!	#VALUE!	#VALUE!	#VALUE!	#VALUE!	#VALUE!
comp2258601_c0_seq1|m.49627	470.48	431.08	439.08	588.33	491.12	1296.34	1221.58	1318.48	1451.32	1403.77	1178.33	1158.92	1176.31	1145.81	1166.03	380.759	403.579	324.7	357.482	368.234	442.959	590.125	515.268	546.965	514.139	692.211	854.79	700.355	821.147	746.556	0.608728	0.596353	0.626666	0.683255	0.595081	1.73379	1.80603	1.90763	1.86129	1.84132	1.6147	1.75052	1.73907	1.60909	1.60257	1	3.02487	2.65259	0.608728
comp2258608_c0_seq1_contamination|m.49642	NA	NA	NA	NA	NA	NA	NA	NA	NA	NA	NA	NA	NA	NA	NA	NA	NA	NA	NA	NA	NA	NA	NA	NA	NA	818.302	457.42	437.597	416.742	335.392	#VALUE!	#VALUE!	#VALUE!	#VALUE!	#VALUE!	#VALUE!	#VALUE!	#VALUE!	#VALUE!	#VALUE!	#VALUE!	#VALUE!	#VALUE!	#VALUE!	#VALUE!	#VALUE!	#VALUE!	#VALUE!	#VALUE!
comp2258609_c0_seq1|m.49647	1737.27	2084.52	2089.7	1864.34	1946.92	1798.07	2014.3	2206.51	2094.38	1952.73	1362.23	1637.77	1767.23	1590.49	1635.53	595.972	492.927	476.625	492.176	568.991	619.319	841.012	1056.86	1155.06	1271.78	1163.97	1101.04	1404.34	1437.37	1551.6	2.24776	2.88371	2.98247	2.16514	2.35905	2.40483	2.97802	3.19247	2.686	2.56139	1.86671	2.4738	2.6127	2.23357	2.24784	1	1.1386	0.952861	2.24776
comp2258619_c0_seq2|m.49656	320.73	326.55	281.94	470.08	425.04	623.01	641.32	632.68	918.82	914	531.78	499.93	481.02	563.19	549.07	NA	NA	NA	NA	NA	306.92	726.667	453.786	540.873	493.375	324.495	572.505	338.767	388.074	375.425	0.414975	0.451747	0.402392	0.545925	0.515013	0.833246	0.948151	0.915389	1.17837	1.19889	0.728715	0.75513	0.711147	0.790903	0.754632	1	2.09885	1.67047	0.414975
comp2258804_c0_seq1|m.49953	77.91	59.83	62.41	76.77	92.97	NA	NA	NA	NA	NA	NA	NA	NA	NA	NA	NA	NA	NA	NA	NA	NA	NA	NA	NA	NA	NA	NA	NA	NA	NA	0.100803	0.0827684	0.0890732	0.0891565	0.11265	#VALUE!	#VALUE!	#VALUE!	#VALUE!	#VALUE!	#VALUE!	#VALUE!	#VALUE!	#VALUE!	#VALUE!	1	#VALUE!	#VALUE!	0.100803
comp2258806_c0_seq1|m.49958	820.82	950.19	900.6	1020.64	959.17	510.13	810.01	793.66	939.97	871.21	688.74	657.23	669.08	714.08	739.9	250.645	258.937	273.15	235.4	303.425	682.133	728.048	707.501	802.92	693.207	562.782	610.423	736.624	630.008	587.066	1.06201	1.31449	1.28536	1.18532	1.16221	0.682275	1.19755	1.1483	1.20549	1.14277	0.943803	0.992727	0.989178	1.0028	1.0169	1	0.968772	0.837521	1.06201
comp2258862_c0_seq1|m.50037	NA	NA	NA	NA	NA	NA	NA	NA	NA	NA	NA	NA	NA	NA	NA	NA	NA	NA	NA	NA	NA	NA	NA	NA	NA	546.094	515.993	423.116	512.46	475.356	#VALUE!	#VALUE!	#VALUE!	#VALUE!	#VALUE!	#VALUE!	#VALUE!	#VALUE!	#VALUE!	#VALUE!	#VALUE!	#VALUE!	#VALUE!	#VALUE!	#VALUE!	#VALUE!	#VALUE!	#VALUE!	#VALUE!
comp2258879_c1_seq1|m.50060	62.9	87.64	87.05	88.33	105.54	169.81	231.99	273.99	291.56	284.92	281.17	274.06	302.64	323.35	334.85	NA	NA	NA	NA	NA	488.412	322.976	261.98	366.62	285.402	370.827	347.603	276.584	333.094	319.512	0.0813829	0.121241	0.12424	0.102582	0.127881	0.227113	0.342983	0.396421	0.37392	0.373729	0.385296	0.41396	0.447428	0.454089	0.460212	1	3.08254	3.69041	0.0813829
comp2258916_c0_seq1|m.50220	115.11	177.46	167.44	154.04	166.44	364.9	506.91	505.29	478.93	495.06	842.21	812.65	877.06	912.5	1065.68	306.998	427.801	332.95	305.637	377.811	576.82	505.604	466.002	549.797	528.58	337.409	488.768	447.209	512.731	448.624	0.148935	0.245497	0.238975	0.178894	0.201672	0.488036	0.749434	0.731075	0.614218	0.64937	1.15411	1.22748	1.29666	1.28145	1.46465	1	3.21993	6.35412	0.148935
comp2259006_c0_seq2|m.50408	NA	NA	NA	NA	NA	NA	NA	NA	NA	NA	88.54	94.43	143.03	96.06	94.6	NA	NA	NA	NA	NA	NA	NA	NA	NA	NA	NA	NA	NA	NA	NA	#VALUE!	#VALUE!	#VALUE!	#VALUE!	#VALUE!	#VALUE!	#VALUE!	#VALUE!	#VALUE!	#VALUE!	0.121329	0.142634	0.211458	0.1349	0.130016	#VALUE!	#VALUE!	#VALUE!	#VALUE!
comp2259017_c0_seq2|m.50440	383.63	527.39	553.39	924.49	432.91	NA	NA	NA	NA	NA	NA	NA	NA	NA	NA	NA	NA	NA	NA	NA	NA	NA	NA	NA	NA	NA	NA	NA	NA	NA	0.496358	0.729588	0.789812	1.07365	0.524549	#VALUE!	#VALUE!	#VALUE!	#VALUE!	#VALUE!	#VALUE!	#VALUE!	#VALUE!	#VALUE!	#VALUE!	1	#VALUE!	#VALUE!	0.496358
comp2259017_c0_seq2|m.50441	781.31	756.72	773.93	1050.73	933.18	740.92	694.54	632.34	766.16	804.88	994.2	825.92	774.62	873.43	979.5	929.02	1085.24	1071.7	613.861	698.874	537.193	605.896	568.558	424.544	424.706	569.519	711.466	670.238	492.881	448.696	1.01089	1.04684	1.10457	1.22026	1.13072	0.990945	1.02683	0.914897	0.982584	1.05576	1.36238	1.24753	1.14521	1.22658	1.34621	1	0.89713	1.12942	1.01089
comp2259020_c0_seq6|m.50443	232.45	167.31	172.96	242.49	219.7	473.36	474.83	501.03	475.13	476.25	NA	NA	NA	NA	NA	NA	NA	NA	NA	NA	NA	NA	NA	NA	NA	366.299	361.573	357.534	310.925	368.948	0.300754	0.231456	0.246853	0.281615	0.266206	0.633097	0.702006	0.724912	0.609344	0.624697	#VALUE!	#VALUE!	#VALUE!	#VALUE!	#VALUE!	1	2.37822	#VALUE!	0.300754
comp2259070_c0_seq2|m.50488	310.51	276.27	235.12	319.26	280.25	247.65	238.09	336.55	240.99	296.7	373.86	434.48	379.2	441.87	336.95	NA	NA	NA	NA	NA	482.465	809.062	539.346	663.24	647.503	337.535	420.49	280.385	315.043	300.662	0.401752	0.38219	0.335569	0.370771	0.339573	0.33122	0.352001	0.486935	0.309065	0.389181	0.512312	0.65627	0.560615	0.62053	0.463098	1	0.949375	1.51202	0.401752
comp2259146_c0_seq1|m.50588	432.88	245.18	240.96	365.94	314.44	685.51	358.9	405.2	427.5	391.29	252.41	179.36	194.48	201.93	214.4	NA	NA	NA	NA	NA	735.592	327.26	242.782	297.528	253.641	529.657	435.691	337.81	454.112	335.044	0.56008	0.33918	0.343904	0.424983	0.381001	0.916837	0.530611	0.586261	0.54826	0.513255	0.345886	0.270918	0.287522	0.283576	0.294667	1	1.439	0.75465	0.56008
comp2259152_c0_seq1|m.50595	NA	NA	NA	NA	NA	NA	NA	NA	NA	NA	NA	NA	NA	NA	NA	NA	NA	NA	NA	NA	NA	NA	NA	NA	NA	78.9957	152.187	166.949	139.38	120.491	#VALUE!	#VALUE!	#VALUE!	#VALUE!	#VALUE!	#VALUE!	#VALUE!	#VALUE!	#VALUE!	#VALUE!	#VALUE!	#VALUE!	#VALUE!	#VALUE!	#VALUE!	#VALUE!	#VALUE!	#VALUE!	#VALUE!
comp2259211_c0_seq1|m.50658	2206.63	2415.78	2131.15	2887.56	3075.81	2571.32	2407.07	2300.31	3045.48	3003.24	1980.94	1719.54	1663.25	1925.1	1997.48	1584.96	1665	1334.85	1346.17	1235.12	1883.89	2739.41	2003.57	1919.88	2051.15	1891.74	2260.2	1747.19	1927.89	1715.56	2.85504	3.34197	3.04163	3.35346	3.7269	3.43902	3.5587	3.32819	3.90576	3.93935	2.71455	2.59732	2.45897	2.70347	2.7453	1	1.06485	0.808944	2.85504
comp2259221_c0_seq1|m.50687	497.25	601.54	574.79	573.94	733.62	304.65	390.97	438.65	478.06	451.39	305.41	365.56	376.42	411.28	431.3	NA	NA	NA	NA	NA	202.698	237.098	209.099	225.711	226.54	739.264	752.605	657.727	687.773	653.006	0.643365	0.832167	0.820355	0.666543	0.888913	0.407455	0.578025	0.634658	0.613102	0.592088	0.418513	0.552168	0.556505	0.577571	0.592771	1	0.721746	0.678371	0.643365
comp2259230_c0_seq1|m.50704	1271.86	1286.41	1345.92	1298.41	1383.28	2713	2314.35	2301.93	2367.05	2336.11	1636.97	1625.37	1559.34	1467.99	1446.48	713.908	325.582	243.15	365.962	273.823	760.29	472.465	399.29	525.975	431.309	1066.11	908.013	777.113	962.998	788.753	1.64559	1.77961	1.92093	1.5079	1.67609	3.62851	3.42162	3.33053	3.03569	3.06427	2.24319	2.45507	2.30535	2.06154	1.98802	1	1.98708	1.33835	1.64559
comp2259291_c0_seq2|m.50790	NA	NA	NA	NA	NA	NA	NA	NA	NA	NA	154.04	139.16	161.32	130.67	144	NA	NA	NA	NA	NA	NA	NA	NA	NA	NA	NA	NA	NA	NA	NA	#VALUE!	#VALUE!	#VALUE!	#VALUE!	#VALUE!	#VALUE!	#VALUE!	#VALUE!	#VALUE!	#VALUE!	0.211086	0.210197	0.238498	0.183503	0.197911	#VALUE!	#VALUE!	#VALUE!	#VALUE!
comp2259318_c0_seq2|m.50816	682.05	701.96	563.93	635.45	864.4	666	723.63	582.33	754.54	825.3	747.73	488.13	636.1	619.84	720.03	876.455	517.942	543.567	509.688	439.876	580.294	805.699	1045.42	644.217	807.862	NA	NA	NA	NA	NA	0.882467	0.971087	0.804855	0.737977	1.04738	0.890743	1.06984	0.84254	0.967682	1.08255	1.02464	0.737306	0.94042	0.870458	0.989596	1	1.09656	1.06567	0.882467
comp2259349_c0_seq2|m.50877	2629.82	2531.54	2359.67	2317.64	2593.1	3616.39	2727.68	1999.93	2572.17	2719.07	2422.27	2072.86	1488.93	1816.49	1617.45	1168.93	778.988	948.175	1130	746.649	2480.06	1701.72	2320.97	2178.41	2339.27	2198.3	1381.16	1858.61	1749.6	1578.1	3.40258	3.50212	3.36778	2.69158	3.14201	4.83675	4.0327	2.89358	3.29875	3.5666	3.31931	3.131	2.20126	2.55095	2.22299	1	1.05904	0.757456	3.40258
comp2259363_c0_seq16|m.50888	8114.95	9124.33	8850.46	9520.64	10004.9	9299.39	10921.5	11592	13506.8	11847.3	9889.35	10887.4	11625.4	11547.9	10301.6	6828.92	6223.94	6427.75	5059.49	6878.79	5365.87	5751.89	6220.73	6627.57	6163.38	6052.95	6504.71	7524.74	7136.61	7507.08	10.4995	12.6225	12.6316	11.0568	12.1227	12.4375	16.1468	16.7719	17.3222	15.5401	13.5517	16.4451	17.1871	16.217	14.1584	1	1.33195	1.33774	10.4995
comp2259377_c0_seq1|m.50914	4731.96	3925.66	3827.69	4662.07	4628.72	5225.69	4732.21	5079.03	5081.52	4977.68	5769.32	4714.12	5345.45	4432.92	4590.65	2186.71	2557.65	2180.1	1996.11	2185.35	3192.61	3348.1	3068.41	3114.73	2967.69	3075.74	3071.16	3012.88	2933.17	2898.77	6.12242	5.43073	5.46298	5.41428	5.60853	6.98911	6.99627	7.34856	6.51694	6.52922	7.90589	7.12054	7.90279	6.22527	6.3093	1	1.27936	1.30342	6.12242
comp2259436_c0_seq2|m.50989	441.94	501.3	484.02	473.3	470.42	605.44	715.82	868.34	745.84	734.56	855.81	847.69	960.19	879.46	1020.63	NA	NA	NA	NA	NA	449.321	1212.15	862.766	926.57	1063.67	402.079	623.864	460.345	462.011	502.132	0.571802	0.693495	0.690806	0.549665	0.569999	0.809747	1.05829	1.25635	0.956524	0.963522	1.17274	1.28041	1.41956	1.23505	1.40274	1	1.68506	2.23926	0.571802
comp2259492_c0_seq1|m.51064	NA	NA	NA	NA	NA	NA	NA	NA	NA	NA	70.42	87.25	79.17	100.51	94.5	NA	NA	NA	NA	NA	NA	NA	NA	NA	NA	NA	NA	NA	NA	NA	#VALUE!	#VALUE!	#VALUE!	#VALUE!	#VALUE!	#VALUE!	#VALUE!	#VALUE!	#VALUE!	#VALUE!	0.0964988	0.131789	0.117046	0.141149	0.129879	#VALUE!	#VALUE!	#VALUE!	#VALUE!
comp2259529_c0_seq1|m.51192	1504.75	1477.97	1375.95	1571.75	1669.29	972.67	1076.16	1132.94	1067.73	1345.42	1289.44	1421.38	1685.6	1280.61	1201.08	1806.52	1535.81	1198.7	1375.57	1409.1	1297.34	1286.52	1002.51	1039.3	1113.17	1244.11	1539.01	1264.35	1324.47	1548.99	1.94691	2.04461	1.96379	1.82535	2.02265	1.3009	1.59103	1.63919	1.36934	1.76479	1.76696	2.14695	2.49202	1.79839	1.65074	1	0.810185	0.915777	1.94691
comp2259538_c0_seq1|m.51211	1040.1	687.2	596.67	841.57	643.15	1156.72	633.15	602.67	588.71	616.41	NA	NA	NA	NA	NA	942.88	684.562	629.3	726.696	592.33	NA	NA	NA	NA	NA	NA	NA	NA	NA	NA	1.34573	0.950668	0.851583	0.977354	0.779292	1.54706	0.936072	0.871969	0.755008	0.808544	#VALUE!	#VALUE!	#VALUE!	#VALUE!	#VALUE!	1	0.917217	#VALUE!	1.34573
comp2259615_c0_seq1|m.51307	697.1	574.72	525.31	612.05	714.99	1080.31	696.48	634.89	850.36	872.68	801.22	671.91	592.49	594.73	606.8	389.432	745.287	559.6	743.983	412.269	NA	NA	NA	NA	NA	620.98	591.958	438.845	427.075	366.949	0.901939	0.795064	0.749736	0.710802	0.86634	1.44486	1.0297	0.918586	1.09057	1.14469	1.09794	1.0149	0.875946	0.835195	0.833975	1	1.37167	1.10173	0.901939
comp2259638_c0_seq1|m.51327	1198.36	981.93	1009.75	1372.96	1249.08	1361.32	1255.01	1379.56	1407.37	1346.96	985.07	867.93	917.86	892.28	966.23	648.071	642.435	538.5	543.909	633.587	1049.72	1054.23	921.836	952.475	906.009	1358.86	1133.85	1038.98	1078.5	1041.96	1.55049	1.3584	1.44114	1.59448	1.51349	1.8207	1.85545	1.99601	1.80492	1.76681	1.34987	1.31098	1.35698	1.25305	1.32797	1	1.20299	0.877424	1.55049
comp2259638_c1_seq1|m.51328	7358.82	6773.42	6533.26	8160.1	8039.35	9215.39	8539.84	9921.09	9951.24	10158.1	8591.2	7914.88	8648.57	8309.51	8750.25	4545.58	4058.52	3539.82	3509.77	4187.34	9179.83	6943.71	6201.48	6815.45	6657.35	7266.3	7178.59	6806.74	7095.16	7360.4	9.52117	9.37031	9.32444	9.4767	9.74112	12.3251	12.6256	14.3543	12.7623	13.3244	11.7728	11.9552	12.7862	11.6693	12.0262	1	1.3467	1.26154	9.52117
comp2259645_c1_seq1|m.51337	347.23	421.63	426.47	548.19	724.24	407.96	524.78	507.1	588.29	542.96	592.88	482.31	497.09	521.99	617.8	NA	NA	NA	NA	NA	227.823	231.092	213.465	206.118	183.642	378.207	464.119	422.2	435.039	385.509	0.449262	0.58328	0.608669	0.636638	0.877548	0.545627	0.775854	0.733694	0.754469	0.7122	0.812443	0.728515	0.734905	0.733045	0.849093	1	1.20541	1.2074	0.449262
comp2259670_c0_seq1|m.51372	1231.51	1035.56	994.29	2050.64	1179.33	151.45	248.71	244.12	323.98	314.51	NA	NA	NA	NA	NA	NA	NA	NA	NA	NA	NA	NA	NA	NA	NA	NA	NA	NA	NA	NA	1.59338	1.43259	1.41908	2.3815	1.42897	0.202557	0.367702	0.353203	0.415497	0.412542	#VALUE!	#VALUE!	#VALUE!	#VALUE!	#VALUE!	1	0.25667	#VALUE!	1.59338
comp2259705_c0_seq1|m.51415	676.5	722.86	692.19	841.53	887.86	683.13	727.54	792.68	982.64	913.39	798.71	714.37	834.51	873.86	905.13	152.831	173.772	160.55	181.156	183.231	423.928	430.475	374.049	481.132	408.984	334.055	314.423	259.454	279.421	266.67	0.875286	1	0.987911	0.977307	1.0758	0.913654	1.07562	1.14688	1.26021	1.19809	1.0945	1.07904	1.23375	1.22718	1.24399	1	1.16092	1.2422	0.875286
comp2259724_c1_seq6|m.51436	644.23	670.64	662.59	598.86	727.87	520.15	481.6	557.82	541.58	545.65	963.07	838.42	770.76	798.12	852.45	292.165	354.224	297.3	306.982	348.977	1224.47	1050.56	823.919	955.639	875.989	910.044	1118.86	836.994	1162.4	943.366	0.833534	0.927759	0.945666	0.695484	0.881946	0.695676	0.712015	0.807078	0.694565	0.715729	1.31973	1.26641	1.1395	1.12082	1.17159	1	0.807323	1.32842	0.833534
comp2259749_c0_seq5|m.51470	NA	NA	NA	NA	NA	NA	NA	NA	NA	NA	NA	NA	NA	NA	NA	393.992	351.643	223.7	363.4	312.218	NA	NA	NA	NA	NA	133.672	139.992	133.659	144.353	156.134	#VALUE!	#VALUE!	#VALUE!	#VALUE!	#VALUE!	#VALUE!	#VALUE!	#VALUE!	#VALUE!	#VALUE!	#VALUE!	#VALUE!	#VALUE!	#VALUE!	#VALUE!	#VALUE!	#VALUE!	#VALUE!	#VALUE!
comp2259771_c0_seq2|m.51499	NA	NA	NA	NA	NA	NA	NA	NA	NA	NA	NA	NA	NA	NA	NA	NA	NA	NA	NA	NA	594.461	231.572	164.465	262.047	210.669	506.722	394.81	300.317	397.319	340.738	#VALUE!	#VALUE!	#VALUE!	#VALUE!	#VALUE!	#VALUE!	#VALUE!	#VALUE!	#VALUE!	#VALUE!	#VALUE!	#VALUE!	#VALUE!	#VALUE!	#VALUE!	#VALUE!	#VALUE!	#VALUE!	#VALUE!
comp2259799_c0_seq2|m.51539	NA	NA	NA	NA	NA	NA	NA	NA	NA	NA	546.19	423.51	475.44	465.1	477.2	NA	NA	NA	NA	NA	NA	NA	NA	NA	NA	NA	NA	NA	NA	NA	#VALUE!	#VALUE!	#VALUE!	#VALUE!	#VALUE!	#VALUE!	#VALUE!	#VALUE!	#VALUE!	#VALUE!	0.748462	0.6397	0.702898	0.653152	0.655855	#VALUE!	#VALUE!	#VALUE!	#VALUE!
comp2259803_c0_seq2|m.51547	141.69	183.24	165.7	226.41	303.98	25.92	41	31.77	64.57	54.65	268.18	157.36	183.56	197.53	322.7	NA	NA	NA	NA	NA	316.208	177.283	177.564	158.383	151.376	NA	NA	NA	NA	NA	0.183325	0.253493	0.236491	0.26294	0.368327	0.0346668	0.0606159	0.0459662	0.0828097	0.0716844	0.367496	0.237688	0.271378	0.277397	0.443513	1	0.239123	1.0943	0.183325
comp2259823_c0_seq1|m.51564	636.79	784.13	709.74	952.54	843.17	664.18	596.91	595.68	858.03	743.16	650.93	704.23	625.9	805.61	730.7	957.167	848.467	761.3	770.277	730.98	639.767	622.651	518.917	505.499	496.576	522.814	512.902	421.684	419.384	373.434	0.823908	1.08476	1.01296	1.10623	1.02165	0.888309	0.882494	0.861855	1.10041	0.974802	0.89199	1.06372	0.92534	1.13134	1.00426	1	0.869483	0.982976	0.823908
comp2259828_c0_seq1|m.51593	NA	NA	NA	NA	NA	NA	NA	NA	NA	NA	121.95	104.03	125.18	114.28	121.7	NA	NA	NA	NA	NA	NA	NA	NA	NA	NA	NA	NA	NA	NA	NA	#VALUE!	#VALUE!	#VALUE!	#VALUE!	#VALUE!	#VALUE!	#VALUE!	#VALUE!	#VALUE!	#VALUE!	0.167112	0.157134	0.185068	0.160486	0.167262	#VALUE!	#VALUE!	#VALUE!	#VALUE!
comp2259859_c0_seq1|m.51677	1136.84	852.63	764.33	1508.74	1234.72	1020.87	804.81	694.58	1621.6	1369.31	776.4	774.43	687.43	1302.63	886.97	NA	NA	NA	NA	NA	490.751	716.337	571.365	577.744	477.935	648.486	700.945	488.822	483.558	363.124	1.47089	1.17952	1.09087	1.75217	1.49609	1.36537	1.18986	1.00495	2.07967	1.79612	1.06393	1.16975	1.01631	1.82932	1.21904	1	0.928255	0.795267	1.47089
comp2259916_c0_seq2|m.51759	NA	NA	NA	NA	NA	184.41	137.25	136.46	156.16	152.61	NA	NA	NA	NA	NA	262.864	234.8	183.2	246.062	237.218	610.499	405.252	299.198	462.109	358.226	NA	NA	NA	NA	NA	#VALUE!	#VALUE!	#VALUE!	#VALUE!	#VALUE!	0.24664	0.202915	0.197436	0.200272	0.200178	#VALUE!	#VALUE!	#VALUE!	#VALUE!	#VALUE!	#VALUE!	#VALUE!	#VALUE!	#VALUE!
comp2259918_c0_seq1|m.51762	1554.8	1537.53	1330.68	1875.71	1867.37	1274.46	1256.93	1190.63	1691.92	1688.91	1120.14	1148.69	1021.97	1354.9	1288.15	693.3	789.893	523.95	764.868	558.69	1203.42	1112.1	829.239	742.645	773.219	1001.25	1521.32	1020.01	1054.38	1378.15	2.01167	2.12701	1.89918	2.17835	2.26266	1.70453	1.85829	1.72265	2.16985	2.21534	1.53496	1.73506	1.5109	1.90272	1.77041	1	0.873664	0.815729	2.01167
comp2259921_c0_seq2|m.51764	NA	NA	NA	NA	NA	NA	NA	NA	NA	NA	NA	NA	NA	NA	NA	NA	NA	NA	NA	NA	154.496	178.724	188.792	163.512	292.42	NA	NA	NA	NA	NA	#VALUE!	#VALUE!	#VALUE!	#VALUE!	#VALUE!	#VALUE!	#VALUE!	#VALUE!	#VALUE!	#VALUE!	#VALUE!	#VALUE!	#VALUE!	#VALUE!	#VALUE!	#VALUE!	#VALUE!	#VALUE!	#VALUE!
comp2259936_c0_seq1|m.51780	1352.68	1324.84	1257.78	1531.86	1405.47	918.58	951.14	986.39	1110.54	1096.06	1003.84	975.21	1068.82	1051.32	1126.73	950.905	757.937	530.3	658.995	673.311	679.906	656.602	533.87	572.756	514.543	1217.43	1277.06	1087.71	1225.13	1081.81	1.75016	1.83278	1.79514	1.77902	1.70298	1.22856	1.4062	1.42715	1.42424	1.4377	1.37559	1.47303	1.58016	1.4764	1.54856	1	0.800578	0.829894	1.75016
comp2259963_c0_seq1|m.51818	449.56	417.1	419.87	435.95	424.78	1014.29	978.88	1007.92	856.24	840.43	689.15	660.69	725.66	657.75	649.05	779.715	623.079	468.95	432.291	514.058	783.237	858.127	714.727	801.104	769.625	1090.89	966.929	824.094	972.166	852.433	0.581661	0.577014	0.599249	0.506289	0.514698	1.35656	1.44721	1.4583	1.09811	1.10239	0.944365	0.997953	1.07283	0.923696	0.892042	1	2.35101	1.63664	0.581661
comp2260058_c0_seq1|m.51934	5191.78	4474.8	4209.74	6480.08	7746.14	5826.23	3947.49	4219.19	4777.95	8130.88	6433.7	3521.46	4405.5	4190.9	7464.9	2341.27	2434.1	2159.75	1923.85	1835.14	2318.34	2641.99	2343.85	1969.16	2195.49	2496.47	2798.46	2519.82	2419.41	2123.14	6.71736	6.19041	6.00825	7.52561	9.38585	7.79231	5.83612	6.10451	6.12762	10.6653	8.81631	5.31906	6.51316	5.88539	10.2596	1	0.912207	0.969601	6.71736
comp2260089_c0_seq1|m.51968	467.18	616.22	548.42	602.34	610.27	50.94	42.01	48.86	54.77	64.94	NA	NA	NA	NA	NA	143.712	286.972	228.3	278.567	238.547	243.059	477.078	382.574	360.297	389.894	372.672	436.464	418.122	411.149	412.763	0.604459	0.852475	0.782719	0.699525	0.739452	0.0681298	0.0621091	0.0706927	0.0702414	0.0851817	#VALUE!	#VALUE!	#VALUE!	#VALUE!	#VALUE!	1	0.0949911	#VALUE!	0.604459
comp2260097_c0_seq1|m.51984	1609.68	1579.94	1524.27	1690.32	1673.46	1888.81	1839.08	2077.71	2283.89	2252.75	1936.65	1659.72	2062.99	1719.14	1914.2	670.381	707.258	540.575	527.32	641.588	1279.47	1484.86	1168.31	1414.6	1219.09	1169.71	1289.81	1067.98	1283.51	1136.09	2.08268	2.18568	2.17548	1.96305	2.0277	2.52619	2.71896	3.00612	2.92904	2.95493	2.65385	2.50696	3.04996	2.41423	2.63084	1	1.40638	1.2632	2.08268
comp2260103_c0_seq1|m.51994	1987.92	1338.98	1323.11	1695.41	1682.71	2902.65	1963.62	1950.65	2358.42	2221.53	2695.02	2086.87	2180.99	2179.06	2220.2	1761.35	1237.08	1056	1200.6	1195.5	1853.04	1289.94	1161.73	1028.57	884.044	2331.53	1419.91	1206.1	1453.63	1007.22	2.57206	1.85234	1.88838	1.96896	2.03891	3.88216	2.90309	2.82228	3.02462	2.91398	3.69307	3.15216	3.22441	3.06011	3.0514	1	1.47996	1.60093	2.57206
comp2260150_c0_seq1|m.52048	763.79	677.08	669.78	811.69	713.75	538.76	620.79	648.43	646.94	647.8	567.21	517.36	559.43	478.49	499.65	1071.56	1062.03	911.833	885.941	1046.59	681.492	525.794	503.126	581.676	481.438	857.783	1109.18	1193.15	1315.33	1132.37	0.988226	0.936668	0.955927	0.942653	0.864837	0.720566	0.917799	0.938176	0.829687	0.849719	0.777266	0.781457	0.82707	0.671956	0.68671	1	0.901412	0.824552	0.988226
comp2260225_c1_seq2|m.52142	514.86	509.32	514.87	478.66	444.21	NA	NA	NA	NA	NA	253.61	260.71	287.72	313.07	334.85	298.731	147.762	131.8	90.3711	153.272	434.085	430.835	371.346	353.315	313.981	810.755	633.698	576.166	649.004	575.765	0.666149	0.70459	0.734836	0.55589	0.538241	#VALUE!	#VALUE!	#VALUE!	#VALUE!	#VALUE!	0.34753	0.393795	0.42537	0.439653	0.460212	1	#VALUE!	0.63855	0.666149
comp2260227_c0_seq2|m.52143	670.73	668.3	551.07	1100.73	1037.25	638.09	535.85	497.29	880.7	982.7	317.77	290.74	285.76	454.75	560.23	NA	NA	NA	NA	NA	290.682	363.694	181.826	185.528	196.07	669.032	726.754	428.276	501.427	460.229	0.867821	0.924522	0.786501	1.27833	1.25682	0.853415	0.79222	0.719501	1.12948	1.28901	0.43545	0.439154	0.422472	0.638618	0.76997	1	0.923088	0.475007	0.867821
comp2260264_c0_seq2|m.52181	553.93	577.65	578.07	603.06	634.81	855.65	676.92	644.32	868.52	791.59	704.67	649.75	594.41	813.77	741.07	213.865	254.94	208.1	140.681	161.963	588.848	874.963	750.662	800.106	768.858	1048.87	1065.18	936.531	827.541	799.099	0.7167	0.799117	0.825036	0.700361	0.769187	1.14439	1.00078	0.93223	1.11386	1.03833	0.965632	0.981429	0.878785	1.1428	1.01851	1	1.3499	1.27593	0.7167
comp2260266_c0_seq6|m.52183	526.83	420.3	403.7	564.52	415.67	500.91	333.67	310.13	285.25	279.33	NA	NA	NA	NA	NA	NA	NA	NA	NA	NA	249.118	408.615	328.93	346.475	330.377	601.609	498.301	381.004	458.075	412.589	0.681636	0.58144	0.576171	0.655603	0.503659	0.669943	0.49331	0.448709	0.365827	0.366397	#VALUE!	#VALUE!	#VALUE!	#VALUE!	#VALUE!	1	0.77172	#VALUE!	0.681636
comp2260302_c0_seq2|m.52230	NA	NA	NA	NA	NA	35.44	68.12	70.38	59.14	61.18	71.07	66.94	93.41	54.41	56.75	NA	NA	NA	NA	NA	121.953	101.914	98.0345	90.3593	91.7464	138.83	139.304	129.623	142.566	141.703	#VALUE!	#VALUE!	#VALUE!	#VALUE!	#VALUE!	0.0473993	0.100711	0.101829	0.0758458	0.0802497	0.0973895	0.101111	0.138099	0.0764094	0.0779962	#VALUE!	#VALUE!	#VALUE!	#VALUE!
comp2260343_c0_seq1|m.52294	335.26	263.9	220.02	271.73	267.93	378.71	274.38	450.9	287.96	268.6	424.46	171.59	311.97	175.95	252.97	623.359	506.337	231.8	71.6344	399.386	298.099	332.465	328.67	388.636	341.55	330.91	579.032	708.994	624.026	720.988	0.433775	0.365078	0.314018	0.315572	0.324646	0.506507	0.405654	0.652382	0.369303	0.352322	0.581651	0.259182	0.461221	0.247091	0.347677	1	1.24953	1.07094	0.433775
comp2260394_c0_seq1|m.52394	7488.34	4973.25	4813.96	7770.57	7737.27	7576.59	4936.16	4520.34	7218.26	7210.93	6813.86	5585.32	5270.03	7644.82	7259.95	4962.19	3723.09	3056.7	3913.34	2593.22	5109.69	3960.85	3316.71	2721.87	2773.82	4089.9	3199.88	2654.41	2500.11	2146.3	9.68875	6.87996	6.87061	9.02432	9.3751	10.1333	7.2978	6.54022	9.25727	9.45857	9.33725	8.43647	7.79129	10.7358	9.97794	1	1.02581	1.03468	9.68875
comp2260436_c0_seq1|m.52472	48.61	31.71	39.31	36.69	43.23	22.54	37.21	30.13	34.2	41.6	20.47	26.01	53	43.83	67.25	NA	NA	NA	NA	NA	NA	NA	NA	NA	NA	NA	NA	NA	NA	NA	0.0628938	0.0438674	0.0561042	0.0426098	0.052381	0.0301462	0.0550126	0.0435934	0.0438608	0.0545667	0.0280507	0.0392874	0.078356	0.0615516	0.0924272	1	0.837342	1.17508	0.0628938
comp2260451_c0_seq1|m.52482	1704.47	1681.01	1519.81	1808.27	1728.63	2140.04	1772.82	2084.71	2066.62	2030.28	1565.79	1604.8	1726.09	1519.92	1449.15	951.847	585.936	444.375	423.595	542.049	1189.46	1065.67	856.258	982.143	1055.23	1518.16	1479.93	1234.49	1303	1419.56	2.20532	2.3255	2.16911	2.10003	2.09455	2.8622	2.621	3.01625	2.6504	2.66312	2.14565	2.424	2.55188	2.13446	1.99168	1	1.22774	0.989185	2.20532
comp2260477_c0_seq3|m.52508	967.78	727.66	629.2	917.62	926.33	1012.7	671.75	636.03	935.39	926.5	1177.76	901.88	874.15	906.73	970.4	283.898	360.195	270.1	345.267	280.572	1177.36	907.613	648.244	741.79	618.979	1181.92	878.883	676.896	741.963	651.368	1.25216	1.00664	0.89801	1.06567	1.12242	1.35444	0.99314	0.920236	1.19962	1.21529	1.61392	1.36226	1.29236	1.27335	1.3337	1	1.12569	1.25151	1.25216
comp2260492_c1_seq4|m.52561	332.01	354.77	361.15	363.53	253.85	466.13	456.2	482.63	363.31	399.88	NA	NA	NA	NA	NA	112.951	158.793	189.7	211.384	225.869	277.451	177.523	301.693	304.796	298.934	350.533	283.075	405.306	376.77	385.944	0.42957	0.490787	0.515443	0.422184	0.307585	0.623427	0.674463	0.69829	0.465937	0.524522	#VALUE!	#VALUE!	#VALUE!	#VALUE!	#VALUE!	1	1.45128	#VALUE!	0.42957
comp2260503_c0_seq2|m.52570	35.39	75.92	64.68	76.89	94.95	114.81	240.79	229.37	196.86	236.74	NA	NA	NA	NA	NA	NA	NA	NA	NA	NA	NA	NA	NA	NA	NA	NA	NA	NA	NA	NA	0.0457892	0.105027	0.092313	0.0892959	0.115049	0.153553	0.355993	0.331862	0.252469	0.310532	#VALUE!	#VALUE!	#VALUE!	#VALUE!	#VALUE!	1	3.3639	#VALUE!	0.0457892
comp2260519_c0_seq10|m.52611	2018.69	1553.5	1418.99	2233.42	2235.71	1574.22	1361.89	1282.09	1833.13	1724.29	781.46	579.82	631	680.4	746.4	NA	NA	NA	NA	NA	618.116	512.51	422.91	461.254	443.347	896.627	1150.46	831.459	1038.01	931.934	2.61187	2.1491	2.02522	2.59377	2.70897	2.10544	2.01347	1.85498	2.35095	2.26175	1.07086	0.875801	0.93288	0.955504	1.02584	1	0.811731	0.368384	2.61187
comp2260542_c0_seq1|m.52639	702.34	759.79	793.13	735.82	710.12	753.78	870.59	810.81	763.36	702.81	958.1	962.15	1027.82	761.6	665.28	NA	NA	NA	NA	NA	NA	NA	NA	NA	NA	265.947	260.516	320.139	340.5	262.773	0.908719	1.05109	1.13198	0.854541	0.860439	1.00815	1.28711	1.17311	0.978993	0.921875	1.31292	1.4533	1.51954	1.06954	0.914349	1	1.10941	1.4448	0.908719
comp2260591_c2_seq1|m.52716	263.84	178.82	171.28	198.69	223.52	90.93	90.7	98.61	96.33	108.41	80.35	62.57	77.11	66.4	75.05	NA	NA	NA	NA	NA	NA	NA	NA	NA	NA	345.837	310.816	221.295	258.949	217.857	0.341368	0.247378	0.244455	0.230748	0.270835	0.121615	0.134094	0.142673	0.123541	0.142201	0.110106	0.0945102	0.114001	0.0932473	0.103147	1	0.542061	0.416962	0.341368
comp2260595_c0_seq1|m.52722	748.42	728.09	669.86	834.97	838.58	678.67	812.38	857.46	952.36	903.35	358.71	365.09	412.13	388.85	390.63	NA	NA	NA	NA	NA	226.197	244.364	213.17	208.558	219.315	812.264	879.585	763.964	822.841	768.237	0.96834	1.00724	0.956041	0.969689	1.01609	0.907689	1.20105	1.24061	1.22138	1.18492	0.491552	0.551458	0.609299	0.546072	0.536875	1	1.2386	0.563142	0.96834
comp2260616_c0_seq1|m.52758	NA	NA	NA	NA	NA	NA	NA	NA	NA	NA	NA	NA	NA	NA	NA	NA	NA	NA	NA	NA	405.217	480.201	197.247	165.935	239.342	622.28	646.022	415.958	497.271	383.51	#VALUE!	#VALUE!	#VALUE!	#VALUE!	#VALUE!	#VALUE!	#VALUE!	#VALUE!	#VALUE!	#VALUE!	#VALUE!	#VALUE!	#VALUE!	#VALUE!	#VALUE!	#VALUE!	#VALUE!	#VALUE!	#VALUE!
comp2260649_c0_seq2|m.52797	1231.39	1262.19	1413.8	1410.01	1387.52	287.39	398.35	432.92	413.7	392.7	184.17	165.04	223.67	183.16	207.68	668.71	677.782	720	364.694	388.752	376.296	324.201	319.033	327.196	299.832	606.137	454.214	475.215	417.985	390.044	1.59323	1.74611	2.01781	1.63751	1.68123	0.384371	0.588935	0.626367	0.530561	0.515104	0.252374	0.249288	0.330677	0.257216	0.285432	1	0.315579	0.152993	1.59323
comp2260651_c0_seq2|m.52799	661.26	543.17	510.28	673.2	630.29	458.05	326.86	313.55	423.45	389.85	337.13	270.84	290.61	344.65	326.4	NA	NA	NA	NA	NA	NA	NA	NA	NA	NA	NA	NA	NA	NA	NA	0.855568	0.751418	0.728285	0.781818	0.76371	0.61262	0.483242	0.453658	0.543066	0.511366	0.46198	0.409096	0.429642	0.484001	0.448598	1	0.669581	0.587393	0.855568
comp2260681_c0_seq1|m.52848	115.74	139.5	129.51	202.41	155.77	125.52	136.62	158.3	185.83	169.87	219.44	189.39	198.75	194.49	196.95	NA	NA	NA	NA	NA	NA	NA	NA	NA	NA	NA	NA	NA	NA	NA	0.14975	0.192983	0.18484	0.235068	0.188743	0.167877	0.201984	0.229035	0.238323	0.222818	0.300706	0.286068	0.293835	0.273128	0.270684	1	1.18054	1.51565	0.14975
comp2260797_c0_seq1|m.53088	2016.21	1680.47	1642.92	2721.05	2264.57	1333.96	1001.98	958.73	1626.61	1528.03	1388.68	1122.89	1100.64	1554.08	1586.53	854.813	740.732	724.833	707.338	692.534	1006.83	484.164	448.588	445.331	429.479	1108	1073.94	969.072	905.234	857.214	2.60866	2.32475	2.34482	3.16008	2.74394	1.78411	1.48136	1.38713	2.08609	2.00432	1.90295	1.69609	1.6272	2.18244	2.1805	1	0.683917	0.729474	2.60866
comp2260855_c0_seq2|m.53267	NA	NA	NA	NA	NA	NA	NA	NA	NA	NA	48.2	37.56	52.17	40.39	42.3	73.4365	63.5072	56.6	58.5394	64.9794	91.7485	84.6777	84.0518	79.2981	76.5863	298.708	263.436	209.505	235.926	206.15	#VALUE!	#VALUE!	#VALUE!	#VALUE!	#VALUE!	#VALUE!	#VALUE!	#VALUE!	#VALUE!	#VALUE!	0.06605	0.0567333	0.0771289	0.0567208	0.0581363	#VALUE!	#VALUE!	#VALUE!	#VALUE!
comp2260960_c0_seq2|m.53456	301.93	459.71	603.32	364.65	582.29	869.66	1466.06	1963.82	1403.85	1159.87	772.86	631.36	762	680.17	1079.93	NA	NA	NA	NA	NA	605.687	599.878	920.131	743.992	835.846	538.647	653.202	929.423	638.042	727.708	0.390651	0.63596	0.861074	0.423485	0.705549	1.16313	2.16748	2.84134	1.80041	1.5214	1.05908	0.953651	1.12655	0.955181	1.48424	1	2.83101	1.66532	0.390651
comp2260971_c0_seq1|m.53490	272.08	274.98	270.5	320.86	323.41	624.35	784.97	825.94	901.96	865.16	1029.99	949.12	1145.49	988.23	1104.1	182.315	264.15	214.05	218.423	223.415	630.145	539.955	703.551	617.5	528.356	1175.85	990.9	1056.96	993.873	885.928	0.352029	0.380406	0.386065	0.372629	0.39187	0.835039	1.16053	1.19501	1.15674	1.13483	1.41143	1.43362	1.69351	1.3878	1.51745	1	3.04082	3.76866	0.352029
comp2260997_c1_seq7|m.53574	842.35	677.04	617.04	954.35	965.94	946.65	903.71	816.57	1151.08	1227.96	971.23	922.53	990.6	1181.01	1050.35	312.227	145.704	101.733	197.995	166.666	1002.46	776.008	567.623	558.336	557.396	725.687	698.652	516.394	598.667	613.407	1.08987	0.936613	0.880655	1.10833	1.17041	1.2661	1.33608	1.18145	1.47624	1.61071	1.33091	1.39346	1.46452	1.65852	1.44358	1	1.22591	1.32454	1.08987
comp2261018_c0_seq2|m.53614	1245.72	822.53	823.12	981.16	930.57	1001.11	719.34	765.4	778.3	843.89	800.86	559.23	605.16	625.03	657.9	1530.74	716.645	690.3	723.694	690.591	894.632	637.065	592.157	594.576	499.496	2204.88	1749.72	1507.91	1717.51	1452.63	1.61177	1.13788	1.17478	1.13947	1.12755	1.33894	1.0635	1.10741	0.998153	1.10693	1.09744	0.844701	0.894678	0.877746	0.904206	1	0.971446	0.785173	1.61177
comp2261047_c0_seq1|m.53653	1010.64	920.39	923.58	882.37	961.15	1091.71	937.33	927.02	1016.9	932.2	1388.05	1333.54	1470.47	964.04	878.18	401.469	532.685	503.7	458.136	419.699	1089.86	969.289	1135.7	957.178	1002.18	1195.5	1386.04	1389.66	1268.07	1130.56	1.30761	1.27326	1.31816	1.02474	1.16461	1.46011	1.38578	1.34125	1.30415	1.22277	1.90209	2.01427	2.17397	1.35383	1.20695	1	1.0534	1.49387	1.30761
comp2261058_c0_seq1|m.53667	1032.91	952.42	924.23	1336.73	1324.79	1650.11	1553.89	1737.55	1905.19	1852.75	1391.24	1391.81	1362.75	1688.42	1729.95	673.006	469.127	345.267	416.245	458.52	580.081	603.338	539.595	542.049	532.376	759.223	967.101	892.754	832.902	911.722	1.33643	1.31757	1.31908	1.55241	1.60522	2.20694	2.29733	2.51396	2.44337	2.43025	1.90646	2.10229	2.01471	2.37109	2.37761	1	1.81847	1.57307	1.33643
comp2261102_c1_seq3|m.53741	553.02	612.53	607.7	672.13	577.09	173.79	190.49	231.78	231.65	240.83	486.8	409.48	528.44	451.44	468.75	141.523	215.773	183.2	225.255	219.529	386.239	456.179	344.628	340.384	332.847	868.073	972.297	694.512	775.41	712.164	0.715522	0.84737	0.867325	0.780575	0.699249	0.232436	0.281627	0.335349	0.297086	0.315896	0.667078	0.618508	0.781254	0.633969	0.644241	1	0.380599	0.825342	0.715522
comp2261121_c0_seq1|m.53764	561.84	543.91	531.39	823.22	777.62	916.75	767.25	767.55	1102.62	1099.6	1081.19	930.08	1017.57	1032.9	1152.33	NA	NA	NA	NA	NA	637.941	631.219	548.286	534.283	495.752	1665.41	1448.05	1204.89	1360.63	1220.08	0.726934	0.752442	0.758413	0.956043	0.942227	1.22611	1.13433	1.11052	1.41409	1.44234	1.48159	1.40486	1.50439	1.45053	1.58374	1	1.61668	1.95354	0.726934
comp2261127_c0_seq1|m.53772	NA	NA	NA	NA	NA	32.18	41.38	35.44	41.45	38.83	88.98	127.45	97.57	110.13	93.2	NA	NA	NA	NA	NA	NA	NA	NA	NA	NA	NA	NA	NA	NA	NA	#VALUE!	#VALUE!	#VALUE!	#VALUE!	#VALUE!	0.0430392	0.0611777	0.0512761	0.0531587	0.0509333	0.121932	0.19251	0.144249	0.154659	0.128092	#VALUE!	#VALUE!	#VALUE!	#VALUE!
comp2261134_c0_seq1|m.53793	NA	NA	NA	NA	NA	359.04	404.44	373.81	552.7	439.08	NA	NA	NA	NA	NA	NA	NA	NA	NA	NA	NA	NA	NA	NA	NA	476.742	476.1	375.469	352.724	363.341	#VALUE!	#VALUE!	#VALUE!	#VALUE!	#VALUE!	0.480199	0.597939	0.540844	0.708826	0.575941	#VALUE!	#VALUE!	#VALUE!	#VALUE!	#VALUE!	#VALUE!	#VALUE!	#VALUE!	#VALUE!
comp2261150_c0_seq1|m.53829	151.24	170.02	158.96	175.06	190.88	177.91	247.04	274.18	253.99	260.08	287.7	294.79	347.32	295.08	297.8	578.191	380.563	315.9	312.702	372.213	692.469	414.62	317.772	398.129	356.055	131.492	143.341	166.783	174.187	176.65	0.195681	0.235205	0.226872	0.203305	0.231286	0.237946	0.365233	0.396695	0.325737	0.341147	0.394245	0.445272	0.513483	0.414389	0.409291	1	1.5037	1.82653	0.195681
comp2261167_c0_seq20|m.53853	NA	NA	NA	NA	NA	226.55	298.6	301.27	279.49	273.36	NA	NA	NA	NA	NA	NA	NA	NA	NA	NA	NA	NA	NA	NA	NA	NA	NA	NA	NA	NA	#VALUE!	#VALUE!	#VALUE!	#VALUE!	#VALUE!	0.303	0.441461	0.43589	0.35844	0.358566	#VALUE!	#VALUE!	#VALUE!	#VALUE!	#VALUE!	#VALUE!	#VALUE!	#VALUE!	#VALUE!
comp2261183_c0_seq1|m.53867	435.3	505.52	503.14	421.83	409.12	234.54	327.11	372.12	262.16	303.34	897.16	977.13	1079.32	1016.35	1092.55	809.26	669.989	585.675	470.851	620.73	701.592	916.921	788.684	951.065	837.643	1427.73	1786.4	1656.04	1702.61	1770.88	0.563211	0.699333	0.718094	0.48989	0.495723	0.313686	0.483612	0.538399	0.336215	0.397891	1.22941	1.47593	1.59568	1.42729	1.50158	1	0.706469	2.62056	0.563211
comp2261191_c0_seq5|m.53883	449.05	405.5	422.75	548.41	550.42	381.77	293.96	348.21	360.82	358.71	NA	NA	NA	NA	NA	NA	NA	NA	NA	NA	284.668	307.482	255.604	280.857	259.106	226.7	249.408	234.805	260.27	285.26	0.581001	0.560966	0.60336	0.636894	0.666933	0.510599	0.434601	0.503805	0.462744	0.47052	#VALUE!	#VALUE!	#VALUE!	#VALUE!	#VALUE!	1	0.779833	#VALUE!	0.581001
comp2261215_c0_seq1|m.53925	NA	NA	NA	NA	NA	242.83	184.68	224.44	172.83	178.88	80.68	75.86	91.92	66.2	76.4	NA	NA	NA	NA	NA	NA	NA	NA	NA	NA	NA	NA	NA	NA	NA	#VALUE!	#VALUE!	#VALUE!	#VALUE!	#VALUE!	0.324774	0.273038	0.324729	0.221651	0.234637	0.110558	0.114584	0.135896	0.0929664	0.105003	#VALUE!	#VALUE!	#VALUE!	#VALUE!
comp2261317_c0_seq1|m.54056	4645.51	4439.65	4161.4	5040.16	4808.58	3593.92	3571	3352.78	4074.42	3848.4	3729.51	3503.12	3555.47	3941.19	3581.05	1252.01	1183.74	1068	1122.19	1195.06	2938.41	2375.59	2180.42	2523.13	2343.41	2206.58	2225.4	2112.45	2397.81	2012.63	6.01057	6.14178	5.93926	5.85337	5.82646	4.8067	5.2795	4.85095	5.22536	5.04794	5.11067	5.29136	5.25646	5.53472	4.92173	1	0.849928	0.885037	6.01057
comp2261333_c0_seq2|m.54083	106.8	131.14	131.95	144.24	144.82	170.57	280.47	269.96	277.08	270.74	199.3	184.85	191.98	184.07	175.65	NA	NA	NA	NA	NA	NA	NA	NA	NA	NA	254.514	387.682	309.264	283.655	284.535	0.138183	0.181418	0.188322	0.167513	0.175476	0.228129	0.414657	0.39059	0.355349	0.355129	0.273107	0.279211	0.283826	0.258494	0.24141	1	2.02506	1.55638	0.138183
comp2261334_c1_seq1|m.54085	244.9	304.78	309.6	323.16	240.97	508.24	447.71	443.52	490.23	414.24	451.32	415.63	497.09	410.95	425.97	NA	NA	NA	NA	NA	922.297	361.412	290.361	402.475	343.179	529.121	388.094	313.059	408.227	337.791	0.316863	0.421631	0.441869	0.3753	0.291979	0.679747	0.661911	0.641704	0.62871	0.543358	0.618458	0.627797	0.734905	0.577108	0.585445	1	1.70984	1.6479	0.316863
comp2261355_c0_seq1|m.54106	2571.43	2329.08	2000.18	2759.53	2755.41	1388.29	1133.14	1042.24	1275.93	1419.84	1088.51	1263.48	1087.61	1050	1075.65	1247.2	719.125	526.225	740.774	546.139	1638.51	1063.79	818.832	757.287	733.881	1513.43	1614.11	1217.71	1196.22	1101.52	3.32703	3.22203	2.85471	3.20477	3.33868	1.85677	1.67528	1.50796	1.63635	1.8624	1.49162	1.90845	1.60794	1.47454	1.47835	1	0.519944	0.462944	3.32703
comp2261362_c0_seq2|m.54116	235.85	305.3	310.2	228.04	282.91	207.17	481.2	532.32	391.88	466.54	410.05	405.78	526.05	300.75	355.98	NA	NA	NA	NA	NA	317.901	341.513	298.158	324.745	296.239	435.969	391.805	386.83	403.317	353.022	0.305153	0.42235	0.442725	0.264833	0.342797	0.27708	0.711424	0.770183	0.502578	0.61196	0.561905	0.612919	0.77772	0.422351	0.489252	1	1.7852	1.63918	0.305153
comp2261368_c1_seq1|m.54120	2552.15	2022.43	1993.49	2070.93	2031.45	3449.71	2834.03	2720.83	2629.25	2760.11	2210.64	1892.81	2104.13	1731.89	1846.93	815.005	729.878	622.575	663.006	776.685	1288.03	1067.64	1006.83	1032.97	929.187	1240.42	1221.76	1072.4	1269.84	1050.51	3.30209	2.79782	2.84516	2.40507	2.46147	4.61382	4.18993	3.93661	3.37196	3.62043	3.02931	2.85904	3.11078	2.43214	2.53839	1	1.40703	1.02188	3.30209
comp2261373_c0_seq1|m.54127	7544.93	6447.35	6356.01	6813	7134.82	7798.15	7288.39	8239.78	7847.7	7435.53	8051.56	7037.69	7598.79	6750.39	7357.35	7740.89	6073.9	5120.82	5239.14	5611.97	4279.05	5501.43	5098.33	4993.77	4615.21	4871.77	4582	4373.41	4280.73	3727.21	9.76197	8.91922	9.07146	7.91225	8.64512	10.4297	10.7754	11.9217	10.0645	9.75318	11.0333	10.6302	11.2342	9.47975	10.1118	1	1.16935	1.19183	9.76197
comp2261378_c0_seq7|m.54131	528.59	551.76	480.94	653.48	750.24	466.65	733.69	662.93	851.58	959.47	376.51	622.26	755.18	791.66	651.95	305.418	170.027	118.3	132.917	138.752	412.167	543.559	430.967	387.3	394.105	397.495	375.401	298.944	289.638	343.39	0.683914	0.763301	0.68641	0.758916	0.909051	0.624122	1.08471	0.959156	1.09213	1.25854	0.515944	0.939906	1.11647	1.11175	0.896028	1	1.42929	1.23848	0.683914
comp2261379_c0_seq1|m.54133	19449	15908.5	14864.1	11745.4	14202.5	28565.5	25284.9	17241.9	19328.2	20027.7	29027.2	25629.7	17024.6	17124.2	13573	11397.2	16024.2	21144.3	25344.1	14977	11545.3	15659	22581.5	14986.1	22629.8	19485.7	21103.8	29405	23698	29927.2	25.1641	22.0077	21.2144	13.6405	17.2089	38.205	37.3821	24.9464	24.7881	26.2704	39.7769	38.7129	25.1694	24.0479	18.6545	1	1.23833	1.18643	25.1641
comp2261382_c0_seq1|m.54136	NA	NA	NA	NA	NA	529.09	513.31	589	511.57	475.44	538.55	564.1	606.91	560.68	614.8	733.757	778.28	691.3	610.859	840.386	628.541	461.764	329.242	448.697	444.021	715.448	633.569	468.057	656.385	576.808	#VALUE!	#VALUE!	#VALUE!	#VALUE!	#VALUE!	0.707633	0.758896	0.852191	0.656078	0.623634	0.737992	0.852057	0.897265	0.787378	0.84497	#VALUE!	#VALUE!	#VALUE!	#VALUE!
comp2261383_c0_seq1|m.54137	514.01	465.63	453.33	502.79	511.61	728.11	612.65	600.52	645.99	661.33	772.86	622.47	621.35	707.73	722.95	NA	NA	NA	NA	NA	280.926	348.92	296.806	323.712	298.821	150.78	144.801	133.826	121.045	130.749	0.665049	0.64415	0.647004	0.583913	0.619908	0.973813	0.905764	0.868858	0.828468	0.867466	1.05908	0.940223	0.918613	0.993884	0.993609	1	1.34885	1.54251	0.665049
comp2261395_c0_seq1|m.54150	133.57	212.82	179.17	165.85	126.41	177.63	352.65	325.58	310.31	263.62	320.29	388.61	376.87	313.12	252.88	156.113	261.788	219.933	225.289	186.06	913.61	645.833	595.64	766.745	656.149	1152.02	773.732	685.857	888.141	749.285	0.172819	0.294414	0.255716	0.192609	0.153169	0.237572	0.521371	0.471063	0.397966	0.34579	0.438904	0.586984	0.55717	0.439723	0.347554	1	2.06618	2.28298	0.172819
comp2261399_c0_seq2|m.54155	260.26	235.3	356.57	180.33	136.1	831.65	668.31	486.22	307.12	315.29	613.42	825.41	490.96	293.31	289.33	497.52	295.524	556.8	607.339	391.947	390.356	139.184	376.378	363.489	376.194	326.382	250.748	699.556	511.061	358.829	0.336736	0.325513	0.508906	0.209425	0.16491	1.11229	0.988054	0.703484	0.393875	0.413566	0.840589	1.24676	0.725843	0.411903	0.39765	1	2.16116	2.22985	0.336736
comp2261428_c0_seq1|m.54200	4204.93	3941.51	3818	3962.67	4265.68	4723.48	4100.1	4380.78	3830.6	3870.03	3614.61	3225.66	3674.8	2998.51	3224.3	5604.12	3799.28	3842.85	3159.31	3905.05	5083.66	3717.75	3497.64	3717.44	3609.26	4999.11	3965.66	4139.41	4450.69	4016.98	5.44053	5.45266	5.44915	4.60203	5.16864	6.31743	6.06174	6.3383	4.91266	5.07631	4.95322	4.87227	5.43288	4.21089	4.43142	1	1.11418	0.89555	5.44053
comp2261477_c0_seq2|m.54251	745.87	533.85	439.5	780.46	1035.74	487.56	340.54	357.29	495	452.41	558.42	377.3	340.61	420.26	556.8	NA	NA	NA	NA	NA	504.829	368.178	405.168	368.633	312.709	741.109	747.881	659.558	607.283	507.782	0.96504	0.738525	0.627266	0.906384	1.25499	0.652088	0.503467	0.516943	0.634827	0.593426	0.765221	0.569901	0.503563	0.590182	0.765256	1	0.654718	0.651139	0.96504
comp2261479_c0_seq1|m.54252	1066.04	1097.07	1129.56	997.33	901.46	1240.97	1348.08	1345.77	1258.16	1231.87	414.93	401.07	415.45	438.08	451.33	NA	NA	NA	NA	NA	835.471	784.32	589.454	700.859	641.738	426.929	502.767	434.726	456.871	442.886	1.37929	1.51768	1.61214	1.15824	1.09228	1.65974	1.99305	1.94712	1.61356	1.61584	0.568592	0.605805	0.614208	0.615207	0.6203	1	1.20333	0.445307	1.37929
comp2261500_c0_seq2|m.54267	716.41	553.09	515.59	696.95	652.36	420.69	365.05	385.23	468.04	434.4	303.68	230.22	260.56	275.89	272.8	153.317	198.129	159.633	181.57	212.712	50.2512	80.7141	86.9108	96.3975	89.1635	410.367	430.066	373.306	432.786	443.451	0.926924	0.765141	0.735863	0.8094	0.790452	0.562653	0.539703	0.557367	0.600251	0.569802	0.416143	0.347741	0.385216	0.38744	0.374931	1	0.711812	0.487336	0.926924
comp2261603_c1_seq1|m.54400	3091.39	2759.14	2511.79	3810.07	3256.91	1908.31	1433.86	1310.1	1806.31	1769.56	1556.89	1309.64	1303.54	1326.03	1204.15	296.36	771.347	520.4	749.262	505.111	1184.98	1367.15	937.409	909.898	924.089	753.697	951.805	684.509	673.718	649.537	3.99978	3.81698	3.58489	4.42481	3.94633	2.55227	2.11987	1.89551	2.31655	2.32113	2.13346	1.97817	1.92717	1.86218	1.65496	1	0.587014	0.488345	3.99978
comp2261608_c0_seq1|m.54405	1685.39	1602.51	1664.6	6924.13	4696.01	2115.29	1765	1772.23	6030.87	4946.29	1317.96	1280.1	1403.25	2978.52	4417.63	NA	NA	NA	NA	NA	NA	NA	NA	NA	NA	NA	NA	NA	NA	NA	2.18063	2.2169	2.37576	8.04131	5.69006	2.8291	2.60944	2.56414	7.73446	6.48804	1.80604	1.93355	2.07459	4.18282	6.07151	1	1.19082	0.87323	2.18063
comp2261623_c0_seq1|m.54431	39514.7	41190.6	41583.4	27232.2	29735.9	51361.1	50648.6	42062	33621.9	31989.4	45392	47623	38660.7	28437.8	23089.4	28913.1	27955.5	35449.9	29130.2	33365.5	27468.2	26810.1	34330.8	31712.5	29455.4	36644.7	26836.1	33183.2	31741.3	30355.1	51.1258	56.9828	59.349	31.6261	36.0304	68.693	74.8808	60.8572	43.1194	41.9605	62.2021	71.9332	57.1566	39.936	31.7336	1	1.19034	1.11796	51.1258
comp2261662_c0_seq1|m.54482	1076.58	996.51	930.96	1268.91	1321.51	734.95	670.52	684.2	906.59	895.77	407.57	387.53	394.33	444.25	472.18	434.54	466.158	396.7	508.169	428.015	264.621	115.066	102.505	115.634	107.805	603.454	660.58	614.949	702.573	591.152	1.39293	1.37857	1.32869	1.47364	1.60125	0.982961	0.991322	0.98993	1.16268	1.17498	0.558506	0.585353	0.582983	0.623872	0.648955	1	0.711682	0.420232	1.39293
comp2261674_c0_seq1|m.54509	785.02	532.11	518.02	740.86	731.94	503.13	365.74	344.19	502.72	460.29	458.64	321.69	298.37	376.94	433.4	1182.04	648.836	471.9	575.663	525.561	366.994	183.048	182.346	158.383	154.969	NA	NA	NA	NA	NA	1.01569	0.736118	0.739331	0.860395	0.886877	0.672913	0.540724	0.497989	0.644728	0.603762	0.628489	0.485904	0.441115	0.529347	0.595657	1	0.701727	0.615237	1.01569
comp2261702_c0_seq1|m.54553	186.47	167.78	170.9	162.37	178.68	47.29	48.19	66.96	68.19	65.71	285.85	272.74	289.05	267.39	281.37	NA	NA	NA	NA	NA	731.85	435.84	373.98	479.921	389.819	1175.25	595.007	520.447	659.143	576.678	0.241263	0.232106	0.243913	0.188568	0.216503	0.0632481	0.0712459	0.0968806	0.0874522	0.0861917	0.391709	0.411966	0.427336	0.375503	0.38671	1	0.371347	1.68763	0.241263
comp2261716_c0_seq2|m.54597	3675.46	4629.57	4787.94	3783.59	2973.35	3590.83	3806.39	5126.75	3312.27	3838.39	3838.6	4333.07	4750.93	3597.5	3954.58	1225.2	1419.55	1487.72	1089.84	1545.22	2038.11	2344.36	2600.09	2281.78	2199.17	2276.96	2941.13	3229.99	2587.91	2854.81	4.75548	6.40452	6.83347	4.39406	3.60275	4.80257	5.62751	7.4176	4.24792	5.03481	5.26016	6.54498	7.02385	5.05207	5.4351	1	1.05874	1.14291	4.75548
comp2261756_c0_seq3|m.54660	3650.08	3315.71	3261.24	3976.11	3528.79	4671.11	4064.78	4488.38	4552.37	4700.48	4127.25	3573.76	4361.84	3868.34	4241.38	2501.06	2278.49	1883.15	1856.7	2139.67	3454.56	3618.34	2869.97	3152.6	2884.45	4849.7	4936.84	3968.57	4514.8	4129.58	4.72264	4.58693	4.65453	4.61764	4.27577	6.24739	6.00952	6.49398	5.83832	6.16562	5.6557	5.39806	6.44861	5.43241	5.82927	1	1.33523	1.2248	4.72264
comp2261790_c0_seq1|m.54701	NA	NA	NA	NA	NA	211.96	137.63	157.98	148.86	133.42	NA	NA	NA	NA	NA	NA	NA	NA	NA	NA	NA	NA	NA	NA	NA	NA	NA	NA	NA	NA	#VALUE!	#VALUE!	#VALUE!	#VALUE!	#VALUE!	0.283486	0.203477	0.228572	0.19091	0.175007	#VALUE!	#VALUE!	#VALUE!	#VALUE!	#VALUE!	#VALUE!	#VALUE!	#VALUE!	#VALUE!
comp2261847_c0_seq3|m.54770	NA	NA	NA	NA	NA	NA	NA	NA	NA	NA	NA	NA	NA	NA	NA	963.144	810.194	703.733	744.777	608.928	NA	NA	NA	NA	NA	376.865	375.486	379.007	296.941	284.97	#VALUE!	#VALUE!	#VALUE!	#VALUE!	#VALUE!	#VALUE!	#VALUE!	#VALUE!	#VALUE!	#VALUE!	#VALUE!	#VALUE!	#VALUE!	#VALUE!	#VALUE!	#VALUE!	#VALUE!	#VALUE!	#VALUE!
comp2261851_c1_seq1|m.54777	85.09	123.36	127.35	81.54	85.06	82.73	139.86	175.66	100.62	104.28	102.84	113.74	142.25	62.96	78	807.254	518.077	553.7	403.047	528.117	91.4144	81.2746	107.772	119.268	110.65	134.544	169.295	221.478	190.315	243.45	0.110093	0.170655	0.181757	0.0946961	0.103066	0.110647	0.206774	0.254152	0.129043	0.136784	0.140925	0.171801	0.210305	0.0884164	0.107202	1	1.24244	1.28005	0.110093
comp2261876_c0_seq1|m.54865	560.36	891.84	987.49	504.02	421.43	497.74	591.85	726.26	383.45	362.63	394.59	432.41	437.7	332.88	362.6	182.011	106.571	164.6	146.478	175.255	358.548	386.707	617.274	626.733	491.006	725.679	841.796	1352.57	1311.76	1157.05	0.725019	1.23377	1.40937	0.585341	0.510639	0.665704	0.875013	1.05078	0.491766	0.475661	0.540719	0.653143	0.647102	0.467472	0.498351	1	0.918188	0.7458	0.725019
comp2261912_c0_seq1|m.54925	NA	NA	NA	NA	NA	312.47	445.12	507.36	608.74	557.95	357.29	374.45	421.26	405.65	429	NA	NA	NA	NA	NA	NA	NA	NA	NA	NA	218.594	267.501	211.78	223.081	277.899	#VALUE!	#VALUE!	#VALUE!	#VALUE!	#VALUE!	0.417914	0.658082	0.73407	0.780696	0.731862	0.489606	0.565596	0.622797	0.569665	0.58961	#VALUE!	#VALUE!	#VALUE!	#VALUE!
comp2261920_c1_seq2|m.54935	287.04	315.25	307.01	314.99	311.96	343.54	354.99	390.26	381.36	368.28	NA	NA	NA	NA	NA	NA	NA	NA	NA	NA	NA	NA	NA	NA	NA	NA	NA	NA	NA	NA	0.371385	0.436115	0.438173	0.365812	0.377996	0.459468	0.52483	0.564645	0.489086	0.483073	#VALUE!	#VALUE!	#VALUE!	#VALUE!	#VALUE!	1	1.29389	#VALUE!	0.371385
comp2261928_c0_seq2|m.54947	703.67	572.85	551.72	786.49	704.56	768.24	508.76	539.13	715.55	671.8	629.71	595.59	602.39	679.29	669.2	404.995	287.984	206.35	242.025	255.674	1419.17	1124.52	893.684	1016.56	944.864	884.341	810.19	645.493	753.462	694.473	0.91044	0.792477	0.787429	0.913387	0.853702	1.02748	0.75217	0.780036	0.917678	0.881199	0.862912	0.899622	0.890582	0.953945	0.919736	1	1.03221	1.05379	0.91044
comp2261938_c0_seq1|m.54953	NA	NA	NA	NA	NA	NA	NA	NA	NA	NA	83.63	82.09	99.12	83.61	111.1	NA	NA	NA	NA	NA	NA	NA	NA	NA	NA	NA	NA	NA	NA	NA	#VALUE!	#VALUE!	#VALUE!	#VALUE!	#VALUE!	#VALUE!	#VALUE!	#VALUE!	#VALUE!	#VALUE!	0.114601	0.123995	0.146541	0.117416	0.152694	#VALUE!	#VALUE!	#VALUE!	#VALUE!
comp2261945_c0_seq4|m.54969	507.44	486.73	470.56	515.8	523.54	200.79	235.24	242.32	300.35	269.24	202.02	208.77	213.82	241.46	264.63	NA	NA	NA	NA	NA	NA	NA	NA	NA	NA	130.597	181.96	263.268	229.452	233.563	0.656549	0.673339	0.671595	0.599022	0.634363	0.268547	0.347788	0.350599	0.385193	0.353162	0.276835	0.315341	0.316115	0.339089	0.363703	1	0.534003	0.481479	0.656549
comp2261959_c0_seq2|m.55009	624.38	396.01	368.12	433.47	573.35	NA	NA	NA	NA	NA	77.73	56.24	62.87	57.19	101	NA	NA	NA	NA	NA	NA	NA	NA	NA	NA	75.4736	141.709	154.882	149.48	161.697	0.807851	0.547838	0.52539	0.503409	0.694717	#VALUE!	#VALUE!	#VALUE!	#VALUE!	#VALUE!	0.106516	0.0849489	0.092948	0.0803134	0.138813	1	#VALUE!	0.169663	0.807851
comp2261971_c0_seq1|m.55022	1760.22	1508.63	1423.16	1382.94	1413.66	1708.99	1650.87	1598.78	1451.4	1650.55	2834.48	2141.18	2202.03	1651.07	1735.3	2572.01	2692.25	1762.58	1861.92	1877.22	2193.95	3114.27	1994.62	2483.55	2085.93	2321.54	2810.89	1985.22	2310.11	2355.08	2.27745	2.08703	2.03117	1.60607	1.7129	2.28569	2.44071	2.31318	1.86139	2.16502	3.88418	3.23419	3.25551	2.31864	2.38496	1	1.12531	1.59228	2.27745
comp2261980_c0_seq3|m.55041	1662.12	1688	2079.85	1512.22	1623.51	2681.37	3304.6	2956.22	2528.21	2777.07	3185.99	2883.45	2984.45	2833.72	3100.2	1910.2	1926.75	1870.72	1966.53	1869.76	2801.4	2966.34	2912.34	2858.54	2781.41	2670.22	2845.76	2641.53	2462.01	2555.83	2.15053	2.33517	2.96842	1.75621	1.96718	3.58621	4.88564	4.27719	3.24238	3.64268	4.36587	4.35537	4.41226	3.97947	4.26086	1	1.69386	2.02526	2.15053
comp2261983_c0_seq1|m.55047	1564.42	1386.08	1387.9	1437.69	1480.46	1253.25	1458.49	1548.87	1536.38	1423.93	1864.18	2125.4	2102.63	1951.64	1989.53	211.981	138.603	118.95	119.201	129.141	1498.31	1806.58	1574.01	1684.66	1481.14	2102.63	2247.73	1922.3	2155.03	1861.71	2.02412	1.91749	1.98085	1.66966	1.79384	1.67616	2.15629	2.24097	1.97037	1.86777	2.55455	3.21036	3.10856	2.74074	2.73437	1	1.02758	1.42933	2.02412
comp2261987_c0_seq2|m.55052	676.53	474.48	443.22	736.36	742.38	751.95	502.27	474.25	776.04	670.18	408.74	333.4	343.53	455.22	444.53	NA	NA	NA	NA	NA	NA	NA	NA	NA	NA	NA	NA	NA	NA	NA	0.875325	0.656393	0.632575	0.855169	0.899527	1.0057	0.742575	0.686165	0.995255	0.879074	0.56011	0.503591	0.50788	0.639278	0.610954	1	1.02795	0.65497	0.875325
comp2262137_c0_seq3|m.92268	2257.4	1486.05	1639.19	673.42	1052.18	1429.91	2007.08	1700.9	556.8	683.84	2615.07	1520.55	1640.55	787.67	826.35	1024.1	1328.34	1027	995.35	829.753	1313.86	1593.77	1285.78	1069.18	1277.85	982.6	1010.58	954.357	818.444	808.661	2.92073	2.05579	2.33949	0.782073	1.27491	1.91244	2.96734	2.46094	0.714084	0.896992	3.58351	2.29675	2.42541	1.10615	1.13572	1	0.930268	1.11721	2.92073
comp2262137_c0_seq4|m.55246	2521.06	2099.36	2273.96	1024	1294.98	1688.34	2060.6	1768.65	820.47	910.79	1173.34	1826.55	1439.17	612.96	608.25	2789.31	2485.69	3055.6	2335.03	1930.93	2119.58	2441.07	3169.25	1427.88	2498.51	1948.16	2384.01	3023	1630.39	1981.26	3.26186	2.90424	3.24545	1.18922	1.5691	2.25807	3.04647	2.55896	1.05224	1.19468	1.60787	2.75895	2.12769	0.860796	0.835968	1	0.777509	0.553627	3.26186
comp2262145_c0_seq1|m.55262	97.49	80.14	83.05	150.69	133.99	82.86	123.25	145.07	178.37	138.95	155.13	111.21	126.95	140.09	142	NA	NA	NA	NA	NA	618.25	431.916	431.227	470.018	435.936	671.422	575.339	513.373	579.314	520.779	0.126137	0.110865	0.118531	0.175003	0.162353	0.110821	0.182217	0.209894	0.228756	0.182261	0.21258	0.16798	0.187685	0.196732	0.195162	1	1.44494	1.54722	0.126137
comp2262154_c0_seq1|m.55277	299.82	420.61	653.57	255.18	233.69	274.8	464.02	631.32	330.96	304.37	NA	NA	NA	NA	NA	247.362	427.346	542.95	298.287	437.933	389.848	628.657	1105.51	563.209	611.455	371.414	624.637	1196.94	524.385	711.773	0.387921	0.581869	0.932792	0.296352	0.283158	0.367532	0.686024	0.913421	0.424449	0.399242	#VALUE!	#VALUE!	#VALUE!	#VALUE!	#VALUE!	1	1.09416	#VALUE!	0.387921
comp2262185_c0_seq1|m.55318	114.52	148.61	162.47	123.59	130.93	75.27	171.97	184.06	152.85	198.02	228.46	216.33	277.23	204.73	254.13	88.7965	135.685	118.033	81.8136	114.212	98.8986	80.634	74.5048	76.092	74.1907	186.034	309.424	291.554	292.745	298.636	0.148171	0.205586	0.231881	0.143531	0.158645	0.10067	0.254247	0.266306	0.196027	0.259743	0.313066	0.32676	0.409861	0.287508	0.349272	1	1.60261	2.05969	0.148171
comp2262197_c0_seq1|m.55346	408.18	621.51	561.46	698.14	747.59	702.58	931.59	855.72	1156.99	1124.38	810.8	800.22	759.36	804.49	831.68	569.538	1160.1	930.267	608.34	733.809	436.223	629.618	549.326	380.816	472.769	133.236	244.015	217.583	174.87	169.452	0.528122	0.859793	0.80133	0.810782	0.90584	0.939668	1.3773	1.23809	1.48382	1.47485	1.11107	1.20871	1.12265	1.12977	1.14305	1	1.69873	1.39343	0.528122
comp2262213_c0_seq1|m.55382	427.85	295.72	310.09	310.34	285.69	NA	NA	NA	NA	NA	515.46	470.83	472.5	511.97	523.4	676.126	717.961	542.8	535.809	621.573	744.324	655.802	565.752	658.395	629.61	541.901	481.253	415.542	440.439	443.451	0.553572	0.409097	0.442568	0.360412	0.346165	#VALUE!	#VALUE!	#VALUE!	#VALUE!	#VALUE!	0.706351	0.711175	0.698551	0.718973	0.719351	1	#VALUE!	1.7384	0.553572
comp2262241_c0_seq1|m.55434	1301.4	1454.77	1390.21	1659.32	1633.86	1701.66	1973.12	2170.5	2373.47	2434.51	2008.78	1764.57	1711.6	1704.31	1753.43	531.958	805.606	840.675	629.673	952.988	1436.81	1487.73	1785.08	1833.73	1759.19	1784.4	2108.19	2493.75	2600.52	2338.35	1.68381	2.01252	1.98414	1.92704	1.97972	2.27589	2.91713	3.14037	3.04392	3.19334	2.7527	2.66533	2.53046	2.39341	2.40988	1	1.53756	1.27819	1.68381
comp2262281_c0_seq3|m.55504	760.32	943.39	1059.21	610.69	420.37	1626.07	1747.53	1460.7	781.87	1088.29	1828.56	1891.62	1761.52	1510.5	1311.63	975.039	740.024	959.525	1207.41	1041.15	1292.7	1606.47	2443.85	2093.92	2243.29	2747.04	2274.53	2787.87	2976.52	2703.55	0.983736	1.30508	1.51173	0.709222	0.509354	2.17479	2.58361	2.1134	1.00273	1.42751	2.50573	2.85724	2.60426	2.12124	1.80268	1	2.14834	2.54716	0.983736
comp2262300_c0_seq2|m.55547	2787.03	2819.68	2603.01	2839.53	2924.74	4776.11	5067.68	5366.85	5252.09	5181.59	4215.71	4465.35	4535.53	4097.86	4226.33	2292.52	1925.74	1959.7	1490.71	1893.53	2579.49	2378.33	2583.2	2461.06	2888.27	2623.2	2483.16	2727.75	2899.7	2738.81	3.60599	3.90073	3.71508	3.29768	3.54385	6.38782	7.49225	7.76499	6.73569	6.79669	5.77692	6.74478	6.7054	5.75473	5.80859	1	1.88483	1.61082	3.60599
comp2262317_c0_seq2|m.55577	39.03	45.65	46.81	58.83	64.85	133.34	183.58	173.26	290.47	263.43	212.94	172.37	226.1	247.63	274.53	NA	NA	NA	NA	NA	275.045	269.287	323.004	260.765	260.191	244.87	245.2	255.085	230.902	215.379	0.0504988	0.0631519	0.0668084	0.068322	0.0785775	0.178336	0.271411	0.25068	0.372522	0.345541	0.291799	0.26036	0.33427	0.347753	0.377309	1	4.06253	5.0034	0.0504988
comp2262339_c0_seq1|m.55609	2366.76	2174.15	1791.72	3258.59	3403.71	2397.17	1706.88	1916.66	3002.83	3154.14	2330.21	2266.44	2278.73	2449.72	2908.7	3049.38	2574.29	1809.85	1707.99	2205.34	3645.83	3251.24	2188.94	1925.81	1820.55	2499.82	2758.85	1849.29	2205.22	1702.73	3.06222	3.00771	2.55719	3.78435	4.12421	3.2061	2.52351	2.77311	3.85107	4.13728	3.19316	3.42339	3.36891	3.44021	3.99766	1	1.04699	1.11794	3.06222
comp2262357_c0_seq1|m.55634	1273.74	1300.7	1231.28	1575.8	1396.14	2080.6	1861.85	2070.4	2010.36	2050.86	1436.82	1292.15	1665.39	1264.94	1413.1	703.158	1082.1	918.567	788.496	1035.03	888.751	899.818	786.106	842.142	783.337	1407.5	1504.52	1314.21	1325.86	1302.84	1.64802	1.79938	1.75731	1.83005	1.69168	2.7827	2.75263	2.99554	2.57824	2.69011	1.96892	1.95176	2.46214	1.77639	1.94214	1	1.56638	1.11065	1.64802
comp2262360_c0_seq1|m.55644	2635.08	2879.16	2417.29	2714.95	2474.24	3856.4	2481.91	1833.69	2028.53	2465.35	3316.24	2320.43	1891.74	1722.99	1778.93	1730.35	1252.79	1892.05	1767.31	1521.42	2770.5	1165.98	1970.38	1484.61	1689.8	1910.12	1096.33	1797.96	1642.29	1410.73	3.40939	3.98301	3.45002	3.153	2.99799	5.15775	3.66935	2.65306	2.60155	3.2338	4.54435	3.50494	2.79678	2.41964	2.44493	1	0.948499	0.820317	3.40939
comp2262362_c0_seq1|m.55645	5077.28	5079.52	4785.18	6451.81	7316.76	4182.51	4229.38	3715.32	5376.57	5071.27	4070.43	3830.2	3616.28	3796.27	4209	1144.34	1715.86	1386.67	1490.04	1403.98	1943.17	2391.25	1983.85	1769.95	1922.02	2396.17	2739.51	2399.78	2530.94	2349.34	6.56921	7.02698	6.82953	7.49278	8.86558	5.59391	6.25287	5.37548	6.89534	6.65198	5.57784	5.78541	5.34636	5.3312	5.78477	1	0.889838	0.793776	6.56921
comp2262441_c0_seq1|m.55760	3087.88	2353.64	2252.08	2865.79	3007.01	2549.01	1934.61	1780.71	2475.52	2342	2742.1	2343.2	2230.44	2483.15	2505.98	1636.42	1460.97	1204.08	1157.51	984.583	2252.64	1877.8	1852.78	1533.64	1526.79	2054.26	2184.35	2071.17	1820.71	1778.99	3.99524	3.25601	3.21423	3.32817	3.64354	3.40918	2.8602	2.57641	3.1748	3.072	3.75759	3.53934	3.29752	3.48715	3.44417	1	0.923029	1.04777	3.99524
comp2262443_c0_seq1|m.55763	849.68	893.91	939.75	2310.19	3483.68	622.36	757.15	724.8	2557.22	2282.84	538.99	511.95	535.59	1780.83	1678.73	NA	NA	NA	NA	NA	NA	NA	NA	NA	NA	NA	NA	NA	NA	NA	1.09935	1.23663	1.34124	2.68293	4.22111	0.832377	1.1194	1.04867	3.27958	2.9944	0.738595	0.773286	0.791824	2.50087	2.30722	1	0.834603	0.590369	1.09935
comp2262465_c0_seq5|m.55795	450.68	408.66	644.22	275.24	223.85	1367.54	1162.41	743.94	588.07	567.1	509.54	679.21	411.41	276.73	303.58	556.083	351.424	677.7	809.993	552.419	444.242	303.218	737.182	737.302	760.754	371.274	274.2	795.52	635.939	425.224	0.58311	0.565338	0.919447	0.319649	0.271235	1.82902	1.71855	1.07636	0.754187	0.743865	0.698239	1.02593	0.608235	0.388619	0.417235	1	1.90393	1.07588	0.58311
comp2262638_c0_seq1|m.56073	2964.04	2467.72	2247.5	2833.31	2801.4	2918.21	2351.76	2237.72	2582.72	2441.78	2763.58	2339	2467.19	2492.13	2669.5	3000.83	2313.08	1992.25	2395.82	2167.33	1297.23	1250.25	1030.33	1151.85	1096.91	3349.39	3258.9	2701.42	3256.81	2711.27	3.83501	3.41383	3.20769	3.29045	3.3944	3.90297	3.47693	3.23763	3.31228	3.20288	3.78702	3.53299	3.64753	3.49976	3.66891	1	0.975808	1.07457	3.83501
comp2262649_c0_seq1|m.56105	344.68	444.75	347.05	450.06	444.35	366.29	372.4	396.04	368.46	479.68	840.69	816.84	703.9	777.32	711.7	585.911	320.859	275.9	305.55	311.008	333.137	462.504	441.762	426.13	493.506	536.701	550.244	513.898	541.765	569.21	0.445963	0.615264	0.495319	0.522675	0.53841	0.489896	0.55057	0.573008	0.472542	0.629196	1.15202	1.23381	1.04066	1.09161	0.978147	1	1.05337	2.08851	0.445963
comp2262720_c0_seq1|m.56199	1019.13	1148.66	1147.75	1190.9	1209.81	441.05	552.22	613.34	711.36	540.5	403.23	372.57	415.65	399.64	479.53	399.159	416.567	329.6	482.359	367.177	242.81	317.139	354.338	332.24	334.509	325.585	381.885	419.537	298.339	313.919	1.3186	1.58905	1.6381	1.38305	1.4659	0.589884	0.816422	0.887407	0.912304	0.708973	0.552559	0.562756	0.614503	0.561225	0.659057	1	0.556942	0.383897	1.3186
comp2262723_c0_seq1|m.56203	NA	NA	NA	NA	NA	67.61	53.49	49.37	79.81	74.01	346.19	290.2	313.72	310.54	319.3	NA	NA	NA	NA	NA	NA	NA	NA	NA	NA	NA	NA	NA	NA	NA	#VALUE!	#VALUE!	#VALUE!	#VALUE!	#VALUE!	0.0904252	0.0790816	0.0714306	0.102355	0.0970788	0.474395	0.438339	0.463808	0.4361	0.43884	#VALUE!	#VALUE!	#VALUE!	#VALUE!
comp2262731_c0_seq1|m.56213	1669.1	2167.86	2314.24	1195.41	1138.68	1442.45	2177.26	2753.68	1994.38	2010.14	1673.29	2039.68	2160.87	1425.07	1757.7	762.177	926.016	829	649.549	942.968	1053.24	1707.73	1623.98	1538.6	1643.75	627.572	1068.44	1033.29	988.839	1093.21	2.15956	2.999	3.30294	1.38828	1.37972	1.92921	3.21894	3.98414	2.55775	2.6367	2.29296	3.08088	3.19466	2.00126	2.41575	1	1.22094	1.11863	2.15956
comp2262740_c0_seq13|m.56232	9407.01	9474.72	9129.75	10032	9363.01	9301.6	8979.56	10429.8	9553.29	9475.49	8531.92	7706.5	8824.53	7322.92	7660.83	8124.58	7199.65	6636.55	5863.05	7810.03	8649.57	7189.22	6509.86	6969.64	7147.64	7693.52	7067.6	6561.92	6887.59	7314.32	12.1712	13.1073	13.0302	11.6507	11.345	12.4404	13.2757	15.0902	12.2519	12.429	11.6916	11.6404	13.0463	10.2838	10.5289	1	1.02212	0.956392	12.1712
comp2262745_c1_seq1|m.56240	42.79	57.49	69.86	55.79	71.63	52.5	82.12	113.55	102.72	117.71	225.28	268.78	295.43	269.52	282.63	NA	NA	NA	NA	NA	401.119	545.541	557.712	538.344	589.333	370.24	455.917	458.362	452.869	464.359	0.0553636	0.0795313	0.099706	0.0647915	0.0867927	0.0702163	0.121409	0.164289	0.131736	0.1544	0.308708	0.405984	0.436768	0.378494	0.388441	1	1.65641	4.88413	0.0553636
comp2262838_c0_seq1|m.56386	NA	NA	NA	NA	NA	NA	NA	NA	NA	NA	NA	NA	NA	NA	NA	NA	NA	NA	NA	NA	NA	NA	NA	NA	NA	379.716	251.641	159.459	233.854	142.746	#VALUE!	#VALUE!	#VALUE!	#VALUE!	#VALUE!	#VALUE!	#VALUE!	#VALUE!	#VALUE!	#VALUE!	#VALUE!	#VALUE!	#VALUE!	#VALUE!	#VALUE!	#VALUE!	#VALUE!	#VALUE!	#VALUE!
comp2262843_c0_seq2|m.56395	1412.11	1405.45	1291.17	1346.81	1316	633.21	835.46	916.86	859.81	965.91	918.42	923.93	976.43	843.87	1034.3	518.027	515.513	497.7	403.34	540.694	454.399	607.854	613.033	574.58	557.036	933.425	1065	966.475	1041.3	1029.27	1.82705	1.94429	1.84279	1.56411	1.59457	0.846888	1.23517	1.32655	1.10269	1.26698	1.25854	1.39557	1.44357	1.18507	1.42152	1	0.676048	0.763837	1.82705
comp2262845_c0_seq1|m.56398	166.51	147.78	146.29	165.03	163.12	335.33	246.62	264.69	272.99	252.12	155.61	143.67	164.95	156.38	146.53	NA	NA	NA	NA	NA	NA	NA	NA	NA	NA	395.566	307.123	292.453	388.385	328.437	0.215438	0.204438	0.208789	0.191657	0.197649	0.448488	0.364612	0.382965	0.350104	0.330706	0.213237	0.217009	0.243865	0.219609	0.201388	1	1.78349	1.06149	0.215438
comp2262859_c0_seq3|m.56422	NA	NA	NA	NA	NA	97.97	98.14	97.85	77.89	96.36	309.4	184.85	260.56	149.91	165.5	NA	NA	NA	NA	NA	NA	NA	NA	NA	NA	NA	NA	NA	NA	NA	#VALUE!	#VALUE!	#VALUE!	#VALUE!	#VALUE!	0.13103	0.145094	0.141574	0.0998923	0.126395	0.423981	0.279211	0.385216	0.210523	0.22746	#VALUE!	#VALUE!	#VALUE!	#VALUE!
comp2262867_c0_seq2|m.56430	NA	NA	NA	NA	NA	512.11	548	525.46	311.25	399.47	NA	NA	NA	NA	NA	NA	NA	NA	NA	NA	NA	NA	NA	NA	NA	NA	NA	NA	NA	NA	#VALUE!	#VALUE!	#VALUE!	#VALUE!	#VALUE!	0.684923	0.810183	0.760258	0.399172	0.523984	#VALUE!	#VALUE!	#VALUE!	#VALUE!	#VALUE!	#VALUE!	#VALUE!	#VALUE!	#VALUE!
comp2262887_c0_seq1|m.56477	6537.6	7056.52	6378.02	7927.56	8728.87	7651.5	8232.85	7324.66	9959.74	9589.96	9421.81	10263.7	9210.65	9933.32	8937.28	4653	5425.42	5552.27	5785.59	5152.29	3984.55	4359.66	4504.35	4526.19	4242.97	4541	5249.25	5255.99	5187.68	5044.44	8.45864	9.76195	9.10287	9.20664	10.5766	10.2335	12.1718	10.5976	12.7732	12.5791	12.911	15.5031	13.6172	13.9496	12.2832	1	1.32206	1.47906	8.45864
comp2262892_c0_seq1|m.56491	163.8	263.23	238.6	227.04	160.79	372.2	257.47	358.36	283.65	418.83	428.5	459.38	460.69	405.39	461	NA	NA	NA	NA	NA	NA	NA	NA	NA	NA	583.886	578.231	393.71	633.504	585.414	0.211932	0.364151	0.340536	0.263672	0.194826	0.4978	0.380653	0.518491	0.363775	0.549379	0.587187	0.69388	0.681091	0.5693	0.63359	1	1.88795	2.40295	0.211932
comp2262895_c1_seq2|m.56493	521.56	512.6	488.07	709.64	655.34	241.4	245.99	252.41	336.04	298.21	313.98	342.27	392.83	392.58	423.2	NA	NA	NA	NA	NA	570.939	853.503	691.232	686.645	632.904	894.488	894.786	736.874	733.767	655.092	0.674818	0.709128	0.696586	0.824137	0.794063	0.322861	0.363681	0.365198	0.430964	0.391162	0.430257	0.516989	0.580766	0.551311	0.581638	1	0.514996	0.777449	0.674818
comp2262897_c0_seq4|m.56497	561.4	556.76	542.37	612.64	645.62	876.89	756.14	736.7	837.7	852.44	687.63	683.53	648.9	665.42	658.8	NA	NA	NA	NA	NA	NA	NA	NA	NA	NA	NA	NA	NA	NA	NA	0.726365	0.770218	0.774084	0.711487	0.782285	1.1728	1.11791	1.06589	1.07433	1.11814	0.942282	1.03245	0.959344	0.934467	0.905443	1	1.45141	1.2234	0.726365
comp2262920_c0_seq2|m.56540	NA	NA	NA	NA	NA	137.73	184.53	198.61	254.93	317.11	76.57	60.63	80.42	93.49	95.4	NA	NA	NA	NA	NA	NA	NA	NA	NA	NA	NA	NA	NA	NA	NA	#VALUE!	#VALUE!	#VALUE!	#VALUE!	#VALUE!	0.184207	0.272816	0.287357	0.326942	0.415953	0.104926	0.0915799	0.118894	0.131291	0.131116	#VALUE!	#VALUE!	#VALUE!	#VALUE!
comp2262927_c0_seq2|m.56544	1775.95	1874.29	1633.15	2087.36	2126.96	2293.51	2341.47	2596.3	3168.95	3199.11	2654.21	3038.6	2888.82	3417.2	3407.25	894.065	1456.92	1141.85	1042.14	1226.68	2314.39	3162.31	2391.79	2468.76	2399.64	2643.15	3336.23	2671.42	2803.73	2740.2	2.2978	2.59288	2.33087	2.42415	2.5772	3.06746	3.46172	3.75644	4.06411	4.19627	3.63715	4.58972	4.27088	4.79887	4.68286	1	1.54959	1.89333	2.2978
comp2262955_c0_seq1|m.56580	6311.1	6493.24	6113.64	7435.66	7918.58	7228.59	6647.9	5896.83	8781.01	7911.56	6712.06	6963.7	7347.57	7423.18	7255.88	4785.65	4832.82	4560.85	5798.43	4075.22	4619.96	4782.02	4764.5	4233.67	4095.05	5086.05	5365.68	5119.23	5077.14	4788.92	8.16559	8.98271	8.72554	8.63537	9.59479	9.6679	9.8285	8.53179	11.2615	10.3776	9.19775	10.5185	10.8628	10.4246	9.97235	1	1.12641	1.19472	8.16559
comp2262963_c0_seq1|m.56590	486.97	623.1	649.46	746.91	734.04	653.94	582.44	636.6	647.5	626.26	NA	NA	NA	NA	NA	NA	NA	NA	NA	NA	NA	NA	NA	NA	NA	NA	NA	NA	NA	NA	0.630064	0.861993	0.926926	0.867421	0.889422	0.874614	0.861101	0.92106	0.830405	0.821465	#VALUE!	#VALUE!	#VALUE!	#VALUE!	#VALUE!	1	0.992714	#VALUE!	0.630064
comp2263011_c0_seq1|m.56689	4865.03	4833.82	4397.13	5090.76	7884.6	6233.61	6108.48	6610.75	7405.74	11179.2	6566.97	6695.9	7940.18	7945.75	12168.3	805.582	1014.04	789.875	1084.76	970.984	4623.06	4276.45	3248.88	4548.25	3581.19	5670.12	6517.18	4880.61	5746.26	5808.42	6.2946	6.68708	6.2757	5.91213	9.55362	8.33716	9.031	9.56472	9.4977	14.6638	8.99893	10.114	11.7389	11.1584	16.7239	1	1.50887	1.7727	6.2946
comp2263015_c0_seq1|m.56697	1126.55	1190.76	1065.66	1529.47	1709.59	2000.55	1732.11	1799.1	2274.72	2108.19	1594.69	1427.56	1496.09	1536.52	1594.07	1484.05	2175.49	1645.7	1886.02	1819.55	2131.35	2398.65	1735.01	1965.1	1759.64	2030.34	2464.09	1893.33	2088.93	1819.36	1.45758	1.64729	1.52094	1.77624	2.07148	2.67564	2.56082	2.60302	2.91728	2.76531	2.18526	2.15629	2.21184	2.15778	2.19086	1	1.62427	1.32658	1.45758
comp2263070_c0_seq1|m.56781	1986.48	1842.62	1691.67	2218.09	2132.64	1404.99	1279.45	1244.5	1516.32	1490.53	1261.55	1098.89	1102.36	1295.99	1390.03	952.202	1005.59	731.967	768.241	753.168	725.328	1022.76	800.452	851.247	839.665	1531.31	1985.78	1545.05	1579.05	1471.48	2.5702	2.54907	2.41439	2.57597	2.58408	1.87911	1.89159	1.8006	1.94465	1.95513	1.72874	1.65984	1.62975	1.81999	1.91043	1	0.735969	0.672611	2.5702
comp2263073_c0_seq1|m.56786	448.01	497.43	487.54	534.62	566.46	562.17	706.13	701.35	800.81	782.33	926.19	840.23	854.78	880.71	922.8	748.955	418.186	371.1	427.529	353.067	828.209	531.608	450.876	463.819	461.932	1322.26	1030.27	870.766	848.433	840.931	0.579656	0.688142	0.69583	0.620879	0.686369	0.751876	1.04397	1.01474	1.02702	1.02618	1.26919	1.26914	1.26372	1.2368	1.26828	1	1.49509	1.84781	0.579656
comp2263104_c0_seq1|m.56813	315.62	370.55	384.98	453.45	378.37	110.21	219.88	213.55	185.72	180.32	NA	NA	NA	NA	NA	NA	NA	NA	NA	NA	NA	NA	NA	NA	NA	NA	NA	NA	NA	NA	0.408363	0.512617	0.549453	0.526612	0.458464	0.147401	0.325079	0.308973	0.238182	0.236526	#VALUE!	#VALUE!	#VALUE!	#VALUE!	#VALUE!	1	0.46464	#VALUE!	0.408363
comp2263115_c0_seq2|m.56831	123.73	193.08	191.65	174.02	185.32	516.24	797.1	953.32	705.35	712.03	637.92	805.39	873.79	793.71	856.45	442.139	374.996	367.35	396.241	440.515	866.432	796.511	743.835	890.875	784.111	486.008	618.883	622.689	589.919	679.608	0.160087	0.267106	0.273528	0.202097	0.224549	0.690447	1.17846	1.3793	0.904596	0.933969	0.874162	1.21652	1.29182	1.11463	1.17709	1	4.15932	5.24202	0.160087
comp2263124_c0_seq2|m.56851	310.19	315.25	331	466.89	424.15	377.6	353.66	340.33	512.85	465.79	331.56	264.14	296.09	593	615.95	NA	NA	NA	NA	NA	NA	NA	NA	NA	NA	NA	NA	NA	NA	NA	0.401338	0.436115	0.472412	0.542221	0.513934	0.505022	0.522864	0.492404	0.657719	0.610976	0.454347	0.398976	0.437744	0.832766	0.84655	1	1.1068	0.961761	0.401338
comp2263152_c0_seq1|m.56899	146.12	162.08	167.04	283.2	241.89	193.59	222.78	242.79	426.86	420.16	125.77	103.93	134.05	211.95	236.7	NA	NA	NA	NA	NA	NA	NA	NA	NA	NA	NA	NA	NA	NA	NA	0.189057	0.22422	0.238404	0.328893	0.293093	0.258917	0.329366	0.351279	0.547439	0.551123	0.172347	0.156983	0.198182	0.297647	0.325316	1	1.47346	0.831285	0.189057
comp2263250_c0_seq1|m.57052	7446.39	5461.82	5278.44	7869.11	6930.02	7703.25	5399.51	5119.66	7375.77	7557.44	7222.8	5177.03	5620.95	5499.32	6818.45	5610.75	7088.39	5488.12	4505.36	3611.39	5732.75	6614.42	5380.57	3494.38	3892.43	4525.03	4694.96	4004.72	3022.21	3166.87	9.63448	7.55585	7.53353	9.13876	8.39697	10.3027	7.98284	7.40734	9.45927	9.91309	9.89764	7.81976	8.3101	7.72284	9.37115	1	1.12651	0.989654	9.63448
comp2263277_c0_seq1|m.57091	773.89	656.7	717.48	669.34	598.96	1119.85	956.31	946.92	855.26	920.11	1485.68	1096.33	1243.92	993.78	980.8	309.349	183.859	103.5	186.229	182.208	431.479	580.733	473.695	443.514	435.767	625.123	489.094	400.811	443.655	439.087	1.00129	0.908475	1.02401	0.777335	0.725748	1.49775	1.41384	1.37004	1.09685	1.20691	2.03588	1.65598	1.83903	1.39559	1.34799	1	1.50807	1.82281	1.00129
comp2263291_c0_seq2|m.57114	2840.95	2892.24	2414.01	4716.85	5652.39	1703.39	1428.53	1685.42	2956.06	3110.72	1892.57	1495.78	1680.5	2248.95	2612.48	1221.27	1221.3	924.133	979.348	984.387	699.454	1120.15	879.212	730.783	842.719	1160.72	1534.24	1027.66	1162.43	1294.03	3.67575	4.00111	3.44534	5.47789	6.84889	2.2782	2.11199	2.43854	3.79108	4.08033	2.59345	2.25933	2.48448	3.15826	3.59054	1	0.609466	0.648183	3.67575
comp2263317_c0_seq1|m.57143	NA	NA	NA	NA	NA	432.39	354.73	363.74	327.18	325.35	49.56	35.13	49.23	37.15	36.7	837.285	618.323	480.5	586.17	538.853	479.124	378.828	293.688	330.445	282.201	632.93	415.852	331.984	389.472	345.65	#VALUE!	#VALUE!	#VALUE!	#VALUE!	#VALUE!	0.578301	0.524446	0.526275	0.419601	0.426761	0.0679137	0.0530629	0.0727824	0.0521707	0.0504398	#VALUE!	#VALUE!	#VALUE!	#VALUE!
comp2263342_c0_seq1|m.57186	848.84	853.57	807.32	804.88	622.23	808.3	573.73	602.8	515.03	561.43	NA	NA	NA	NA	NA	NA	NA	NA	NA	NA	NA	NA	NA	NA	NA	863.586	674.708	617.196	793.706	628.36	1.09827	1.18082	1.15223	0.934744	0.753944	1.08106	0.848224	0.872157	0.660515	0.736427	#VALUE!	#VALUE!	#VALUE!	#VALUE!	#VALUE!	1	0.772329	#VALUE!	1.09827
comp2263346_c1_seq31|m.57192	1442.01	969.52	939.06	1382.03	1250.09	1664.28	1086	1121.33	1353.21	1238.63	1852.96	1347.12	1423.98	1407.59	1379.95	1869.04	1295.42	879	959.637	997.748	1783.06	1659.73	1224.28	1467.38	1217.74	2360.41	1861.22	1354.97	1651.49	1444.29	1.86574	1.34123	1.34025	1.60501	1.51471	2.2259	1.60558	1.62239	1.73546	1.62471	2.53917	2.03479	2.10523	1.97672	1.89658	1	1.07262	1.34335	1.86574
comp2263347_c0_seq2|m.57195	655.27	696.06	645.87	964.45	979.8	967.89	996.81	1006.01	1423.73	1221.07	1151.26	990.51	1020.39	1190.9	1201.1	NA	NA	NA	NA	NA	472.735	346.974	332.59	389.138	354.184	517.011	584.529	544.325	612.31	552.519	0.847818	0.962925	0.921802	1.12006	1.1872	1.29451	1.47372	1.45554	1.8259	1.60168	1.57761	1.49614	1.50856	1.67241	1.65077	1	1.53046	1.63835	0.847818
comp2263394_c0_seq1|m.57263	264.48	303.22	299.61	252.84	306.31	310.9	597.57	512.1	446.41	438.03	747.97	864.21	952.76	706.26	682.6	539.304	361.78	450.967	448.75	431.458	596.279	299.651	842.951	635.625	855.476	265.801	352.779	867.97	676.577	891.214	0.342196	0.419473	0.427611	0.293635	0.37115	0.415814	0.88347	0.740928	0.572511	0.574564	1.02497	1.30536	1.40857	0.99182	0.938153	1	1.54806	2.7616	0.342196
comp2263456_c1_seq2|m.57334	NA	NA	NA	NA	NA	NA	NA	NA	NA	NA	NA	NA	NA	NA	NA	NA	NA	NA	NA	NA	NA	NA	NA	NA	NA	618.269	567.524	487.476	554.88	474.66	#VALUE!	#VALUE!	#VALUE!	#VALUE!	#VALUE!	#VALUE!	#VALUE!	#VALUE!	#VALUE!	#VALUE!	#VALUE!	#VALUE!	#VALUE!	#VALUE!	#VALUE!	#VALUE!	#VALUE!	#VALUE!	#VALUE!
comp2263508_c0_seq1|m.57408	3011.09	3999.55	4011.62	3293.36	3344.9	3272.3	4504.23	5202.92	4690.52	4362.07	3450.19	3857.31	4085.4	3732.98	4170.3	1581.71	2520.88	2276.57	1500.18	1828.55	1440.34	1940.69	1964.93	1689.97	1871.58	1741.76	2596.32	2642.83	2301.13	2331.68	3.89588	5.53295	5.72549	3.82473	4.05295	4.37655	6.65922	7.52781	6.01549	5.72172	4.72791	5.82636	6.03992	5.24232	5.73158	1	1.48423	1.41418	3.89588
comp2263534_c0_seq1|m.57439	253.04	290.41	292.74	393.39	375.26	282.09	330.72	356.63	380.08	351.83	428.31	386.71	388.4	440.08	496.8	1044.71	884.446	611.85	760.08	662.115	1192.8	1291.48	934.291	1060.16	999.496	1903.95	1657.84	1223.51	1412.32	1230.74	0.327395	0.401751	0.417806	0.456862	0.454695	0.377282	0.488949	0.515988	0.487445	0.461495	0.586927	0.584114	0.574216	0.618016	0.682793	1	1.16668	1.40478	0.327395
comp2263555_c0_seq3|m.57471	NA	NA	NA	NA	NA	NA	NA	NA	NA	NA	NA	NA	NA	NA	NA	NA	NA	NA	NA	NA	NA	NA	NA	NA	NA	216.526	161.463	143.313	185.063	181.345	#VALUE!	#VALUE!	#VALUE!	#VALUE!	#VALUE!	#VALUE!	#VALUE!	#VALUE!	#VALUE!	#VALUE!	#VALUE!	#VALUE!	#VALUE!	#VALUE!	#VALUE!	#VALUE!	#VALUE!	#VALUE!	#VALUE!
comp2263557_c0_seq9|m.57475	NA	NA	NA	NA	NA	NA	NA	NA	NA	NA	363.76	341.05	333.18	348.04	344.25	NA	NA	NA	NA	NA	NA	NA	NA	NA	NA	NA	NA	NA	NA	NA	#VALUE!	#VALUE!	#VALUE!	#VALUE!	#VALUE!	#VALUE!	#VALUE!	#VALUE!	#VALUE!	#VALUE!	0.498472	0.515146	0.492578	0.488762	0.473131	#VALUE!	#VALUE!	#VALUE!	#VALUE!
comp2263558_c3_seq9|m.57481	NA	NA	NA	NA	NA	488.67	366.91	422.67	540.34	519.72	551.49	518.57	525.05	619.31	650.15	772.42	355.185	361	371.008	450.255	140.596	217.159	155.525	227.207	194.947	268.686	212.65	167.116	229.581	210.989	#VALUE!	#VALUE!	#VALUE!	#VALUE!	#VALUE!	0.653573	0.542453	0.611537	0.692975	0.681716	0.755725	0.783285	0.776242	0.869714	0.893554	#VALUE!	#VALUE!	#VALUE!	#VALUE!
comp2263605_c0_seq2|m.57542	NA	NA	NA	NA	NA	68.79	134.48	126.33	142.57	122.57	533.86	427.73	435.74	426.94	522.7	NA	NA	NA	NA	NA	NA	NA	NA	NA	NA	NA	NA	NA	NA	NA	#VALUE!	#VALUE!	#VALUE!	#VALUE!	#VALUE!	0.0920034	0.19882	0.18278	0.182843	0.160775	0.731566	0.646074	0.644205	0.599563	0.718389	#VALUE!	#VALUE!	#VALUE!	#VALUE!
comp2263612_c1_seq1|m.57550	870.98	655.07	612.67	729.66	679.08	813.08	641.66	621.95	651.15	614.34	758.61	608.43	549.61	542.34	507.3	474.297	319.51	253.6	234.934	213.957	1294.84	697.36	563.828	633.851	549.074	1460.54	1315.32	986.715	1230.49	1064.81	1.12691	0.90622	0.874418	0.847388	0.822828	1.08746	0.948654	0.899864	0.835086	0.805829	1.03955	0.919016	0.812552	0.761623	0.697224	1	1.0291	0.929248	1.12691
comp2263645_c1_seq8|m.57581	295.4	320.04	321.44	397.5	368.29	459.09	391.44	337.1	594.79	657.34	546.3	423.3	370.22	504.88	514.7	NA	NA	NA	NA	NA	476.451	312.647	282.668	332.048	315.217	233.018	343.022	251.173	258.405	236.519	0.382202	0.442741	0.458767	0.461635	0.44625	0.614011	0.578719	0.487731	0.762806	0.862232	0.748613	0.639383	0.547339	0.709016	0.707394	1	1.37594	1.5852	0.382202
comp2263658_c0_seq3|m.57592	656.15	666.03	664.27	707.75	636.19	911.64	874	857.02	827.02	730.99	909.11	807.5	908.46	632.22	632.45	153.59	186.828	154.7	173.496	180.112	526.568	360.042	358.912	387.343	393.532	272.275	288.091	276.074	270.867	278.05	0.848957	0.921382	0.948063	0.821942	0.770859	1.21928	1.29215	1.23997	1.06064	0.958839	1.24578	1.21971	1.34308	0.887843	0.869228	1	1.4362	1.43671	0.848957
comp2263661_c0_seq1|m.57595	3704.32	3210.14	3033.62	3270.15	3135.9	4484.52	4060.24	4235.97	3985.64	3969.84	4574.34	3919.4	4282.18	3542.87	3883.73	2748.09	2793.86	2110.65	2222.3	2008.1	2296.85	3108.79	2494.46	2224.88	2350.05	2454.97	2853.83	2368.52	2451.91	2284.87	4.79282	4.44089	4.32966	3.79777	3.79971	5.99783	6.00281	6.12878	5.1115	5.20724	6.26837	5.92014	6.33084	4.97535	5.33773	1	1.38529	1.36735	4.79282
comp2263667_c0_seq1|m.57601	581.03	665.25	668.12	899.33	915.27	585.1	701.99	627.33	1135.79	994.15	497.42	410.14	435.83	643.73	720.8	NA	NA	NA	NA	NA	356.302	285.222	288.178	198.78	212.091	445.563	579.273	592.495	454.159	457.621	0.751763	0.920303	0.953558	1.04443	1.10901	0.782544	1.03785	0.907648	1.45663	1.30403	0.681631	0.619505	0.644338	0.904007	0.990654	1	1.0884	0.714829	0.751763
comp2263691_c0_seq2|m.57661	658.66	469.32	465.34	428.82	419.49	907.18	630.03	641.54	567.03	580.96	380.36	300.78	306.1	353.11	369.23	2053.06	772.511	618.9	762.823	702.963	548.821	581.694	465.742	535.53	449.86	840.944	626.269	506.882	620.491	482.789	0.852204	0.649254	0.664145	0.498008	0.508288	1.21331	0.93146	0.928208	0.727204	0.762045	0.52122	0.45432	0.452543	0.495882	0.507463	1	1.42965	0.763771	0.852204
comp2263703_c0_seq1|m.57682	NA	NA	NA	NA	NA	118.16	132.96	208.61	118.38	127.44	243.24	236.69	247.73	257.5	268.6	NA	NA	NA	NA	NA	704.586	549.024	612.742	555.301	585.515	394.811	390.465	479.809	369.847	391.551	#VALUE!	#VALUE!	#VALUE!	#VALUE!	#VALUE!	0.158033	0.196573	0.301826	0.15182	0.167163	0.33332	0.357513	0.366248	0.361614	0.369159	#VALUE!	#VALUE!	#VALUE!	#VALUE!
comp2263726_c0_seq4|m.57712	NA	NA	NA	NA	NA	NA	NA	NA	NA	NA	NA	NA	NA	NA	NA	NA	NA	NA	NA	NA	NA	NA	NA	NA	NA	104.321	207.497	190.419	217.073	192.646	#VALUE!	#VALUE!	#VALUE!	#VALUE!	#VALUE!	#VALUE!	#VALUE!	#VALUE!	#VALUE!	#VALUE!	#VALUE!	#VALUE!	#VALUE!	#VALUE!	#VALUE!	#VALUE!	#VALUE!	#VALUE!	#VALUE!
comp2263768_c0_seq2|m.57843	2301.1	2048.32	1848.58	1981.73	1961.58	2962.54	2107.81	1896.66	2000	2119.39	2122.65	1889.54	1830.07	1755.48	1863	1122.67	920.678	805.95	982.566	935.734	1504.22	1359.55	1185.27	1319.17	1226.5	1699.4	1762.28	1537.46	1884.91	1648.41	2.97727	2.83363	2.63834	2.30147	2.37681	3.96226	3.11626	2.74417	2.56496	2.78	2.90874	2.8541	2.7056	2.46527	2.56047	1	1.05369	1.02549	2.97727
comp2263771_c0_seq2|m.57851	1330.17	1450.32	1497.93	1589.21	1540.26	1424.89	1451.04	1779.07	1865.61	1761.68	1664.97	1535.43	1748.07	1872.62	1988.33	588.181	668.234	637.267	609.962	712.234	602.146	919.744	844.833	843.104	830.995	1247.7	1315.65	1208.73	1190.96	1281.86	1.72103	2.00636	2.13788	1.84562	1.8663	1.90572	2.14527	2.57403	2.39261	2.31079	2.28156	2.31922	2.58437	2.62977	2.73272	1	1.23817	1.38476	1.72103
comp2263787_c0_seq3|m.57874	735.49	733.4	706.82	920.6	1071	359.82	303.52	360.05	394.32	430.04	199.71	271.61	230.55	226.7	256.13	184.746	246.742	228.5	233.692	233.231	348.729	653.48	609.276	694.019	717.65	381.645	617.079	522.57	564.164	462.663	0.95161	1.01458	1.00879	1.06913	1.29771	0.481242	0.448735	0.520936	0.505707	0.564083	0.273669	0.410259	0.340849	0.318361	0.35202	1	0.498439	0.33595	0.95161
comp2263799_c0_seq2|m.57905	157.01	135.09	137.74	173.04	152.38	191.77	234.2	252.22	274.08	279.08	637.75	636.11	856.56	701.49	716.83	NA	NA	NA	NA	NA	309.793	429.274	353.465	474.506	390.568	307.178	340.36	289.456	364.455	347.476	0.203147	0.186883	0.196586	0.200959	0.184636	0.256483	0.34625	0.364923	0.351502	0.366069	0.873929	0.960826	1.26635	0.985121	0.985198	1	1.78803	5.01114	0.203147
comp2263802_c0_seq1|m.57913	506.32	437.02	413.59	618.3	727.35	483.42	465.02	447.77	580.08	570.81	574.74	448.38	428.2	535.28	505.78	NA	NA	NA	NA	NA	424.73	365.135	355.336	316.979	305.447	897.717	740.195	665.592	759.172	659.178	0.6551	0.604571	0.590286	0.71806	0.881316	0.646551	0.687503	0.647853	0.74394	0.748731	0.787585	0.677265	0.633057	0.751708	0.695135	1	1.04946	1.06111	0.6551
comp2263803_c0_seq1|m.57914	47.89	59.13	67.27	42.28	43.38	105.88	147.06	107.41	74.37	88.64	263.54	245.15	206.45	127.99	134.4	314.993	241.884	270.1	273.21	266.436	260.397	240.845	285.6	328.478	329.972	135.517	205.006	232.489	232.456	225.29	0.0619622	0.0818001	0.0960095	0.0491017	0.0525627	0.141609	0.217419	0.155405	0.0953779	0.116269	0.361137	0.370292	0.305219	0.17974	0.184717	1	2.28542	4.92588	0.0619622
comp2263814_c0_seq1|m.57937	734.11	659.08	615.1	922.31	852.86	429.19	405.26	403.24	641.14	516.96	500.37	492.3	475.41	635.46	638.4	188.819	202.009	215.7	232.398	180.777	280.391	106.177	175.485	168.856	184.616	760.103	580.75	470.887	422.492	373.643	0.949825	0.911767	0.877887	1.07112	1.03339	0.574021	0.599151	0.583425	0.822248	0.678096	0.685673	0.743605	0.702853	0.892393	0.877405	1	0.630802	0.782887	0.949825
comp2263818_c0_seq1|m.57943	1372.53	1187.15	1154.66	1736.11	1625.01	339.69	280.18	274.25	384.82	400.69	416.57	358.83	388.29	419.29	485.03	NA	NA	NA	NA	NA	354.565	339.672	346.395	525.591	413.027	771.466	784.597	621.649	706.963	675.044	1.77584	1.6423	1.64796	2.01622	1.96899	0.454319	0.414228	0.396797	0.493523	0.525585	0.570839	0.542002	0.574054	0.58882	0.666616	1	0.255833	0.323257	1.77584
comp2263822_c0_seq1|m.57945	1697.68	1937.76	1841.08	3277.84	3431.26	1793.7	1716.24	1990.08	2742.34	3293.55	1727.93	1885.32	2105.95	2898.98	2502.15	545.454	513.219	430.425	419.351	544.196	1094.46	1147.58	1051.16	1109.87	1141.88	1701.04	1902.06	1633.14	1732.54	1816.71	2.19654	2.68069	2.62764	3.80671	4.15759	2.39899	2.53735	2.87933	3.51699	4.32015	2.36784	2.84772	3.11347	4.07112	3.43891	1	1.0741	1.16145	2.19654
comp2263830_c2_seq16|m.57960	NA	NA	NA	NA	NA	50.29	110.51	116.46	83.65	69.25	226.75	272	274.81	198.64	241.5	NA	NA	NA	NA	NA	30.7388	87.4402	98.9701	87.6341	101.516	181.053	255.077	255.251	256.307	285.144	#VALUE!	#VALUE!	#VALUE!	#VALUE!	#VALUE!	0.0672605	0.163382	0.168499	0.107279	0.0908352	0.310723	0.410848	0.406283	0.278955	0.331913	#VALUE!	#VALUE!	#VALUE!	#VALUE!
comp2263836_c0_seq1|m.57965	442.78	288.77	275.32	433.35	524.67	271.1	180.52	165.07	208.15	205.71	90.07	75.44	82.49	76.83	77.1	NA	NA	NA	NA	NA	NA	NA	NA	NA	NA	361.267	199.424	156.629	159.736	137.008	0.572889	0.399483	0.392944	0.503269	0.635732	0.362583	0.266887	0.23883	0.266948	0.26983	0.123426	0.11395	0.121954	0.107894	0.105965	1	0.530428	0.22642	0.572889
comp2263850_c0_seq1|m.57985	NA	NA	NA	NA	NA	350.18	405.19	345.96	483.22	439.47	258.74	272.53	260.45	293.49	296.55	NA	NA	NA	NA	NA	NA	NA	NA	NA	NA	NA	NA	NA	NA	NA	#VALUE!	#VALUE!	#VALUE!	#VALUE!	#VALUE!	0.468349	0.599048	0.50055	0.619719	0.576452	0.35456	0.411649	0.385053	0.412156	0.407573	#VALUE!	#VALUE!	#VALUE!	#VALUE!
comp2263873_c0_seq9|m.58029	5285.25	3943.43	4791.67	1748.34	2104.24	3255.14	3596.26	3437.84	1193.2	1411.24	1815.3	3213.72	3117.73	1072.04	1327.78	5073.47	1967.11	3916.5	2082.37	2251.17	1573.88	1203.5	2547.32	754.636	1823.02	1386.74	1185.27	2730.81	793.862	1292.99	6.8383	5.45532	6.83879	2.03043	2.54967	4.3536	5.31684	4.97401	1.53025	1.85112	2.48756	4.85423	4.6093	1.50549	1.82488	1	0.798046	0.455989	6.8383
comp2263887_c0_seq1|m.58047	218.72	272.36	288.04	327.81	363.54	385.57	422.6	452.8	474.45	511.13	963.4	878.93	1022.72	914.67	1041.75	NA	NA	NA	NA	NA	400.673	369.459	373.009	408.033	341.494	120.255	134.323	129.415	138.137	140.833	0.28299	0.376781	0.411098	0.380701	0.440494	0.515682	0.624787	0.655131	0.608472	0.670449	1.32018	1.3276	1.512	1.2845	1.43176	1	1.64115	3.48725	0.28299
comp2263891_c0_seq1|m.58051	699.89	675.87	735.51	473.62	518.18	543.84	623.62	694.83	437.51	435.37	576.21	617.26	599.73	535.22	557.1	823.242	535.89	535.9	655.682	600.817	296.429	236.137	166.544	231.268	232.679	188.265	217.545	227.204	216.84	213.249	0.905549	0.934994	1.04974	0.550037	0.627869	0.72736	0.921983	1.00531	0.561097	0.571074	0.789599	0.932354	0.88665	0.751624	0.765668	1	0.803225	0.871956	0.905549
comp2263896_c0_seq3|m.58065	1431.39	1436.81	1195.37	2008.9	1958.51	1906.62	1688.11	1682.23	2849.02	2530.34	1214.44	1180.92	1229.06	1612.53	1711.08	689.541	616.282	399.233	531.116	431.696	760.985	725.105	382.678	487.491	347.277	1165.41	1527.68	851.092	1202.4	904.706	1.852	1.98767	1.70606	2.33303	2.37309	2.55001	2.49576	2.43392	3.65381	3.31904	1.66419	1.78375	1.81706	2.26452	2.35168	1	1.28291	0.914164	1.852
comp2263909_c0_seq2|m.58087	4855.49	4991.92	4787.78	4628.2	4776.61	4746.67	4850.51	5365.14	4804.24	4614.25	4421.94	4382.4	4391.11	4026.24	4016.9	1640.44	2270.6	2097.95	1932.99	2298.97	3207.79	3370.82	3268.59	3367.24	3315.85	3172.07	3019.18	2916.6	3188.56	2939.73	6.28225	6.90579	6.83324	5.37494	5.78773	6.34845	7.17117	7.76252	6.16134	6.05251	6.05953	6.61949	6.49188	5.65416	5.52075	1	1.01054	0.964547	6.28225
comp2263914_c0_seq1|m.58092	338.93	326.34	327.43	369.14	267.74	272.8	337.89	336.59	260.37	286.36	468.13	617.12	607.82	491.83	534.1	144.198	273.157	216.5	286.745	217.177	178.285	491.971	545.583	476.644	513.196	382.903	354.702	362.029	296.941	371.904	0.438523	0.451457	0.467317	0.428699	0.324415	0.364857	0.499549	0.486993	0.333919	0.375618	0.641494	0.932142	0.89861	0.69069	0.734057	1	0.856553	1.67393	0.438523
comp2263921_c0_seq2|m.58101	204.72	274.42	300.09	250.79	182.26	256.35	283.9	355.26	211.75	211.71	306.38	266.65	377.16	254.26	309.23	NA	NA	NA	NA	NA	205.923	261.072	403.782	331.855	330.332	597.248	807.519	1137.82	873.667	1028.26	0.264876	0.379631	0.428296	0.291254	0.220841	0.342856	0.419728	0.514005	0.271565	0.2777	0.419842	0.402767	0.557599	0.357064	0.425	1	1.17717	1.4415	0.264876
comp2263928_c0_seq2|m.58107	1601.73	1539.48	1283.64	1867.08	2416.99	1424.53	1347.03	1333.33	2154.21	2603.22	1098.03	1200.07	1124.09	1394.4	1754.55	1080.68	858.166	616.8	664.516	737.967	1819.87	1831.8	1348.88	1033.6	1278.44	1731.03	1530.49	1152.73	1149.91	1107.51	2.07239	2.12971	1.83204	2.16833	2.92862	1.90524	1.9915	1.92912	2.76273	3.41464	1.50467	1.81267	1.66187	1.95819	2.41142	1	0.935105	0.851136	2.07239
comp2263950_c0_seq2|m.58147	3095.15	2880.14	2344.27	3626.5	3202.55	3011.59	3662.99	3181.86	3598.21	3992.96	3530.11	5876.79	4438.71	5458.2	4032.45	2737.7	3049.49	2852.6	3661.51	3031.61	2723.51	2426.03	2329.67	2653.56	2265.25	2906.04	2679.59	2718.76	2887.92	3113.04	4.00464	3.98437	3.3458	4.21162	3.88047	4.02786	5.4155	4.60365	4.61463	5.23756	4.83742	8.87672	6.56226	7.6651	5.54212	1	1.15818	1.647	4.00464
comp2263954_c0_seq4|m.58152	657.42	493.02	411.56	552.58	630.15	458.83	411.88	313.93	340.65	338.3	NA	NA	NA	NA	NA	NA	NA	NA	NA	NA	NA	NA	NA	NA	NA	513.892	780.689	711.407	814.372	837.35	0.8506	0.682041	0.587389	0.641736	0.763541	0.613663	0.608939	0.454207	0.436876	0.443748	#VALUE!	#VALUE!	#VALUE!	#VALUE!	#VALUE!	1	0.665953	#VALUE!	0.8506
comp2263977_c0_seq1|m.58202	346.06	501.35	508.39	439.88	451.84	407.86	454.8	422.45	462.26	492.65	455.87	642.47	547.4	558.67	494.47	342.987	321.939	384	306.62	387.013	447.049	252.472	307.306	350.109	321.842	843.795	1169.4	1408.67	1158.24	1347.83	0.447748	0.693564	0.725587	0.510853	0.547486	0.545493	0.672393	0.611219	0.592839	0.646209	0.624693	0.970433	0.809284	0.784555	0.67959	1	1.11641	1.43301	0.447748
comp2263983_c0_seq1|m.58208	967.51	1051.39	1003.59	1099.39	1202.27	723.29	795.63	841.79	950.78	912.78	873.11	877.27	922.38	958.73	1001.95	599.954	801.051	736.425	633.09	706.44	592.911	465.355	413.096	426.115	397.89	571.587	732.8	627.35	652.803	594.351	1.25181	1.45449	1.43235	1.27677	1.45677	0.967366	1.17629	1.21794	1.21936	1.19729	1.19645	1.32509	1.36366	1.34637	1.37706	1	0.835894	0.939973	1.25181
comp2263987_c0_seq1|m.58212	441.26	366.95	378.82	491.77	398.57	NA	NA	NA	NA	NA	388.44	327.39	407.03	313.68	337.3	NA	NA	NA	NA	NA	NA	NA	NA	NA	NA	NA	NA	NA	NA	NA	0.570922	0.507636	0.540662	0.571115	0.48294	#VALUE!	#VALUE!	#VALUE!	#VALUE!	#VALUE!	0.532292	0.494513	0.601759	0.440509	0.463579	1	#VALUE!	0.914644	0.570922
comp2264018_c2_seq2|m.58305	NA	NA	NA	NA	NA	242.44	277.66	309	309.97	280.99	365.07	378.25	375.54	321.68	316.5	NA	NA	NA	NA	NA	NA	NA	NA	NA	NA	NA	NA	NA	NA	NA	#VALUE!	#VALUE!	#VALUE!	#VALUE!	#VALUE!	0.324252	0.410503	0.447074	0.39753	0.368574	0.500267	0.571336	0.555204	0.451744	0.434992	#VALUE!	#VALUE!	#VALUE!	#VALUE!
comp2264022_c0_seq13|m.58310	540.68	753.2	662.65	677.76	706.27	418.75	623.14	537.78	575.39	610.62	779.33	904.1	802.58	765.07	906.25	217.878	309.035	293.55	238.453	336.4	418.225	538.094	597.563	721.378	579.301	780.817	536.434	582.533	562.843	587.197	0.699556	1.04197	0.945751	0.787114	0.855774	0.560058	0.921273	0.778083	0.737925	0.80095	1.06794	1.36562	1.18655	1.07441	1.24553	1	0.909216	1.38652	0.699556
comp2264029_c0_seq1|m.58323	308.6	441.78	392.6	480.09	547.78	244.92	297.34	320.83	588.45	809.51	NA	NA	NA	NA	NA	NA	NA	NA	NA	NA	NA	NA	NA	NA	NA	NA	NA	NA	NA	NA	0.399281	0.611156	0.560329	0.55755	0.663734	0.327569	0.439598	0.464191	0.754675	1.06183	#VALUE!	#VALUE!	#VALUE!	#VALUE!	#VALUE!	1	0.828425	#VALUE!	0.399281
comp2264037_c0_seq2|m.58331	715.54	738.13	722.14	764.55	716.33	371.12	264.73	262.63	300.67	321.32	390.07	434.27	493.73	434.44	410	NA	NA	NA	NA	NA	76.5796	60.7157	47.094	55.8934	46.3785	287.051	323.698	294.616	329.533	332.653	0.925798	1.02112	1.03066	0.887907	0.867963	0.496355	0.391387	0.379984	0.385603	0.421475	0.534526	0.655952	0.729938	0.610096	0.563496	1	0.422756	0.658994	0.925798
comp2264055_c0_seq1|m.58358	434.92	540.94	408.6	715.51	570.73	232.54	310.75	353.47	365.48	334.28	291.56	267.04	344.57	339.19	286	NA	NA	NA	NA	NA	NA	NA	NA	NA	NA	560.937	301.025	217.717	314.965	346.606	0.562719	0.748333	0.583164	0.830955	0.691542	0.311011	0.459424	0.511416	0.46872	0.438475	0.399534	0.403356	0.509418	0.476334	0.393073	1	0.664347	0.58327	0.562719
comp2264063_c0_seq1|m.58366	297.21	260.21	245.52	308.29	275.14	325.49	235.71	274.25	296.54	273.64	284.4	228.53	239.05	229.26	241.6	NA	NA	NA	NA	NA	NA	NA	NA	NA	NA	NA	NA	NA	NA	NA	0.384544	0.359973	0.350412	0.358031	0.333382	0.435327	0.348482	0.396797	0.380306	0.358933	0.389723	0.345188	0.353415	0.321956	0.332051	1	1.06222	0.964128	0.384544
comp2264065_c0_seq7|m.58369	NA	NA	NA	NA	NA	302.46	275.05	314.14	540.62	342.87	338.76	291.44	331.96	623.03	527.68	NA	NA	NA	NA	NA	NA	NA	NA	NA	NA	NA	NA	NA	NA	NA	#VALUE!	#VALUE!	#VALUE!	#VALUE!	#VALUE!	0.404526	0.406644	0.454511	0.693334	0.449742	0.464214	0.440212	0.490775	0.874938	0.725234	#VALUE!	#VALUE!	#VALUE!	#VALUE!
comp2264066_c0_seq3|m.58370	1229.8	1023.77	971.6	1127.19	1153.23	1339.86	1003.9	920.21	941.97	936.82	663.58	590.92	599.15	513.59	499.08	497.459	465.602	450.6	449.656	446.906	1538.34	931.395	1152.3	1405.56	1245.54	674.298	573.948	698.957	823.54	674.644	1.59117	1.41628	1.38669	1.30906	1.39735	1.792	1.4842	1.3314	1.20806	1.22883	0.909325	0.892568	0.885792	0.721248	0.685926	1	0.952806	0.63391	1.59117
comp2264068_c0_seq1|m.58373	939.84	756.56	763.47	845.71	787.58	1372.69	1196.41	1254.02	1317.78	1316.02	1169.3	1035.61	1168.03	1104.97	1190.5	1134.1	899.93	738.825	848.303	879.395	1210.57	912.717	775.335	867.577	766.818	1497.36	1237.42	1065.51	1272.32	1084.07	1.21601	1.04662	1.08964	0.982162	0.954295	1.83591	1.76882	1.81437	1.69002	1.72622	1.60233	1.56426	1.72683	1.55174	1.6362	1	1.69003	1.53096	1.21601
comp2264087_c0_seq1|m.58401	541.04	507.24	477.86	544.29	583.52	594.19	450.1	457.35	662.87	605.79	245.58	298.17	289.28	290.25	286.15	NA	NA	NA	NA	NA	NA	NA	NA	NA	NA	82.1824	85.5408	109.358	114.829	96.8446	0.700022	0.701713	0.682014	0.632109	0.70704	0.794701	0.665444	0.661714	0.850117	0.794614	0.336526	0.450377	0.427676	0.407606	0.393279	1	1.13513	0.582276	0.700022
comp2264102_c0_seq1|m.58425	NA	NA	NA	NA	NA	724.2	719.94	694.45	994.58	807.58	517.59	620.81	489.96	745.69	709.2	311.801	385.395	350	401.753	416.972	507.323	508.547	396.088	464.674	442.224	603.286	723.834	498.351	573.06	535.167	#VALUE!	#VALUE!	#VALUE!	#VALUE!	#VALUE!	0.968583	1.06439	1.00476	1.27553	1.0593	0.70927	0.937716	0.724364	1.04719	0.974711	#VALUE!	#VALUE!	#VALUE!	#VALUE!
comp2264107_c0_seq1|m.58442	322.59	325.66	326.57	322.86	349.41	199.06	264.98	296.97	268.84	312.85	104.81	102.59	143.1	110.67	118.57	814.367	589.9	465.9	317.593	515.132	98.0968	149.898	129.534	143.848	126.671	156.281	197.946	193.481	204.58	203.009	0.417382	0.450516	0.466089	0.374952	0.423373	0.266233	0.391756	0.429669	0.344782	0.410365	0.143625	0.154959	0.211561	0.155417	0.16296	1	0.925321	0.367092	0.417382
comp2264114_c0_seq1|m.58449	194.61	272.91	279.45	246.14	382.89	419.53	497.12	561.24	515.3	608.78	261.82	309.01	385.21	308.67	292.95	806.281	482.25	380.85	456.41	622.544	80.5445	54.6902	76.9999	90.3415	86.4684	427.852	564.046	525.566	502.787	619.927	0.251795	0.377542	0.398838	0.285854	0.46394	0.561102	0.734961	0.812026	0.660861	0.798536	0.35878	0.466751	0.5695	0.433474	0.402625	1	1.9467	1.14815	0.251795
comp2264121_c0_seq1|m.58459	531.09	592.69	506.76	659.76	844.72	261.56	504.85	482.23	563.27	513.11	581.92	619.73	613.51	592.44	568.58	NA	NA	NA	NA	NA	468.245	438.883	406.193	370.115	395.374	358.45	454.672	429.607	446.297	415.406	0.687148	0.819924	0.723261	0.766209	1.02353	0.349824	0.746389	0.697711	0.722382	0.673046	0.797424	0.936084	0.907022	0.831979	0.781446	1	0.910601	1.08584	0.687148
comp2264123_c0_seq2|m.58462	31.45	48.43	48.95	36.44	21.19	46.57	81.11	78.8	86.52	77.77	53.66	53.12	64.42	52.99	55.95	NA	NA	NA	NA	NA	NA	NA	NA	NA	NA	117.292	141.595	133.77	147.564	143.847	0.0406914	0.0669978	0.0698627	0.0423194	0.0256755	0.0622852	0.119916	0.114011	0.11096	0.102011	0.073532	0.0802362	0.0952395	0.0744153	0.0768966	1	2.62196	1.81705	0.0406914
comp2264129_c0_seq1|m.58470	492.91	574.57	575.2	531.04	516.69	732.22	725.93	755.72	770.44	708.68	423.92	341.32	395.16	359.13	460.7	NA	NA	NA	NA	NA	NA	NA	NA	NA	NA	255.856	283.676	271.313	308.206	280.884	0.637749	0.794857	0.82094	0.616721	0.626063	0.97931	1.07324	1.09341	0.988073	0.929575	0.580911	0.515554	0.584211	0.504336	0.633178	1	1.54931	0.910877	0.637749
comp2264160_c0_seq1|m.58510	123.81	137.63	127	123.51	122.29	178.35	233.76	251.65	197.55	211.41	206.88	265.14	206.23	177.84	207.2	NA	NA	NA	NA	NA	NA	NA	NA	NA	NA	227.427	242.366	214.055	216.762	222.204	0.160191	0.190396	0.181258	0.143438	0.148176	0.238535	0.345599	0.364098	0.253354	0.277306	0.283494	0.400486	0.304894	0.249745	0.284772	1	1.7311	1.7777	0.160191
comp2264175_c0_seq1|m.58523	235	300.09	308.63	318.76	362.4	174.87	243.55	254.31	355.11	305.55	321.68	376.61	348.54	434.28	439.15	NA	NA	NA	NA	NA	407.489	464.346	452.903	463.712	468.052	332.755	551.378	532.723	529.241	548.294	0.304054	0.415143	0.440485	0.370191	0.439113	0.23388	0.360073	0.367947	0.455421	0.40079	0.440808	0.568859	0.515287	0.609871	0.60356	1	0.886314	1.37027	0.304054
comp2264302_c0_seq2|m.58699	1246.92	935.15	887.51	977.8	878.07	1906.62	1040.96	921.64	1004.83	1085.53	1541.49	1111.03	994.97	1014.66	1018.4	1682.55	1234.15	946.2	1373.96	880.57	931.852	675.68	588.415	483.11	493.993	1009.67	594.835	519.49	488.592	419.648	1.61332	1.29368	1.26668	1.13556	1.06394	2.55001	1.53899	1.33347	1.28867	1.42389	2.11235	1.67818	1.47098	1.42491	1.39967	1	1.12411	1.16129	1.61332
comp2264489_c1_seq1|m.58962	254.64	174.34	157.88	234.83	212.78	371.68	226.06	195.64	282.53	265.67	243.95	224.1	186.16	258.06	253.35	NA	NA	NA	NA	NA	NA	NA	NA	NA	NA	NA	NA	NA	NA	NA	0.329465	0.241181	0.22533	0.272719	0.257821	0.497104	0.334215	0.28306	0.362339	0.348479	0.334293	0.338497	0.275222	0.362401	0.3482	1	1.35163	1.31291	0.329465
comp2264509_c1_seq2|m.58985	NA	NA	NA	NA	NA	NA	NA	NA	NA	NA	309.4	290.25	523.34	250.01	266	NA	NA	NA	NA	NA	205.014	256.796	392.762	350.109	289.501	NA	NA	NA	NA	NA	#VALUE!	#VALUE!	#VALUE!	#VALUE!	#VALUE!	#VALUE!	#VALUE!	#VALUE!	#VALUE!	#VALUE!	0.423981	0.438414	0.773714	0.351096	0.365585	#VALUE!	#VALUE!	#VALUE!	#VALUE!
comp2264606_c0_seq3|m.59114	NA	NA	NA	NA	NA	NA	NA	NA	NA	NA	NA	NA	NA	NA	NA	155.911	194.047	230.833	165.767	211.929	243.371	219.561	281.628	205.192	231.78	118.913	162.321	197.243	150.568	138.573	#VALUE!	#VALUE!	#VALUE!	#VALUE!	#VALUE!	#VALUE!	#VALUE!	#VALUE!	#VALUE!	#VALUE!	#VALUE!	#VALUE!	#VALUE!	#VALUE!	#VALUE!	#VALUE!	#VALUE!	#VALUE!	#VALUE!
comp2264610_c0_seq2|m.59118	NA	NA	NA	NA	NA	NA	NA	NA	NA	NA	NA	NA	NA	NA	NA	NA	NA	NA	NA	NA	459.478	235.416	211.247	215.665	242.336	NA	NA	NA	NA	NA	#VALUE!	#VALUE!	#VALUE!	#VALUE!	#VALUE!	#VALUE!	#VALUE!	#VALUE!	#VALUE!	#VALUE!	#VALUE!	#VALUE!	#VALUE!	#VALUE!	#VALUE!	#VALUE!	#VALUE!	#VALUE!	#VALUE!
comp2264612_c0_seq5|m.59122	NA	NA	NA	NA	NA	153.07	79.6	86.58	119.13	110.63	NA	NA	NA	NA	NA	NA	NA	NA	NA	NA	528.974	153.621	98.8662	128.138	114.206	273.718	268.131	220.213	261.979	226.724	#VALUE!	#VALUE!	#VALUE!	#VALUE!	#VALUE!	0.204724	0.117684	0.125268	0.152782	0.145113	#VALUE!	#VALUE!	#VALUE!	#VALUE!	#VALUE!	#VALUE!	#VALUE!	#VALUE!	#VALUE!
comp2264621_c0_seq1|m.59138	735.85	497.2	519.23	666.45	559.33	1074.84	594.04	627.36	578.56	637.96	1685.55	1256.28	1620.34	1330.23	1322.1	449.13	269.514	229.9	256.776	262.934	367.796	243.503	208.821	223.93	206.776	637.601	421.211	420.919	481.041	413.598	0.952076	0.687823	0.741058	0.773979	0.677729	1.43755	0.878251	0.907691	0.741991	0.836812	2.30976	1.89757	2.39554	1.86808	1.81707	1	1.18513	2.56063	0.952076
comp2264633_c0_seq2|m.59148	381.87	320.4	329.22	304.69	217.16	469.08	361.84	282.37	303.61	320.08	486.37	408.63	325.98	456.91	454.9	NA	NA	NA	NA	NA	NA	NA	NA	NA	NA	NA	NA	NA	NA	NA	0.494081	0.443239	0.469871	0.35385	0.263129	0.627372	0.534958	0.408545	0.389373	0.419849	0.666489	0.617224	0.481934	0.641651	0.625206	1	0.947228	1.41054	0.494081
comp2264636_c0_seq1|m.59154	NA	NA	NA	NA	NA	NA	NA	NA	NA	NA	NA	NA	NA	NA	NA	406.454	434.481	383.7	520.902	293.66	750.293	449.693	509.613	586.08	529.142	1149.8	659.163	559.272	543.925	512.564	#VALUE!	#VALUE!	#VALUE!	#VALUE!	#VALUE!	#VALUE!	#VALUE!	#VALUE!	#VALUE!	#VALUE!	#VALUE!	#VALUE!	#VALUE!	#VALUE!	#VALUE!	#VALUE!	#VALUE!	#VALUE!	#VALUE!
comp2264670_c0_seq7|m.59199	274.65	309.78	303.17	367.55	374.41	332.68	338.21	324.99	388.14	364.18	698.3	633.97	603.89	588.16	553.53	364.082	319.206	310.1	305.947	317.075	745.642	466.22	426.237	491.691	458.081	899.185	720.828	692.182	713.761	698.081	0.355355	0.428548	0.432692	0.426853	0.453665	0.444944	0.500022	0.47021	0.497781	0.477695	0.956903	0.957594	0.8928	0.825969	0.760761	1	1.11468	2.08332	0.355355
comp2264679_c1_seq10|m.59206	245.86	294.73	299.12	286.64	252.25	NA	NA	NA	NA	NA	324.68	254.59	276.41	268.84	274.5	NA	NA	NA	NA	NA	565.861	252.472	242.019	278.719	207.524	191.535	212.65	222.71	222.822	167.087	0.318105	0.407728	0.426912	0.332888	0.305646	#VALUE!	#VALUE!	#VALUE!	#VALUE!	#VALUE!	0.444919	0.384551	0.408649	0.377539	0.377268	1	#VALUE!	1.1552	0.318105
comp2264685_c0_seq2|m.59212	203.39	149.03	156.1	161.08	149.62	342.76	182.29	143.04	167.93	144.59	NA	NA	NA	NA	NA	816.19	655.516	496.9	574.731	626.992	986.046	563.197	443.702	476.323	423.471	750.669	672.904	589.233	660.425	584.11	0.263155	0.206167	0.22279	0.18707	0.181292	0.458425	0.269504	0.206956	0.215367	0.189659	#VALUE!	#VALUE!	#VALUE!	#VALUE!	#VALUE!	1	1.04462	#VALUE!	0.263155
comp2264717_c0_seq1|m.59263	404.3	328.06	311.71	377.37	415.11	578.82	437.62	454.79	507.2	520.72	311.25	283.71	216.21	280.07	275.2	NA	NA	NA	NA	NA	NA	NA	NA	NA	NA	NA	NA	NA	NA	NA	0.523102	0.453836	0.444881	0.438257	0.502981	0.774144	0.646994	0.65801	0.650473	0.683028	0.426516	0.428536	0.319648	0.39331	0.37823	1	1.44988	0.866634	0.523102
comp2264743_c0_seq3|m.59295	4063.64	3464	3438.33	3373.77	3447.19	3462.6	3059.43	3197.36	2886.77	3067.46	3035.85	2811.89	3063.43	2527.91	2688.5	2167.47	1776.96	1403.5	1272.34	1654.72	1747.3	1605.34	1345	1523.46	1254.13	1338.7	1418.36	1211.76	1306.13	1248.24	5.25772	4.79208	4.90727	3.91811	4.17689	4.63106	4.52317	4.62608	3.70222	4.02358	4.16012	4.24728	4.52902	3.55001	3.69502	1	0.943886	0.868126	5.25772
comp2264755_c0_seq2|m.59317	539.29	529.38	521.66	750.98	664.83	963.85	928.97	1001.42	1209.71	1046.17	270.23	231.91	278.49	249.91	244.98	224.2	224.881	176	147.617	192.74	419.584	193.738	211.039	251.04	227.401	683.456	597.412	509.77	650.97	556.239	0.697758	0.732341	0.744527	0.872147	0.805562	1.2891	1.37342	1.4489	1.55143	1.37226	0.370305	0.350293	0.411724	0.350955	0.336696	1	1.84469	0.47138	0.697758
comp2264776_c0_seq6|m.59334	1965.93	2050.04	2097.03	2239.74	2311.62	1680.79	1638.82	1712.83	1902.82	1806.18	1485.71	1414.94	1456.77	1446.78	1427.9	861.723	656.781	654.025	543.728	669.324	869.078	796.379	891.147	879.59	832.837	1715.1	1449.76	1519.92	1540.77	1514.11	2.54361	2.83601	2.99294	2.60111	2.80095	2.24798	2.42289	2.4782	2.44033	2.36916	2.03592	2.13723	2.15371	2.03175	1.96248	1	0.865027	0.726868	2.54361
comp2264783_c0_seq2|m.59343	813.56	746.87	760.63	973.18	912.3	556.15	547.49	563.24	632.51	602.03	109.1	89.29	114.61	103.01	114.7	397.244	383.801	300.025	248.003	376.967	302.576	179.605	136.881	177.192	167.846	261.684	324.471	312.968	348.8	369.34	1.05262	1.03322	1.08559	1.1302	1.10542	0.743824	0.809429	0.81492	0.811181	0.789682	0.149503	0.13487	0.169441	0.14466	0.157642	1	0.745612	0.137716	1.05262
comp2264793_c0_seq1|m.59359	1289.86	1805.01	1946.85	1092.51	933.7	1595.23	1605.92	1786.5	1168.63	1166.09	1694.17	1727.8	1746.63	1618.35	1743.65	88.6344	114.262	106.4	82.7108	106.953	605.153	588.18	835.32	775.562	557.104	777.253	751.445	1115.59	1014.28	921.936	1.66888	2.49704	2.77859	1.26878	1.13135	2.13354	2.37425	2.58478	1.49874	1.52956	2.32158	2.60979	2.58224	2.27269	2.39644	1	1.27843	1.43596	1.66888
comp2264796_c2_seq1|m.59361	5190.98	5083.97	4648.01	6516.1	7591.01	4076.2	3647.57	3143.31	5596.69	5239.09	4662.77	3606.49	3278.69	4444.28	4600.25	2474.99	3507.57	2964.12	2839.99	2285.6	2691.11	2627.05	2301.76	1833.95	1943.14	3168.69	3177.55	2994.87	2708.2	2369.48	6.71632	7.03313	6.63376	7.56745	9.19788	5.45172	5.3927	4.54788	7.17764	6.87211	6.38954	5.4475	4.84726	6.24122	6.3225	1	0.775149	0.887403	6.71632
comp2264799_c1_seq2|m.59365	742.04	568.16	577.38	769.19	622.8	491.84	415.08	382.33	413.57	535.73	NA	NA	NA	NA	NA	NA	NA	NA	NA	NA	NA	NA	NA	NA	NA	NA	NA	NA	NA	NA	0.960085	0.785989	0.824052	0.893296	0.754635	0.657813	0.61367	0.553171	0.530395	0.702717	#VALUE!	#VALUE!	#VALUE!	#VALUE!	#VALUE!	1	0.744698	#VALUE!	0.960085
comp2264808_c0_seq2|m.59389	427.45	340.4	371.52	334.34	305.47	380.01	330.14	299.25	208.31	211.63	217.91	235.6	194.03	165.09	165.3	NA	NA	NA	NA	NA	NA	NA	NA	NA	NA	NA	NA	NA	NA	NA	0.553054	0.470907	0.530243	0.388284	0.370132	0.508245	0.488091	0.432968	0.267153	0.277595	0.298609	0.355867	0.286857	0.23184	0.227185	1	0.919433	0.609158	0.553054
comp2264838_c0_seq3|m.59436	1285.39	513.17	434.46	913.28	843.28	1934.86	570.61	599.92	779.74	882.41	586.19	221.21	232.03	266.82	301.2	747.415	283.311	190.7	368.834	225.289	1109.27	532.328	290.361	321.307	350.646	1184.47	709.405	505.841	604.447	514.928	1.6631	0.709916	0.620073	1.06063	1.02179	2.58778	0.843611	0.86799	1	1.15746	0.803275	0.334131	0.343037	0.374702	0.413964	1	0.978678	0.366713	1.6631
comp2264855_c0_seq1|m.59451	1096.17	963.63	881.03	1231.94	1351.74	2555.92	1966.97	1741.38	2538.36	2495.74	1238.87	1101.21	1001.05	1183.66	1184.68	835.279	1340.82	1007.73	1277.03	898.941	1285.88	1437.72	1079.99	984.441	1156.99	2426.02	1890.96	1518.19	1532.17	1342.44	1.41827	1.33308	1.25743	1.43071	1.63788	3.41842	2.90804	2.5195	3.25539	3.27366	1.69766	1.66335	1.47997	1.66225	1.6282	1	2.29532	1.17202	1.41827
comp2264888_c0_seq4|m.59493	837.35	1025.21	952.07	855.14	1297.31	553.64	959.69	1238.1	1104.25	1278.6	1662.59	1789.04	2230.8	1890.35	1881.8	432.564	747.26	688.1	913.054	951.122	519.351	532.376	650.957	882.582	824.437	688.722	946.102	1076.96	1139	1340.35	1.0834	1.41827	1.35882	0.993113	1.57193	0.740467	1.41884	1.79134	1.41618	1.67714	2.2783	2.70229	3.29805	2.65467	2.58631	1	1.04417	1.95366	1.0834
comp2264971_c0_seq5|m.59605	628.73	620.65	651.26	763.73	734.74	1393.63	1182.41	1405.89	1487.76	1508.29	809.24	782.05	913.4	925.27	953.23	299.096	290.227	283.1	244.302	341.887	691.288	537.974	550.729	585.492	568.895	757.252	739.336	753.061	820.122	830.612	0.813479	0.858603	0.929495	0.886955	0.89027	1.86391	1.74812	2.0341	1.90802	1.97842	1.10893	1.18126	1.35038	1.29938	1.3101	1	2.1512	1.46499	0.813479
comp2265029_c1_seq4|m.59734	1336.52	1327.42	1265.97	1550.07	1649.23	1096.89	1070.29	928.7	1513.84	1321.27	1780.28	1723.65	1369.07	2006.55	1810.33	285.843	289.856	231.6	257.242	251.942	321.153	541.637	417.504	482.415	458.283	539.804	679.56	638.793	663.96	722.553	1.72925	1.83634	1.80682	1.80017	1.99834	1.46704	1.58236	1.34368	1.94147	1.73311	2.43958	2.60352	2.02405	2.81785	2.48808	1	0.875766	1.37705	1.72925
comp2265049_c0_seq3|m.59764	728.63	1068.79	1250.3	1117.82	1260.86	772.15	1454.86	1294.72	1434.46	1551.21	901.39	1292.37	1028.18	935.52	1062.1	128.473	181.7	233.7	220.769	254.26	510.13	579.532	795.088	935.707	922.236	780.104	706.356	839.365	987.122	859.257	0.942734	1.47856	1.78446	1.29818	1.52776	1.03271	2.15092	1.87326	1.83966	2.03472	1.2352	1.95209	1.52008	1.31378	1.45973	1	1.26695	0.987267	0.942734
comp2265059_c0_seq2|m.59779	NA	NA	NA	NA	NA	NA	NA	NA	NA	NA	NA	NA	NA	NA	NA	NA	NA	NA	NA	NA	NA	NA	NA	NA	NA	216.358	217.717	201.654	197.417	189.169	#VALUE!	#VALUE!	#VALUE!	#VALUE!	#VALUE!	#VALUE!	#VALUE!	#VALUE!	#VALUE!	#VALUE!	#VALUE!	#VALUE!	#VALUE!	#VALUE!	#VALUE!	#VALUE!	#VALUE!	#VALUE!	#VALUE!
comp2265077_c0_seq1|m.59810	4251.74	3624.47	3201.39	4958.37	5053.29	3610.73	3006.29	2769.88	4264.7	3988.68	2378.58	2213.77	2013.84	2489.12	2533.55	2622.65	2962.6	2251.22	2624.8	2039.03	2074.41	2331.39	1794.48	1715.92	1815.7	2777.93	3184.11	2345.15	2414.09	2166.64	5.50109	5.01407	4.56911	5.75838	6.12297	4.82918	4.44461	4.00758	5.46939	5.23195	3.25945	3.34384	2.97729	3.49554	3.48206	1	0.877858	0.607849	5.50109
comp2265084_c0_seq1|m.59816	297.74	321.39	329.05	323.12	310.32	1083.05	964.8	988.76	983.92	988.17	709.19	500.85	590.97	462.27	501.3	257.149	214.255	205.4	134.78	238.65	664.358	784.38	668.568	681.034	639.922	437.412	689.823	606.585	634.825	589.978	0.385229	0.444609	0.469629	0.375254	0.376009	1.44853	1.4264	1.43058	1.26186	1.29618	0.971826	0.75652	0.873699	0.649178	0.688977	1	3.70272	1.96382	0.385229
comp2265170_c0_seq1|m.59942	NA	NA	NA	NA	NA	NA	NA	NA	NA	NA	NA	NA	NA	NA	NA	NA	NA	NA	NA	NA	NA	NA	NA	NA	NA	255.688	251.384	137.654	172.322	196.471	#VALUE!	#VALUE!	#VALUE!	#VALUE!	#VALUE!	#VALUE!	#VALUE!	#VALUE!	#VALUE!	#VALUE!	#VALUE!	#VALUE!	#VALUE!	#VALUE!	#VALUE!	#VALUE!	#VALUE!	#VALUE!	#VALUE!
comp2265187_c0_seq3|m.59968	406.46	319.15	331	331.2	296.56	NA	NA	NA	NA	NA	NA	NA	NA	NA	NA	391.256	326.291	297	331.568	320.96	NA	NA	NA	NA	NA	396.321	388.112	359.865	410.605	357.908	0.525896	0.44151	0.472412	0.384638	0.359336	#VALUE!	#VALUE!	#VALUE!	#VALUE!	#VALUE!	#VALUE!	#VALUE!	#VALUE!	#VALUE!	#VALUE!	1	#VALUE!	#VALUE!	0.525896
comp2265207_c0_seq1|m.60004	290.16	281.66	247.2	311.66	308.57	300.42	343.51	352.29	365.21	375.85	349.24	327.6	356.25	330.28	395.7	NA	NA	NA	NA	NA	216.641	269.287	251.792	277.437	284.335	NA	NA	NA	NA	NA	0.375422	0.389647	0.35281	0.361945	0.373888	0.401798	0.507858	0.509708	0.468374	0.493002	0.478575	0.49483	0.526685	0.463821	0.543843	1	1.31858	1.32347	0.375422
comp2265229_c0_seq2|m.60061	NA	NA	NA	NA	NA	634.96	698.24	1148.45	575.02	682.73	714.59	603.98	745.64	514.2	700.9	97.1047	216.009	216.8	258.864	213.905	281.661	514.372	556.551	459.972	463.673	NA	NA	NA	NA	NA	#VALUE!	#VALUE!	#VALUE!	#VALUE!	#VALUE!	0.849229	1.0323	1.66163	0.737451	0.895536	0.979226	0.912294	1.10237	0.722105	0.963304	#VALUE!	#VALUE!	#VALUE!	#VALUE!
comp2265231_c0_seq1|m.60064	NA	NA	NA	NA	NA	NA	NA	NA	NA	NA	NA	NA	NA	NA	NA	205.719	220.125	171.1	192.129	207.259	557.218	415.261	391.168	448.145	412.428	478.167	393.316	368.154	438.279	397.776	#VALUE!	#VALUE!	#VALUE!	#VALUE!	#VALUE!	#VALUE!	#VALUE!	#VALUE!	#VALUE!	#VALUE!	#VALUE!	#VALUE!	#VALUE!	#VALUE!	#VALUE!	#VALUE!	#VALUE!	#VALUE!	#VALUE!
comp2265255_c2_seq1|m.60100	4842.12	5209.33	6827.95	4078.57	4848.56	5724.06	8975.15	7959.17	6211.72	7136.09	6769.29	6484.8	6422.56	6449.34	7323.48	4711.48	5318.79	5735.98	5091.29	5471.84	4151.87	5284.22	5873.17	4889.08	4505.57	5400.36	6294.74	6856.47	4725.66	5508.18	6.26495	7.20655	9.74503	4.73663	5.87491	7.65566	13.2692	11.5157	7.9664	9.3604	9.27618	9.7951	9.49521	9.05698	10.0653	1	1.49409	1.51561	6.26495
comp2265273_c0_seq3|m.60133	176.97	168.71	164.12	210.2	225.43	160.76	185.19	200.39	183.43	181.93	61.3	58.93	64.36	63.67	55.4	NA	NA	NA	NA	NA	NA	NA	NA	NA	NA	53.3347	102.202	90.0494	102.865	74.5895	0.228972	0.233392	0.234236	0.244115	0.273149	0.215009	0.273792	0.289933	0.235245	0.238637	0.0840014	0.0890121	0.0951508	0.0894135	0.0761407	1	1.01879	0.38001	0.228972
comp2265296_c0_seq1|m.60160	NA	NA	NA	NA	NA	58.75	94.49	120.13	87.05	84.41	NA	NA	NA	NA	NA	NA	NA	NA	NA	NA	NA	NA	NA	NA	NA	NA	NA	NA	NA	NA	#VALUE!	#VALUE!	#VALUE!	#VALUE!	#VALUE!	0.0785753	0.139698	0.173809	0.11164	0.110721	#VALUE!	#VALUE!	#VALUE!	#VALUE!	#VALUE!	#VALUE!	#VALUE!	#VALUE!	#VALUE!
comp2265300_c1_seq5|m.60168	225.66	332.66	286.91	391.95	401.61	263.68	433.87	502.5	641.92	695.4	283.12	307.73	354.06	381.77	412.3	NA	NA	NA	NA	NA	237.49	242.623	212.807	258.627	246.94	232.571	294.011	248.288	307.196	291.113	0.291969	0.4602	0.409485	0.455189	0.486623	0.35266	0.641449	0.727039	0.823249	0.912156	0.387968	0.464817	0.523448	0.53613	0.566658	1	1.59722	1.14996	0.291969
comp2265326_c0_seq3|m.60204	3150.42	3704.84	4338.93	2774.79	2261.18	4348.25	4834.39	4064.13	2494.68	2527.24	4208.94	3572.63	3165.16	2257.83	2207.28	3466.89	3876.47	4953.57	3834.48	4095.82	3681.49	3298.23	4805.79	2752.65	4476.91	3920	4081.43	5633.33	3987.43	4533.44	4.07616	5.12525	6.19263	3.22249	2.73983	5.81558	7.14734	5.88016	3.19937	3.31498	5.76765	5.39636	4.67942	3.17073	3.03364	1	1.42673	1.148	4.07616
comp2265328_c0_seq2|m.60206	1205.77	903.72	886.74	1477.14	1240.65	1695.02	1288.47	1229.78	1653.67	1433.86	915.25	670.92	754.32	811.58	835.78	1198.48	467.12	366.95	359.492	434.917	826.579	248.58	185.839	264.869	199.349	667.802	406.004	418.344	564.358	444.813	1.56008	1.2502	1.26558	1.71547	1.50327	2.26701	1.90492	1.7793	2.1208	1.88079	1.2542	1.01341	1.1152	1.13972	1.14868	1	1.26718	0.758162	1.56008
comp2265331_c0_seq3|m.60208	1579.22	1009.59	993.16	1106.64	1160.93	1027.75	608.17	553.88	657.92	964.33	795.25	566.12	527.96	476.34	709.5	NA	NA	NA	NA	NA	NA	NA	NA	NA	NA	NA	NA	NA	NA	NA	2.04327	1.39666	1.41746	1.28519	1.40668	1.37457	0.899141	0.801377	0.843768	1.26491	1.08976	0.855108	0.780544	0.668937	0.975124	1	0.639195	0.607893	2.04327
comp2265350_c0_seq1|m.60250	2013.9	1958.18	1851.74	2387.9	2144.12	2264.07	1873.65	1866.44	2559.38	2196.08	2338.27	2268.13	2177.53	2589.99	2189.23	866.952	814.158	821.125	811.917	931.439	2362.5	2032.02	1922.27	2202.61	2004.18	2798.8	2696.84	2603.68	2707.61	2685.43	2.60567	2.70893	2.64285	2.77318	2.59799	3.02809	2.77007	2.70045	3.28235	2.8806	3.20421	3.42595	3.21929	3.63719	3.00884	1	1.08996	1.21811	2.60567
comp2265370_c0_seq1|m.60276	3789.77	3073.53	2905.08	3944.86	3765.55	4676.55	3798.23	3602.18	4575.12	4473.92	3360.12	2644.55	2464.83	3014.2	3217.85	1337.51	1251.88	948.1	1243.72	933.101	1684.86	1108.86	981.717	940.634	921.596	2259.35	2049.17	1657.67	1809.15	1573.58	4.90338	4.2519	4.14621	4.58135	4.56264	6.25466	5.61544	5.21179	5.86749	5.86844	4.60448	3.99452	3.64404	4.23292	4.42255	1	1.28599	0.927734	4.90338
comp2265378_c0_seq1|m.60289	259.11	206.05	248.49	281.82	284.55	557.13	526.42	514.38	694.63	597	168.27	205.81	175.18	224.61	205.2	NA	NA	NA	NA	NA	NA	NA	NA	NA	NA	691.171	469.272	321.748	411.459	439.017	0.335248	0.285048	0.354651	0.32729	0.344784	0.745135	0.778279	0.744227	0.890848	0.783084	0.230586	0.31087	0.258989	0.315426	0.282023	1	2.3215	0.841237	0.335248
comp2265386_c0_seq2|m.60299	1398.98	1580.8	1303.86	2082.84	2533.16	1178.28	1182.34	1074.3	2203.68	2172.52	1680.03	1669.34	1504.04	2005.47	2034.1	1534.35	2228.07	1437	1431.29	1713.26	1221.21	1671.74	1125.56	1097.05	1140.31	1035.43	2053.08	1420.62	1516.03	1470.16	1.81006	2.18687	1.8609	2.4189	3.06938	1.57589	1.74802	1.55434	2.82617	2.84969	2.3022	2.52149	2.2236	2.81634	2.79563	1	0.799323	1.15301	1.81006
comp2265406_c0_seq1|m.60324	2401.4	2357.35	2236.84	2463.82	2604.37	2513.22	2461.44	2315.47	2990.23	2795.13	2676.76	2674.94	2740.06	2856.55	2739.83	921.026	895.427	759.925	934.559	878.398	772.853	916.441	844.365	878.051	832.208	1403.61	1598.86	1477.44	1576.1	1441.3	3.10704	3.26114	3.19248	2.86135	3.15566	3.36131	3.63908	3.35012	3.83491	3.66637	3.66805	4.04042	4.05095	4.01153	3.76557	1	1.15319	1.27122	3.10704
comp2265408_c0_seq2|m.60331	NA	NA	NA	NA	NA	375.06	241.33	235.83	240.28	216.39	NA	NA	NA	NA	NA	NA	NA	NA	NA	NA	NA	NA	NA	NA	NA	NA	NA	NA	NA	NA	#VALUE!	#VALUE!	#VALUE!	#VALUE!	#VALUE!	0.501625	0.356791	0.341209	0.308154	0.283839	#VALUE!	#VALUE!	#VALUE!	#VALUE!	#VALUE!	#VALUE!	#VALUE!	#VALUE!	#VALUE!
comp2265425_c0_seq3|m.60356	NA	NA	NA	NA	NA	334.37	287.71	276.13	255.98	301.38	221.68	205.11	245.31	197.58	187.2	NA	NA	NA	NA	NA	NA	NA	NA	NA	NA	NA	NA	NA	NA	NA	#VALUE!	#VALUE!	#VALUE!	#VALUE!	#VALUE!	0.447204	0.425361	0.399517	0.328289	0.39532	0.303775	0.309813	0.36267	0.277467	0.257284	#VALUE!	#VALUE!	#VALUE!	#VALUE!
comp2265431_c0_seq1|m.60361	332.66	377.97	403.29	421	358.98	500.36	665.19	646.69	677.18	584.97	512.48	475.37	482.78	514.6	532.5	191.494	217.999	165	177.533	197.75	258.206	234.855	189.485	191.156	184.915	163.862	244.255	177.547	204.072	183.025	0.430411	0.522881	0.575586	0.488927	0.434969	0.669208	0.983442	0.935659	0.868469	0.767305	0.702268	0.718033	0.713749	0.722667	0.731858	1	1.77628	1.46859	0.430411
comp2265462_c0_seq5|m.60462	1071.91	945.04	907.9	1155.27	1247.9	1519.02	1086.34	1146.8	1297.62	1249.89	1328.03	984.81	1055.76	994.66	1117.28	783.819	581.129	455	492.253	491.078	1124.93	910.628	802.656	658.196	582.415	1191.21	971.181	909.283	952.416	775.731	1.38689	1.30736	1.29578	1.34167	1.51206	2.03162	1.60609	1.65924	1.66417	1.63948	1.81984	1.48753	1.56085	1.39683	1.53557	1	1.2367	1.14452	1.38689
comp2265464_c0_seq1|m.60472	2411.46	1724.28	1648.47	2628.89	2370.54	3377.21	2100.87	2171.96	2431.09	2674.18	2767.64	1987.06	2096.03	2944.99	3153.35	1549.76	639.374	641.475	712.902	793.096	2716.99	1042.41	1087.84	1296.26	1082	1570.09	1105.5	1079.43	1210.29	1082.4	3.12006	2.38536	2.35274	3.05305	2.87234	4.51686	3.106	3.14249	3.11782	3.50772	3.79259	3.0014	3.0988	4.13573	4.33391	1	1.09405	1.32038	3.12006
comp2265471_c0_seq5|m.60488	2045.03	2381.22	2328.46	2456.03	2841.35	2496.41	2968.28	3336.48	3704.79	3324.83	2662.04	2647.64	2991.63	2877.85	2821.75	748.529	1099.79	1180.45	1064.94	1317.07	1934.94	2652.13	2759.6	3069.93	2957.94	2258.91	2335.26	2400.57	2564.16	2635.53	2.64595	3.29416	3.32324	2.8523	3.44281	3.33883	4.38841	4.82736	4.75131	4.36118	3.64788	3.99918	4.42287	4.04144	3.87816	1	1.33218	1.21402	2.64595
comp2265493_c0_seq1|m.60517	NA	NA	NA	NA	NA	NA	NA	NA	NA	NA	NA	NA	NA	NA	NA	NA	NA	NA	NA	NA	258.139	210.553	303.2	357.109	341.382	294.683	349.292	547.62	341.925	326.177	#VALUE!	#VALUE!	#VALUE!	#VALUE!	#VALUE!	#VALUE!	#VALUE!	#VALUE!	#VALUE!	#VALUE!	#VALUE!	#VALUE!	#VALUE!	#VALUE!	#VALUE!	#VALUE!	#VALUE!	#VALUE!	#VALUE!
comp2265494_c0_seq1|m.60519	533.54	807.72	790.38	921.79	1303.32	2117.86	2188.58	1769.89	3043.03	2752.64	1933.75	1823.78	1586.08	2135.89	2233.28	427.447	442.004	454.3	235.676	326.516	860.017	1191.97	1292.07	1003.41	1169.57	1074.95	1538.02	1696.06	1410.77	1582.27	0.690318	1.11739	1.12805	1.07052	1.57921	2.83254	3.23568	2.56075	3.90262	3.61064	2.64988	2.75477	2.34488	2.99949	3.06938	1	2.89573	2.46535	0.690318
comp2265498_c0_seq1|m.60526	303.27	245.73	268.43	347.7	304.99	481.27	379.27	360.52	402.72	345.71	441.88	306.87	305.69	300.37	336.2	NA	NA	NA	NA	NA	NA	NA	NA	NA	NA	352.658	378.464	326.575	384.474	355.445	0.392384	0.339941	0.38311	0.4038	0.36955	0.643676	0.560727	0.521616	0.51648	0.453467	0.605522	0.463518	0.451937	0.421818	0.462067	1	1.36153	1.20609	0.392384
comp2265526_c0_seq1|m.60574	781.67	634.48	654.5	819.01	718.59	1189.61	850.28	883	1022.15	1008.72	812.9	765.64	827.83	809.71	808.43	NA	NA	NA	NA	NA	742.141	512.871	389.643	436.354	413.139	1146.28	963.236	728.843	857.298	787.623	1.01136	0.877736	0.934119	0.951154	0.870702	1.59105	1.25709	1.27756	1.31089	1.32314	1.11394	1.15648	1.22388	1.1371	1.11109	1	1.40334	1.21729	1.01136
comp2265580_c1_seq5|m.60664	357.29	443.19	466.84	382.84	406.91	303.54	404.31	455.46	524.67	622.94	319.88	431.21	551.61	368.14	390.6	NA	NA	NA	NA	NA	NA	NA	NA	NA	NA	NA	NA	NA	NA	NA	0.462278	0.613106	0.666286	0.44461	0.493045	0.40597	0.597747	0.658979	0.672878	0.81711	0.438342	0.65133	0.815509	0.516989	0.536833	1	1.33655	1.08881	0.462278
comp2265589_c0_seq2|m.60673	1729.09	1507.57	1466.44	2270.08	2319.99	1483.19	1195.49	1138.16	1909.69	1772.57	1902.5	1543.63	1428.11	2124.15	2175.3	1038.32	875.084	711	733.605	677.299	697.209	724.12	577.187	553.976	557.126	591.579	539.8	445.32	441.324	447.572	2.23717	2.08556	2.09294	2.63635	2.81109	1.9837	1.76746	1.64674	2.44914	2.32508	2.60706	2.33161	2.11134	2.983	2.98969	1	0.886697	1.16533	2.23717
comp2265640_c0_seq5|m.60741	139.8	171.11	182.68	149.56	149.06	103.44	232.2	213.34	168.43	156.72	124.6	149.96	172.93	122.68	109.1	NA	NA	NA	NA	NA	NA	NA	NA	NA	NA	NA	NA	NA	NA	NA	0.18088	0.236713	0.260726	0.173691	0.180613	0.138346	0.343293	0.308669	0.216008	0.205569	0.170743	0.22651	0.255662	0.172283	0.149945	1	1.19421	0.952473	0.18088
comp2265656_c0_seq3|m.60780	719.57	883.68	1471.63	522.49	493.7	1595.23	2345.39	2599.25	1279.18	1236.61	1261.6	1525.25	1523.66	884.1	995.5	862.058	1383.37	1706.72	1137.56	1651.15	2017.75	2914.69	3853.93	2436.01	3338.85	1690.14	2566.64	3329.6	1899.8	3104.1	0.931012	1.22248	2.10035	0.606792	0.598207	2.13354	3.46751	3.76071	1.64052	1.62206	1.72881	2.30385	2.2526	1.24157	1.3682	1	2.29164	1.85692	0.931012
comp2265663_c1_seq31|m.60787	307.75	510.57	400.92	340.5	397.02	262.72	388.12	449.51	251.4	314.84	886.32	753.33	1014.07	661.22	690.65	81.2178	88.6571	87.8333	84.7811	99.4544	365.858	462.424	382.522	405.628	372.769	266.254	343.108	264.572	306.264	294.185	0.398181	0.706319	0.572203	0.395438	0.481061	0.351376	0.573811	0.65037	0.322415	0.412975	1.21455	1.13788	1.49922	0.928569	0.949217	1	0.858467	2.36536	0.398181
comp2265690_c0_seq3|m.60829	1399.3	1327.92	1268.24	1527.24	1525.63	1793.31	1864.82	2234.43	2323.66	2237.32	1630.82	1478.53	1755.95	1553.9	1572.53	613.48	808.743	637.9	577.138	681.517	1430.13	1145.8	935.434	1092.01	979.946	1530.14	1692.92	1438.59	1594.56	1573.06	1.81048	1.83704	1.81006	1.77365	1.84858	2.39847	2.75702	3.23287	2.98004	2.93469	2.23477	2.23328	2.59602	2.18218	2.16126	1	1.62095	1.23353	1.81048
comp2265703_c0_seq1|m.60844	1116.14	765.52	701.98	1170.17	1061.41	1155.58	927.33	889.9	1305	1196.46	807.3	508.06	534.87	573.71	608.67	1064.62	1138.27	910.9	793.956	752.554	1210.89	890.017	819.997	595.741	605.728	1439.63	979.185	910.814	969.043	763.108	1.44411	1.05902	1.00188	1.35897	1.28609	1.54553	1.371	1.28755	1.67363	1.5694	1.10627	0.76741	0.79076	0.805676	0.836545	1	1.20173	0.626454	1.44411
comp2265732_c0_seq4|m.60890	409.53	281.58	264.38	560.28	682.74	256.51	214.83	249.12	435.06	514.75	262.12	289.62	266.99	419.86	618.3	NA	NA	NA	NA	NA	NA	NA	NA	NA	NA	NA	NA	NA	NA	NA	0.529868	0.389536	0.37733	0.650679	0.827263	0.34307	0.317613	0.360438	0.557955	0.675197	0.359192	0.437463	0.394722	0.589621	0.84978	1	0.68024	0.825606	0.529868
comp2265735_c0_seq4|m.60895	3536.65	3032.99	2896.85	3440.58	2957.63	2584.09	2125.1	2267.72	2246.96	2170.39	2833.12	2357.7	2426.11	2289.16	2322.18	1018.6	798.192	765.225	815.488	923.847	1388.48	1282.34	1102.6	1277.92	1101.99	1857.42	1506.27	1304	1580.86	1336.63	4.57588	4.19582	4.13446	3.9957	3.5837	3.4561	3.14183	3.28103	2.88168	2.8469	3.88232	3.56124	3.5868	3.21473	3.19156	1	0.759912	0.861355	4.57588
comp2265768_c0_seq2|m.60943	1644.12	1086.14	1064.73	1471.64	1401.97	2732.44	1515.13	1484.72	1503.48	1463.32	2218.07	1173.3	1124.15	1113.21	1285.65	1602.59	1176.71	1058.03	721.416	719.86	1186.25	960.737	849.771	736.511	643.864	1736.5	949.503	843.302	994.65	691.126	2.12724	1.50256	1.51961	1.70908	1.69874	3.65451	2.24002	2.14816	1.92818	1.91944	3.03949	1.77224	1.66196	1.56331	1.76697	1	1.26456	1.04017	2.12724
comp2265783_c0_seq2|m.60970	151.5	151.43	136.92	180.93	174.59	220.3	215.59	224.31	281.94	260.08	216.87	214.6	274.31	236.5	259.7	NA	NA	NA	NA	NA	NA	NA	NA	NA	NA	NA	NA	NA	NA	NA	0.196018	0.209487	0.195416	0.210122	0.211547	0.294641	0.318736	0.324541	0.361582	0.341147	0.297184	0.324147	0.405544	0.332123	0.356927	1	1.54922	1.58541	0.196018
comp2265784_c0_seq1|m.60971	149.11	209.8	203.59	192.24	208.26	301.59	301.69	343.49	368.57	362.14	150.77	109.52	125.51	107.5	143.3	NA	NA	NA	NA	NA	586.576	544.46	419.168	493.529	450.871	1801.86	1699.25	1298.75	1605.18	1376.98	0.192925	0.290236	0.290569	0.223257	0.252345	0.403362	0.44603	0.496976	0.472683	0.475019	0.206605	0.165427	0.185556	0.150965	0.196949	1	1.87317	0.735327	0.192925
comp2265821_c0_seq8|m.61038	464.09	615.03	626.18	533.99	526.3	389.53	510.62	600.71	508.05	520.36	452.52	593.8	593.96	760.46	728.6	417.842	503.504	478.767	536.913	657.054	95.6911	165.031	169.663	153.894	135.205	520.366	777.047	760.377	667.316	821.771	0.600461	0.850829	0.8937	0.620147	0.637708	0.520978	0.754919	0.869133	0.651563	0.682556	0.620103	0.896918	0.878119	1.06793	1.00137	1	1.07033	1.40647	0.600461
comp2265883_c1_seq1|m.61140	388.74	426.67	430.4	580.76	650.1	493.06	766.93	914.52	976.36	1036.41	1003.22	919.76	1418.08	1246.77	1331.4	410.405	387.748	445.05	599.886	529.677	582.566	365.135	515.227	593.186	508.03	394.543	436.705	790.138	698.549	796.908	0.502969	0.590253	0.614278	0.674463	0.787714	0.659444	1.13386	1.32317	1.25216	1.35946	1.37474	1.38927	2.09651	1.75087	1.82985	1	2.03843	2.85029	0.502969
comp2265885_c0_seq3|m.61143	813.19	779.16	641.68	551.75	572.17	684.34	814.08	769.58	711.12	489.44	737.19	1116.25	815.99	755.33	608.1	548.139	600.493	418.467	575.594	610.087	436.891	502.721	297.482	296.727	553.454	657.292	557.433	399.23	536.933	443.234	1.05214	1.07789	0.915822	0.640773	0.693287	0.915272	1.20357	1.11346	0.911996	0.641998	1.0102	1.68606	1.20637	1.06073	0.835761	1	0.9994	1.15823	1.05214
comp2265897_c0_seq5|m.61166	1023.21	1168.7	1090.66	1699.59	1783.77	914.08	1075.97	1067.43	1849.97	1603.2	1065.66	1106.04	1080.99	1593.45	1558.35	490.468	395.693	366.5	319.896	337.32	1133.99	627.576	554.732	549.423	543.347	687.691	746.679	672.791	632.883	597.498	1.32388	1.61677	1.55662	1.97381	2.16136	1.22254	1.59075	1.5444	2.37255	2.10292	1.46031	1.67064	1.59815	2.23772	2.14177	1	0.983907	1.03332	1.32388
comp2265919_c1_seq23|m.61196	1157.24	993.46	828.79	1209.7	1136.03	1832.33	1289.13	1271.74	1446.98	1747.35	1902.12	1503.46	1769.33	1417.76	1566.58	428.096	221.238	173.7	139.646	159.713	NA	NA	NA	NA	NA	234.388	321.637	181.597	201.301	201.253	1.49729	1.37435	1.18287	1.40488	1.37651	2.45065	1.9059	1.84001	1.85572	2.292	2.60654	2.27093	2.6158	1.991	2.15308	1	1.38459	1.64978	1.49729
comp2265923_c0_seq1|m.61202	10094.7	9116.16	9224.5	7135.37	6211.22	9799.68	10161	10752.9	8574.51	8422.63	11282.5	10150	10749.8	10641.6	11260.4	6506.36	6847.45	5767.8	5976.81	5927.54	5747.88	10168.6	8349.25	7666.1	7239.05	10979.3	10676	8714.92	8881.96	7785.19	13.061	12.6112	13.1654	8.28663	7.52601	13.1066	15.0225	15.5578	10.9966	11.048	15.4608	15.3313	15.8927	14.9443	15.4761	1	1.03928	1.22595	13.061
comp2265937_c0_seq5|m.61230	462.81	511.45	482.56	373.1	497.69	655.77	658.34	712.59	372.19	552.91	240.89	180	210.22	114.53	149.35	NA	NA	NA	NA	NA	342.871	539.895	459.244	383.078	431.612	577.877	1015.28	813.025	718.772	697.299	0.598804	0.707537	0.688722	0.433298	0.603041	0.877061	0.973314	1.03101	0.477326	0.725252	0.330099	0.271885	0.310792	0.160838	0.205264	1	1.4544	0.450856	0.598804
comp2265947_c0_seq1|m.61240	1124.63	1078.41	1030.44	1396.82	1260.4	1325.33	1186.76	1283.04	1492.8	1547.14	1238.92	1115.03	1132.05	1237.49	1339.5	709.774	903.473	661.9	628.483	638.802	1218.48	1507.19	1001.01	1079.35	1087.8	1166.22	1632.56	1068.14	1245.97	1207.2	1.4551	1.49187	1.47067	1.62219	1.5272	1.77257	1.75455	1.85636	1.91448	2.02938	1.69773	1.68422	1.67364	1.73784	1.84098	1	1.24432	1.13799	1.4551
comp2265960_c0_seq1|m.61258	574.09	423.97	401.02	520.54	569.96	NA	NA	NA	NA	NA	NA	NA	NA	NA	NA	NA	NA	NA	NA	NA	NA	NA	NA	NA	NA	NA	NA	NA	NA	NA	0.742784	0.586517	0.572346	0.604527	0.690609	#VALUE!	#VALUE!	#VALUE!	#VALUE!	#VALUE!	#VALUE!	#VALUE!	#VALUE!	#VALUE!	#VALUE!	1	#VALUE!	#VALUE!	0.742784
comp2265987_c0_seq1|m.61301	727.93	967.92	1037.09	888.64	985.16	736.03	790.17	963.16	866.42	869.33	529.71	584.57	613.09	633.48	639.6	711.142	1116.92	977.6	869.343	1090.9	454.934	755.813	699.86	717.531	711.362	1670.82	1744.91	1566.25	1602.29	1562.16	0.941829	1.33901	1.48016	1.03202	1.1937	0.984405	1.16822	1.39354	1.11117	1.1403	0.725879	0.882976	0.906402	0.889613	0.879054	1	0.955265	0.739697	0.941829
comp2265991_c0_seq1|m.61306	NA	NA	NA	NA	NA	897.08	911.44	823.69	1388.94	1447.22	281.67	263.35	345.05	582.52	523.7	NA	NA	NA	NA	NA	NA	NA	NA	NA	NA	NA	NA	NA	NA	NA	#VALUE!	#VALUE!	#VALUE!	#VALUE!	#VALUE!	1.1998	1.34751	1.19175	1.78129	1.89832	0.385982	0.397783	0.510127	0.818048	0.719764	#VALUE!	#VALUE!	#VALUE!	#VALUE!
comp2265997_c0_seq1|m.61310	1050.91	952.14	849.79	1307.93	975.6	1276.38	1166.54	1162.09	1472.37	1438.01	711.53	691.16	653.73	792.9	724.75	436.303	569.01	394.525	393.834	535.505	477.974	239.836	216.154	265.595	224.728	476.725	499.572	452.211	509.6	496.707	1.35971	1.31718	1.21284	1.51896	1.18212	1.7071	1.72466	1.68136	1.88828	1.88624	0.975033	1.04398	0.966484	1.11349	0.996083	1	1.30935	0.756221	1.35971
comp2265999_c0_seq3|m.61312	470.4	329.38	306.44	629.35	549.33	79.34	151	169.62	156	176.01	84.72	53.18	50.78	78.95	60.2	341.042	446.625	356.6	547.713	409.304	586.086	198.102	148.802	198.423	169.119	333.258	376.775	285.254	377.43	359.342	0.608625	0.455662	0.437359	0.730893	0.665613	0.106113	0.223244	0.245414	0.200067	0.230872	0.116095	0.0803269	0.0750739	0.110872	0.0827378	1	0.366801	0.135942	0.608625
comp2266005_c0_seq5|m.61322	136.82	136.18	147.99	136.98	128.5	77.64	135.49	158.44	119.13	112.58	244.27	186.43	244.93	180.88	198.15	64.3177	92.6042	87.5	43.7881	70.3475	336.166	214.036	210.138	227.279	168.295	449.387	365.318	365.224	402.447	313.763	0.177024	0.188391	0.211215	0.159081	0.155701	0.10384	0.200313	0.229238	0.152782	0.147671	0.334731	0.281597	0.362108	0.254015	0.272334	1	0.863057	1.59073	0.177024
comp2266011_c0_seq7|m.61338	685.79	483.02	437.98	455.8	468.18	413.24	479.18	561.41	491.43	549.7	510.06	398.77	589.09	376.13	391.25	586.458	349.973	212.25	190.473	235.378	253.394	199.023	145.128	175.161	178.664	272.991	288.801	202.348	279.434	246.082	0.887306	0.668207	0.625096	0.529341	0.567285	0.552689	0.708437	0.812272	0.630249	0.721041	0.698952	0.602331	0.87092	0.528209	0.537727	1	1.13333	0.963581	0.887306
comp2266017_c0_seq4|m.61344	1316.72	1083.37	1262.24	1201.47	1330.48	984.04	895.92	1004.9	1140.8	910.96	1238.16	938.65	1089.8	1164.03	1318.43	593.571	403.208	519.2	733.528	476.072	1012.88	745.116	788.226	799.479	625.762	1179.54	809.752	984.884	894.396	825.77	1.70363	1.49873	1.8015	1.39532	1.61212	1.31611	1.32456	1.45393	1.46305	1.19491	1.69669	1.4178	1.61118	1.63468	1.81203	1	0.821629	1.014	1.70363
comp2266122_c0_seq6|m.61495	431.44	518.25	532.16	491.9	418.99	NA	NA	NA	NA	NA	345.75	395.34	384.91	424.52	427.45	NA	NA	NA	NA	NA	531.736	765.262	730.979	672.146	719.073	464.079	676.425	598.443	563.063	564.26	0.558217	0.716944	0.759512	0.571266	0.507682	#VALUE!	#VALUE!	#VALUE!	#VALUE!	#VALUE!	0.473792	0.59715	0.569057	0.596165	0.587479	1	#VALUE!	1.02838	0.558217
comp2266126_c0_seq1|m.61503	153.66	205.54	187.59	204.45	241.04	280.7	437.24	413.18	494.52	473.15	225.77	251.25	277.82	266.11	270.63	643.542	553.095	394	412.726	390.694	520.866	542.338	412.029	414.588	416.022	574.9	572.033	376.094	493.697	403.809	0.198812	0.284343	0.267733	0.237437	0.292063	0.375423	0.646432	0.597807	0.634211	0.62063	0.30938	0.379506	0.410733	0.373705	0.371949	1	2.31809	1.39581	0.198812
comp2266138_c0_seq1|m.61524	173.85	174.03	169.07	197.26	181.27	NA	NA	NA	NA	NA	NA	NA	NA	NA	NA	NA	NA	NA	NA	NA	417.914	297.393	229.128	272.414	218.417	250.237	219.177	159.348	180.247	147.035	0.224935	0.240752	0.241301	0.229087	0.219641	#VALUE!	#VALUE!	#VALUE!	#VALUE!	#VALUE!	#VALUE!	#VALUE!	#VALUE!	#VALUE!	#VALUE!	1	#VALUE!	#VALUE!	0.224935
comp2266158_c0_seq11|m.61547	511.91	421.71	379.06	577.59	507.37	456.62	371.98	342.63	443.59	444.31	672.72	492.12	433.34	549.05	545.67	NA	NA	NA	NA	NA	NA	NA	NA	NA	NA	313.299	464.978	541.295	614.237	470.14	0.662332	0.583391	0.541004	0.670782	0.61477	0.610708	0.549949	0.495732	0.568895	0.582801	0.92185	0.743333	0.640656	0.771046	0.749959	1	0.925378	1.2199	0.662332
comp2266171_c0_seq1|m.61557	1715.08	1602.4	1565.28	2278.65	2873.42	1368.65	1440.45	1515.23	2502.35	2340.09	1149.48	1143.47	1106.13	1674.3	1633.08	581.321	827.719	654.3	704.439	756.235	739.468	1032.65	866.768	712.561	735.712	743.052	971.238	779.152	814.787	806.865	2.21905	2.21675	2.23401	2.6463	3.48167	1.8305	2.12961	2.1923	3.20921	3.06949	1.57517	1.72718	1.63532	2.35126	2.24447	1	0.98133	0.77313	2.21905
comp2266220_c0_seq6|m.61644	326.64	243.54	246.55	302.05	328.64	NA	NA	NA	NA	NA	177.73	200.25	202.68	216	233.4	NA	NA	NA	NA	NA	NA	NA	NA	NA	NA	NA	NA	NA	NA	NA	0.422622	0.336912	0.351883	0.350784	0.398207	#VALUE!	#VALUE!	#VALUE!	#VALUE!	#VALUE!	0.243549	0.302472	0.299645	0.303335	0.320781	1	#VALUE!	0.859582	0.422622
comp2266233_c0_seq1|m.61658	690.79	1173.42	1167.37	1303.69	1248.35	669.52	823.98	1418.17	1252.2	1156.55	566.66	598.92	605.49	427.68	462.05	245.629	494.37	353.7	263.971	407.08	684.379	637.593	605.88	531.191	572.084	792.071	697.072	610.272	619.52	525.951	0.893775	1.6233	1.6661	1.51403	1.5126	0.895451	1.2182	2.05187	1.60592	1.51705	0.776513	0.904651	0.895166	0.600602	0.635033	1	1.00199	0.512876	0.893775
comp2266243_c2_seq5|m.61695	10.22	5.78	10.54	2.51	12.72	NA	NA	NA	NA	NA	282.48	239.5	236.28	373.35	304.05	NA	NA	NA	NA	NA	218.379	266.885	208.128	263.33	237.62	234.471	260.001	187.367	212.826	217.683	0.0132231	0.00799602	0.015043	0.00291498	0.0154126	#VALUE!	#VALUE!	#VALUE!	#VALUE!	#VALUE!	0.387091	0.361758	0.34932	0.524305	0.417881	1	#VALUE!	29.2739	0.0132231
comp2266254_c0_seq1|m.61707	NA	NA	NA	NA	NA	1078.68	397.88	374.06	431.44	558.11	384.62	378.07	340.54	399.72	442.63	NA	NA	NA	NA	NA	513.471	259.999	221.92	294.18	260.903	777.155	477.918	442.424	545.09	436.293	#VALUE!	#VALUE!	#VALUE!	#VALUE!	#VALUE!	1.44268	0.588241	0.541206	0.553313	0.732072	0.527057	0.571064	0.503459	0.561337	0.608342	#VALUE!	#VALUE!	#VALUE!	#VALUE!
comp2266277_c0_seq1|m.61777	NA	NA	NA	NA	NA	NA	NA	NA	NA	NA	370.79	328.06	389.99	407.81	395.03	NA	NA	NA	NA	NA	NA	NA	NA	NA	NA	NA	NA	NA	NA	NA	#VALUE!	#VALUE!	#VALUE!	#VALUE!	#VALUE!	#VALUE!	#VALUE!	#VALUE!	#VALUE!	#VALUE!	0.508106	0.495525	0.576567	0.572698	0.542922	#VALUE!	#VALUE!	#VALUE!	#VALUE!
comp2266280_c0_seq1|m.61789	1177.51	1103.6	999.81	1989.96	2176.97	1090.08	1139.14	1150.35	1962.33	2265.06	1030.92	1085.82	1057.98	1660.91	1803.3	870.66	672.013	551.1	575.249	590.387	484.692	424.229	232.594	267.32	289.8	725.52	688.174	421.285	531.945	464.506	1.52352	1.52671	1.42695	2.31103	2.63779	1.45793	1.68415	1.66438	2.51665	2.97108	1.4127	1.6401	1.56413	2.33246	2.47842	1	1.10312	1.07427	1.52352
comp2266293_c0_seq6|m.61808	NA	NA	NA	NA	NA	257.56	412.13	388.36	445.29	401.58	NA	NA	NA	NA	NA	NA	NA	NA	NA	NA	NA	NA	NA	NA	NA	NA	NA	NA	NA	NA	#VALUE!	#VALUE!	#VALUE!	#VALUE!	#VALUE!	0.344474	0.609308	0.561896	0.571075	0.526752	#VALUE!	#VALUE!	#VALUE!	#VALUE!	#VALUE!	#VALUE!	#VALUE!	#VALUE!	#VALUE!
comp2266326_c0_seq5|m.61861	533.06	436.94	431.9	614.72	547.85	377.47	289.83	318.05	334.63	311.47	662.83	555.57	626.52	647.54	689.77	NA	NA	NA	NA	NA	254.998	405.972	336.831	375.33	357.777	190.194	335.293	312.094	376.187	352.257	0.689697	0.60446	0.616419	0.713902	0.663819	0.504848	0.428495	0.460168	0.429156	0.408555	0.908297	0.839173	0.926257	0.909358	0.948007	1	0.646495	1.36989	0.689697
comp2266360_c0_seq2|m.61899	728.35	639.63	595.17	846.56	956.13	855.98	691.46	778.53	932.72	970.47	908.39	677.75	726.98	781.92	927.83	NA	NA	NA	NA	NA	NA	NA	NA	NA	NA	NA	NA	NA	NA	NA	0.942372	0.88486	0.849442	0.983149	1.15852	1.14483	1.02228	1.12641	1.19619	1.27296	1.2448	1.02372	1.07478	1.09807	1.27519	1	1.21484	1.16522	0.942372
comp2266365_c0_seq1|m.61915	NA	NA	NA	NA	NA	NA	NA	NA	NA	NA	NA	NA	NA	NA	NA	NA	NA	NA	NA	NA	663.957	478.039	506.286	639.729	535.206	NA	NA	NA	NA	NA	#VALUE!	#VALUE!	#VALUE!	#VALUE!	#VALUE!	#VALUE!	#VALUE!	#VALUE!	#VALUE!	#VALUE!	#VALUE!	#VALUE!	#VALUE!	#VALUE!	#VALUE!	#VALUE!	#VALUE!	#VALUE!	#VALUE!
comp2266374_c0_seq1|m.61929	NA	NA	NA	NA	NA	NA	NA	NA	NA	NA	409.73	388.27	530.76	299.61	313.7	NA	NA	NA	NA	NA	330.108	1233.53	941.88	1162.54	985.066	559.455	851.515	677.618	773.558	775.568	#VALUE!	#VALUE!	#VALUE!	#VALUE!	#VALUE!	#VALUE!	#VALUE!	#VALUE!	#VALUE!	#VALUE!	0.561466	0.586471	0.784684	0.42075	0.431143	#VALUE!	#VALUE!	#VALUE!	#VALUE!
comp2266397_c0_seq1|m.61967	4163.14	3868.44	3484.69	4490.28	5152.68	4038.16	3126	3171.22	3939.31	4134.98	3744.19	3376.7	3421.31	3542.92	3446.58	4078.82	3902.99	2804.93	2935.3	3032.02	3265.31	3126.61	2541.2	2419.17	2356.03	4124.82	3727.11	3188.48	3330.18	2926.2	5.38646	5.35158	4.97344	5.21477	6.2434	5.40085	4.62159	4.58826	5.05208	5.42385	5.13078	5.10041	5.05812	4.97542	4.73692	1	0.944036	0.945164	5.38646
comp2266409_c0_seq1|m.61986	NA	NA	NA	NA	NA	NA	NA	NA	NA	NA	NA	NA	NA	NA	NA	NA	NA	NA	NA	NA	NA	NA	NA	NA	NA	276.821	312.619	479.043	318.617	327.829	#VALUE!	#VALUE!	#VALUE!	#VALUE!	#VALUE!	#VALUE!	#VALUE!	#VALUE!	#VALUE!	#VALUE!	#VALUE!	#VALUE!	#VALUE!	#VALUE!	#VALUE!	#VALUE!	#VALUE!	#VALUE!	#VALUE!
comp2266439_c0_seq1|m.62025	528.59	492.08	491.8	535.79	541.7	398.81	492.33	566.41	573.69	581.79	526.1	496.36	639.42	613.42	639.25	404.508	471.446	348.475	365.599	426.993	638.725	791.622	730.757	812.774	775.655	1155.45	1272.67	1110.99	1274.65	1167.73	0.683914	0.68074	0.70191	0.622237	0.656367	0.53339	0.727879	0.819506	0.735745	0.763133	0.720932	0.749738	0.945328	0.861442	0.878573	1	1.0808	1.26545	0.683914
comp2266441_c0_seq1|m.62027	908.07	713.39	711.11	887.93	814.1	639.17	622.96	653.31	761.97	789.79	383.45	466.98	527.25	464.46	458.73	222.538	350.074	274.467	293.715	274.778	275.713	209.953	265.099	264.398	297.137	711.364	1033.98	801.723	833.92	1009.03	1.1749	0.986899	1.01491	1.03119	0.986429	0.85486	0.921007	0.945237	0.97721	1.03597	0.525454	0.70536	0.779494	0.652254	0.63047	1	0.931346	0.642669	1.1749
comp2266448_c1_seq3|m.62038	681.33	681.65	568.87	729.77	745.65	572.56	370.25	496.5	433.84	413.44	475.27	421.4	366.85	362.54	342.73	340.434	367.279	306.1	456.1	368.711	NA	NA	NA	NA	NA	577.01	418.715	340.501	427.05	420.24	0.881536	0.94299	0.811906	0.847515	0.90349	0.765772	0.547391	0.718358	0.556391	0.542309	0.651278	0.636513	0.542357	0.509125	0.471042	1	0.631161	0.615241	0.881536
comp2266455_c0_seq1|m.62051	1033.19	884.93	844.76	862.86	794.15	882.07	619.02	543.72	620.87	533.89	276.43	260.15	246.77	209.32	185.83	289.126	332.768	270.3	347.199	280.776	754.57	543.979	695.078	503.148	473.667	568.149	323.526	413.046	312.945	234.722	1.33679	1.22421	1.20566	1.00208	0.962256	1.17973	0.915182	0.786677	0.796253	0.700303	0.378801	0.392949	0.364829	0.293954	0.255401	1	0.660427	0.302596	1.33679
comp2266473_c1_seq14|m.62086	1085.84	770.38	826.36	1012.57	861.29	706.18	623.01	624.28	813.61	758.72	382.32	291.59	288.54	309.46	331.97	238.79	136.089	59.5	25.8795	101.908	484.871	425.27	332.603	327.025	308.217	295.605	276.118	197.659	240.808	186.126	1.40491	1.06574	1.1794	1.17594	1.04361	0.944482	0.921081	0.903235	1.04344	0.995212	0.523905	0.440438	0.426582	0.434583	0.456253	1	0.80317	0.37454	1.40491
comp2266500_c0_seq1|m.62123	748.82	566.91	553.64	829.19	755.19	693.3	449.82	443.81	511.54	525.51	296.73	259.65	226.34	247.65	254.7	NA	NA	NA	NA	NA	418.849	501.34	388.136	421.819	400.394	906.623	808.825	610.705	723.938	654.649	0.968857	0.78426	0.790169	0.962976	0.915049	0.927256	0.665031	0.642123	0.656039	0.689311	0.406619	0.392194	0.334624	0.347782	0.350055	1	0.72677	0.382553	0.968857
comp2266503_c0_seq6|m.62129	504.59	348.16	353.75	360.6	326	1118.9	995.87	977.2	851.01	836.89	1022.59	841.78	848.31	743.83	838.2	568.525	676.264	585.6	674.833	551.123	703.45	805.699	776.739	770.859	663.112	341.392	340.489	317.254	359.444	301.009	0.652861	0.481642	0.504881	0.418781	0.395008	1.49648	1.47233	1.41385	1.0914	1.09775	1.40129	1.27148	1.25415	1.04458	1.15201	1	2.93549	2.60391	0.652861
comp2266507_c0_seq10|m.62138	6785.69	4004.04	3682.49	5705.13	5754.61	7440.51	4185.57	4770.16	5270.71	5404.43	6193.49	3625.33	4305.99	3984.31	4389.53	4510.57	4195.07	3718.4	3107.32	3134.04	4947.71	4098.4	3225.18	3288.84	2754.64	5169.88	4338.02	3448.88	4354.51	3333.51	8.77963	5.53916	5.25574	6.62563	6.97275	9.95133	6.1881	6.90167	6.75957	7.08899	8.48714	5.47596	6.36604	5.59527	6.03289	1	1.04166	0.910538	8.77963
comp2266512_c0_seq8|m.62145	750.42	739.8	589.26	821.34	1043.77	771.19	714.77	658.08	937.93	990.22	760.66	753.01	661.88	866.57	1031.75	384.366	669.01	410.6	483.152	358.009	463.22	928.212	552.964	411.827	502.808	857.984	1211	727.886	664.675	656.631	0.970927	1.02343	0.841007	0.95386	1.26472	1.03143	1.05674	0.952138	1.20288	1.29887	1.04236	1.1374	0.978533	1.21695	1.41802	1	1.08838	1.17146	0.970927
comp2266513_c1_seq1|m.62146	750.34	589.8	578.76	789.2	768.75	1261.49	914.21	819.14	1051.27	1068.54	1070.33	843.77	742.87	972.29	1092.08	72.9501	109.202	95.5	97.0998	96.421	493.335	408.695	321.514	392.501	376.344	849.917	606.43	525.108	586.578	524.474	0.970824	0.815926	0.826021	0.916534	0.931479	1.68718	1.3516	1.18517	1.34823	1.4016	1.46671	1.27449	1.09827	1.36541	1.50093	1	1.47469	1.48976	0.970824
comp2266526_c0_seq1|m.62164	343.24	270.46	250.87	397.5	404.51	421.18	328.94	350.71	442.57	415.85	NA	NA	NA	NA	NA	469.069	363.484	257.05	244.095	212.934	920.72	503.166	474.807	409.187	374.846	549.381	460.134	450.746	383.614	351.144	0.444099	0.374153	0.358048	0.461635	0.490137	0.563308	0.486317	0.507422	0.567587	0.54547	#VALUE!	#VALUE!	#VALUE!	#VALUE!	#VALUE!	1	1.22826	#VALUE!	0.444099
comp2266625_c0_seq2|m.62367	701.93	469.55	584.15	929.36	583.52	570.17	604.22	472.16	668.63	693.04	205.19	207.22	273.7	189.79	229.9	NA	NA	NA	NA	NA	960.854	661.627	626.516	473.705	664.347	1256.59	1036.15	982.512	875.283	872.688	0.908189	0.649573	0.833714	1.07931	0.70704	0.762575	0.893301	0.683141	0.857504	0.90906	0.281178	0.313	0.404642	0.266527	0.31597	1	1.02853	0.375428	0.908189
comp2266645_c0_seq1|m.62394	2677.79	2360.13	2289.68	2597.67	2776.64	2000.52	2332.42	2523.01	2829.87	2584.38	2497.08	2294.53	2460.98	2371.5	2476.18	695.62	689.252	518.9	353.962	551.941	1351.37	1944.76	1489.8	1627.64	1593.04	2544.8	2567.26	2229.72	2456.36	2237.77	3.46465	3.26499	3.26789	3.01679	3.3644	2.6756	3.44834	3.6504	3.62925	3.38993	3.42183	3.46582	3.63835	3.33036	3.40322	1	1.05522	1.04711	3.46465
comp2266675_c0_seq1|m.62468	1125.45	1217.3	1282.01	1339.37	1014.26	995.7	1283.77	1331.81	1704.42	1573.92	1002.4	854.35	861.04	1456.05	1523.2	989.447	845.785	682.5	788.289	678.117	497.768	586.438	525.519	581.217	535.374	762.183	790.961	623.788	669.243	627.004	1.45616	1.68401	1.82972	1.55547	1.22896	1.3317	1.89797	1.92692	2.18588	2.06451	1.37362	1.29047	1.27297	2.04477	2.09346	1	1.2388	0.88309	1.45616
comp2266680_c0_seq1|m.62479	2332.23	1719.99	1926.99	2409.7	1968.75	1551.62	1121.66	1184.4	1290.83	1269.17	978.65	651.51	671.36	781.97	787.73	1089.88	820.129	718.25	533.272	624.589	562.653	361.412	274.143	297.047	274.79	583.747	484.302	403.641	435.311	396.115	3.01754	2.37942	2.75025	2.79849	2.3855	2.07522	1.6583	1.71364	1.65546	1.66477	1.34108	0.984087	0.992549	1.09814	1.08264	1	0.605316	0.393652	3.01754
comp2266689_c0_seq6|m.62502	NA	NA	NA	NA	NA	1126.69	797.4	725.21	696.92	690.09	452.41	409.63	548.56	421.28	450.8	NA	NA	NA	NA	NA	523.094	447.891	365.212	442.98	343.628	949.291	744.503	587.79	689.547	581.242	#VALUE!	#VALUE!	#VALUE!	#VALUE!	#VALUE!	1.50689	1.17891	1.04927	0.893785	0.90519	0.619952	0.618734	0.810999	0.591615	0.619571	#VALUE!	#VALUE!	#VALUE!	#VALUE!
comp2266692_c0_seq1|m.62504	397.09	652.21	668.43	712.28	748.64	738.37	985.01	1020.12	1182.43	1059.31	862.03	1005.28	1115.75	1117.9	1177.55	262.134	448.953	496	244.199	323.056	779.963	896.358	834.135	766.435	862.124	1306.43	1534.38	1424.68	1237.86	1348.94	0.513773	0.902263	0.954001	0.827203	0.907113	0.987535	1.45628	1.47595	1.51644	1.3895	1.18127	1.51845	1.64954	1.5699	1.6184	1	1.61402	1.73995	0.513773
comp2266701_c0_seq3|m.62512	17171.5	29613.2	31829	9822.4	9392.93	25021.2	28716.1	21279.7	10706	14314.9	24735	34745.8	21504.8	31045.5	23981.8	21037.5	22786.6	34562.3	53018.6	25502.1	11603.7	21048.4	31625.6	25929.6	33935.4	26913.5	24419	34752.7	27648.3	36618	22.2172	40.9667	45.4272	11.4072	11.3812	33.4647	42.455	30.7884	13.7303	18.7768	33.8952	52.4825	31.793	43.598	32.9601	1	1.38579	1.52563	22.2172
comp2266714_c1_seq1|m.62532	737.33	560.12	559.59	952.04	911.31	1311.55	1130.5	1196.33	1614.83	1691.59	1221.62	1110.68	1475.37	1593.65	1520.15	1425.9	1172	911.675	1401.53	1269.25	2033.89	935.226	754.959	970.772	826.054	1226.73	1069.09	887.078	1015.22	1014.24	0.953991	0.774867	0.798661	1.10565	1.10422	1.75414	1.67137	1.7309	2.07099	2.21886	1.67403	1.67765	2.18121	2.23801	2.08927	1	1.83873	2.19003	0.953991
comp2266755_c0_seq1|m.62616	318.44	367.53	295.07	477.74	614.28	224.63	481.86	428.84	574.54	523.93	413.85	388.72	413.62	479.6	442.05	254.718	344.609	252.7	358.172	235.787	1002.35	383.824	409.437	475.661	447.749	459.802	578.088	577.623	568.553	583.067	0.412012	0.508439	0.421132	0.554821	0.744311	0.300432	0.7124	0.620464	0.736835	0.687238	0.567112	0.58715	0.611502	0.673515	0.607545	1	1.35166	1.19492	0.412012
comp2266766_c0_seq1|m.62634	NA	NA	NA	NA	NA	NA	NA	NA	NA	NA	NA	NA	NA	NA	NA	NA	NA	NA	NA	NA	NA	NA	NA	NA	NA	319.505	278.351	253.004	286.064	259.933	#VALUE!	#VALUE!	#VALUE!	#VALUE!	#VALUE!	#VALUE!	#VALUE!	#VALUE!	#VALUE!	#VALUE!	#VALUE!	#VALUE!	#VALUE!	#VALUE!	#VALUE!	#VALUE!	#VALUE!	#VALUE!	#VALUE!
comp2266781_c0_seq2|m.62673	291.73	317.17	311.71	308.83	321.9	626.63	559.94	618.79	612.62	672.57	345.07	371.62	463.68	382.74	401.65	569.376	590.44	467.1	356.93	351.431	1083.81	677.542	580.41	616.484	499.832	808.91	833.365	692.765	804.79	665.394	0.377453	0.438771	0.444881	0.358658	0.39004	0.838088	0.827836	0.895292	0.785672	0.882209	0.472861	0.561321	0.685512	0.537492	0.55202	1	2.14872	1.41529	0.377453
comp2266789_c0_seq1|m.62681	242.82	240.42	244.28	249.78	275.23	NA	NA	NA	NA	NA	220.64	185.17	214.1	232.1	245.7	NA	NA	NA	NA	NA	NA	NA	NA	NA	NA	NA	NA	NA	NA	NA	0.314171	0.332596	0.348643	0.290081	0.333491	#VALUE!	#VALUE!	#VALUE!	#VALUE!	#VALUE!	0.30235	0.279694	0.316529	0.325944	0.337686	1	#VALUE!	0.951693	0.314171
comp2266801_c0_seq2|m.62707	1445.64	1301.25	1237.56	1778.53	1634.64	1415.77	1372.61	1391.56	2015.82	1812.1	1911.59	1795.58	1920.15	2316.31	2418.83	721.294	649.747	411.05	540.156	472.519	1569.6	1258.23	937.638	1008.13	909.199	1518.36	1401.01	1040.15	1167.94	1095.16	1.87043	1.80014	1.76628	2.06549	1.98066	1.89353	2.02932	2.01337	2.58525	2.37693	2.61951	2.71217	2.83878	3.25286	3.3244	1	1.08494	1.51771	1.87043
comp2266806_c0_seq8|m.62715	383.39	354.38	363.01	245.13	272.69	387.25	333.86	334.38	246.83	214.51	252.76	269.57	301.89	168.96	138.13	113.437	217.999	179.8	181.467	177.505	267.026	391.799	365.108	331.941	438.182	341.644	279.754	263.435	276.844	233.331	0.496047	0.490247	0.518097	0.284681	0.330413	0.517929	0.493591	0.483795	0.316554	0.281373	0.346365	0.407178	0.446319	0.237275	0.189843	1	0.98684	0.706511	0.496047
comp2266808_c0_seq1|m.62719	550.94	539.26	474.94	794.45	447.88	915.77	802.16	775.46	1004.3	861.48	752.82	837.27	850.42	910.78	815.47	364.72	705.436	416.1	368.11	450.382	425.799	1238.1	815.048	891.303	878.834	563.436	585.354	383.9	428.303	414.467	0.712831	0.746009	0.677847	0.922631	0.542688	1.2248	1.18594	1.12197	1.28799	1.13	1.03161	1.26467	1.25727	1.27903	1.12077	1	1.66371	1.76378	0.712831
comp2266830_c0_seq2|m.62753	271.67	282.34	277.4	303.89	348.28	295.73	262.64	317.35	352.96	386.09	475.52	360.87	401.3	393.81	524.37	548.342	384.147	323.2	169.217	306.441	767.988	629.329	534.563	680.81	610.534	525.744	523.952	496.409	511.165	475.298	0.351499	0.390587	0.395912	0.352921	0.422004	0.395525	0.388297	0.459156	0.452664	0.506434	0.65162	0.545084	0.593288	0.553038	0.720684	1	1.15893	1.51896	0.351499
comp2266841_c0_seq1|m.62766	1773.43	1980.32	2226.06	1612.99	1903.26	1297.87	1727.85	2211.7	1643.49	1819.29	1653.64	1884.42	2518.91	1609.82	1954.35	763.089	976.139	1208.28	775.142	1149.1	1228.91	1551.44	2041.74	2060.77	2260.49	1383.48	1719.34	2042.34	1889.67	2144.32	2.29454	2.73956	3.17709	1.87324	2.30614	1.73584	2.55452	3.19998	2.10774	2.38636	2.26604	2.84636	3.72399	2.26071	2.68602	1	1.03478	1.16472	2.29454
comp2266847_c0_seq1|m.62778	79.34	106.7	97.91	92.1	80.39	79.08	81.37	83.8	54.24	53.54	NA	NA	NA	NA	NA	NA	NA	NA	NA	NA	230.808	190.615	229.856	250.291	228.075	NA	NA	NA	NA	NA	0.102654	0.147608	0.13974	0.10696	0.097407	0.105766	0.1203	0.121245	0.0695616	0.0702284	#VALUE!	#VALUE!	#VALUE!	#VALUE!	#VALUE!	1	0.988835	#VALUE!	0.102654
comp2266869_c0_seq1|m.62813	1185.02	1467.93	1358.32	1476.89	1279.01	877.47	854.7	707.2	874.65	949.68	440.16	453.05	448.19	413.25	395.8	631.9	417.048	445.975	445.36	360.48	960.653	874.018	1019.97	864.628	892.354	738.971	613.833	676.053	629.091	590.352	1.53323	2.03073	1.93863	1.71518	1.54975	1.17357	1.26362	1.02321	1.12172	1.24569	0.603165	0.684319	0.662611	0.580338	0.54398	1	0.684228	0.351663	1.53323
comp2266882_c0_seq1|m.62832	1431.35	1530.11	1503.23	1454.93	1582.43	1248.47	1696.97	1553.84	1747.46	1654.4	2193.26	2383.29	2408.54	2118.98	1954.25	968.504	1024.04	957.675	750.142	888.929	1642.92	2230.27	2000.97	1885.95	1770.53	1365.07	1692.47	1603.78	1666.88	1443.77	1.85195	2.11674	2.14545	1.68968	1.9174	1.66977	2.50886	2.24816	2.24108	2.17007	3.0055	3.59989	3.56082	2.97574	2.68589	1	1.16881	1.56748	1.85195
comp2266884_c0_seq1|m.62838	NA	NA	NA	NA	NA	658.41	417.94	383.93	553.12	540.52	412.67	394.92	343.61	391.42	382.5	NA	NA	NA	NA	NA	NA	NA	NA	NA	NA	NA	NA	NA	NA	NA	#VALUE!	#VALUE!	#VALUE!	#VALUE!	#VALUE!	0.880592	0.617898	0.555486	0.709365	0.709	0.565495	0.596515	0.507998	0.549682	0.525701	#VALUE!	#VALUE!	#VALUE!	#VALUE!
comp2266890_c0_seq4|m.62842	624.43	434.18	420.8	619.38	609.66	519.06	302.38	343.89	427.28	422.34	243.67	208.87	250.28	242.22	225.8	164.138	84.9125	61.2	80.5369	72.188	438.495	474.195	325.707	280.215	319.035	165.12	230.685	165.951	183.82	165.349	0.807916	0.600642	0.600577	0.719314	0.738713	0.694218	0.44705	0.497555	0.547978	0.553983	0.333909	0.315492	0.370018	0.340156	0.310335	1	0.761805	0.464204	0.807916
comp2266900_c0_seq1|m.62859	NA	NA	NA	NA	NA	284.26	367.98	371.4	406.29	387.3	NA	NA	NA	NA	NA	306.026	493.282	383.3	260.347	417.586	NA	NA	NA	NA	NA	291.161	287.197	230.533	241.779	241.503	#VALUE!	#VALUE!	#VALUE!	#VALUE!	#VALUE!	0.380184	0.544035	0.537357	0.521058	0.508021	#VALUE!	#VALUE!	#VALUE!	#VALUE!	#VALUE!	#VALUE!	#VALUE!	#VALUE!	#VALUE!
comp2266915_c0_seq2|m.62872	516.14	365.31	316.01	513.89	840.95	572.11	370.12	326.88	679.28	661.94	294.68	242.64	235.75	359.96	378.05	NA	NA	NA	NA	NA	NA	NA	NA	NA	NA	NA	NA	NA	NA	NA	0.667805	0.505368	0.451018	0.596804	1.01896	0.76517	0.547199	0.472944	0.871162	0.868266	0.40381	0.366501	0.348536	0.505501	0.519585	1	1.28211	0.67662	0.667805
comp2266926_c0_seq2|m.62890	679.99	636.53	593.27	708.09	826.16	1008.34	1030.62	880.5	1369.7	1245.58	822.54	698.7	739.29	796.19	840.25	873.031	650.481	494.75	674.885	501.763	453.49	883.531	710.922	653.878	709.4	600.309	952.63	794.341	797.669	780.538	0.879802	0.880572	0.84673	0.822337	1.00104	1.34861	1.52371	1.27395	1.75661	1.63383	1.12715	1.05537	1.09298	1.11811	1.15482	1	1.73188	1.27087	0.879802
comp2266931_c0_seq5|m.62893	2759.45	3602.76	3816.91	1888.15	1988.56	2931.76	3035.74	3857.13	2503.41	2375.85	3703.45	3345.6	3171.72	3878.79	4297.53	795.552	1398.63	1224.58	1210.77	1476.27	2368.97	3855.54	3634.74	3439.36	2886.52	2824.83	3596.7	3471.15	2389.14	2823.06	3.5703	4.98404	5.44759	2.1928	2.4095	3.92109	4.48815	5.58066	3.21057	3.1164	5.07496	5.05343	4.68912	5.44709	5.90645	1	1.09825	1.42144	3.5703
comp2266966_c1_seq7|m.62945	332.62	289.16	298.34	822.72	437.36	NA	NA	NA	NA	NA	NA	NA	NA	NA	NA	NA	NA	NA	NA	NA	NA	NA	NA	NA	NA	NA	NA	NA	NA	NA	0.430359	0.400022	0.425799	0.955462	0.529941	#VALUE!	#VALUE!	#VALUE!	#VALUE!	#VALUE!	#VALUE!	#VALUE!	#VALUE!	#VALUE!	#VALUE!	1	#VALUE!	#VALUE!	0.430359
comp2266994_c0_seq4|m.62995	NA	NA	NA	NA	NA	267.72	218.37	180.89	232.93	246.03	1115.97	1013.82	995.22	1289.94	1339.5	NA	NA	NA	NA	NA	NA	NA	NA	NA	NA	684.798	696.866	582.741	595.59	533.602	#VALUE!	#VALUE!	#VALUE!	#VALUE!	#VALUE!	0.358063	0.322846	0.261719	0.298728	0.322717	1.52925	1.53135	1.47135	1.8115	1.84098	#VALUE!	#VALUE!	#VALUE!	#VALUE!
comp2267010_c0_seq1|m.63017	164.97	146.12	130.76	159.95	163	303.54	305.54	263.8	305.07	297.7	124.46	118.8	137.6	124.91	128.9	269.612	234.749	170.875	223.107	216.053	180.69	221.964	189.416	206.261	172.488	300.385	275.689	210.684	269.088	238.286	0.213446	0.202141	0.186624	0.185757	0.197504	0.40597	0.451722	0.381677	0.391246	0.390493	0.170552	0.179444	0.20343	0.175414	0.177158	1	1.98095	0.896984	0.213446
comp2267011_c0_seq2|m.63019	3884.28	3932.61	3952.66	4158.07	4143.53	4686.84	4953.19	4683.76	4862.34	5020.22	3806.94	3354.28	3671.25	3239.08	3359.6	1887.92	2226.4	2049.65	2032.06	2358.99	2965.57	2649.44	2875.37	2832.8	2652.36	2305.57	2546.82	2890.64	2702.92	2870.7	5.02566	5.44035	5.64134	4.82896	5.02063	6.26843	7.32298	6.77667	6.23585	6.58502	5.21677	5.06654	5.42763	4.54873	4.61737	1	1.31028	1.00814	5.02566
comp2267028_c1_seq6|m.63052	NA	NA	NA	NA	NA	NA	NA	NA	NA	NA	NA	NA	NA	NA	NA	375.288	145.029	210.1	150.826	203.101	678.258	135.965	204.49	315.429	211.679	254.43	387.424	536.884	643.993	599.15	#VALUE!	#VALUE!	#VALUE!	#VALUE!	#VALUE!	#VALUE!	#VALUE!	#VALUE!	#VALUE!	#VALUE!	#VALUE!	#VALUE!	#VALUE!	#VALUE!	#VALUE!	#VALUE!	#VALUE!	#VALUE!	#VALUE!
comp2267105_c0_seq1|m.63196	431.21	447.21	450.63	560.78	600.26	320.74	310.01	334.44	430.37	372.15	288.43	295.84	272.87	345.26	388.7	541.493	345.722	263.167	423.94	357.906	653.934	620.73	575.108	590.461	531.051	567.461	467.589	397.582	413.728	442.599	0.557919	0.618668	0.643151	0.651259	0.727323	0.428975	0.45833	0.483882	0.55194	0.488149	0.395245	0.446858	0.403415	0.484858	0.534222	1	0.752362	0.694795	0.557919
comp2267123_c0_seq2|m.63229	490.87	546.88	469.35	635.85	657.84	494.76	462.97	469.63	551.95	549.35	1068.39	857.36	978.82	900.91	1057.35	294.313	428.307	384.933	295.613	400.101	513.204	421.587	357.519	357.323	359.405	789.245	803.835	687.521	738.972	719.641	0.63511	0.75655	0.669868	0.738442	0.797092	0.661718	0.684472	0.679481	0.707864	0.720582	1.46405	1.29502	1.4471	1.26517	1.4532	1	0.926914	1.95967	0.63511
comp2267141_c0_seq1|m.63262	NA	NA	NA	NA	NA	56.54	123.82	156.14	101.6	111.01	91.2	99.78	119.78	92.28	91.33	NA	NA	NA	NA	NA	NA	NA	NA	NA	NA	NA	NA	NA	NA	NA	#VALUE!	#VALUE!	#VALUE!	#VALUE!	#VALUE!	0.0756196	0.18306	0.22591	0.1303	0.145612	0.124974	0.150715	0.177085	0.129591	0.125522	#VALUE!	#VALUE!	#VALUE!	#VALUE!
comp2267155_c0_seq2|m.63294	NA	NA	NA	NA	NA	NA	NA	NA	NA	NA	157.54	149.4	172.63	141.4	140.8	262.56	324.722	291.7	217.025	253.118	496.578	477.366	486.783	517.383	412.668	482.83	631.01	632.543	635.089	661.151	#VALUE!	#VALUE!	#VALUE!	#VALUE!	#VALUE!	#VALUE!	#VALUE!	#VALUE!	#VALUE!	#VALUE!	0.215882	0.225664	0.255219	0.198572	0.193513	#VALUE!	#VALUE!	#VALUE!	#VALUE!
comp2267169_c0_seq1|m.63315	11003.4	8190.54	7831.85	12658	14283.1	9410.65	7938.26	8949.07	13821.9	11818.1	10621.1	8830.03	9408.73	11857.6	11360.1	8207.19	7426.65	4918.55	4867.98	5844.64	7315.93	8529.41	5809.8	6144.05	6147.48	7332.78	7806.17	5474.34	6223.23	5944.83	14.2366	11.3307	11.1778	14.7003	17.3065	12.5863	11.7362	12.9479	17.7263	15.5018	14.5544	13.3375	13.91	16.6519	15.6132	1	0.909478	1.02232	14.2366
comp2267172_c0_seq1|m.63318	683.81	1054.43	1106.55	993.5	1007	703.52	896.96	1068.57	1008.06	977.83	651.87	695.03	782.65	723.75	797.93	442.321	371.159	322.867	283.121	393.353	1053.4	1146.21	924.414	933.517	957.385	300.888	375.529	330.986	318.695	368.905	0.884744	1.45869	1.5793	1.1538	1.22016	0.940925	1.3261	1.54605	1.29282	1.28262	0.893279	1.04982	1.15708	1.01638	1.09666	1	1.05954	0.860396	0.884744
comp2267186_c0_seq2|m.63356	958.52	997.76	1002.24	1000	892.1	172.49	245.99	264.94	289.47	277.67	343.02	299.17	391.5	326.89	368.55	751.873	476.987	403	409.31	452.044	744.212	456.118	399.883	440.735	354.801	1616.31	1179.33	1054.96	1214.58	1009.97	1.24018	1.38029	1.43042	1.16135	1.08094	0.230697	0.363681	0.383327	0.371239	0.364219	0.470051	0.451888	0.5788	0.45906	0.506528	1	0.293684	0.37902	1.24018
comp2267209_c0_seq1|m.63399	2344.13	2226.29	2364.33	1946.01	1937.21	3281.46	2601.03	2645.7	1823.3	1928.39	2268.18	2254.91	2222.13	1857.18	1611.03	2064.22	1225.49	1440.35	1525.65	1640.38	3091.84	2316.4	2943.86	3153.12	3105.09	3176.4	2305.55	2858.34	2829.84	2740.3	3.03294	3.07984	3.37443	2.25999	2.34728	4.3888	3.84546	3.82791	2.33834	2.52947	3.10816	3.40598	3.28523	2.60809	2.21417	1	1.26211	1.0248	3.03294
comp2267217_c0_seq1|m.63416	NA	NA	NA	NA	NA	212.22	230.1	291.02	237.08	278.78	NA	NA	NA	NA	NA	NA	NA	NA	NA	NA	NA	NA	NA	NA	NA	NA	NA	NA	NA	NA	#VALUE!	#VALUE!	#VALUE!	#VALUE!	#VALUE!	0.283834	0.340188	0.42106	0.30405	0.365675	#VALUE!	#VALUE!	#VALUE!	#VALUE!	#VALUE!	#VALUE!	#VALUE!	#VALUE!	#VALUE!
comp2267218_c0_seq1|m.63418	669.72	407.1	461.97	410.48	387.13	NA	NA	NA	NA	NA	NA	NA	NA	NA	NA	NA	NA	NA	NA	NA	NA	NA	NA	NA	NA	710.417	367.027	344.635	285.831	275.799	0.866514	0.56318	0.659335	0.476709	0.469078	#VALUE!	#VALUE!	#VALUE!	#VALUE!	#VALUE!	#VALUE!	#VALUE!	#VALUE!	#VALUE!	#VALUE!	1	#VALUE!	#VALUE!	0.866514
comp2267233_c0_seq3|m.63437	NA	NA	NA	NA	NA	176.05	148.98	153.17	209.06	195.29	326.75	208.27	217.43	212.36	332.9	253.015	214.913	178.5	184.935	157.259	335.364	286.103	205.287	225.854	185.289	299.714	304.761	215.802	247.528	243.242	#VALUE!	#VALUE!	#VALUE!	#VALUE!	#VALUE!	0.235459	0.220258	0.221613	0.268115	0.256162	0.447756	0.314586	0.321452	0.298223	0.457532	#VALUE!	#VALUE!	#VALUE!	#VALUE!
comp2267294_c1_seq1|m.63557	1138.16	804.52	720.92	1185.93	1208.58	916.62	528.76	586.41	717.83	718.99	944.92	732.33	823.75	806.82	867.2	669.682	529.337	278.45	343.628	364.186	427.803	287.904	218.42	243.345	232.454	302.565	255.592	231.033	270.836	228.811	1.4726	1.11297	1.02892	1.37727	1.46441	1.22594	0.781738	0.848443	0.920602	0.943098	1.29485	1.10616	1.21784	1.13304	1.19186	1	0.668423	0.865378	1.4726
comp2267313_c0_seq1|m.63601	63.22	87.95	73.43	78.78	75.31	50.68	107.23	127.35	113.05	114.83	115.56	107.04	134.71	129.92	131.65	NA	NA	NA	NA	NA	NA	NA	NA	NA	NA	NA	NA	NA	NA	NA	0.0817969	0.121669	0.104801	0.0914908	0.0912517	0.0677821	0.158533	0.184255	0.144984	0.150622	0.158356	0.161681	0.199157	0.18245	0.180937	1	1.64631	1.97766	0.0817969
comp2267326_c0_seq1|m.63623	270.49	272.44	275.45	314.45	323.55	166.75	240.19	218.23	240.01	214.06	236.65	234.97	232.51	261.25	274.9	NA	NA	NA	NA	NA	NA	NA	NA	NA	NA	352.714	555.586	400.811	519.063	527.951	0.349972	0.376892	0.393129	0.365185	0.392039	0.22302	0.355106	0.315745	0.307808	0.280782	0.324289	0.354915	0.343746	0.36688	0.377817	1	0.816701	0.941691	0.349972
comp2267341_c0_seq1|m.63653	6299.73	5015.82	4573.97	7758.07	9525.95	5570.89	4247.32	4192.58	8454.29	8114.75	5021.03	4285.97	4101.42	5978.7	6466.45	5991.73	6157.04	4194.75	5314.82	3298.36	4956.8	5557.64	3651.83	2490.18	2949.94	5859.3	5804.51	3965.6	3519.38	3105.95	8.15088	6.93885	6.52809	9.0098	11.5424	7.4508	6.2794	6.066	10.8424	10.6441	6.88048	6.47383	6.0636	8.39605	8.88737	1	0.914111	0.84414	8.15088
comp2267344_c0_seq3|m.63656	330.47	332.27	339.91	458.35	407.9	305.76	300.36	341.78	375.39	363.19	NA	NA	NA	NA	NA	NA	NA	NA	NA	NA	NA	NA	NA	NA	NA	NA	NA	NA	NA	NA	0.427577	0.45966	0.485128	0.532303	0.494245	0.40894	0.444063	0.494502	0.48143	0.476396	#VALUE!	#VALUE!	#VALUE!	#VALUE!	#VALUE!	1	0.982	#VALUE!	0.427577
comp2267356_c1_seq8|m.63690	748.85	693.08	617.69	677.35	703.19	431.47	376.12	416.66	395.64	413.85	452.23	425.94	412.16	366.45	407.27	802.451	676.668	442.2	510.705	551.175	531.736	765.663	562.841	616.003	572.114	896.585	806.068	602.965	717.684	626.447	0.968896	0.958803	0.881583	0.786638	0.852042	0.577071	0.55607	0.602842	0.5074	0.542847	0.619705	0.64337	0.609344	0.514616	0.559744	1	0.630763	0.691192	0.968896
comp2267408_c0_seq1|m.63775	1736.51	1640.59	1497.03	2146.48	1851.66	1265.01	1215.84	1129.05	1493.52	1390.22	1832.44	1688.31	1531.17	1900.1	1869.15	399.341	472.408	351.825	410.655	344.452	855.406	935.658	811.41	792.768	763.73	984.176	1142.65	1027.83	1027.75	961.752	2.24678	2.26958	2.1366	2.49281	2.24362	1.69189	1.79754	1.63356	1.91541	1.82355	2.51105	2.55014	2.2637	2.66836	2.56893	1	0.800055	1.13502	2.24678
comp2267483_c0_seq3|m.63902	246.21	233.23	214.53	280.38	279.4	624.12	493.63	500.96	561.12	493.2	436.23	323.8	388.04	341.26	353.8	625.639	535.207	441.225	521.316	486.809	670.372	427.256	359.661	469.248	413.925	462.435	444.675	442.491	485.205	498.063	0.318558	0.322649	0.306183	0.325618	0.338544	0.834731	0.729801	0.72481	0.719624	0.64693	0.59778	0.489091	0.573684	0.479241	0.486256	1	2.24644	1.51586	0.318558
comp2267483_c0_seq3|m.63903	2041.24	1369.44	1310.34	1551.3	1841.27	1153.79	1004.63	980.18	1145.06	1046.97	2302.02	1628.62	1664.89	1860.01	1983.25	1736.12	1244.39	854.5	662.178	889.798	2067.78	2020.16	1469.71	1428.01	1268.91	2594.72	1568.8	1142.95	1299.95	1033.26	2.64105	1.89447	1.87015	1.8016	2.23103	1.54314	1.48528	1.41817	1.46852	1.37331	3.15453	2.45998	2.4614	2.61206	2.72574	1	0.775157	1.37878	2.64105
comp2267494_c1_seq2|m.63934	1808.71	1844.81	1859.68	2228.62	2166.94	1632.52	1983.96	2160.28	2434.66	2510.7	1723.87	1462.73	1821.47	1560.63	1677.03	469.1	565.164	511.625	530.684	553.603	913.022	881.321	767.767	779.345	787.334	2136.14	2114.92	1977.49	2074.2	1819.91	2.34019	2.5521	2.65418	2.5882	2.62564	2.18342	2.93316	3.12559	3.1224	3.29328	2.36227	2.20941	2.69289	2.19163	2.30488	1	1.2064	0.890534	2.34019
comp2267554_c1_seq1|m.64027	NA	NA	NA	NA	NA	NA	NA	NA	NA	NA	NA	NA	NA	NA	NA	NA	NA	NA	NA	NA	193.253	223.885	236.406	218.871	256.935	NA	NA	NA	NA	NA	#VALUE!	#VALUE!	#VALUE!	#VALUE!	#VALUE!	#VALUE!	#VALUE!	#VALUE!	#VALUE!	#VALUE!	#VALUE!	#VALUE!	#VALUE!	#VALUE!	#VALUE!	#VALUE!	#VALUE!	#VALUE!	#VALUE!
comp2267555_c0_seq10|m.64028	NA	NA	NA	NA	NA	NA	NA	NA	NA	NA	487.46	617.75	440.29	717.04	523.9	170.46	216.684	145.5	168.527	157.362	115.293	238.299	179.851	177.691	182.519	271.314	276.719	219.603	216.192	211.25	#VALUE!	#VALUE!	#VALUE!	#VALUE!	#VALUE!	#VALUE!	#VALUE!	#VALUE!	#VALUE!	#VALUE!	0.667982	0.933094	0.650931	1.00696	0.720038	#VALUE!	#VALUE!	#VALUE!	#VALUE!
comp2267558_c0_seq1|m.64038	1016.39	890.4	931.6	830.13	869.45	929.65	785.1	870.88	881.15	773.12	620.68	573.01	598.73	574.24	594.68	739.228	361.713	305.4	242.749	314.57	274.377	374.984	330.594	367.796	336.328	1313.28	1208.14	1164.15	1203.18	1054.34	1.31505	1.23177	1.3296	0.964068	1.0535	1.24336	1.16072	1.26003	1.13006	1.0141	0.850538	0.865515	0.885171	0.806421	0.817317	1	0.942317	0.690498	1.31505
comp2267568_c0_seq2|m.64053	1305.39	1266.49	1272.86	1512.44	1556.61	1862.75	1850.47	1957.05	2224.85	2156.23	1880.86	1635.29	1676.75	1662.13	1794.75	945.474	1038.72	841.367	914.132	811.689	1108.89	1393.9	1132.54	1179.6	1044.67	1519.07	1652.14	1385.43	1401.42	1222.47	1.68897	1.75205	1.81666	1.75647	1.88611	2.49134	2.7358	2.83154	2.85332	2.82832	2.5774	2.47006	2.47893	2.33417	2.46667	1	1.61024	1.40627	1.68897
comp2267571_c0_seq4|m.64058	3375.68	2093.58	1970.15	3306.17	3512.33	3604.08	1991.79	1823.78	3072.97	2741.25	2355.73	1690.97	1513.21	2399.41	2336.38	1865.9	1127.58	1022.47	1030.04	1010.43	2803.38	1549	1238.32	1136.41	1099.33	3521.06	1741.84	1357.33	1479.48	1284.64	4.36761	2.89625	2.81185	3.83961	4.25582	4.82029	2.94474	2.63872	3.94102	3.5957	3.22813	2.55416	2.23715	3.36956	3.21108	1	0.936475	0.836304	4.36761
comp2267629_c0_seq4|m.64162	NA	NA	NA	NA	NA	197.5	293.8	291.78	303.79	274.35	64.96	54.86	55.88	43.32	45.2	NA	NA	NA	NA	NA	NA	NA	NA	NA	NA	NA	NA	NA	NA	NA	#VALUE!	#VALUE!	#VALUE!	#VALUE!	#VALUE!	0.264147	0.434365	0.42216	0.389604	0.359865	0.0890168	0.0828645	0.0826138	0.0608354	0.062122	#VALUE!	#VALUE!	#VALUE!	#VALUE!
comp2267634_c0_seq2|m.64174	3109.47	2191.61	1921.93	2382.37	1976.41	3259.11	2334.5	2322.15	2135.72	2926.85	2678.91	1567.19	1747.99	2189.13	3527.18	1318	1863.17	1746.22	789.686	1284.66	1164.65	1304.78	1253.76	1006.42	933.634	1504.24	1390.37	1360.33	1514.91	1204.14	4.02317	3.03186	2.74303	2.76676	2.39478	4.35891	3.45141	3.35979	2.73902	3.83915	3.671	2.3672	2.58425	3.07425	4.84769	1	1.24746	1.11114	4.02317
comp2267635_c0_seq4|m.64176	113.62	161.53	143.94	191.82	177.46	223.55	267.88	298.24	379.23	349.75	520.21	519.2	542.96	498.61	587.9	NA	NA	NA	NA	NA	1101.78	577.73	483.623	647.423	563.954	375.691	613.902	604.38	764.183	727.813	0.147007	0.22346	0.205435	0.222769	0.215025	0.298988	0.396044	0.431506	0.486354	0.458767	0.712861	0.784237	0.80272	0.700211	0.807999	1	2.00677	3.64719	0.147007
comp2267652_c2_seq1|m.64198	115.42	148.82	125.03	176.49	218.53	101.35	186.92	181.75	230.13	236.05	198.86	171.08	196.42	185.59	207	203.774	307.061	261.1	217.284	228.118	84.4648	190.975	153.653	158.81	159.686	167.468	225.704	205.566	228.96	180.562	0.149336	0.205877	0.178446	0.204966	0.264789	0.135551	0.276349	0.262964	0.295137	0.309627	0.272504	0.258411	0.29039	0.260629	0.284497	1	1.34827	1.32951	0.149336
comp2267682_c0_seq1|m.64238	NA	NA	NA	NA	NA	NA	NA	NA	NA	NA	NA	NA	NA	NA	NA	NA	NA	NA	NA	NA	NA	NA	NA	NA	NA	828.03	740.667	735.542	610.974	578.634	#VALUE!	#VALUE!	#VALUE!	#VALUE!	#VALUE!	#VALUE!	#VALUE!	#VALUE!	#VALUE!	#VALUE!	#VALUE!	#VALUE!	#VALUE!	#VALUE!	#VALUE!	#VALUE!	#VALUE!	#VALUE!	#VALUE!
comp2267684_c0_seq4|m.64240	NA	NA	NA	NA	NA	NA	NA	NA	NA	NA	NA	NA	NA	NA	NA	NA	NA	NA	NA	NA	NA	NA	NA	NA	NA	408.229	332.201	317.254	291.347	267.409	#VALUE!	#VALUE!	#VALUE!	#VALUE!	#VALUE!	#VALUE!	#VALUE!	#VALUE!	#VALUE!	#VALUE!	#VALUE!	#VALUE!	#VALUE!	#VALUE!	#VALUE!	#VALUE!	#VALUE!	#VALUE!	#VALUE!
comp2267691_c0_seq1|m.64257	1561.82	1492.62	1410.88	1528.81	1677.34	914.58	677.13	707.57	720.27	670.4	757.41	681	708.25	667.65	649.73	833.212	599.625	514.675	431.1	526.277	1692.72	1149.41	1096.78	1062.68	1004.38	1262.69	1064.55	974.032	1014.76	898.238	2.02075	2.06488	2.01364	1.77548	2.0324	1.22321	1.00109	1.02374	0.923731	0.879363	1.0379	1.02863	1.04709	0.937599	0.892977	1	0.495406	0.509033	2.02075
comp2267707_c0_seq2|m.64292	1036.74	1043.65	1017.8	1149.14	1042.53	881.25	897.43	1016.86	1062	1044.18	750.84	639.14	717.06	682.9	783.25	326.817	453.71	398.833	337.537	435.888	627.392	479.72	516.266	591.765	533.005	797.237	723.009	668.363	733.697	756.501	1.34138	1.44378	1.45263	1.33455	1.26321	1.17863	1.32679	1.47124	1.36199	1.36965	1.0289	0.965403	1.06011	0.959015	1.07648	1	1.01537	0.767046	1.34138
comp2267718_c0_seq1|m.64309	688.24	711.88	667.27	708.76	669.67	1692.28	1752.42	1915.18	1804.82	1788.2	1563.85	1580.4	1705.75	1483.68	1734.2	579.65	882.978	729.45	464.692	669.375	1319.68	1234.01	1116.62	1139.67	1051.82	1987.2	2401.84	2119.04	2070.72	1930.42	0.890476	0.98481	0.952345	0.823115	0.811426	2.26334	2.59084	2.77096	2.31464	2.34558	2.14299	2.38715	2.52181	2.08357	2.38345	1	2.63407	2.6766	0.890476
comp2267732_c0_seq2|m.64331	6551.93	3763.27	3574.17	4943.48	4296.16	6534.48	3734.71	3437.5	4373.9	5186.41	6174.27	3871.61	3812.23	3931.53	4631.18	5137.82	6642.25	4498.43	5478.84	3439.49	4872.01	6385.49	4455.69	3053.51	3298.78	5628.59	5494.88	4075.16	3350.6	3548.44	8.47718	5.20608	5.10115	5.74109	5.20557	8.73956	5.52153	4.97352	5.60943	6.80301	8.4608	5.84796	5.63606	5.52115	6.36501	1	1.07748	1.12329	8.47718
comp2267738_c0_seq1|m.64338	NA	NA	NA	NA	NA	NA	NA	NA	NA	NA	171.78	171.82	193.53	184.93	204.35	NA	NA	NA	NA	NA	62.5467	31.7091	32.4356	40.8247	40.2022	33.2084	42.8277	44.886	83.9597	51.2332	#VALUE!	#VALUE!	#VALUE!	#VALUE!	#VALUE!	#VALUE!	#VALUE!	#VALUE!	#VALUE!	#VALUE!	0.235396	0.259529	0.286118	0.259702	0.280855	#VALUE!	#VALUE!	#VALUE!	#VALUE!
comp2267761_c0_seq6|m.64393	829.2	513.33	450.46	676.34	610.51	NA	NA	NA	NA	NA	NA	NA	NA	NA	NA	NA	NA	NA	NA	NA	664.492	701.444	619.603	582.873	538.35	506.847	435.949	343.386	449.684	444.233	1.07286	0.710138	0.642908	0.785465	0.739743	#VALUE!	#VALUE!	#VALUE!	#VALUE!	#VALUE!	#VALUE!	#VALUE!	#VALUE!	#VALUE!	#VALUE!	1	#VALUE!	#VALUE!	1.07286
comp2267765_c0_seq1|m.64405	1404.69	1181.7	1066.35	1502.11	1326.17	1171.47	1314.71	1339.97	1495.04	1454.33	1334.53	1136.06	1469.3	1145.88	1012.2	894.338	894.491	637.95	824.623	828.27	2284.77	1570.61	1243.74	1846.09	1321.06	1357.96	1641.8	1357.37	1521.5	1516.34	1.81745	1.63476	1.52192	1.74447	1.60689	1.56679	1.94372	1.93873	1.91736	1.90764	1.82875	1.71599	2.17224	1.60919	1.39115	1	1.17287	1.04969	1.81745
comp2267779_c0_seq3|m.64430	80.3	110.6	107.15	106.8	116.28	140.57	218.62	250.72	286.2	265.95	433.16	416.54	485.49	468.88	479.7	NA	NA	NA	NA	NA	174.543	335.107	362.613	383.239	356.43	383.462	387.739	471.164	412.599	391.493	0.103896	0.153003	0.152927	0.124032	0.140894	0.188006	0.323216	0.362752	0.367045	0.348846	0.593573	0.629172	0.717756	0.658461	0.659291	1	2.47595	4.67344	0.103896
comp2267807_c1_seq1|m.64459	NA	NA	NA	NA	NA	NA	NA	NA	NA	NA	NA	NA	NA	NA	NA	NA	NA	NA	NA	NA	NA	NA	NA	NA	NA	339.296	219.692	189.919	219.248	194.385	#VALUE!	#VALUE!	#VALUE!	#VALUE!	#VALUE!	#VALUE!	#VALUE!	#VALUE!	#VALUE!	#VALUE!	#VALUE!	#VALUE!	#VALUE!	#VALUE!	#VALUE!	#VALUE!	#VALUE!	#VALUE!	#VALUE!
comp2267818_c1_seq1|m.64470	NA	NA	NA	NA	NA	NA	NA	NA	NA	NA	NA	NA	NA	NA	NA	NA	NA	NA	NA	NA	NA	NA	NA	NA	NA	481.857	534.287	379.256	425.133	394.768	#VALUE!	#VALUE!	#VALUE!	#VALUE!	#VALUE!	#VALUE!	#VALUE!	#VALUE!	#VALUE!	#VALUE!	#VALUE!	#VALUE!	#VALUE!	#VALUE!	#VALUE!	#VALUE!	#VALUE!	#VALUE!	#VALUE!
comp2267827_c0_seq1|m.64485	400.87	428.19	438.79	575.45	618.84	262.16	371.43	412.75	595.32	542.29	345.04	314.89	363.12	455.84	430.5	NA	NA	NA	NA	NA	NA	NA	NA	NA	NA	498.462	502.08	399.813	496.766	469.444	0.518664	0.592355	0.626252	0.668296	0.749836	0.350627	0.549136	0.597184	0.763485	0.711321	0.472819	0.475632	0.536842	0.640148	0.591671	1	0.953584	0.85723	0.518664
comp2267861_c0_seq2|m.64576	827.85	727.58	695.63	913.81	875.64	NA	NA	NA	NA	NA	NA	NA	NA	NA	NA	NA	NA	NA	NA	NA	491.375	272.25	219.772	229.986	216.733	538.253	405.417	316.713	364.766	294.229	1.07111	1.00653	0.992821	1.06125	1.061	#VALUE!	#VALUE!	#VALUE!	#VALUE!	#VALUE!	#VALUE!	#VALUE!	#VALUE!	#VALUE!	#VALUE!	1	#VALUE!	#VALUE!	1.07111
comp2267875_c0_seq5|m.64611	NA	NA	NA	NA	NA	32.05	48.15	54.05	77.04	71.91	61.86	68.65	78.91	88.23	96.3	NA	NA	NA	NA	NA	NA	NA	NA	NA	NA	NA	NA	NA	NA	NA	#VALUE!	#VALUE!	#VALUE!	#VALUE!	#VALUE!	0.0428654	0.0711867	0.0782019	0.0988022	0.0943243	0.0847688	0.103694	0.116662	0.123904	0.132353	#VALUE!	#VALUE!	#VALUE!	#VALUE!
comp2267894_c0_seq2|m.64638	316.42	296.81	265.84	370.78	466.39	NA	NA	NA	NA	NA	NA	NA	NA	NA	NA	NA	NA	NA	NA	NA	NA	NA	NA	NA	NA	NA	NA	NA	NA	NA	0.409398	0.410605	0.379414	0.430604	0.565116	#VALUE!	#VALUE!	#VALUE!	#VALUE!	#VALUE!	#VALUE!	#VALUE!	#VALUE!	#VALUE!	#VALUE!	1	#VALUE!	#VALUE!	0.409398
comp2267896_c0_seq5|m.64642	NA	NA	NA	NA	NA	246.61	255.64	253.11	358.61	311.14	352.11	332.14	335.48	332.35	337.03	NA	NA	NA	NA	NA	NA	NA	NA	NA	NA	582.321	488.167	367.854	447.509	413.98	#VALUE!	#VALUE!	#VALUE!	#VALUE!	#VALUE!	0.329829	0.377948	0.36621	0.45991	0.408122	0.482508	0.501688	0.495979	0.466728	0.463208	#VALUE!	#VALUE!	#VALUE!	#VALUE!
comp2267940_c1_seq3|m.64714	1024.21	759.02	706.53	1956.28	866.59	845.03	443.17	461.28	1283.05	617.74	445.62	359.52	343.94	774.15	566.58	NA	NA	NA	NA	NA	NA	NA	NA	NA	NA	NA	NA	NA	NA	NA	1.32517	1.05002	1.00838	2.27192	1.05003	1.13019	0.655199	0.6674	1.64548	0.810289	0.610647	0.543045	0.508486	1.08716	0.778697	1	0.771682	0.581552	1.32517
comp2267952_c0_seq1|m.64728	9366.02	8103.8	7832.82	9528.59	9645.13	7156.22	6455.99	6992.31	8101.65	8093.02	8998.52	7539.83	8725.01	8700.42	8885.7	2241.79	2294.61	1898.65	2087.54	2070.55	4592.85	4554.29	3894.77	4018.47	3834.98	4736.09	5363.48	4587.53	4784.02	4617.56	12.1182	11.2107	11.1792	11.066	11.6868	9.57111	9.54477	10.1168	10.3902	10.6156	12.331	11.3887	12.8992	12.2182	12.2123	1	0.902418	1.08987	12.1182
comp2267968_c0_seq2|m.64758	10159.3	10280.6	10901.8	8837.29	9705.32	15861.5	16269.6	11583.4	13202.7	11798.4	14259.3	16977.2	12957.3	12182.9	9756.2	6117.81	6292.83	9810.08	10022.6	7337.15	10036.8	6045.92	9225.97	9438.36	8961.63	8783.76	6039.22	8892.62	8854.33	8032.12	13.1446	14.2222	15.5593	10.2631	11.7597	21.2139	24.0536	16.7593	16.9322	15.476	19.54	25.6436	19.1563	17.1087	13.4087	1	1.28815	1.45735	13.1446
comp2267975_c1_seq1|m.64778	1453.74	1435.01	1363.87	1579.51	1517.86	709.68	712.31	674.01	808.53	752.62	1150.9	1078.03	1041.21	1055.8	1089.63	520.459	512.545	396.967	441.78	410.292	510.13	622.771	503.531	497.804	512.522	563.285	675.309	594.434	618.898	531.559	1.88091	1.98518	1.94655	1.83436	1.83916	0.949163	1.05311	0.975187	1.03692	0.987211	1.57712	1.62833	1.53934	1.48269	1.49757	1	0.524857	0.8184	1.88091
comp2267977_c0_seq1|m.64783	NA	NA	NA	NA	NA	202.71	210.54	246.34	259.89	241.28	NA	NA	NA	NA	NA	NA	NA	NA	NA	NA	NA	NA	NA	NA	NA	NA	NA	NA	NA	NA	#VALUE!	#VALUE!	#VALUE!	#VALUE!	#VALUE!	0.271115	0.31127	0.356415	0.333303	0.316487	#VALUE!	#VALUE!	#VALUE!	#VALUE!	#VALUE!	#VALUE!	#VALUE!	#VALUE!	#VALUE!
comp2267985_c0_seq2|m.64796	91.32	61.86	65.65	91.97	84.63	192.42	122.37	116.65	132.93	126.56	NA	NA	NA	NA	NA	NA	NA	NA	NA	NA	454.132	305.801	228.713	284.063	231.107	160.451	120.582	97.1513	108.821	84.6159	0.118154	0.0855767	0.0936974	0.106809	0.102545	0.257353	0.180916	0.168774	0.17048	0.166009	#VALUE!	#VALUE!	#VALUE!	#VALUE!	#VALUE!	1	1.6625	#VALUE!	0.118154
comp2267994_c0_seq2|m.64804	76.15	100.45	90.45	137.08	138.6	111.19	181.59	161.84	209.27	191.77	267.75	237.81	283.57	277.6	282	NA	NA	NA	NA	NA	926.44	181.607	176.992	204.551	187.255	161.122	240.648	231.754	272.545	244.401	0.0985263	0.138962	0.129093	0.159197	0.167939	0.148711	0.268469	0.234157	0.268384	0.251545	0.366906	0.359205	0.419234	0.389841	0.387576	1	1.81017	2.78908	0.0985263
comp2267996_c3_seq1|m.64806	539.76	275.25	292.26	482.1	429.52	NA	NA	NA	NA	NA	NA	NA	NA	NA	NA	NA	NA	NA	NA	NA	NA	NA	NA	NA	NA	NA	NA	NA	NA	NA	0.698366	0.380779	0.417121	0.559885	0.520441	#VALUE!	#VALUE!	#VALUE!	#VALUE!	#VALUE!	#VALUE!	#VALUE!	#VALUE!	#VALUE!	#VALUE!	1	#VALUE!	#VALUE!	0.698366
comp2268014_c0_seq3|m.64839	486.2	529.58	542.62	653.48	645.62	850.38	896.96	1030.31	1133.82	1046.06	1148.14	1256.41	1289.19	1461.74	1576.15	500.56	520.557	434.95	397.871	393.455	348.818	615.325	617.108	638.767	734.645	815.996	1010.04	975.938	881.576	1022.56	0.629068	0.732618	0.774441	0.758916	0.782285	1.13734	1.3261	1.4907	1.4541	1.37212	1.57333	1.89777	1.90596	2.05276	2.16623	1	1.80799	2.51142	0.629068
comp2268029_c2_seq11|m.64856	2485.18	2407.85	2230.76	2440.64	3442.6	2088.84	2146.04	2452.57	3648.95	3618.96	2292.03	1969.88	1920.35	1536.26	2033.38	1084.07	1056.72	589.275	768.413	886.782	1853.79	3011.64	1511.71	3567.35	1677.67	2512.37	2639.78	1491.96	2975	2283.86	3.21544	3.331	3.1838	2.83443	4.17133	2.79372	3.17278	3.54848	4.6797	4.74699	3.14084	2.97545	2.83907	2.15741	2.79464	1	1.10358	0.882951	3.21544
comp2268046_c1_seq1|m.64874	1804.48	1543.89	1439.61	2020.86	1954.3	1154.8	1033.08	1078.13	1341.92	1325.39	1346.02	1284.93	1188.29	1398.15	1482.38	339.988	484.713	383.833	376.598	381.424	1056.56	1242.23	977.642	968.25	934.173	808.071	805.939	628.482	670.828	638.375	2.33472	2.13581	2.05465	2.34692	2.36799	1.54449	1.52734	1.55988	1.72098	1.73851	1.84449	1.94085	1.75679	1.96346	2.03736	1	0.668126	0.8313	2.33472
comp2268076_c0_seq2|m.64973	NA	NA	NA	NA	NA	NA	NA	NA	NA	NA	NA	NA	NA	NA	NA	NA	NA	NA	NA	NA	NA	NA	NA	NA	NA	409.626	316.112	242.462	345.628	304.443	#VALUE!	#VALUE!	#VALUE!	#VALUE!	#VALUE!	#VALUE!	#VALUE!	#VALUE!	#VALUE!	#VALUE!	#VALUE!	#VALUE!	#VALUE!	#VALUE!	#VALUE!	#VALUE!	#VALUE!	#VALUE!	#VALUE!
comp2268115_c0_seq2|m.65034	3338.61	2238.98	2010.96	3438.95	3955.79	3613.82	2021.31	1818.69	3006.4	3095.92	2551.86	1979.19	1596.34	2281.77	2419.08	979.396	598.166	453	590.984	430.299	1728	1261.83	1078.94	879.932	992.837	1184.03	967.333	857.051	739.073	807.653	4.31964	3.09739	2.87009	3.99381	4.79315	4.83331	2.98838	2.63136	3.85564	4.06092	3.4969	2.98951	2.36005	3.20435	3.32474	1	0.965405	0.802329	4.31964
comp2268146_c0_seq1|m.65079	NA	NA	NA	NA	NA	71.13	106.09	121.97	141.29	161.24	NA	NA	NA	NA	NA	NA	NA	NA	NA	NA	NA	NA	NA	NA	NA	NA	NA	NA	NA	NA	#VALUE!	#VALUE!	#VALUE!	#VALUE!	#VALUE!	0.095133	0.156847	0.176471	0.181201	0.211498	#VALUE!	#VALUE!	#VALUE!	#VALUE!	#VALUE!	#VALUE!	#VALUE!	#VALUE!	#VALUE!
comp2268157_c0_seq8|m.65125	697.34	538.32	504.6	632.62	606.69	16.68	27.75	25.44	27.6	24.67	466.86	449.01	469.34	461.53	444.1	NA	NA	NA	NA	NA	889.108	352.884	297.188	334.506	299.009	593.558	471.291	423.948	449.762	426.542	0.90225	0.744709	0.720178	0.734691	0.735115	0.0223087	0.0410266	0.0368077	0.0353964	0.0323596	0.639753	0.678217	0.693879	0.648139	0.610363	1	0.0481509	0.881684	0.90225
comp2268172_c0_seq1|m.65149	1766.21	1327.26	1360.06	1899.87	2282.66	1457.36	1339.97	1258.39	2039.26	2023.06	1238.21	985.73	1139.14	1349.82	1426.33	564.482	748.702	589.2	1019.08	741.333	1226.5	1882.85	1479.94	1409.54	1341.81	2160.39	2342.93	1908.89	1991.72	1803.36	2.2852	1.83612	1.94111	2.20641	2.76585	1.94915	1.98106	1.82069	2.61531	2.65365	1.69676	1.48892	1.68412	1.89559	1.96032	1	0.897868	0.769015	2.2852
comp2268186_c0_seq1|m.65172	349.79	370.08	325.33	441.14	528.7	498.44	380.6	360.26	429.68	415.18	412.42	399.07	414.12	447.05	431.83	259.946	382.865	276.4	370.076	284.56	192.318	381.59	266.554	310.994	340.82	367.305	464.806	333.15	399.728	361.385	0.452574	0.511966	0.464319	0.512316	0.640616	0.66664	0.562693	0.52124	0.551055	0.544591	0.565152	0.602784	0.612241	0.627804	0.593499	1	1.07635	1.17739	0.452574
comp2268194_c0_seq1|m.65186	3432.48	2455.62	2380.09	3328.32	3291.28	3071.42	1943.38	1861.28	2425.63	2325.87	2273.06	1942.43	1666.44	2137.38	1980	2318.14	1651.64	1402.65	2214.87	1599.02	3790.17	2021.89	1792.73	1926.5	1754.48	2852.1	2237.73	2142.34	2424.94	2008.35	4.4411	3.39709	3.39693	3.86533	3.98798	4.10788	2.87316	2.69298	3.11082	3.05084	3.11485	2.93398	2.46369	3.00158	2.72128	1	0.789283	0.759052	4.4411
comp2268225_c0_seq5|m.65245	818.71	1195.76	1098.68	1004.18	1287.42	1135.22	1693.54	1407.03	1571.2	1639.43	1626.08	1543.21	1357.71	1371.58	1227.48	531.411	869.113	989.875	588.758	645.832	1022.93	1525.88	1725.2	1445.24	1600.05	1258.3	1219.97	1398.38	1329.94	1178.65	1.05928	1.65421	1.56806	1.1662	1.55994	1.5183	2.50379	2.03575	2.01503	2.15044	2.22827	2.33097	2.00726	1.92615	1.68703	1	1.30502	1.28675	1.05928
comp2268260_c0_seq4|m.65318	136.58	234.33	274.02	147.63	120.87	573.91	779.65	874.58	484.47	541.78	490.44	502.5	594	366.89	427.4	265.356	297.32	402.7	251.29	316.819	132.845	153.501	260.316	217.055	220.326	135.894	214.84	621.607	293.522	500.784	0.176713	0.324171	0.391088	0.171449	0.146456	0.767577	1.15266	1.26538	0.621322	0.710652	0.672066	0.759012	0.878179	0.515233	0.587411	1	4.34363	3.80314	0.176713
comp2268272_c0_seq1|m.65344	202.67	183.87	169.8	225.97	223.17	NA	NA	NA	NA	NA	322.93	290.57	335.73	286.76	312.9	NA	NA	NA	NA	NA	277.718	251.03	241.188	305.116	268.501	1162.46	777.769	634.174	796.503	707.644	0.262224	0.254365	0.242343	0.262429	0.270411	#VALUE!	#VALUE!	#VALUE!	#VALUE!	#VALUE!	0.442521	0.438898	0.496348	0.402705	0.430044	1	#VALUE!	1.67375	0.262224
comp2268289_c0_seq5|m.65382	3629.64	3043.85	2790.19	3485.88	4422.4	2207.95	1971.16	1888.25	2726.73	2622.46	2373.2	2537.01	2410.56	2709.8	2594.23	1523.96	1504.21	1128.9	1271.2	962.242	1441.67	1701.58	1269.81	1069.99	1211.59	2176.43	2095.37	1743.86	1678.06	1832.61	4.69619	4.21084	3.98223	4.04831	5.35854	2.95303	2.91424	2.732	3.49697	3.43988	3.25207	3.83208	3.56381	3.80544	3.56546	1	0.701292	0.846733	4.69619
comp2268302_c0_seq1|m.65406	521.3	486.36	479.59	690.21	702.82	453.06	445.81	386.09	803.17	579.8	404.73	442.39	378.64	708.08	692.95	NA	NA	NA	NA	NA	NA	NA	NA	NA	NA	NA	NA	NA	NA	NA	0.674481	0.672827	0.684483	0.801572	0.851593	0.605946	0.659102	0.558612	1.03005	0.760523	0.554615	0.668217	0.559787	0.994376	0.952378	1	0.962919	0.976236	0.674481
comp2268304_c1_seq2|m.65411	369.26	276.19	254.98	281.19	363.39	NA	NA	NA	NA	NA	NA	NA	NA	NA	NA	NA	NA	NA	NA	NA	NA	NA	NA	NA	NA	NA	NA	NA	NA	NA	0.477765	0.38208	0.363914	0.326559	0.440313	#VALUE!	#VALUE!	#VALUE!	#VALUE!	#VALUE!	#VALUE!	#VALUE!	#VALUE!	#VALUE!	#VALUE!	1	#VALUE!	#VALUE!	0.477765
comp2268309_c0_seq1|m.65419	1675.41	1446.41	1453.8	1612.99	1650.57	2015.5	2160.32	2459.62	2552.56	2306.65	2959.38	3023.56	2997.93	3142.21	3153.5	786.767	581.635	456.967	553.786	570.926	2103.49	1810.06	1557.57	1643.67	1559.44	2784.98	2572.75	2132.09	2231.76	2173.7	2.16772	2.00095	2.0749	1.87324	1.99996	2.69564	3.1939	3.55868	3.2736	3.02563	4.05533	4.567	4.43219	4.41269	4.33411	1	1.59619	2.20529	2.16772
comp2268336_c0_seq2|m.65472	1154.24	971.36	904.9	1382.15	1251.32	1059.96	853.53	841.83	1211.98	1209.18	963.72	800.83	838.7	994.71	1105.65	565.789	405.687	343.85	432.86	421.599	685.822	496.92	420.498	538.244	457.362	771.206	670.276	525.982	664.053	599.428	1.49341	1.34377	1.2915	1.60515	1.5162	1.41765	1.26189	1.218	1.55434	1.58608	1.32062	1.20963	1.23995	1.3969	1.51958	1	0.949269	0.884297	1.49341
comp2268336_c1_seq1|m.65474	984.14	1065.05	945.71	1587.45	1661.02	2001.2	1577.98	1656.25	2346.03	2726.45	1332.92	1042.07	1160.85	1327.67	1413.98	708.832	752.624	602.525	677.757	815.029	1040.52	767.072	668.672	833.25	793.398	881.13	852.488	737.04	891.381	878.591	1.27332	1.47338	1.34974	1.84358	2.01263	2.67651	2.33294	2.39633	3.00873	3.57628	1.82654	1.57402	1.71622	1.86448	1.94335	1	1.81657	1.23969	1.27332
comp2268340_c1_seq1|m.65478	543.88	733.44	735.18	705.12	716.05	816.63	1139.11	1336.62	1191.04	1120.73	1279.48	1424.04	1629.38	1383.17	1425.03	297.15	357.235	339.525	338.478	395.653	1034.76	1064.96	1177.04	1263.59	1338.91	1215.46	1270.13	1360.99	1352.84	1393.9	0.703697	1.01464	1.04927	0.818888	0.867624	1.0922	1.6841	1.93388	1.52748	1.47006	1.75331	2.15097	2.4089	1.94242	1.95853	1	1.76054	2.25735	0.703697
comp2268347_c0_seq5|m.65496	484.53	407.26	411.72	311.35	327.22	603.11	685.94	724.58	792.34	771.62	549.69	551.7	634.25	577.59	579.6	422.746	316.17	254.6	237.988	314.11	311.041	398.686	322.415	390.078	369.83	760.506	725.036	651.352	701.221	660.526	0.626907	0.563401	0.587617	0.361585	0.396486	0.806631	1.01412	1.04835	1.01616	1.01213	0.753258	0.833327	0.937685	0.811125	0.796592	1	1.8	1.43969	0.626907
comp2268391_c0_seq1|m.65566	2024.28	1626.69	1576.42	2132.66	2254.89	2611.74	2246.92	2139.9	2767.16	2735.53	2644.5	2010.19	2150.19	2170.15	2433.7	523.66	613.92	513.25	530.736	548.746	1551.59	1196.01	1066.42	1094.74	1019.92	1456.14	1428.7	1271.34	1397.38	1300.15	2.6191	2.25035	2.24991	2.47676	2.73221	3.49308	3.32193	3.0961	3.54882	3.58819	3.62384	3.03633	3.17887	3.0476	3.34483	1	1.41034	1.28348	2.6191
comp2268417_c0_seq2|m.65592	20391.6	17874.1	17348.6	13802.2	11885.8	24665.6	18983.1	20266	16325.3	17060.8	24489.3	18690.2	20188.2	21759.7	22959.4	20790.4	17428.9	15012.9	17761	16837.8	16954.1	17738.4	14906.1	15918.2	15208.7	19697.4	18194.3	15780.4	16855.4	16442.8	26.3836	24.7269	24.7603	16.0291	14.4018	32.9891	28.0653	29.3217	20.9369	22.3787	33.5584	28.2311	29.8466	30.5577	31.5549	1	1.13501	1.23581	26.3836
comp2268425_c0_seq2|m.65604	958.68	1037.2	1081.99	883.28	868.64	892.17	993.52	1118.34	1093.78	961.83	481.29	563.25	549.23	654.18	676.05	NA	NA	NA	NA	NA	NA	NA	NA	NA	NA	NA	NA	NA	NA	NA	1.24038	1.43486	1.54424	1.02579	1.05251	1.19324	1.46886	1.61806	1.40275	1.26163	0.659527	0.850773	0.81199	0.918682	0.929151	1	1.1309	0.685895	1.24038
comp2268439_c0_seq11|m.65628	673.97	616.69	634.28	758.01	605.33	614.35	524.69	538.97	628.14	563.59	369	331.9	384.27	383.19	374.2	700.929	475.166	441.15	390.884	527.146	406.019	272.77	213.638	283.208	227.85	539.427	453.427	337.935	413.246	354.344	0.872013	0.853125	0.905261	0.880312	0.733467	0.821664	0.775721	0.779805	0.805576	0.73926	0.505653	0.501325	0.568111	0.538124	0.514294	1	0.894259	0.589778	0.872013
comp2268441_c0_seq1|m.65632	1267.23	1583.77	1329.63	2543.83	2525.5	638.06	742.11	840.15	1406.52	1559.29	1017.87	782.29	919.41	919.05	1185.48	961.574	663.157	779.225	966.469	736.373	1178.07	423.557	438.213	389.865	345.29	759.265	774.677	868.236	946.667	821.388	1.6396	2.19098	1.89768	2.95427	3.0601	0.853375	1.09716	1.21557	1.80383	2.04532	1.39482	1.18163	1.35927	1.29065	1.6293	1	0.554805	0.620394	1.6396
comp2268443_c0_seq2|m.65634	2015.34	2138.14	2168.56	2188.76	1958.22	1441.47	1491.25	1732.13	1663.45	1644.16	1586.66	1771.66	1964.45	1761	1815.7	832.087	919.792	807.775	831.533	894.681	1065.59	1072.78	960.218	1010.4	975.588	2020.35	1999.43	1823.54	1902.38	1872.56	2.60754	2.95789	3.09502	2.54191	2.37274	1.9279	2.20472	2.50612	2.13334	2.15664	2.17425	2.67604	2.90427	2.47302	2.49546	1	0.82708	0.957019	2.60754
comp2268473_c1_seq1|m.65668	610.21	806.63	753.87	1285.5	1440.61	764	1058.24	1381.71	1637.63	2031.97	1048.61	929.13	1589.16	1293.41	1721.65	230.036	338.368	300.9	296.889	323.755	583.168	744.623	902.323	1057.86	865.47	564.476	1069.4	1144.98	1190.44	1403.43	0.789517	1.11589	1.07594	1.49291	1.74556	1.02181	1.56454	1.99912	2.10023	2.66533	1.43694	1.40342	2.34944	1.81637	2.3662	1	1.79151	1.62774	0.789517
comp2268477_c0_seq2|m.65672	508.19	529.85	480.41	627.72	650.32	469.38	308.82	272.95	400.62	409.1	808.93	845.43	747.34	860.03	821.93	299.46	372.896	335.675	335.062	317.382	632.617	364.474	287.814	339.208	313.308	599.722	620.429	523.319	621.462	565.593	0.657519	0.732991	0.685654	0.729	0.78798	0.627774	0.456571	0.394916	0.513787	0.536616	1.1085	1.277	1.10488	1.20776	1.12965	1	0.704783	1.54958	0.657519
comp2268577_c0_seq9|m.65859	79.82	43.43	45.06	65.08	73.89	142.26	177.87	184.18	172.09	163.73	NA	NA	NA	NA	NA	680.017	739.214	580.8	667.794	742.227	291.484	522.84	574.588	514.583	771.141	422.736	538.109	547.454	468.719	594.499	0.103275	0.0600808	0.0643108	0.0755804	0.0895311	0.190266	0.26297	0.26648	0.220702	0.214764	#VALUE!	#VALUE!	#VALUE!	#VALUE!	#VALUE!	1	2.92009	#VALUE!	0.103275
comp2268635_c0_seq2|m.65950	1867.34	1782.79	1704.76	2212.35	2122.82	2767.22	2507.99	3063.44	3134.72	2779.08	2806.81	2675.6	2677.6	2740.37	2636.35	367.03	398.679	364.775	409.336	442.279	1208.06	876.804	871.145	928.707	918.362	1291.3	1167.82	1123.94	1208.58	1206.99	2.41605	2.4663	2.43308	2.5693	2.57218	3.70103	3.70791	4.43232	4.02021	3.64532	3.84626	4.04142	3.9586	3.84837	3.62335	1	1.50343	1.56038	2.41605
comp2268652_c0_seq1|m.65972	NA	NA	NA	NA	NA	455.57	495.73	577.82	467.06	476.65	327.19	380.28	410.96	351.66	364.55	300.98	268.299	226.75	210.607	243.353	188.175	150.979	167.168	188.253	239.248	160.088	190.964	204.983	206.312	249.284	#VALUE!	#VALUE!	#VALUE!	#VALUE!	#VALUE!	0.609303	0.732906	0.836015	0.598995	0.625221	0.448359	0.574402	0.607569	0.493846	0.501031	#VALUE!	#VALUE!	#VALUE!	#VALUE!
comp2268696_c0_seq1|m.66059	375.01	341.8	343.32	417.39	417.22	NA	NA	NA	NA	NA	NA	NA	NA	NA	NA	NA	NA	NA	NA	NA	NA	NA	NA	NA	NA	NA	NA	NA	NA	NA	0.485205	0.472844	0.489995	0.484734	0.505537	#VALUE!	#VALUE!	#VALUE!	#VALUE!	#VALUE!	#VALUE!	#VALUE!	#VALUE!	#VALUE!	#VALUE!	1	#VALUE!	#VALUE!	0.485205
comp2268742_c2_seq1|m.66142	NA	NA	NA	NA	NA	485.21	472.12	483.72	487.22	499.01	310.49	305.06	378.97	319.62	349.73	NA	NA	NA	NA	NA	53.9933	150.138	151.366	147.268	125.997	253.122	265.177	278.77	297.065	291.855	#VALUE!	#VALUE!	#VALUE!	#VALUE!	#VALUE!	0.648945	0.698	0.699867	0.624849	0.654551	0.425474	0.460784	0.560275	0.448851	0.480662	#VALUE!	#VALUE!	#VALUE!	#VALUE!
comp2268775_c1_seq5|m.66198	564.94	462.3	465.21	561.59	475.39	457.4	358.46	364	398.19	391.07	457.65	397.4	455.42	452.76	392.5	NA	NA	NA	NA	NA	368.063	595.747	620.019	748.951	687.929	271.705	207.497	259.995	337.651	341.999	0.730945	0.639543	0.66396	0.6522	0.576021	0.611751	0.529961	0.526651	0.51067	0.512966	0.627133	0.600261	0.6733	0.635823	0.539445	1	0.807499	0.961565	0.730945
comp2268779_c0_seq3|m.66201	NA	NA	NA	NA	NA	303.15	224.93	244.94	259.35	250.79	299.28	345.19	356.17	386.49	405.63	96.7805	151.911	128	137.368	154.601	104.245	163.11	120.594	143.421	197.418	144.742	256.966	210.892	227.173	301.835	#VALUE!	#VALUE!	#VALUE!	#VALUE!	#VALUE!	0.405449	0.332545	0.35439	0.332611	0.328961	0.410113	0.5214	0.526567	0.542758	0.55749	#VALUE!	#VALUE!	#VALUE!	#VALUE!
comp2268784_c1_seq20|m.66210	409.17	508.33	534.92	423.17	436.02	NA	NA	NA	NA	NA	322.72	335.51	361.9	347.59	376.7	NA	NA	NA	NA	NA	484.871	317.091	412.306	539.484	467.379	296.024	234.636	252.005	266.485	243.068	0.529403	0.703221	0.763452	0.491447	0.528317	#VALUE!	#VALUE!	#VALUE!	#VALUE!	#VALUE!	0.442234	0.506778	0.535038	0.48813	0.51773	1	#VALUE!	0.957264	0.529403
comp2268798_c0_seq2|m.66233	1037.06	1413.61	1602.56	1285.81	1852.08	1831.65	2523.29	2900.99	3182.03	2567.21	2515.48	2680.8	2804.36	3491.93	3506.75	1504.51	1727.65	1436.85	1427.36	1650.38	1212.6	1250.4	995.44	1426.47	1261.68	1276.21	1374.77	1146.57	1349.18	1482.61	1.3418	1.95558	2.28721	1.49327	2.24413	2.44975	3.73053	4.19728	4.08089	3.36741	3.44704	4.04927	4.14601	4.90381	4.81961	1	1.90763	2.12009	1.3418
comp2268811_c0_seq2|m.66253	752.25	713.91	639.68	957.66	856.96	493.62	404.27	404.91	498.57	485.73	544.88	458.43	456.26	495.57	587.5	786.119	833.235	627.033	624.592	610.36	831.996	861.991	657.93	729.358	694.817	490.802	515.593	377.786	457.868	376.425	0.973295	0.987619	0.912968	1.11217	1.03836	0.660193	0.597688	0.585841	0.639405	0.637132	0.746667	0.692445	0.674542	0.695942	0.807449	1	0.645119	0.704667	0.973295
comp2268857_c0_seq2|m.66328	1813.14	1567.83	1586.75	1764.86	1623.86	2003.81	1606.49	1621.82	1672.53	1735.43	2927.61	2093.35	2538.79	2089.48	1949.48	2488.97	2509.42	1814.8	2586.47	1988.8	2239.55	2443.14	1796.68	1951.25	1601.98	2086.59	2438.5	1820.43	1851.13	1970.52	2.34592	2.16893	2.26465	2.04961	1.9676	2.68	2.37509	2.34652	2.14498	2.27636	4.0118	3.16195	3.75339	2.93431	2.67933	1	1.08188	1.45784	2.34592
comp2268862_c1_seq1|m.66336	205.31	469.12	499.42	503.58	395.75	218.86	378.87	350.81	451.29	501.62	277.41	315.15	354.66	314.15	319.97	225.659	303.418	342.3	244.199	294.273	352.694	178.364	268.113	330.445	300.169	208.517	262.205	454.242	358.24	360.125	0.265639	0.648978	0.712785	0.584831	0.479523	0.292715	0.560135	0.507567	0.57877	0.657974	0.380144	0.476025	0.524335	0.441169	0.439761	1	0.957774	0.754354	0.265639
comp2268869_c0_seq6|m.66344	2629.82	3629.7	4037.56	1393.33	1916.9	1380.4	3314.57	3250.05	1115.6	1542.17	1897.51	2284.61	2433.04	1002.63	1306.2	1321.28	2452.54	2812.47	2379.59	2042.15	1415.27	2435.31	3006.82	1613.54	3040.68	1241.66	2042.74	2310.16	1818.35	2038.92	3.40258	5.0213	5.76251	1.61814	2.32267	1.84622	4.90038	4.70231	1.43073	2.02286	2.60022	3.45084	3.59704	1.40802	1.79522	1	0.594509	0.76419	3.40258
comp2268874_c0_seq62|m.66354	14446.5	12198.1	12311.9	12887.5	13025.1	12004.2	11077.7	11374.2	11148.9	11934.5	14234.3	12422.8	13753.3	12105.4	12769.1	10595.8	10426.9	9231.85	9842.87	9629.09	8863.3	8915.92	7795.35	7656.7	7427.26	10829.2	10196.2	9071.89	9182.63	8855.04	18.6916	16.8748	17.5718	14.9669	15.7823	16.0551	16.3777	16.4567	14.2982	15.6544	19.5057	18.7642	20.3331	16.9999	17.5496	1	0.951425	1.11197	18.6916
comp2268886_c0_seq20|m.66372	403.51	362.66	356.61	430.96	380.84	448.02	422.35	472.92	484.08	465.08	319.82	333.72	339.23	326.74	337.35	NA	NA	NA	NA	NA	293.221	467.229	549.118	694.233	617.407	519.035	355.332	258.386	322.579	333.074	0.522079	0.501702	0.508963	0.500494	0.461456	0.599206	0.624418	0.684241	0.620822	0.610045	0.43826	0.504074	0.501523	0.45885	0.463648	1	1.23743	0.92415	0.522079
comp2268892_c0_seq1|m.66381	5216.37	4292.02	4513.43	4048.2	3880.03	7772.33	4843.19	3818.33	3275.85	3117.19	7167.94	6171.39	4834.4	3833.44	3678.7	5626.74	3344.35	4916.1	4481.32	3867.01	4322.35	2722.13	4586.89	4364.95	3822.13	4316.66	2331.35	3802.12	3428.44	2984.24	6.74918	5.93755	6.44168	4.70136	4.70136	10.3951	7.16035	5.52452	4.20121	4.08882	9.82246	9.32171	7.14725	5.3834	5.05594	1	0.930438	1.20374	6.74918
[truncated: 1,241 more rows]
[truncated: 70 more columns]

## Sheet: >2BR TR filtered n1064
median per channel	772.89	722.86	700.66	861.07	825.3	747.69	676.39	691.16	779.74	762.37	729.75	662.045	676.4	712.085	727.6	723.878	649.57	532.367	572.454	574.104	750.454	712.974	611.744	637.42	611.717	779.53	741.311	657.332	708.652	656.057	Channel norm															NM			Channel Norm + Prot Norm
[truncated: 1,066 more rows]
[truncated: 70 more columns]

[truncated: 2 more sheets: all2290 without ORF ID, filtered n1064  without ORF ID]
