# Supplementary material for: Combined transcriptome and proteome profiling reveals specific molecular brain signatures for sex, maturation and circalunar clock phase
Source: eLife. 2019 Feb 15;8:e41556. doi: 10.7554/eLife.41556 (PMC6377233; doi:10.7554/eLife.41556)
Supplement: Figure 5—source data 2. — Table containing the "gene universe" for the Prot_v4 used as background for GO-term enrichment analysis in Figs. 5 and S6a-g. [file elife-41556-fig5-data2.csv]

frame.go_id	frame.Evidence	frame.gene_id
GO:0005319	IEA	Pdu_Vtg_1.2
GO:0006869	IEA	Pdu_Vtg_1.2
GO:0005319	IEA	Pdu_Vtg_2.1
GO:0006869	IEA	Pdu_Vtg_2.1
GO:0003676	IEA	Vasa
GO:0008270	IEA	Vasa
GO:0005524	IEA	Vasa
GO:0005737	IEA	comp1194051_c0_seq1
GO:0016226	IEA	comp1194051_c0_seq1
GO:0051536	IEA	comp1194051_c0_seq1
GO:0008137	IEA	comp1194087_c0_seq1
GO:0009055	IEA	comp1194087_c0_seq1
GO:0016020	IEA	comp1194087_c0_seq1
GO:0004298	IEA	comp1194106_c0_seq1
GO:0005839	IEA	comp1194106_c0_seq1
GO:0051603	IEA	comp1194106_c0_seq1
GO:0004175	IEA	comp1194106_c0_seq1
GO:0003735	IEA	comp1194211_c0_seq1
GO:0005622	IEA	comp1194211_c0_seq1
GO:0005840	IEA	comp1194211_c0_seq1
GO:0006412	IEA	comp1194211_c0_seq1
GO:0008318	IEA	comp1194234_c0_seq1
GO:0018342	IEA	comp1194234_c0_seq1
GO:0016021	IEA	comp1194246_c0_seq1
GO:0003735	IEA	comp1194294_c0_seq1
GO:0005622	IEA	comp1194294_c0_seq1
GO:0005840	IEA	comp1194294_c0_seq1
GO:0006412	IEA	comp1194294_c0_seq1
GO:0005488	IEA	comp1194322_c0_seq2
GO:0003723	IEA	comp1194322_c0_seq2
GO:0005515	IEA	comp1194322_c0_seq2
GO:0005525	IEA	comp1194343_c0_seq1
GO:0030170	IEA	comp1194362_c0_seq2
GO:0016021	IEA	comp1194639_c0_seq1
GO:0005509	IEA	comp1195389_c0_seq1
GO:0006886	IEA	comp1196959_c0_seq2
GO:0016192	IEA	comp1196959_c0_seq2
GO:0030117	IEA	comp1196959_c0_seq2
GO:0005488	IEA	comp1196959_c0_seq2
GO:0005737	IEA	comp1196959_c0_seq2
GO:0005198	IEA	comp1196959_c0_seq2
GO:0030126	IEA	comp1196959_c0_seq2
GO:0004055	IEA	comp1198086_c0_seq1
GO:0005524	IEA	comp1198086_c0_seq1
GO:0006526	IEA	comp1198086_c0_seq1
GO:0046854	IEA	comp1198575_c0_seq1
GO:0005515	IEA	comp1199432_c0_seq1
GO:0005524	IEA	comp1215801_c0_seq1
GO:0006457	IEA	comp1215801_c0_seq1
GO:0051082	IEA	comp1215801_c0_seq1
GO:0005509	IEA	comp1234630_c0_seq1
GO:0003824	IEA	comp1244797_c0_seq1
GO:0008152	IEA	comp1244797_c0_seq1
GO:0004619	IEA	comp1244797_c0_seq1
GO:0006096	IEA	comp1244797_c0_seq1
GO:0016868	IEA	comp1244797_c0_seq1
GO:0005525	IEA	comp1294500_c0_seq1
GO:0007264	IEA	comp1294500_c0_seq1
GO:0006826	IEA	comp1315948_c0_seq1
GO:0006879	IEA	comp1315948_c0_seq1
GO:0008199	IEA	comp1315948_c0_seq1
GO:0005344	IEA	comp1326513_c0_seq1
GO:0005506	IEA	comp1326513_c0_seq1
GO:0006810	IEA	comp1326513_c0_seq1
GO:0046872	IEA	comp1326513_c0_seq1
GO:0005509	IEA	comp1650945_c0_seq1
GO:0019901	IEA	comp1684533_c0_seq1
GO:0003824	IEA	comp1770920_c0_seq1
GO:0008152	IEA	comp1770920_c0_seq1
GO:0019825	IEA	comp1785956_c0_seq1
GO:0020037	IEA	comp1785956_c0_seq1
GO:0005344	IEA	comp1838578_c0_seq1
GO:0005506	IEA	comp1838578_c0_seq1
GO:0006810	IEA	comp1838578_c0_seq1
GO:0046872	IEA	comp1838578_c0_seq1
GO:0005885	IEA	comp1876805_c0_seq1
GO:0015629	IEA	comp1876805_c0_seq1
GO:0030833	IEA	comp1876805_c0_seq1
GO:0034314	IEA	comp1876805_c0_seq1
GO:0003743	IEA	comp1896477_c0_seq1
GO:0006413	IEA	comp1896477_c0_seq1
GO:0015986	IEA	comp1910314_c0_seq1
GO:0045261	IEA	comp1910314_c0_seq1
GO:0046933	IEA	comp1910314_c0_seq1
GO:0046961	IEA	comp1910314_c0_seq1
GO:0005509	IEA	comp1916779_c0_seq1
GO:0003993	IEA	comp1917143_c0_seq1
GO:0004726	IEA	comp1917143_c0_seq1
GO:0005737	IEA	comp1917143_c0_seq1
GO:0006470	IEA	comp1917143_c0_seq1
GO:0004725	IEA	comp1917143_c0_seq1
GO:0016491	IEA	comp1926910_c0_seq1
GO:0055114	IEA	comp1926910_c0_seq1
GO:0043231	IEA	comp1933561_c0_seq1
GO:0051537	IEA	comp1933561_c0_seq1
GO:0003824	IEA	comp1935108_c0_seq1
GO:0008152	IEA	comp1935108_c0_seq1
GO:0008270	IEA	comp1942453_c0_seq1
GO:0005488	IEA	comp1946609_c0_seq2
GO:0046872	IEA	comp1946609_c0_seq2
GO:0055085	IEA	comp1953876_c0_seq1
GO:0005215	IEA	comp1953876_c0_seq1
GO:0005743	IEA	comp1953876_c0_seq1
GO:0006810	IEA	comp1953876_c0_seq1
GO:0016787	IEA	comp1961272_c0_seq1
GO:0003677	IEA	comp1965369_c0_seq1_contamination
GO:0000786	IEA	comp1965369_c0_seq1_contamination
GO:0005634	IEA	comp1965369_c0_seq1_contamination
GO:0046982	IEA	comp1965369_c0_seq1_contamination
GO:0006457	IEA	comp1970723_c0_seq1
GO:0008483	IEA	comp1971911_c0_seq1
GO:0030170	IEA	comp1971911_c0_seq1
GO:0003735	IEA	comp1977957_c0_seq1
GO:0005840	IEA	comp1977957_c0_seq1
GO:0006412	IEA	comp1977957_c0_seq1
GO:0006457	IEA	comp1979420_c0_seq1
GO:0051082	IEA	comp1979420_c0_seq1
GO:0003743	IEA	comp1984251_c0_seq1
GO:0005737	IEA	comp1984251_c0_seq1
GO:0005852	IEA	comp1984251_c0_seq1
GO:0005515	IEA	comp1984251_c0_seq1
GO:0005515	IEA	comp1988763_c0_seq1
GO:0003677	IEA	comp2004487_c0_seq1
GO:0000786	IEA	comp2004487_c0_seq1
GO:0005634	IEA	comp2004487_c0_seq1
GO:0046982	IEA	comp2004487_c0_seq1
GO:0003755	IEA	comp2008211_c0_seq1
GO:0006457	IEA	comp2008211_c0_seq1
GO:0000413	IEA	comp2008211_c0_seq1
GO:0006811	IEA	comp2037149_c0_seq1
GO:0016021	IEA	comp2037149_c0_seq1
GO:0005230	IEA	comp2037149_c0_seq1
GO:0006810	IEA	comp2037149_c0_seq1
GO:0016020	IEA	comp2037149_c0_seq1
GO:0005515	IEA	comp2042029_c0_seq1
GO:0055114	IEA	comp2069416_c0_seq2
GO:0008270	IEA	comp2069416_c0_seq2
GO:0016491	IEA	comp2069416_c0_seq2
GO:0003735	IEA	comp2072973_c0_seq1
GO:0005622	IEA	comp2072973_c0_seq1
GO:0005840	IEA	comp2072973_c0_seq1
GO:0006412	IEA	comp2072973_c0_seq1
GO:0008289	IEA	comp2101170_c0_seq2
GO:0005515	IEA	comp2107035_c0_seq2
GO:0007165	IEA	comp2107035_c0_seq2
GO:0003735	IEA	comp2110333_c0_seq1
GO:0005622	IEA	comp2110333_c0_seq1
GO:0005840	IEA	comp2110333_c0_seq1
GO:0006412	IEA	comp2110333_c0_seq1
GO:0005525	IEA	comp2132126_c0_seq4
GO:0007264	IEA	comp2132126_c0_seq4
GO:0005515	IEA	comp2138099_c0_seq1
GO:0005525	IEA	comp2138152_c0_seq1
GO:0003924	IEA	comp2138152_c0_seq1
GO:0003824	IEA	comp2138394_c0_seq1
GO:0008152	IEA	comp2138394_c0_seq1
GO:0005509	IEA	comp2139115_c0_seq1
GO:0005783	IEA	comp2139115_c0_seq1
GO:0006457	IEA	comp2139115_c0_seq1
GO:0051082	IEA	comp2139115_c0_seq1
GO:0005515	IEA	comp2139115_c0_seq1
GO:0005524	IEA	comp2139380_c0_seq1
GO:0015992	IEA	comp2139380_c0_seq1
GO:0046034	IEA	comp2139380_c0_seq1
GO:0015986	IEA	comp2139380_c0_seq1
GO:0046933	IEA	comp2139380_c0_seq1
GO:0015991	IEA	comp2139380_c0_seq1
GO:0016820	IEA	comp2139380_c0_seq1
GO:0033178	IEA	comp2139380_c0_seq1
GO:0003735	IEA	comp2139434_c0_seq1
GO:0005622	IEA	comp2139434_c0_seq1
GO:0005840	IEA	comp2139434_c0_seq1
GO:0006412	IEA	comp2139434_c0_seq1
GO:0015935	IEA	comp2139434_c0_seq1
GO:0046907	IEA	comp2140114_c0_seq1
GO:0005643	IEA	comp2140114_c0_seq1
GO:0004177	IEA	comp2140166_c0_seq1
GO:0005737	IEA	comp2140166_c0_seq1
GO:0008235	IEA	comp2140166_c0_seq1
GO:0019538	IEA	comp2140166_c0_seq1
GO:0030145	IEA	comp2140166_c0_seq1
GO:0005622	IEA	comp2140166_c0_seq1
GO:0006508	IEA	comp2140166_c0_seq1
GO:0046872	IEA	comp2140863_c0_seq1
GO:0000398	IEA	comp2140863_c0_seq1
GO:0003723	IEA	comp2140863_c0_seq1
GO:0089701	IEA	comp2140863_c0_seq1
GO:0003676	IEA	comp2140863_c0_seq1
GO:0000166	IEA	comp2140863_c0_seq1
GO:0003676	IEA	comp2140915_c0_seq2
GO:0000166	IEA	comp2140915_c0_seq2
GO:0005525	IEA	comp2140946_c0_seq1
GO:0003924	IEA	comp2140946_c0_seq1
GO:0006886	IEA	comp2140946_c0_seq1
GO:0006913	IEA	comp2140946_c0_seq1
GO:0007165	IEA	comp2140946_c0_seq1
GO:0007264	IEA	comp2140946_c0_seq1
GO:0005737	IEA	comp2141429_c0_seq1
GO:0016787	IEA	comp2141429_c0_seq1
GO:0030163	IEA	comp2141429_c0_seq1
GO:0005524	IEA	comp2141429_c0_seq1
GO:0016787	IEA	comp2141632_c0_seq1
GO:0004452	IEA	comp2141632_c0_seq1
GO:0008299	IEA	comp2141632_c0_seq1
GO:0008757	IEA	comp2141952_c0_seq1
GO:0005515	IEA	comp2142003_c0_seq1
GO:0005215	IEA	comp2142807_c0_seq1
GO:0006810	IEA	comp2142807_c0_seq1
GO:0016020	IEA	comp2142807_c0_seq1
GO:0003735	IEA	comp2142831_c0_seq2
GO:0005622	IEA	comp2142831_c0_seq2
GO:0005840	IEA	comp2142831_c0_seq2
GO:0006412	IEA	comp2142831_c0_seq2
GO:0006508	IEA	comp2142866_c0_seq1
GO:0008237	IEA	comp2142866_c0_seq1
GO:0016805	IEA	comp2142866_c0_seq1
GO:0008152	IEA	comp2142866_c0_seq1
GO:0016787	IEA	comp2142866_c0_seq1
GO:0007034	IEA	comp2143185_c0_seq1
GO:0003735	IEA	comp2143334_c0_seq2
GO:0005840	IEA	comp2143334_c0_seq2
GO:0006412	IEA	comp2143334_c0_seq2
GO:0015935	IEA	comp2143334_c0_seq2
GO:0003723	IEA	comp2143334_c0_seq2
GO:0006950	IEA	comp2143410_c0_seq1
GO:0003700	IEA	comp2143411_c0_seq1
GO:0006355	IEA	comp2143411_c0_seq1
GO:0043565	IEA	comp2143411_c0_seq1
GO:0000276	IEA	comp2143411_c0_seq1
GO:0015078	IEA	comp2143411_c0_seq1
GO:0015986	IEA	comp2143411_c0_seq1
GO:0005739	IEA	comp2189372_c0_seq1
GO:0032780	IEA	comp2189372_c0_seq1
GO:0042030	IEA	comp2189372_c0_seq1
GO:0003924	IEA	comp2194902_c2_seq1
GO:0004871	IEA	comp2194902_c2_seq1
GO:0007186	IEA	comp2194902_c2_seq1
GO:0019001	IEA	comp2194902_c2_seq1
GO:0031683	IEA	comp2194902_c2_seq1
GO:0005525	IEA	comp2194902_c2_seq1
GO:0030246	IEA	comp2195994_c0_seq1
GO:0003723	IEA	comp2197446_c0_seq1
GO:0003735	IEA	comp2197446_c0_seq1
GO:0005840	IEA	comp2197446_c0_seq1
GO:0006412	IEA	comp2197446_c0_seq1
GO:0015935	IEA	comp2197446_c0_seq1
GO:0003735	IEA	comp2198016_c0_seq1
GO:0005622	IEA	comp2198016_c0_seq1
GO:0005840	IEA	comp2198016_c0_seq1
GO:0006412	IEA	comp2198016_c0_seq1
GO:0005515	IEA	comp2198403_c0_seq2
GO:0046872	IEA	comp2199878_c0_seq2
GO:0005515	IEA	comp2199878_c0_seq2
GO:0016746	IEA	comp2200430_c0_seq3
GO:0016209	IEA	comp2200530_c0_seq1
GO:0016491	IEA	comp2200530_c0_seq1
GO:0055114	IEA	comp2200530_c0_seq1
GO:0045454	IEA	comp2200530_c0_seq1
GO:0051920	IEA	comp2200530_c0_seq1
GO:0009058	IEA	comp2201655_c0_seq1
GO:0030170	IEA	comp2201655_c0_seq1
GO:0003824	IEA	comp2201655_c0_seq1
GO:0006520	IEA	comp2201655_c0_seq1
GO:0008483	IEA	comp2201655_c0_seq1
GO:0003735	IEA	comp2201786_c0_seq1
GO:0005840	IEA	comp2201786_c0_seq1
GO:0006412	IEA	comp2201786_c0_seq1
GO:0005622	IEA	comp2201786_c0_seq1
GO:0006511	IEA	comp2202068_c0_seq1
GO:0004655	IEA	comp2202652_c0_seq2
GO:0033014	IEA	comp2202652_c0_seq2
GO:0046872	IEA	comp2202652_c0_seq2
GO:0003735	IEA	comp2203251_c0_seq1
GO:0005622	IEA	comp2203251_c0_seq1
GO:0005840	IEA	comp2203251_c0_seq1
GO:0006412	IEA	comp2203251_c0_seq1
GO:0003735	IEA	comp2204754_c0_seq1
GO:0005840	IEA	comp2204754_c0_seq1
GO:0006412	IEA	comp2204754_c0_seq1
GO:0015934	IEA	comp2204754_c0_seq1
GO:0004356	IEA	comp2205419_c0_seq2
GO:0006542	IEA	comp2205419_c0_seq2
GO:0006807	IEA	comp2205419_c0_seq2
GO:0003954	IEA	comp2205714_c0_seq1
GO:0005739	IEA	comp2205714_c0_seq1
GO:0008137	IEA	comp2205714_c0_seq1
GO:0000786	IEA	comp2206512_c0_seq1
GO:0003677	IEA	comp2206512_c0_seq1
GO:0046982	IEA	comp2206512_c0_seq1
GO:0003824	IEA	comp2207063_c0_seq1
GO:0005509	IEA	comp2207204_c0_seq1
GO:0005515	IEA	comp2207204_c0_seq1
GO:0051536	IEA	comp2207204_c0_seq1
GO:0016491	IEA	comp2207204_c0_seq1
GO:0055114	IEA	comp2207204_c0_seq1
GO:0005737	IEA	comp2207204_c0_seq1
GO:0016627	IEA	comp2207204_c0_seq1
GO:0004372	IEA	comp2207604_c0_seq1
GO:0006544	IEA	comp2207604_c0_seq1
GO:0006563	IEA	comp2207604_c0_seq1
GO:0030170	IEA	comp2207604_c0_seq1
GO:0016740	IEA	comp2207604_c0_seq1
GO:0003735	IEA	comp2208016_c0_seq1
GO:0005840	IEA	comp2208016_c0_seq1
GO:0006412	IEA	comp2208016_c0_seq1
GO:0005525	IEA	comp2209092_c0_seq2
GO:0005622	IEA	comp2209092_c0_seq2
GO:0007264	IEA	comp2209092_c0_seq2
GO:0003676	IEA	comp2211270_c0_seq1
GO:0005524	IEA	comp2211414_c0_seq1
GO:0006457	IEA	comp2211414_c0_seq1
GO:0051082	IEA	comp2211414_c0_seq1
GO:0005515	IEA	comp2212572_c0_seq1
GO:0000502	IEA	comp2212572_c0_seq1
GO:0030234	IEA	comp2212572_c0_seq1
GO:0042176	IEA	comp2212572_c0_seq1
GO:0016651	IEA	comp2214073_c0_seq1
GO:0022900	IEA	comp2214073_c0_seq1
GO:0003824	IEA	comp2214845_c0_seq1
GO:0008152	IEA	comp2214845_c0_seq1
GO:0008430	IEA	comp2214888_c0_seq1
GO:0008830	IEA	comp2217087_c0_seq1
GO:0003735	IEA	comp2217905_c0_seq1
GO:0005622	IEA	comp2217905_c0_seq1
GO:0005840	IEA	comp2217905_c0_seq1
GO:0006412	IEA	comp2217905_c0_seq1
GO:0008152	IEA	comp2218105_c0_seq4
GO:0016491	IEA	comp2218105_c0_seq4
GO:0055114	IEA	comp2218105_c0_seq4
GO:0006561	IEA	comp2218105_c0_seq4
GO:0004350	IEA	comp2218105_c0_seq4
GO:0005737	IEA	comp2218105_c0_seq4
GO:0003824	IEA	comp2218105_c0_seq4
GO:0004349	IEA	comp2218105_c0_seq4
GO:0007155	IEA	comp2218105_c0_seq4
GO:0051015	IEA	comp2218105_c0_seq4
GO:0005515	IEA	comp2218413_c0_seq1
GO:0000166	IEA	comp2219310_c0_seq1
GO:0003676	IEA	comp2219310_c0_seq1
GO:0003723	IEA	comp2220386_c0_seq1
GO:0003735	IEA	comp2220386_c0_seq1
GO:0005840	IEA	comp2220386_c0_seq1
GO:0006412	IEA	comp2220386_c0_seq1
GO:0005622	IEA	comp2220386_c0_seq1
GO:0003676	IEA	comp2220386_c0_seq1
GO:0003723	IEA	comp2220394_c0_seq1
GO:0005730	IEA	comp2220394_c0_seq1
GO:0005515	IEA	comp2220452_c1_seq1
GO:0006810	IEA	comp2220499_c0_seq1
GO:0016021	IEA	comp2220499_c0_seq1
GO:0006633	IEA	comp2220592_c0_seq2
GO:0005615	IEA	comp2221483_c0_seq1
GO:0005515	IEA	comp2222284_c0_seq1
GO:0000786	IEA	comp2222959_c0_seq1
GO:0003677	IEA	comp2222959_c0_seq1
GO:0005634	IEA	comp2222959_c0_seq1
GO:0006334	IEA	comp2222959_c0_seq1
GO:0005783	IEA	comp2223422_c0_seq1
GO:0030433	IEA	comp2223422_c0_seq1
GO:0031625	IEA	comp2223422_c0_seq1
GO:0006457	IEA	comp2223629_c0_seq2
GO:0016272	IEA	comp2223629_c0_seq2
GO:0051082	IEA	comp2223629_c0_seq2
GO:0009055	IEA	comp2224014_c0_seq1
GO:0020037	IEA	comp2224014_c0_seq1
GO:0003735	IEA	comp2224040_c0_seq1
GO:0005622	IEA	comp2224040_c0_seq1
GO:0005840	IEA	comp2224040_c0_seq1
GO:0006412	IEA	comp2224040_c0_seq1
GO:0006457	IEA	comp2224395_c0_seq1
GO:0016272	IEA	comp2224395_c0_seq1
GO:0003746	IEA	comp2224448_c0_seq1
GO:0006414	IEA	comp2224448_c0_seq1
GO:0005853	IEA	comp2224448_c0_seq1
GO:0000813	IEA	comp2224845_c0_seq4
GO:0003735	IEA	comp2225039_c0_seq6
GO:0005840	IEA	comp2225039_c0_seq6
GO:0006412	IEA	comp2225039_c0_seq6
GO:0015935	IEA	comp2225039_c0_seq6
GO:0003723	IEA	comp2225039_c0_seq6
GO:0004129	IEA	comp2226333_c0_seq1
GO:0005746	IEA	comp2226333_c0_seq1
GO:0009055	IEA	comp2226333_c0_seq1
GO:0003735	IEA	comp2226635_c0_seq1
GO:0005622	IEA	comp2226635_c0_seq1
GO:0005840	IEA	comp2226635_c0_seq1
GO:0006412	IEA	comp2226635_c0_seq1
GO:0005509	IEA	comp2226643_c0_seq1
GO:0006457	IEA	comp2226655_c0_seq1
GO:0016272	IEA	comp2226655_c0_seq1
GO:0051082	IEA	comp2226655_c0_seq1
GO:0006807	IEA	comp2226807_c0_seq1
GO:0016810	IEA	comp2226807_c0_seq1
GO:0004422	IEA	comp2228339_c0_seq1
GO:0005737	IEA	comp2228339_c0_seq1
GO:0006166	IEA	comp2228339_c0_seq1
GO:0009116	IEA	comp2228339_c0_seq1
GO:0003735	IEA	comp2228369_c0_seq1
GO:0005622	IEA	comp2228369_c0_seq1
GO:0005840	IEA	comp2228369_c0_seq1
GO:0006412	IEA	comp2228369_c0_seq1
GO:0005524	IEA	comp2228430_c0_seq1
GO:0006457	IEA	comp2228430_c0_seq1
GO:0051082	IEA	comp2228430_c0_seq1
GO:0005515	IEA	comp2229575_c0_seq1
GO:0008270	IEA	comp2229921_c0_seq1
GO:0005179	IEA	comp2230667_c0_seq1
GO:0015986	IEA	comp2231610_c0_seq1
GO:0045261	IEA	comp2231610_c0_seq1
GO:0046933	IEA	comp2231610_c0_seq1
GO:0046961	IEA	comp2231610_c0_seq1
GO:0005874	IEA	comp2231626_c0_seq1
GO:0007017	IEA	comp2231626_c0_seq1
GO:0005525	IEA	comp2231626_c0_seq1
GO:0003924	IEA	comp2231626_c0_seq1
GO:0005200	IEA	comp2231626_c0_seq1
GO:0004298	IEA	comp2231629_c1_seq1
GO:0005839	IEA	comp2231629_c1_seq1
GO:0051603	IEA	comp2231629_c1_seq1
GO:0005515	IEA	comp2231997_c0_seq1
GO:0016788	IEA	comp2231997_c0_seq1
GO:0004175	IEA	comp2232113_c0_seq1
GO:0006511	IEA	comp2232113_c0_seq1
GO:0019773	IEA	comp2232113_c0_seq1
GO:0004298	IEA	comp2232113_c0_seq1
GO:0005839	IEA	comp2232113_c0_seq1
GO:0051603	IEA	comp2232113_c0_seq1
GO:0005509	IEA	comp2232271_c0_seq1
GO:0000786	IEA	comp2232491_c0_seq2
GO:0003677	IEA	comp2232491_c0_seq2
GO:0005634	IEA	comp2232491_c0_seq2
GO:0006334	IEA	comp2232491_c0_seq2
GO:0004930	IEA	comp2232535_c0_seq2
GO:0007186	IEA	comp2232535_c0_seq2
GO:0016021	IEA	comp2232535_c0_seq2
GO:0007601	IEA	comp2232535_c0_seq2
GO:0004725	IEA	comp2232641_c0_seq7
GO:0006470	IEA	comp2232641_c0_seq7
GO:0016311	IEA	comp2232641_c0_seq7
GO:0016791	IEA	comp2232641_c0_seq7
GO:0004089	IEA	comp2232805_c0_seq1
GO:0006730	IEA	comp2232805_c0_seq1
GO:0008270	IEA	comp2232805_c0_seq1
GO:0005096	IEA	comp2232807_c0_seq1
GO:0019825	IEA	comp2232909_c0_seq1
GO:0020037	IEA	comp2232909_c0_seq1
GO:0003676	IEA	comp2233247_c0_seq2
GO:0005524	IEA	comp2233247_c0_seq2
GO:0005515	IEA	comp2233700_c1_seq1
GO:0018149	IEA	comp2233777_c0_seq1
GO:0003810	IEA	comp2233777_c0_seq1
GO:0005515	IEA	comp2233780_c0_seq1
GO:0004177	IEA	comp2234079_c0_seq2
GO:0006508	IEA	comp2234079_c0_seq2
GO:0008270	IEA	comp2234079_c0_seq2
GO:0008152	IEA	comp2234282_c0_seq1
GO:0016491	IEA	comp2234282_c0_seq1
GO:0055114	IEA	comp2234282_c0_seq1
GO:0005509	IEA	comp2234463_c0_seq2
GO:0016491	IEA	comp2234837_c0_seq1
GO:0055114	IEA	comp2234837_c0_seq1
GO:0004601	IEA	comp2234870_c0_seq1
GO:0020037	IEA	comp2234870_c0_seq1
GO:0055114	IEA	comp2234870_c0_seq1
GO:0005515	IEA	comp2234923_c0_seq1
GO:0006810	IEA	comp2235471_c0_seq1
GO:0042407	IEA	comp2235576_c0_seq2
GO:0061617	IEA	comp2235576_c0_seq2
GO:0006950	IEA	comp2235681_c0_seq1
GO:0005515	IEA	comp2235779_c0_seq1
GO:0003735	IEA	comp2235922_c0_seq1
GO:0005622	IEA	comp2235922_c0_seq1
GO:0005840	IEA	comp2235922_c0_seq1
GO:0006412	IEA	comp2235922_c0_seq1
GO:0005215	IEA	comp2236007_c0_seq2
GO:0006810	IEA	comp2236007_c0_seq2
GO:0008289	IEA	comp2236007_c0_seq2
GO:0003676	IEA	comp2236033_c0_seq1
GO:0005524	IEA	comp2236033_c0_seq1
GO:0008026	IEA	comp2236033_c0_seq1
GO:0004386	IEA	comp2236033_c0_seq1
GO:0005515	IEA	comp2236146_c0_seq1
GO:0004672	IEA	comp2236289_c0_seq1
GO:0005524	IEA	comp2236289_c0_seq1
GO:0006468	IEA	comp2236289_c0_seq1
GO:0005515	IEA	comp2236614_c0_seq1
GO:0003735	IEA	comp2236625_c0_seq1
GO:0005622	IEA	comp2236625_c0_seq1
GO:0005840	IEA	comp2236625_c0_seq1
GO:0006412	IEA	comp2236625_c0_seq1
GO:0004129	IEA	comp2236992_c0_seq1
GO:0005740	IEA	comp2236992_c0_seq1
GO:0003735	IEA	comp2237053_c0_seq1
GO:0005840	IEA	comp2237053_c0_seq1
GO:0006412	IEA	comp2237053_c0_seq1
GO:0003743	IEA	comp2237451_c1_seq1
GO:0006413	IEA	comp2237451_c1_seq1
GO:0003723	IEA	comp2237451_c1_seq1
GO:0000276	IEA	comp2237757_c0_seq1
GO:0015078	IEA	comp2237757_c0_seq1
GO:0015986	IEA	comp2237757_c0_seq1
GO:0006457	IEA	comp2238157_c0_seq1
GO:0016272	IEA	comp2238157_c0_seq1
GO:0051082	IEA	comp2238157_c0_seq1
GO:0005524	IEA	comp2238888_c1_seq2
GO:0005885	IEA	comp2238888_c1_seq2
GO:0007015	IEA	comp2238888_c1_seq2
GO:0034314	IEA	comp2238888_c1_seq2
GO:0005230	IEA	comp2238985_c0_seq1
GO:0006810	IEA	comp2238985_c0_seq1
GO:0016020	IEA	comp2238985_c0_seq1
GO:0006811	IEA	comp2238985_c0_seq1
GO:0016021	IEA	comp2238985_c0_seq1
GO:0005515	IEA	comp2239626_c0_seq1
GO:0005509	IEA	comp2239691_c0_seq1
GO:0003676	IEA	comp2239935_c0_seq1
GO:0000166	IEA	comp2239935_c0_seq1
GO:0003824	IEA	comp2240130_c0_seq1
GO:0046872	IEA	comp2240130_c0_seq1
GO:0006508	IEA	comp2240130_c0_seq1
GO:0008190	IEA	comp2240323_c0_seq1
GO:0045947	IEA	comp2240323_c0_seq1
GO:0005515	IEA	comp2240696_c0_seq1
GO:0003868	IEA	comp2240869_c0_seq1
GO:0009072	IEA	comp2240869_c0_seq1
GO:0016701	IEA	comp2240869_c0_seq1
GO:0055114	IEA	comp2240869_c0_seq1
GO:0016209	IEA	comp2241024_c0_seq1
GO:0016491	IEA	comp2241024_c0_seq1
GO:0055114	IEA	comp2241024_c0_seq1
GO:0051920	IEA	comp2241024_c0_seq1
GO:0045454	IEA	comp2241024_c0_seq1
GO:0003735	IEA	comp2241299_c0_seq1
GO:0005622	IEA	comp2241299_c0_seq1
GO:0005840	IEA	comp2241299_c0_seq1
GO:0006412	IEA	comp2241299_c0_seq1
GO:0003735	IEA	comp2241415_c0_seq1
GO:0005622	IEA	comp2241415_c0_seq1
GO:0005840	IEA	comp2241415_c0_seq1
GO:0006412	IEA	comp2241415_c0_seq1
GO:0003755	IEA	comp2241424_c0_seq3
GO:0006457	IEA	comp2241424_c0_seq3
GO:0000413	IEA	comp2241424_c0_seq3
GO:0045454	IEA	comp2241992_c0_seq1
GO:0016209	IEA	comp2241992_c0_seq1
GO:0016491	IEA	comp2241992_c0_seq1
GO:0055114	IEA	comp2241992_c0_seq1
GO:0051920	IEA	comp2241992_c0_seq1
GO:0004416	IEA	comp2242133_c0_seq1
GO:0019243	IEA	comp2242133_c0_seq1
GO:0004970	IEA	comp2242456_c0_seq1
GO:0005234	IEA	comp2242456_c0_seq1
GO:0016020	IEA	comp2242456_c0_seq1
GO:0015992	IEA	comp2242759_c0_seq1
GO:0046034	IEA	comp2242759_c0_seq1
GO:0005524	IEA	comp2242759_c0_seq1
GO:0015986	IEA	comp2242759_c0_seq1
GO:0045261	IEA	comp2242759_c0_seq1
GO:0046933	IEA	comp2242759_c0_seq1
GO:0046961	IEA	comp2242759_c0_seq1
GO:0015991	IEA	comp2242759_c0_seq1
GO:0016820	IEA	comp2242759_c0_seq1
GO:0033178	IEA	comp2242759_c0_seq1
GO:0032559	IEA	comp2242759_c0_seq1
GO:0005509	IEA	comp2242933_c0_seq1
GO:0016301	IEA	comp2242993_c0_seq2
GO:0016772	IEA	comp2242993_c0_seq2
GO:0005515	IEA	comp2243000_c0_seq1
GO:0005509	IEA	comp2243025_c0_seq2
GO:0005509	IEA	comp2243123_c0_seq1
GO:0019825	IEA	comp2243258_c0_seq1
GO:0020037	IEA	comp2243258_c0_seq1
GO:0009055	IEA	comp2243632_c0_seq1
GO:0005509	IEA	comp2243698_c0_seq2
GO:0005576	IEA	comp2243698_c0_seq2
GO:0007160	IEA	comp2243698_c0_seq2
GO:0098599	IEA	comp2243720_c0_seq2
GO:0002084	IEA	comp2243720_c0_seq2
GO:0008474	IEA	comp2243720_c0_seq2
GO:0003735	IEA	comp2243933_c0_seq1
GO:0005622	IEA	comp2243933_c0_seq1
GO:0005840	IEA	comp2243933_c0_seq1
GO:0006412	IEA	comp2243933_c0_seq1
GO:0015934	IEA	comp2243933_c0_seq1
GO:0003723	IEA	comp2244130_c0_seq1
GO:0003743	IEA	comp2244130_c0_seq1
GO:0005737	IEA	comp2244130_c0_seq1
GO:0006413	IEA	comp2244130_c0_seq1
GO:0006511	IEA	comp2244437_c0_seq1
GO:0008410	IEA	comp2244477_c0_seq1
GO:0008152	IEA	comp2244477_c0_seq1
GO:0004731	IEA	comp2244589_c0_seq2
GO:0006139	IEA	comp2244589_c0_seq2
GO:0003824	IEA	comp2244589_c0_seq2
GO:0009116	IEA	comp2244589_c0_seq2
GO:0003735	IEA	comp2244716_c0_seq1
GO:0005840	IEA	comp2244716_c0_seq1
GO:0006412	IEA	comp2244716_c0_seq1
GO:0019843	IEA	comp2244716_c0_seq1
GO:0005622	IEA	comp2244716_c0_seq1
GO:0006662	IEA	comp2244968_c0_seq1
GO:0015035	IEA	comp2244968_c0_seq1
GO:0045454	IEA	comp2244968_c0_seq1
GO:0008289	IEA	comp2245053_c0_seq1
GO:0000049	IEA	comp2245073_c0_seq1
GO:0000166	IEA	comp2245073_c0_seq1
GO:0004831	IEA	comp2245073_c0_seq1
GO:0005524	IEA	comp2245073_c0_seq1
GO:0005737	IEA	comp2245073_c0_seq1
GO:0006437	IEA	comp2245073_c0_seq1
GO:0004812	IEA	comp2245073_c0_seq1
GO:0006418	IEA	comp2245073_c0_seq1
GO:0005524	IEA	comp2245243_c0_seq1
GO:0004672	IEA	comp2245243_c0_seq1
GO:0006468	IEA	comp2245243_c0_seq1
GO:0006537	IEA	comp2245355_c0_seq4
GO:0015930	IEA	comp2245355_c0_seq4
GO:0016638	IEA	comp2245355_c0_seq4
GO:0055114	IEA	comp2245355_c0_seq4
GO:0051536	IEA	comp2245355_c0_seq4
GO:0008152	IEA	comp2245355_c0_seq4
GO:0016491	IEA	comp2245355_c0_seq4
GO:0016639	IEA	comp2245355_c0_seq4
GO:0006807	IEA	comp2245355_c0_seq4
GO:0005509	IEA	comp2245391_c0_seq1
GO:0003735	IEA	comp2245511_c0_seq1
GO:0006412	IEA	comp2245511_c0_seq1
GO:0015934	IEA	comp2245511_c0_seq1
GO:0003735	IEA	comp2245603_c0_seq1
GO:0005840	IEA	comp2245603_c0_seq1
GO:0006412	IEA	comp2245603_c0_seq1
GO:0005506	IEA	comp2245655_c0_seq1
GO:0016705	IEA	comp2245655_c0_seq1
GO:0020037	IEA	comp2245655_c0_seq1
GO:0055114	IEA	comp2245655_c0_seq1
GO:0005525	IEA	comp2245730_c0_seq1
GO:0005622	IEA	comp2245730_c0_seq1
GO:0007264	IEA	comp2245730_c0_seq1
GO:0005509	IEA	comp2245951_c0_seq1
GO:0006396	IEA	comp2245955_c0_seq1
GO:0008152	IEA	comp2246090_c0_seq1
GO:0016791	IEA	comp2246090_c0_seq1
GO:0004175	IEA	comp2246119_c0_seq1
GO:0005839	IEA	comp2246119_c0_seq1
GO:0051603	IEA	comp2246119_c0_seq1
GO:0004298	IEA	comp2246119_c0_seq1
GO:0005515	IEA	comp2246244_c0_seq1
GO:0005509	IEA	comp2246502_c0_seq1
GO:0006457	IEA	comp2246646_c0_seq1
GO:0005515	IEA	comp2246889_c0_seq8
GO:0006412	IEA	comp2246959_c0_seq1
GO:0003735	IEA	comp2246959_c0_seq1
GO:0015935	IEA	comp2246959_c0_seq1
GO:0003723	IEA	comp2246959_c0_seq1
GO:0004175	IEA	comp2247229_c0_seq1
GO:0006511	IEA	comp2247229_c0_seq1
GO:0019773	IEA	comp2247229_c0_seq1
GO:0004298	IEA	comp2247229_c0_seq1
GO:0005839	IEA	comp2247229_c0_seq1
GO:0051603	IEA	comp2247229_c0_seq1
GO:0016787	IEA	comp2247239_c0_seq1
GO:0030246	IEA	comp2247432_c0_seq1
GO:0005509	IEA	comp2247483_c0_seq2
GO:0030234	IEA	comp2247483_c0_seq2
GO:0003735	IEA	comp2247533_c0_seq1
GO:0005622	IEA	comp2247533_c0_seq1
GO:0005840	IEA	comp2247533_c0_seq1
GO:0006412	IEA	comp2247533_c0_seq1
GO:0004792	IEA	comp2247805_c0_seq3
GO:0005509	IEA	comp2247821_c0_seq5
GO:0006457	IEA	comp2247956_c0_seq1
GO:0016272	IEA	comp2247956_c0_seq1
GO:0051082	IEA	comp2247956_c0_seq1
GO:0045454	IEA	comp2247988_c0_seq1
GO:0005739	IEA	comp2248226_c3_seq1
GO:0006820	IEA	comp2248226_c3_seq1
GO:0008308	IEA	comp2248226_c3_seq1
GO:0016021	IEA	comp2248226_c3_seq1
GO:0005741	IEA	comp2248226_c3_seq1
GO:0055085	IEA	comp2248226_c3_seq1
GO:0044070	IEA	comp2248226_c3_seq1
GO:0005874	IEA	comp2248254_c1_seq2
GO:0007017	IEA	comp2248254_c1_seq2
GO:0003924	IEA	comp2248254_c1_seq2
GO:0005200	IEA	comp2248254_c1_seq2
GO:0005525	IEA	comp2248254_c1_seq2
GO:0005515	IEA	comp2248291_c0_seq1
GO:0016021	IEA	comp2248344_c0_seq2
GO:0016192	IEA	comp2248344_c0_seq2
GO:0006810	IEA	comp2248344_c0_seq2
GO:0006281	IEA	comp2248394_c0_seq1
GO:0006338	IEA	comp2248394_c0_seq1
GO:0006355	IEA	comp2248394_c0_seq1
GO:0031011	IEA	comp2248394_c0_seq1
GO:0035267	IEA	comp2248394_c0_seq1
GO:0016787	IEA	comp2248486_c0_seq1
GO:0043565	IEA	comp2248506_c0_seq1
GO:0003824	IEA	comp2248527_c0_seq2
GO:0000287	IEA	comp2248527_c0_seq2
GO:0004721	IEA	comp2248527_c0_seq2
GO:0030145	IEA	comp2248527_c0_seq2
GO:0004722	IEA	comp2248527_c0_seq2
GO:0006470	IEA	comp2248527_c0_seq2
GO:0043169	IEA	comp2248527_c0_seq2
GO:0005509	IEA	comp2248565_c0_seq1
GO:0004553	IEA	comp2248645_c0_seq3
GO:0005975	IEA	comp2248645_c0_seq3
GO:0004553	IEA	comp2248645_c1_seq1
GO:0005975	IEA	comp2248645_c1_seq1
GO:0005975	IEA	comp2248791_c1_seq1
GO:0016857	IEA	comp2248791_c1_seq1
GO:0003978	IEA	comp2248791_c1_seq1
GO:0006012	IEA	comp2248791_c1_seq1
GO:0005509	IEA	comp2248808_c0_seq2
GO:0010309	IEA	comp2248821_c1_seq2
GO:0055114	IEA	comp2248821_c1_seq2
GO:0004332	IEA	comp2249005_c0_seq2
GO:0006096	IEA	comp2249005_c0_seq2
GO:0015991	IEA	comp2249227_c0_seq1
GO:0033178	IEA	comp2249227_c0_seq1
GO:0046961	IEA	comp2249227_c0_seq1
GO:0045454	IEA	comp2249377_c0_seq1
GO:0016020	IEA	comp2249584_c0_seq1
GO:0016651	IEA	comp2249584_c0_seq1
GO:0051539	IEA	comp2249584_c0_seq1
GO:0055114	IEA	comp2249584_c0_seq1
GO:0005515	IEA	comp2249976_c0_seq1
GO:0043231	IEA	comp2250017_c0_seq1
GO:0051537	IEA	comp2250017_c0_seq1
GO:0006012	IEA	comp2250056_c0_seq1
GO:0008108	IEA	comp2250056_c0_seq1
GO:0008270	IEA	comp2250056_c0_seq1
GO:0003824	IEA	comp2250056_c0_seq1
GO:0005525	IEA	comp2250132_c0_seq2
GO:0007264	IEA	comp2250132_c0_seq2
GO:0004252	IEA	comp2250201_c0_seq1
GO:0006508	IEA	comp2250201_c0_seq1
GO:0010038	IEA	comp2250245_c0_seq1
GO:0055085	IEA	comp2250264_c0_seq1
GO:0003779	IEA	comp2250281_c0_seq1
GO:0005622	IEA	comp2250281_c0_seq1
GO:0019825	IEA	comp2250283_c0_seq1
GO:0020037	IEA	comp2250283_c0_seq1
GO:0003723	IEA	comp2250345_c0_seq2
GO:0005515	IEA	comp2250345_c0_seq2
GO:0005488	IEA	comp2250345_c0_seq2
GO:0000413	IEA	comp2250470_c0_seq1
GO:0003755	IEA	comp2250470_c0_seq1
GO:0006457	IEA	comp2250470_c0_seq1
GO:0005524	IEA	comp2250533_c0_seq1
GO:0006457	IEA	comp2250533_c0_seq1
GO:0051082	IEA	comp2250533_c0_seq1
GO:0006470	IEA	comp2250699_c0_seq1
GO:0008138	IEA	comp2250699_c0_seq1
GO:0003735	IEA	comp2250906_c0_seq2
GO:0005622	IEA	comp2250906_c0_seq2
GO:0005840	IEA	comp2250906_c0_seq2
GO:0006412	IEA	comp2250906_c0_seq2
GO:0018738	IEA	comp2250982_c0_seq1
GO:0046294	IEA	comp2250982_c0_seq1
GO:0005515	IEA	comp2251024_c0_seq1
GO:0016787	IEA	comp2251083_c0_seq1
GO:0051260	IEA	comp2251335_c1_seq1
GO:0003735	IEA	comp2251346_c0_seq1
GO:0005622	IEA	comp2251346_c0_seq1
GO:0005840	IEA	comp2251346_c0_seq1
GO:0006412	IEA	comp2251346_c0_seq1
GO:0004784	IEA	comp2251386_c0_seq2
GO:0055114	IEA	comp2251386_c0_seq2
GO:0006801	IEA	comp2251386_c0_seq2
GO:0046872	IEA	comp2251386_c0_seq2
GO:0005509	IEA	comp2251594_c0_seq1
GO:0006412	IEA	comp2251705_c0_seq1
GO:0003735	IEA	comp2251705_c0_seq1
GO:0005840	IEA	comp2251705_c0_seq1
GO:0005515	IEA	comp2251705_c0_seq1
GO:0008289	IEA	comp2251806_c0_seq1
GO:0005215	IEA	comp2251806_c0_seq1
GO:0006810	IEA	comp2251806_c0_seq1
GO:0006950	IEA	comp2251866_c0_seq1
GO:0004104	IEA	comp2251943_c0_seq1
GO:0004618	IEA	comp2252059_c0_seq1
GO:0006096	IEA	comp2252059_c0_seq1
GO:0015631	IEA	comp2252157_c0_seq5
GO:0008017	IEA	comp2252157_c0_seq5
GO:0005509	IEA	comp2252186_c0_seq3
GO:0016491	IEA	comp2252217_c0_seq1
GO:0055114	IEA	comp2252217_c0_seq1
GO:0003676	IEA	comp2252285_c0_seq2
GO:0000166	IEA	comp2252285_c0_seq2
GO:0005737	IEA	comp2252318_c0_seq1
GO:0006457	IEA	comp2252318_c0_seq1
GO:0003676	IEA	comp2252338_c0_seq1
GO:0000166	IEA	comp2252338_c0_seq1
GO:0003723	IEA	comp2252338_c0_seq1
GO:0005847	IEA	comp2252338_c0_seq1
GO:0006378	IEA	comp2252338_c0_seq1
GO:0031124	IEA	comp2252338_c0_seq1
GO:0005921	IEA	comp2252584_c0_seq1
GO:0016491	IEA	comp2252638_c0_seq1
GO:0055114	IEA	comp2252638_c0_seq1
GO:0016651	IEA	comp2252638_c0_seq1
GO:0051536	IEA	comp2252638_c0_seq1
GO:0008137	IEA	comp2252638_c0_seq1
GO:0016020	IEA	comp2252638_c0_seq1
GO:0042773	IEA	comp2252638_c0_seq1
GO:0009055	IEA	comp2252638_c0_seq1
GO:0005515	IEA	comp2252642_c0_seq5
GO:0005515	IEA	comp2252713_c0_seq1
GO:0001558	IEA	comp2252713_c0_seq1
GO:0005520	IEA	comp2252713_c0_seq1
GO:0005576	IEA	comp2252713_c0_seq1
GO:0003735	IEA	comp2252746_c0_seq1
GO:0005622	IEA	comp2252746_c0_seq1
GO:0005840	IEA	comp2252746_c0_seq1
GO:0006412	IEA	comp2252746_c0_seq1
GO:0003824	IEA	comp2252847_c0_seq1
GO:0050662	IEA	comp2252847_c0_seq1
GO:0003924	IEA	comp2252912_c0_seq2
GO:0005525	IEA	comp2252912_c0_seq2
GO:0004615	IEA	comp2252950_c0_seq1
GO:0005737	IEA	comp2252950_c0_seq1
GO:0009298	IEA	comp2252950_c0_seq1
GO:0005515	IEA	comp2253021_c0_seq2
GO:0003924	IEA	comp2253077_c0_seq1
GO:0005525	IEA	comp2253077_c0_seq1
GO:0005515	IEA	comp2253149_c0_seq1
GO:0004623	IEA	comp2253217_c0_seq2
GO:0005509	IEA	comp2253217_c0_seq2
GO:0005576	IEA	comp2253217_c0_seq2
GO:0016042	IEA	comp2253217_c0_seq2
GO:0005215	IEA	comp2253278_c0_seq3
GO:0006810	IEA	comp2253278_c0_seq3
GO:0008289	IEA	comp2253278_c0_seq3
GO:0004719	IEA	comp2253325_c0_seq2
GO:0006464	IEA	comp2253325_c0_seq2
GO:0005515	IEA	comp2253329_c0_seq1
GO:0006351	IEA	comp2253372_c0_seq1
GO:0003677	IEA	comp2253372_c0_seq1
GO:0005634	IEA	comp2253372_c0_seq1
GO:0003676	IEA	comp2253372_c0_seq1
GO:0006355	IEA	comp2253372_c0_seq1
GO:0008270	IEA	comp2253372_c0_seq1
GO:0006810	IEA	comp2253401_c0_seq1
GO:0016021	IEA	comp2253401_c0_seq1
GO:0003676	IEA	comp2253409_c0_seq1
GO:0005524	IEA	comp2253409_c0_seq1
GO:0005856	IEA	comp2253416_c0_seq1
GO:0005885	IEA	comp2253416_c0_seq1
GO:0030833	IEA	comp2253416_c0_seq1
GO:0034314	IEA	comp2253416_c0_seq1
GO:0005861	IEA	comp2253516_c0_seq4
GO:0006937	IEA	comp2253516_c0_seq4
GO:0005783	IEA	comp2253561_c0_seq1
GO:0005788	IEA	comp2253561_c0_seq1
GO:0009306	IEA	comp2253561_c0_seq1
GO:0004252	IEA	comp2253679_c0_seq3
GO:0006508	IEA	comp2253679_c0_seq3
GO:0016020	IEA	comp2253679_c0_seq3
GO:0008270	IEA	comp2253855_c0_seq4
GO:0016491	IEA	comp2253855_c0_seq4
GO:0055114	IEA	comp2253855_c0_seq4
GO:0005515	IEA	comp2253856_c0_seq1
GO:0003735	IEA	comp2253875_c0_seq1
GO:0006412	IEA	comp2253875_c0_seq1
GO:0015935	IEA	comp2253875_c0_seq1
GO:0003723	IEA	comp2253875_c0_seq1
GO:0005622	IEA	comp2253875_c0_seq1
GO:0019843	IEA	comp2253875_c0_seq1
GO:0005509	IEA	comp2253903_c0_seq1
GO:0005515	IEA	comp2253972_c0_seq1
GO:0005509	IEA	comp2254053_c0_seq1
GO:0005544	IEA	comp2254053_c0_seq1
GO:0006915	IEA	comp2254167_c0_seq1
GO:0008234	IEA	comp2254167_c0_seq1
GO:0004197	IEA	comp2254167_c0_seq1
GO:0006508	IEA	comp2254167_c0_seq1
GO:0004198	IEA	comp2254206_c0_seq1
GO:0005622	IEA	comp2254206_c0_seq1
GO:0006508	IEA	comp2254206_c0_seq1
GO:0005230	IEA	comp2254237_c0_seq5
GO:0006810	IEA	comp2254237_c0_seq5
GO:0016020	IEA	comp2254237_c0_seq5
GO:0006811	IEA	comp2254237_c0_seq5
GO:0016021	IEA	comp2254237_c0_seq5
GO:0004889	IEA	comp2254237_c0_seq5
GO:0005216	IEA	comp2254237_c0_seq5
GO:0045211	IEA	comp2254237_c0_seq5
GO:0003824	IEA	comp2254275_c0_seq1
GO:0006084	IEA	comp2254275_c0_seq1
GO:0004648	IEA	comp2254333_c0_seq1
GO:0006564	IEA	comp2254333_c0_seq1
GO:0005515	IEA	comp2254338_c0_seq1
GO:0004617	IEA	comp2254367_c0_seq1
GO:0006564	IEA	comp2254367_c0_seq1
GO:0051287	IEA	comp2254367_c0_seq1
GO:0055114	IEA	comp2254367_c0_seq1
GO:0008152	IEA	comp2254367_c0_seq1
GO:0016616	IEA	comp2254367_c0_seq1
GO:0005524	IEA	comp2254376_c0_seq1
GO:0006457	IEA	comp2254376_c0_seq1
GO:0051082	IEA	comp2254376_c0_seq1
GO:0008537	IEA	comp2254390_c0_seq1
GO:0003746	IEA	comp2254394_c0_seq2
GO:0006414	IEA	comp2254394_c0_seq2
GO:0005853	IEA	comp2254394_c0_seq2
GO:0005750	IEA	comp2254418_c0_seq1
GO:0006122	IEA	comp2254418_c0_seq1
GO:0003723	IEA	comp2254426_c0_seq1
GO:0003676	IEA	comp2254426_c0_seq1
GO:0005506	IEA	comp2254428_c0_seq1
GO:0016226	IEA	comp2254428_c0_seq1
GO:0051536	IEA	comp2254428_c0_seq1
GO:0016787	IEA	comp2254447_c0_seq1
GO:0003729	IEA	comp2254447_c0_seq1
GO:0005849	IEA	comp2254447_c0_seq1
GO:0006378	IEA	comp2254447_c0_seq1
GO:0005509	IEA	comp2254456_c0_seq2
GO:0005544	IEA	comp2254456_c0_seq2
GO:0005515	IEA	comp2254470_c0_seq1
GO:0004462	IEA	comp2254477_c0_seq1
GO:0046872	IEA	comp2254477_c0_seq1
GO:0003924	IEA	comp2254496_c0_seq2
GO:0005525	IEA	comp2254496_c0_seq2
GO:0003746	IEA	comp2254496_c0_seq2
GO:0005737	IEA	comp2254496_c0_seq2
GO:0006414	IEA	comp2254496_c0_seq2
GO:0000166	IEA	comp2254520_c0_seq1
GO:0003676	IEA	comp2254520_c0_seq1
GO:0005515	IEA	comp2254521_c0_seq3
GO:0005509	IEA	comp2254534_c0_seq1
GO:0005230	IEA	comp2254542_c0_seq1
GO:0006810	IEA	comp2254542_c0_seq1
GO:0016020	IEA	comp2254542_c0_seq1
GO:0006811	IEA	comp2254542_c0_seq1
GO:0016021	IEA	comp2254542_c0_seq1
GO:0005524	IEA	comp2254548_c0_seq3
GO:0006139	IEA	comp2254548_c0_seq3
GO:0019205	IEA	comp2254548_c0_seq3
GO:0004127	IEA	comp2254548_c0_seq3
GO:0006207	IEA	comp2254548_c0_seq3
GO:0006221	IEA	comp2254548_c0_seq3
GO:0009041	IEA	comp2254548_c0_seq3
GO:0006479	IEA	comp2254566_c0_seq1
GO:0008168	IEA	comp2254566_c0_seq1
GO:0005515	IEA	comp2254568_c0_seq1
GO:0005509	IEA	comp2254601_c0_seq2
GO:0055085	IEA	comp2254601_c0_seq2
GO:0005525	IEA	comp2254624_c0_seq1
GO:0046854	IEA	comp2254647_c0_seq2
GO:0005509	IEA	comp2254675_c0_seq1
GO:0005525	IEA	comp2255514_c0_seq3
GO:0005622	IEA	comp2255514_c0_seq3
GO:0007264	IEA	comp2255514_c0_seq3
GO:0003924	IEA	comp2256041_c0_seq1
GO:0004871	IEA	comp2256041_c0_seq1
GO:0007186	IEA	comp2256041_c0_seq1
GO:0019001	IEA	comp2256041_c0_seq1
GO:0031683	IEA	comp2256041_c0_seq1
GO:0001664	IEA	comp2256041_c0_seq1
GO:0005525	IEA	comp2256041_c0_seq1
GO:0007165	IEA	comp2256041_c0_seq1
GO:0004672	IEA	comp2256216_c0_seq9
GO:0005524	IEA	comp2256216_c0_seq9
GO:0006468	IEA	comp2256216_c0_seq9
GO:0004674	IEA	comp2256216_c0_seq9
GO:0005515	IEA	comp2256220_c0_seq1
GO:0003676	IEA	comp2256252_c0_seq1
GO:0000166	IEA	comp2256252_c0_seq1
GO:0006950	IEA	comp2256333_c0_seq1
GO:0006517	IEA	comp2256558_c1_seq1
GO:0030091	IEA	comp2256558_c1_seq1
GO:0005488	IEA	comp2256630_c0_seq1
GO:0005179	IEA	comp2256678_c0_seq1
GO:0005576	IEA	comp2256678_c0_seq1
GO:0015986	IEA	comp2256770_c0_seq1
GO:0046933	IEA	comp2256770_c0_seq1
GO:0003723	IEA	comp2256796_c0_seq2
GO:0004826	IEA	comp2256796_c0_seq2
GO:0000287	IEA	comp2256796_c0_seq2
GO:0005524	IEA	comp2256796_c0_seq2
GO:0006432	IEA	comp2256796_c0_seq2
GO:0000166	IEA	comp2256796_c0_seq2
GO:0005737	IEA	comp2256796_c0_seq2
GO:0005506	IEA	comp2256812_c0_seq5
GO:0016705	IEA	comp2256812_c0_seq5
GO:0020037	IEA	comp2256812_c0_seq5
GO:0055114	IEA	comp2256812_c0_seq5
GO:0005198	IEA	comp2256851_c0_seq2
GO:0007155	IEA	comp2256851_c0_seq2
GO:0031012	IEA	comp2256851_c0_seq2
GO:0003677	IEA	comp2256852_c0_seq1
GO:0003924	IEA	comp2256866_c0_seq1
GO:0005525	IEA	comp2256866_c0_seq1
GO:0003746	IEA	comp2256866_c0_seq1
GO:0005622	IEA	comp2256866_c0_seq1
GO:0006414	IEA	comp2256866_c0_seq1
GO:0008270	IEA	comp2257019_c0_seq1
GO:0005198	IEA	comp2257070_c0_seq2
GO:0005882	IEA	comp2257070_c0_seq2
GO:0005509	IEA	comp2257131_c0_seq2
GO:0008270	IEA	comp2257144_c0_seq1
GO:0003735	IEA	comp2257235_c0_seq1
GO:0005622	IEA	comp2257235_c0_seq1
GO:0005840	IEA	comp2257235_c0_seq1
GO:0006412	IEA	comp2257235_c0_seq1
GO:0015935	IEA	comp2257235_c0_seq1
GO:0003824	IEA	comp2257264_c1_seq1
GO:0016311	IEA	comp2257281_c0_seq1
GO:0016791	IEA	comp2257281_c0_seq1
GO:0006470	IEA	comp2257281_c0_seq1
GO:0008138	IEA	comp2257281_c0_seq1
GO:0004725	IEA	comp2257281_c0_seq1
GO:0007154	IEA	comp2257282_c0_seq1
GO:0016020	IEA	comp2257282_c0_seq1
GO:0007219	IEA	comp2257282_c0_seq1
GO:0007275	IEA	comp2257282_c0_seq1
GO:0016021	IEA	comp2257282_c0_seq1
GO:0003735	IEA	comp2257415_c0_seq1
GO:0005622	IEA	comp2257415_c0_seq1
GO:0005840	IEA	comp2257415_c0_seq1
GO:0006412	IEA	comp2257415_c0_seq1
GO:0005524	IEA	comp2257430_c0_seq1
GO:0005524	IEA	comp2257479_c0_seq1
GO:0016887	IEA	comp2257479_c0_seq1
GO:0005874	IEA	comp2257485_c0_seq3
GO:0007017	IEA	comp2257485_c0_seq3
GO:0003924	IEA	comp2257485_c0_seq3
GO:0005200	IEA	comp2257485_c0_seq3
GO:0005525	IEA	comp2257485_c0_seq3
GO:0000166	IEA	comp2257601_c0_seq2
GO:0003676	IEA	comp2257601_c0_seq2
GO:0005515	IEA	comp2257633_c0_seq1
GO:0005634	IEA	comp2257633_c0_seq1
GO:0006289	IEA	comp2257633_c0_seq1
GO:0003684	IEA	comp2257633_c0_seq1
GO:0043161	IEA	comp2257633_c0_seq1
GO:0005515	IEA	comp2257652_c0_seq1
GO:0004842	IEA	comp2257652_c0_seq1
GO:0016567	IEA	comp2257652_c0_seq1
GO:0016740	IEA	comp2257653_c0_seq2
GO:0016884	IEA	comp2257674_c0_seq1
GO:0005515	IEA	comp2257713_c0_seq1
GO:0008152	IEA	comp2257775_c0_seq2
GO:0016491	IEA	comp2257775_c0_seq2
GO:0055114	IEA	comp2257775_c0_seq2
GO:0005515	IEA	comp2257781_c0_seq1
GO:0005509	IEA	comp2257781_c0_seq1
GO:0043565	IEA	comp2257905_c0_seq1
GO:0003677	IEA	comp2257905_c0_seq1
GO:0008270	IEA	comp2257931_c0_seq1
GO:0016491	IEA	comp2257931_c0_seq1
GO:0055114	IEA	comp2257931_c0_seq1
GO:0016491	IEA	comp2257970_c0_seq2
GO:0003723	IEA	comp2257972_c0_seq2
GO:0003676	IEA	comp2257972_c0_seq2
GO:0005515	IEA	comp2257975_c0_seq1
GO:0003677	IEA	comp2258087_c0_seq1
GO:0004519	IEA	comp2258087_c0_seq1
GO:0005622	IEA	comp2258087_c0_seq1
GO:0006281	IEA	comp2258087_c0_seq1
GO:0004518	IEA	comp2258087_c0_seq1
GO:0004550	IEA	comp2258193_c0_seq1
GO:0006165	IEA	comp2258193_c0_seq1
GO:0006183	IEA	comp2258193_c0_seq1
GO:0006228	IEA	comp2258193_c0_seq1
GO:0006241	IEA	comp2258193_c0_seq1
GO:0004185	IEA	comp2258222_c0_seq1
GO:0006508	IEA	comp2258222_c0_seq1
GO:0007219	IEA	comp2258245_c0_seq1
GO:0007275	IEA	comp2258245_c0_seq1
GO:0016021	IEA	comp2258245_c0_seq1
GO:0004175	IEA	comp2258437_c0_seq2
GO:0006511	IEA	comp2258437_c0_seq2
GO:0019773	IEA	comp2258437_c0_seq2
GO:0004298	IEA	comp2258437_c0_seq2
GO:0005839	IEA	comp2258437_c0_seq2
GO:0051603	IEA	comp2258437_c0_seq2
GO:0003743	IEA	comp2258465_c0_seq1
GO:0005737	IEA	comp2258465_c0_seq1
GO:0005852	IEA	comp2258465_c0_seq1
GO:0045454	IEA	comp2258511_c0_seq1
GO:0006662	IEA	comp2258511_c0_seq1
GO:0015035	IEA	comp2258511_c0_seq1
GO:0005515	IEA	comp2258527_c0_seq1
GO:0004364	IEA	comp2258527_c0_seq1
GO:0008152	IEA	comp2258527_c0_seq1
GO:0005515	IEA	comp2258554_c0_seq1
GO:0005515	IEA	comp2258554_c1_seq2
GO:0003824	IEA	comp2258584_c0_seq1
GO:0009396	IEA	comp2258584_c0_seq1
GO:0055114	IEA	comp2258584_c0_seq1
GO:0004488	IEA	comp2258584_c0_seq1
GO:0005737	IEA	comp2258601_c0_seq1
GO:0016787	IEA	comp2258601_c0_seq1
GO:0030163	IEA	comp2258601_c0_seq1
GO:0005524	IEA	comp2258601_c0_seq1
GO:0005509	IEA	comp2258804_c0_seq1
GO:0004672	IEA	comp2258879_c1_seq1
GO:0005524	IEA	comp2258879_c1_seq1
GO:0006468	IEA	comp2258879_c1_seq1
GO:0000226	IEA	comp2258879_c1_seq1
GO:0004674	IEA	comp2258879_c1_seq1
GO:0030010	IEA	comp2258879_c1_seq1
GO:0005515	IEA	comp2258916_c0_seq1
GO:0005515	IEA	comp2259006_c0_seq2
GO:0005634	IEA	comp2259017_c0_seq2
GO:0045454	IEA	comp2259017_c0_seq2
GO:0004843	IEA	comp2259020_c0_seq6
GO:0016579	IEA	comp2259020_c0_seq6
GO:0005576	IEA	comp2259070_c0_seq2
GO:0030414	IEA	comp2259070_c0_seq2
GO:0016020	IEA	comp2259146_c0_seq1
GO:0005524	IEA	comp2259211_c0_seq1
GO:0006139	IEA	comp2259211_c0_seq1
GO:0019205	IEA	comp2259211_c0_seq1
GO:0004017	IEA	comp2259211_c0_seq1
GO:0016776	IEA	comp2259211_c0_seq1
GO:0005838	IEA	comp2259221_c0_seq1
GO:0006508	IEA	comp2259221_c0_seq1
GO:0016714	IEA	comp2259221_c0_seq1
GO:0055114	IEA	comp2259221_c0_seq1
GO:0003676	IEA	comp2259230_c0_seq1
GO:0000166	IEA	comp2259230_c0_seq1
GO:0005622	IEA	comp2259230_c0_seq1
GO:0006810	IEA	comp2259230_c0_seq1
GO:0002161	IEA	comp2259291_c0_seq2
GO:0019825	IEA	comp2259318_c0_seq2
GO:0020037	IEA	comp2259318_c0_seq2
GO:0005515	IEA	comp2259349_c0_seq2
GO:0003824	IEA	comp2259363_c0_seq16
GO:0000287	IEA	comp2259363_c0_seq16
GO:0004743	IEA	comp2259363_c0_seq16
GO:0006096	IEA	comp2259363_c0_seq16
GO:0030955	IEA	comp2259363_c0_seq16
GO:0005856	IEA	comp2259363_c0_seq16
GO:0005515	IEA	comp2259377_c0_seq1
GO:0005488	IEA	comp2259436_c0_seq2
GO:0005515	IEA	comp2259436_c0_seq2
GO:0006811	IEA	comp2259492_c0_seq1
GO:0015075	IEA	comp2259492_c0_seq1
GO:0016020	IEA	comp2259492_c0_seq1
GO:0055085	IEA	comp2259492_c0_seq1
GO:0005515	IEA	comp2259529_c0_seq1
GO:0005515	IEA	comp2259538_c0_seq1
GO:0045454	IEA	comp2259615_c0_seq1
GO:0005515	IEA	comp2259638_c0_seq1
GO:0005515	IEA	comp2259638_c1_seq1
GO:0007268	IEA	comp2259638_c1_seq1
GO:0016021	IEA	comp2259638_c1_seq1
GO:0046872	IEA	comp2259638_c1_seq1
GO:0004017	IEA	comp2259645_c1_seq1
GO:0005524	IEA	comp2259645_c1_seq1
GO:0006139	IEA	comp2259645_c1_seq1
GO:0019205	IEA	comp2259645_c1_seq1
GO:0016776	IEA	comp2259645_c1_seq1
GO:0004185	IEA	comp2259670_c0_seq1
GO:0006508	IEA	comp2259670_c0_seq1
GO:0016740	IEA	comp2259670_c0_seq1
GO:0004672	IEA	comp2259705_c0_seq1
GO:0005524	IEA	comp2259705_c0_seq1
GO:0006468	IEA	comp2259705_c0_seq1
GO:0008146	IEA	comp2259724_c1_seq6
GO:0005515	IEA	comp2259771_c0_seq2
GO:0009058	IEA	comp2259799_c0_seq2
GO:0016844	IEA	comp2259799_c0_seq2
GO:0004129	IEA	comp2259823_c0_seq1
GO:0005746	IEA	comp2259823_c0_seq1
GO:0009055	IEA	comp2259823_c0_seq1
GO:0000413	IEA	comp2259828_c0_seq1
GO:0003755	IEA	comp2259828_c0_seq1
GO:0006457	IEA	comp2259828_c0_seq1
GO:0004672	IEA	comp2259916_c0_seq2
GO:0005524	IEA	comp2259916_c0_seq2
GO:0006468	IEA	comp2259916_c0_seq2
GO:0005515	IEA	comp2259916_c0_seq2
GO:0005885	IEA	comp2259918_c0_seq1
GO:0015629	IEA	comp2259918_c0_seq1
GO:0030833	IEA	comp2259918_c0_seq1
GO:0034314	IEA	comp2259918_c0_seq1
GO:0005515	IEA	comp2259936_c0_seq1
GO:0003676	IEA	comp2259963_c0_seq1
GO:0003723	IEA	comp2259963_c0_seq1
GO:0003743	IEA	comp2259963_c0_seq1
GO:0005852	IEA	comp2259963_c0_seq1
GO:0006413	IEA	comp2259963_c0_seq1
GO:0031369	IEA	comp2259963_c0_seq1
GO:0000166	IEA	comp2259963_c0_seq1
GO:0006826	IEA	comp2260058_c0_seq1
GO:0006879	IEA	comp2260058_c0_seq1
GO:0008199	IEA	comp2260058_c0_seq1
GO:0005783	IEA	comp2260089_c0_seq1
GO:0016021	IEA	comp2260089_c0_seq1
GO:0004001	IEA	comp2260097_c0_seq1
GO:0006166	IEA	comp2260097_c0_seq1
GO:0016773	IEA	comp2260097_c0_seq1
GO:0003676	IEA	comp2260103_c0_seq1
GO:0000166	IEA	comp2260103_c0_seq1
GO:0004325	IEA	comp2260150_c0_seq1
GO:0006783	IEA	comp2260150_c0_seq1
GO:0008152	IEA	comp2260264_c0_seq2
GO:0016747	IEA	comp2260264_c0_seq2
GO:0003824	IEA	comp2260264_c0_seq2
GO:0006479	IEA	comp2260266_c0_seq6
GO:0008168	IEA	comp2260266_c0_seq6
GO:0005515	IEA	comp2260302_c0_seq2
GO:0015078	IEA	comp2260343_c0_seq1
GO:0015991	IEA	comp2260343_c0_seq1
GO:0033179	IEA	comp2260343_c0_seq1
GO:0033177	IEA	comp2260343_c0_seq1
GO:0005200	IEA	comp2260436_c0_seq1
GO:0005525	IEA	comp2260436_c0_seq1
GO:0005874	IEA	comp2260436_c0_seq1
GO:0007017	IEA	comp2260436_c0_seq1
GO:0004470	IEA	comp2260451_c0_seq1
GO:0004471	IEA	comp2260451_c0_seq1
GO:0006108	IEA	comp2260451_c0_seq1
GO:0055114	IEA	comp2260451_c0_seq1
GO:0051287	IEA	comp2260451_c0_seq1
GO:0007021	IEA	comp2260477_c0_seq3
GO:0007023	IEA	comp2260477_c0_seq3
GO:0048487	IEA	comp2260477_c0_seq3
GO:0003723	IEA	comp2260503_c0_seq2
GO:0033897	IEA	comp2260503_c0_seq2
GO:0005515	IEA	comp2260503_c0_seq2
GO:0005515	IEA	comp2260519_c0_seq10
GO:0005737	IEA	comp2260519_c0_seq10
GO:0005515	IEA	comp2260591_c2_seq1
GO:0004843	IEA	comp2260595_c0_seq1
GO:0005622	IEA	comp2260595_c0_seq1
GO:0006511	IEA	comp2260595_c0_seq1
GO:0005488	IEA	comp2260649_c0_seq2
GO:0005509	IEA	comp2260651_c0_seq2
GO:0005515	IEA	comp2260681_c0_seq1
GO:0005509	IEA	comp2260797_c0_seq1
GO:0005622	IEA	comp2260855_c0_seq2
GO:0006810	IEA	comp2260855_c0_seq2
GO:0005525	IEA	comp2260960_c0_seq2
GO:0005622	IEA	comp2260960_c0_seq2
GO:0007264	IEA	comp2260960_c0_seq2
GO:0045454	IEA	comp2260971_c0_seq1
GO:0005509	IEA	comp2260997_c1_seq7
GO:0005515	IEA	comp2261018_c0_seq2
GO:0000413	IEA	comp2261047_c0_seq1
GO:0003755	IEA	comp2261047_c0_seq1
GO:0006457	IEA	comp2261047_c0_seq1
GO:0005515	IEA	comp2261058_c0_seq1
GO:0005615	IEA	comp2261102_c1_seq3
GO:0008565	IEA	comp2261127_c0_seq1
GO:0015031	IEA	comp2261127_c0_seq1
GO:0006886	IEA	comp2261127_c0_seq1
GO:0016192	IEA	comp2261127_c0_seq1
GO:0030117	IEA	comp2261127_c0_seq1
GO:0006810	IEA	comp2261127_c0_seq1
GO:0007034	IEA	comp2261134_c0_seq1
GO:0005515	IEA	comp2261150_c0_seq1
GO:0004672	IEA	comp2261167_c0_seq20
GO:0005524	IEA	comp2261167_c0_seq20
GO:0006468	IEA	comp2261167_c0_seq20
GO:0005515	IEA	comp2261183_c0_seq1
GO:0004197	IEA	comp2261191_c0_seq5
GO:0006508	IEA	comp2261191_c0_seq5
GO:0006915	IEA	comp2261191_c0_seq5
GO:0008234	IEA	comp2261191_c0_seq5
GO:0006508	IEA	comp2261215_c0_seq1
GO:0008233	IEA	comp2261215_c0_seq1
GO:0003923	IEA	comp2261215_c0_seq1
GO:0016255	IEA	comp2261215_c0_seq1
GO:0042765	IEA	comp2261215_c0_seq1
GO:0003824	IEA	comp2261317_c0_seq1
GO:0046872	IEA	comp2261317_c0_seq1
GO:0003824	IEA	comp2261333_c0_seq2
GO:0008152	IEA	comp2261333_c0_seq2
GO:0030246	IEA	comp2261334_c1_seq1
GO:0006457	IEA	comp2261355_c0_seq1
GO:0005515	IEA	comp2261362_c0_seq2
GO:0003746	IEA	comp2261373_c0_seq1
GO:0006414	IEA	comp2261373_c0_seq1
GO:0005515	IEA	comp2261373_c0_seq1
GO:0005515	IEA	comp2261378_c0_seq7
GO:0005509	IEA	comp2261379_c0_seq1
GO:0016491	IEA	comp2261382_c0_seq1
GO:0004335	IEA	comp2261383_c0_seq1
GO:0005524	IEA	comp2261383_c0_seq1
GO:0006012	IEA	comp2261383_c0_seq1
GO:0046835	IEA	comp2261383_c0_seq1
GO:0005737	IEA	comp2261383_c0_seq1
GO:0008152	IEA	comp2261383_c0_seq1
GO:0016301	IEA	comp2261383_c0_seq1
GO:0016773	IEA	comp2261383_c0_seq1
GO:0003735	IEA	comp2261428_c0_seq1
GO:0005840	IEA	comp2261428_c0_seq1
GO:0006412	IEA	comp2261428_c0_seq1
GO:0015992	IEA	comp2261477_c0_seq2
GO:0016471	IEA	comp2261477_c0_seq2
GO:0016820	IEA	comp2261477_c0_seq2
GO:0003857	IEA	comp2261479_c0_seq1
GO:0006631	IEA	comp2261479_c0_seq1
GO:0016491	IEA	comp2261479_c0_seq1
GO:0055114	IEA	comp2261479_c0_seq1
GO:0008152	IEA	comp2261500_c0_seq2
GO:0016624	IEA	comp2261500_c0_seq2
GO:0016301	IEA	comp2261623_c0_seq1
GO:0016772	IEA	comp2261623_c0_seq1
GO:0045454	IEA	comp2261662_c0_seq1
GO:0006662	IEA	comp2261662_c0_seq1
GO:0015035	IEA	comp2261662_c0_seq1
GO:0003676	IEA	comp2261674_c0_seq1
GO:0003723	IEA	comp2261674_c0_seq1
GO:0005634	IEA	comp2261674_c0_seq1
GO:0005737	IEA	comp2261674_c0_seq1
GO:0006396	IEA	comp2261674_c0_seq1
GO:0000166	IEA	comp2261674_c0_seq1
GO:0003676	IEA	comp2261702_c0_seq1
GO:0005524	IEA	comp2261702_c0_seq1
GO:0005515	IEA	comp2261716_c0_seq2
GO:0005515	IEA	comp2261756_c0_seq3
GO:0004408	IEA	comp2261790_c0_seq1
GO:0005739	IEA	comp2261790_c0_seq1
GO:0005515	IEA	comp2261847_c0_seq3
GO:0006811	IEA	comp2261851_c1_seq1
GO:0016021	IEA	comp2261851_c1_seq1
GO:0016020	IEA	comp2261851_c1_seq1
GO:0005230	IEA	comp2261851_c1_seq1
GO:0006810	IEA	comp2261851_c1_seq1
GO:0004590	IEA	comp2261912_c0_seq1
GO:0006207	IEA	comp2261912_c0_seq1
GO:0003824	IEA	comp2261912_c0_seq1
GO:0008152	IEA	comp2261912_c0_seq1
GO:0004588	IEA	comp2261912_c0_seq1
GO:0009116	IEA	comp2261912_c0_seq1
GO:0044205	IEA	comp2261912_c0_seq1
GO:0003824	IEA	comp2261920_c1_seq2
GO:0008152	IEA	comp2261920_c1_seq2
GO:0005515	IEA	comp2261928_c0_seq2
GO:0005515	IEA	comp2261938_c0_seq1
GO:0005488	IEA	comp2261938_c0_seq1
GO:0005509	IEA	comp2261959_c0_seq2
GO:0016020	IEA	comp2261980_c0_seq3
GO:0005044	IEA	comp2261980_c0_seq3
GO:0005524	IEA	comp2261983_c0_seq1
GO:0006457	IEA	comp2261983_c0_seq1
GO:0051082	IEA	comp2261983_c0_seq1
GO:0005509	IEA	comp2262137_c0_seq3
GO:0005576	IEA	comp2262137_c0_seq3
GO:0007160	IEA	comp2262137_c0_seq3
GO:0005509	IEA	comp2262137_c0_seq4
GO:0005576	IEA	comp2262137_c0_seq4
GO:0007160	IEA	comp2262137_c0_seq4
GO:0005783	IEA	comp2262197_c0_seq1
GO:0016021	IEA	comp2262197_c0_seq1
GO:0004407	IEA	comp2262213_c0_seq1
GO:0016575	IEA	comp2262213_c0_seq1
GO:0016772	IEA	comp2262241_c0_seq1
GO:0016301	IEA	comp2262241_c0_seq1
GO:0005515	IEA	comp2262281_c0_seq3
GO:0030529	IEA	comp2262300_c0_seq2
GO:0042254	IEA	comp2262300_c0_seq2
GO:0005525	IEA	comp2262317_c0_seq2
GO:0005622	IEA	comp2262317_c0_seq2
GO:0007264	IEA	comp2262317_c0_seq2
GO:0006508	IEA	comp2262339_c0_seq1
GO:0008234	IEA	comp2262339_c0_seq1
GO:0005515	IEA	comp2262357_c0_seq1
GO:0005885	IEA	comp2262357_c0_seq1
GO:0015629	IEA	comp2262357_c0_seq1
GO:0030833	IEA	comp2262357_c0_seq1
GO:0034314	IEA	comp2262357_c0_seq1
GO:0051920	IEA	comp2262362_c0_seq1
GO:0055114	IEA	comp2262362_c0_seq1
GO:0016209	IEA	comp2262362_c0_seq1
GO:0016491	IEA	comp2262362_c0_seq1
GO:0045454	IEA	comp2262362_c0_seq1
GO:0000413	IEA	comp2262441_c0_seq1
GO:0003755	IEA	comp2262441_c0_seq1
GO:0006457	IEA	comp2262441_c0_seq1
GO:0003934	IEA	comp2262443_c0_seq1
GO:0005737	IEA	comp2262443_c0_seq1
GO:0046654	IEA	comp2262443_c0_seq1
GO:0005509	IEA	comp2262638_c0_seq1
GO:0005524	IEA	comp2262638_c0_seq1
GO:0006457	IEA	comp2262638_c0_seq1
GO:0051082	IEA	comp2262638_c0_seq1
GO:0004792	IEA	comp2262649_c0_seq1
GO:0020037	IEA	comp2262720_c0_seq1
GO:0005515	IEA	comp2262723_c0_seq1
GO:0005515	IEA	comp2262740_c0_seq13
GO:0004198	IEA	comp2262745_c1_seq1
GO:0005622	IEA	comp2262745_c1_seq1
GO:0006508	IEA	comp2262745_c1_seq1
GO:0005515	IEA	comp2262838_c0_seq1
GO:0019825	IEA	comp2262843_c0_seq2
GO:0020037	IEA	comp2262843_c0_seq2
GO:0004089	IEA	comp2262843_c0_seq2
GO:0006730	IEA	comp2262843_c0_seq2
GO:0008270	IEA	comp2262843_c0_seq2
GO:0005515	IEA	comp2262859_c0_seq3
GO:0008168	IEA	comp2262867_c0_seq2
GO:0004807	IEA	comp2262887_c0_seq1
GO:0008152	IEA	comp2262887_c0_seq1
GO:0005524	IEA	comp2262895_c1_seq2
GO:0004672	IEA	comp2262895_c1_seq2
GO:0006468	IEA	comp2262895_c1_seq2
GO:0004674	IEA	comp2262895_c1_seq2
GO:0003995	IEA	comp2262897_c0_seq4
GO:0055114	IEA	comp2262897_c0_seq4
GO:0016627	IEA	comp2262897_c0_seq4
GO:0008152	IEA	comp2262897_c0_seq4
GO:0050660	IEA	comp2262897_c0_seq4
GO:0016714	IEA	comp2262920_c0_seq2
GO:0055114	IEA	comp2262920_c0_seq2
GO:0004497	IEA	comp2262920_c0_seq2
GO:0005506	IEA	comp2262920_c0_seq2
GO:0009072	IEA	comp2262920_c0_seq2
GO:0008152	IEA	comp2262920_c0_seq2
GO:0016597	IEA	comp2262920_c0_seq2
GO:0005975	IEA	comp2262927_c0_seq2
GO:0004801	IEA	comp2262927_c0_seq2
GO:0005737	IEA	comp2262927_c0_seq2
GO:0006098	IEA	comp2262927_c0_seq2
GO:0006470	IEA	comp2262955_c0_seq1
GO:0008138	IEA	comp2262955_c0_seq1
GO:0003824	IEA	comp2262955_c0_seq1
GO:0005975	IEA	comp2262955_c0_seq1
GO:0016616	IEA	comp2262955_c0_seq1
GO:0055114	IEA	comp2262955_c0_seq1
GO:0006108	IEA	comp2262955_c0_seq1
GO:0030060	IEA	comp2262955_c0_seq1
GO:0019752	IEA	comp2262955_c0_seq1
GO:0016491	IEA	comp2262955_c0_seq1
GO:0016615	IEA	comp2262955_c0_seq1
GO:0008152	IEA	comp2262963_c0_seq1
GO:0016747	IEA	comp2262963_c0_seq1
GO:0003824	IEA	comp2262963_c0_seq1
GO:0004298	IEA	comp2263015_c0_seq1
GO:0005839	IEA	comp2263015_c0_seq1
GO:0051603	IEA	comp2263015_c0_seq1
GO:0004175	IEA	comp2263015_c0_seq1
GO:0006511	IEA	comp2263015_c0_seq1
GO:0019773	IEA	comp2263015_c0_seq1
GO:0003676	IEA	comp2263070_c0_seq1
GO:0006351	IEA	comp2263070_c0_seq1
GO:0008270	IEA	comp2263070_c0_seq1
GO:0055114	IEA	comp2263070_c0_seq1
GO:0051287	IEA	comp2263070_c0_seq1
GO:0004616	IEA	comp2263070_c0_seq1
GO:0008442	IEA	comp2263070_c0_seq1
GO:0016491	IEA	comp2263070_c0_seq1
GO:0003774	IEA	comp2263104_c0_seq1
GO:0005524	IEA	comp2263104_c0_seq1
GO:0016459	IEA	comp2263104_c0_seq1
GO:0005525	IEA	comp2263115_c0_seq2
GO:0007264	IEA	comp2263115_c0_seq2
GO:0004383	IEA	comp2263124_c0_seq2
GO:0006182	IEA	comp2263124_c0_seq2
GO:0009190	IEA	comp2263124_c0_seq2
GO:0016849	IEA	comp2263124_c0_seq2
GO:0035556	IEA	comp2263124_c0_seq2
GO:0004553	IEA	comp2263152_c0_seq1
GO:0005975	IEA	comp2263152_c0_seq1
GO:0005509	IEA	comp2263250_c0_seq1
GO:0004356	IEA	comp2263277_c0_seq1
GO:0006807	IEA	comp2263277_c0_seq1
GO:0006542	IEA	comp2263277_c0_seq1
GO:0006508	IEA	comp2263291_c0_seq2
GO:0008234	IEA	comp2263291_c0_seq2
GO:0004869	IEA	comp2263291_c0_seq2
GO:0042256	IEA	comp2263317_c0_seq1
GO:0043022	IEA	comp2263317_c0_seq1
GO:0005515	IEA	comp2263342_c0_seq1
GO:0003723	IEA	comp2263346_c1_seq31
GO:0003676	IEA	comp2263346_c1_seq31
GO:0000166	IEA	comp2263346_c1_seq31
GO:0000287	IEA	comp2263347_c0_seq2
GO:0016616	IEA	comp2263347_c0_seq2
GO:0051287	IEA	comp2263347_c0_seq2
GO:0055114	IEA	comp2263347_c0_seq2
GO:0004449	IEA	comp2263347_c0_seq2
GO:0006099	IEA	comp2263347_c0_seq2
GO:0016757	IEA	comp2263394_c0_seq1
GO:0007034	IEA	comp2263456_c1_seq2
GO:0005622	IEA	comp2263508_c0_seq1
GO:0042254	IEA	comp2263508_c0_seq1
GO:0005515	IEA	comp2263534_c0_seq1
GO:0005515	IEA	comp2263557_c0_seq9
GO:0016079	IEA	comp2263557_c0_seq9
GO:1990504	IEA	comp2263557_c0_seq9
GO:0016491	IEA	comp2263558_c3_seq9
GO:0055114	IEA	comp2263558_c3_seq9
GO:0005044	IEA	comp2263612_c1_seq1
GO:0016020	IEA	comp2263612_c1_seq1
GO:0004364	IEA	comp2263645_c1_seq8
GO:0005737	IEA	comp2263645_c1_seq8
GO:0008152	IEA	comp2263645_c1_seq8
GO:0005515	IEA	comp2263645_c1_seq8
GO:0005515	IEA	comp2263658_c0_seq3
GO:0000413	IEA	comp2263658_c0_seq3
GO:0003755	IEA	comp2263658_c0_seq3
GO:0006457	IEA	comp2263658_c0_seq3
GO:0005509	IEA	comp2263667_c0_seq1
GO:0006491	IEA	comp2263691_c0_seq2
GO:0005515	IEA	comp2263691_c0_seq2
GO:0005509	IEA	comp2263691_c0_seq2
GO:0005525	IEA	comp2263703_c0_seq1
GO:0005622	IEA	comp2263703_c0_seq1
GO:0006886	IEA	comp2263703_c0_seq1
GO:0003779	IEA	comp2263726_c0_seq4
GO:0017048	IEA	comp2263726_c0_seq4
GO:0030036	IEA	comp2263726_c0_seq4
GO:0016043	IEA	comp2263726_c0_seq4
GO:0005488	IEA	comp2263726_c0_seq4
GO:0005515	IEA	comp2263768_c0_seq2
GO:0006886	IEA	comp2263771_c0_seq2
GO:0016192	IEA	comp2263771_c0_seq2
GO:0030131	IEA	comp2263771_c0_seq2
GO:0006810	IEA	comp2263771_c0_seq2
GO:0005515	IEA	comp2263802_c0_seq1
GO:0004601	IEA	comp2263803_c0_seq1
GO:0006979	IEA	comp2263803_c0_seq1
GO:0020037	IEA	comp2263803_c0_seq1
GO:0055114	IEA	comp2263803_c0_seq1
GO:0004045	IEA	comp2263814_c0_seq1
GO:0005515	IEA	comp2263814_c0_seq1
GO:0005506	IEA	comp2263830_c2_seq16
GO:0016705	IEA	comp2263830_c2_seq16
GO:0020037	IEA	comp2263830_c2_seq16
GO:0055114	IEA	comp2263830_c2_seq16
GO:0046907	IEA	comp2263836_c0_seq1
GO:0003824	IEA	comp2263850_c0_seq1
GO:0008152	IEA	comp2263850_c0_seq1
GO:0005509	IEA	comp2263873_c0_seq9
GO:0005576	IEA	comp2263873_c0_seq9
GO:0007160	IEA	comp2263873_c0_seq9
GO:0008152	IEA	comp2263887_c0_seq1
GO:0016491	IEA	comp2263887_c0_seq1
GO:0055114	IEA	comp2263887_c0_seq1
GO:0042819	IEA	comp2263896_c0_seq3
GO:0042823	IEA	comp2263896_c0_seq3
GO:0003824	IEA	comp2263896_c0_seq3
GO:0008152	IEA	comp2263896_c0_seq3
GO:0003735	IEA	comp2263909_c0_seq2
GO:0005622	IEA	comp2263909_c0_seq2
GO:0005840	IEA	comp2263909_c0_seq2
GO:0006412	IEA	comp2263909_c0_seq2
GO:0008097	IEA	comp2263909_c0_seq2
GO:0008152	IEA	comp2263914_c0_seq1
GO:0016757	IEA	comp2263914_c0_seq1
GO:0006213	IEA	comp2263914_c0_seq1
GO:0016154	IEA	comp2263914_c0_seq1
GO:0016763	IEA	comp2263914_c0_seq1
GO:0006206	IEA	comp2263914_c0_seq1
GO:0004645	IEA	comp2263914_c0_seq1
GO:0006508	IEA	comp2263928_c0_seq2
GO:0008233	IEA	comp2263928_c0_seq2
GO:0005515	IEA	comp2263950_c0_seq2
GO:0046872	IEA	comp2263950_c0_seq2
GO:0006950	IEA	comp2263977_c0_seq1
GO:0004298	IEA	comp2263983_c0_seq1
GO:0004175	IEA	comp2263983_c0_seq1
GO:0005839	IEA	comp2263983_c0_seq1
GO:0051603	IEA	comp2263983_c0_seq1
GO:0005515	IEA	comp2263987_c0_seq1
GO:0016020	IEA	comp2264018_c2_seq2
GO:0003796	IEA	comp2264029_c0_seq1
GO:0005975	IEA	comp2264037_c0_seq2
GO:0006098	IEA	comp2264037_c0_seq2
GO:0017057	IEA	comp2264037_c0_seq2
GO:0003677	IEA	comp2264063_c0_seq1
GO:0006303	IEA	comp2264063_c0_seq1
GO:0000723	IEA	comp2264063_c0_seq1
GO:0003684	IEA	comp2264063_c0_seq1
GO:0005634	IEA	comp2264063_c0_seq1
GO:0042162	IEA	comp2264063_c0_seq1
GO:0043564	IEA	comp2264063_c0_seq1
GO:0004003	IEA	comp2264063_c0_seq1
GO:0055085	IEA	comp2264065_c0_seq7
GO:0005515	IEA	comp2264066_c0_seq3
GO:0008270	IEA	comp2264066_c0_seq3
GO:0004329	IEA	comp2264068_c0_seq1
GO:0005524	IEA	comp2264068_c0_seq1
GO:0009396	IEA	comp2264068_c0_seq1
GO:0003824	IEA	comp2264068_c0_seq1
GO:0004488	IEA	comp2264068_c0_seq1
GO:0055114	IEA	comp2264068_c0_seq1
GO:0005515	IEA	comp2264087_c0_seq1
GO:0005515	IEA	comp2264102_c0_seq1
GO:0005975	IEA	comp2264107_c0_seq1
GO:0016791	IEA	comp2264107_c0_seq1
GO:0006001	IEA	comp2264107_c0_seq1
GO:0042132	IEA	comp2264107_c0_seq1
GO:0042578	IEA	comp2264107_c0_seq1
GO:0005509	IEA	comp2264114_c0_seq1
GO:0005759	IEA	comp2264121_c0_seq1
GO:0004672	IEA	comp2264123_c0_seq2
GO:0006468	IEA	comp2264123_c0_seq2
GO:0005524	IEA	comp2264123_c0_seq2
GO:0008152	IEA	comp2264129_c0_seq1
GO:0016746	IEA	comp2264129_c0_seq1
GO:0008137	IEA	comp2264175_c0_seq1
GO:0048038	IEA	comp2264175_c0_seq1
GO:0051539	IEA	comp2264175_c0_seq1
GO:0055114	IEA	comp2264175_c0_seq1
GO:0051536	IEA	comp2264175_c0_seq1
GO:0005230	IEA	comp2264509_c1_seq2
GO:0006810	IEA	comp2264509_c1_seq2
GO:0016020	IEA	comp2264509_c1_seq2
GO:0006811	IEA	comp2264509_c1_seq2
GO:0016021	IEA	comp2264509_c1_seq2
GO:0005506	IEA	comp2264606_c0_seq3
GO:0016705	IEA	comp2264606_c0_seq3
GO:0020037	IEA	comp2264606_c0_seq3
GO:0055114	IEA	comp2264606_c0_seq3
GO:0004721	IEA	comp2264610_c0_seq2
GO:0005634	IEA	comp2264610_c0_seq2
GO:0006397	IEA	comp2264610_c0_seq2
GO:0035091	IEA	comp2264612_c0_seq5
GO:0005515	IEA	comp2264621_c0_seq1
GO:0005515	IEA	comp2264633_c0_seq2
GO:0008270	IEA	comp2264636_c0_seq1
GO:0003677	IEA	comp2264636_c0_seq1
GO:0003917	IEA	comp2264636_c0_seq1
GO:0006265	IEA	comp2264636_c0_seq1
GO:0070403	IEA	comp2264679_c1_seq10
GO:0005515	IEA	comp2264685_c0_seq2
GO:0003677	IEA	comp2264717_c0_seq1
GO:0006355	IEA	comp2264717_c0_seq1
GO:0003713	IEA	comp2264717_c0_seq1
GO:0004372	IEA	comp2264743_c0_seq3
GO:0006544	IEA	comp2264743_c0_seq3
GO:0006563	IEA	comp2264743_c0_seq3
GO:0030170	IEA	comp2264743_c0_seq3
GO:0016740	IEA	comp2264743_c0_seq3
GO:0003824	IEA	comp2264755_c0_seq2
GO:0008152	IEA	comp2264755_c0_seq2
GO:0005975	IEA	comp2264783_c0_seq2
GO:0016853	IEA	comp2264783_c0_seq2
GO:0003824	IEA	comp2264783_c0_seq2
GO:0030246	IEA	comp2264783_c0_seq2
GO:0004970	IEA	comp2264793_c0_seq1
GO:0005234	IEA	comp2264793_c0_seq1
GO:0016020	IEA	comp2264793_c0_seq1
GO:0016491	IEA	comp2264796_c2_seq1
GO:0045454	IEA	comp2264796_c2_seq1
GO:0005515	IEA	comp2264799_c1_seq2
GO:0005634	IEA	comp2264838_c0_seq3
GO:0005515	IEA	comp2264855_c0_seq1
GO:0016491	IEA	comp2264855_c0_seq1
GO:0003924	IEA	comp2264888_c0_seq4
GO:0005874	IEA	comp2264888_c0_seq4
GO:0007017	IEA	comp2264888_c0_seq4
GO:0005525	IEA	comp2264888_c0_seq4
GO:0005200	IEA	comp2264888_c0_seq4
GO:0000786	IEA	comp2264971_c0_seq5
GO:0003677	IEA	comp2264971_c0_seq5
GO:0005634	IEA	comp2264971_c0_seq5
GO:0046982	IEA	comp2264971_c0_seq5
GO:0051536	IEA	comp2265029_c1_seq4
GO:0009055	IEA	comp2265029_c1_seq4
GO:0051537	IEA	comp2265029_c1_seq4
GO:0006099	IEA	comp2265029_c1_seq4
GO:0016491	IEA	comp2265029_c1_seq4
GO:0055114	IEA	comp2265029_c1_seq4
GO:0005515	IEA	comp2265077_c0_seq1
GO:0046872	IEA	comp2265077_c0_seq1
GO:0006811	IEA	comp2265084_c0_seq1
GO:0016021	IEA	comp2265084_c0_seq1
GO:0005230	IEA	comp2265084_c0_seq1
GO:0006810	IEA	comp2265084_c0_seq1
GO:0016020	IEA	comp2265084_c0_seq1
GO:0005515	IEA	comp2265170_c0_seq1
GO:0016020	IEA	comp2265170_c0_seq1
GO:0003924	IEA	comp2265187_c0_seq3
GO:0005874	IEA	comp2265187_c0_seq3
GO:0007017	IEA	comp2265187_c0_seq3
GO:0005200	IEA	comp2265187_c0_seq3
GO:0005525	IEA	comp2265187_c0_seq3
GO:0005515	IEA	comp2265207_c0_seq1
GO:0009607	IEA	comp2265229_c0_seq2
GO:0016021	IEA	comp2265229_c0_seq2
GO:0005515	IEA	comp2265231_c0_seq1
GO:0005044	IEA	comp2265255_c2_seq1
GO:0016020	IEA	comp2265255_c2_seq1
GO:0005787	IEA	comp2265296_c0_seq1
GO:0006465	IEA	comp2265296_c0_seq1
GO:0008233	IEA	comp2265296_c0_seq1
GO:0016021	IEA	comp2265296_c0_seq1
GO:0016020	IEA	comp2265300_c1_seq5
GO:0016798	IEA	comp2265300_c1_seq5
GO:0008289	IEA	comp2265326_c0_seq3
GO:0005509	IEA	comp2265331_c0_seq3
GO:0003824	IEA	comp2265350_c0_seq1
GO:0046872	IEA	comp2265350_c0_seq1
GO:0004222	IEA	comp2265350_c0_seq1
GO:0006508	IEA	comp2265350_c0_seq1
GO:0005869	IEA	comp2265370_c0_seq1
GO:0007017	IEA	comp2265370_c0_seq1
GO:0007067	IEA	comp2265370_c0_seq1
GO:0031072	IEA	comp2265378_c0_seq1
GO:0051082	IEA	comp2265378_c0_seq1
GO:0006457	IEA	comp2265378_c0_seq1
GO:0005230	IEA	comp2265386_c0_seq2
GO:0006810	IEA	comp2265386_c0_seq2
GO:0016020	IEA	comp2265386_c0_seq2
GO:0006811	IEA	comp2265386_c0_seq2
GO:0016021	IEA	comp2265386_c0_seq2
GO:0003824	IEA	comp2265406_c0_seq1
GO:0008152	IEA	comp2265406_c0_seq1
GO:0004739	IEA	comp2265406_c0_seq1
GO:0006086	IEA	comp2265406_c0_seq1
GO:0046907	IEA	comp2265408_c0_seq2
GO:0005515	IEA	comp2265425_c0_seq3
GO:0016020	IEA	comp2265431_c0_seq1
GO:0005201	IEA	comp2265464_c0_seq1
GO:0005581	IEA	comp2265464_c0_seq1
GO:0008152	IEA	comp2265471_c0_seq5
GO:0016616	IEA	comp2265471_c0_seq5
GO:0051287	IEA	comp2265471_c0_seq5
GO:0055114	IEA	comp2265471_c0_seq5
GO:0005515	IEA	comp2265493_c0_seq1
GO:0003743	IEA	comp2265493_c0_seq1
GO:0005852	IEA	comp2265493_c0_seq1
GO:0006413	IEA	comp2265493_c0_seq1
GO:0031369	IEA	comp2265493_c0_seq1
GO:0005509	IEA	comp2265494_c0_seq1
GO:0003995	IEA	comp2265498_c0_seq1
GO:0055114	IEA	comp2265498_c0_seq1
GO:0008152	IEA	comp2265498_c0_seq1
GO:0016627	IEA	comp2265498_c0_seq1
GO:0050660	IEA	comp2265498_c0_seq1
GO:0006950	IEA	comp2265589_c0_seq2
GO:0005245	IEA	comp2265640_c0_seq5
GO:0005891	IEA	comp2265640_c0_seq5
GO:0070588	IEA	comp2265640_c0_seq5
GO:0005515	IEA	comp2265640_c0_seq5
GO:0003824	IEA	comp2265656_c0_seq3
GO:0008152	IEA	comp2265656_c0_seq3
GO:0016791	IEA	comp2265656_c0_seq3
GO:0003676	IEA	comp2265690_c0_seq3
GO:0005524	IEA	comp2265690_c0_seq3
GO:0003676	IEA	comp2265703_c0_seq1
GO:0000166	IEA	comp2265703_c0_seq1
GO:0010181	IEA	comp2265732_c0_seq4
GO:0016491	IEA	comp2265732_c0_seq4
GO:0055114	IEA	comp2265732_c0_seq4
GO:0005515	IEA	comp2265735_c0_seq4
GO:0003677	IEA	comp2265768_c0_seq2
GO:0006355	IEA	comp2265768_c0_seq2
GO:0003676	IEA	comp2265768_c0_seq2
GO:0009055	IEA	comp2265783_c0_seq2
GO:0015035	IEA	comp2265783_c0_seq2
GO:0045454	IEA	comp2265783_c0_seq2
GO:0005515	IEA	comp2265784_c0_seq1
GO:0005515	IEA	comp2265821_c0_seq8
GO:0005874	IEA	comp2265883_c1_seq1
GO:0007017	IEA	comp2265883_c1_seq1
GO:0003924	IEA	comp2265883_c1_seq1
GO:0005200	IEA	comp2265883_c1_seq1
GO:0005525	IEA	comp2265883_c1_seq1
GO:0005525	IEA	comp2265897_c0_seq5
GO:0007165	IEA	comp2265897_c0_seq5
GO:0016020	IEA	comp2265897_c0_seq5
GO:0007264	IEA	comp2265897_c0_seq5
GO:0007154	IEA	comp2265919_c1_seq23
GO:0016020	IEA	comp2265919_c1_seq23
GO:0005515	IEA	comp2265919_c1_seq23
GO:0007219	IEA	comp2265919_c1_seq23
GO:0007275	IEA	comp2265919_c1_seq23
GO:0016021	IEA	comp2265919_c1_seq23
GO:0005524	IEA	comp2265923_c0_seq1
GO:0006457	IEA	comp2265923_c0_seq1
GO:0006950	IEA	comp2265923_c0_seq1
GO:0051082	IEA	comp2265923_c0_seq1
GO:0004175	IEA	comp2265947_c0_seq1
GO:0006511	IEA	comp2265947_c0_seq1
GO:0019773	IEA	comp2265947_c0_seq1
GO:0004298	IEA	comp2265947_c0_seq1
GO:0005839	IEA	comp2265947_c0_seq1
GO:0051603	IEA	comp2265947_c0_seq1
GO:0006811	IEA	comp2265987_c0_seq1
GO:0015075	IEA	comp2265987_c0_seq1
GO:0016020	IEA	comp2265987_c0_seq1
GO:0055085	IEA	comp2265987_c0_seq1
GO:0005044	IEA	comp2265991_c0_seq1
GO:0006955	IEA	comp2265991_c0_seq1
GO:0030247	IEA	comp2265991_c0_seq1
GO:0008121	IEA	comp2265997_c0_seq1
GO:0055114	IEA	comp2265997_c0_seq1
GO:0016020	IEA	comp2265997_c0_seq1
GO:0016679	IEA	comp2265997_c0_seq1
GO:0016491	IEA	comp2265997_c0_seq1
GO:0051537	IEA	comp2265997_c0_seq1
GO:0008152	IEA	comp2265999_c0_seq3
GO:0008484	IEA	comp2265999_c0_seq3
GO:0003824	IEA	comp2265999_c0_seq3
GO:0016491	IEA	comp2266005_c0_seq5
GO:0055114	IEA	comp2266005_c0_seq5
GO:0005515	IEA	comp2266005_c0_seq5
GO:0004656	IEA	comp2266005_c0_seq5
GO:0005783	IEA	comp2266005_c0_seq5
GO:0016702	IEA	comp2266005_c0_seq5
GO:0005506	IEA	comp2266005_c0_seq5
GO:0016705	IEA	comp2266005_c0_seq5
GO:0031418	IEA	comp2266005_c0_seq5
GO:0006508	IEA	comp2266017_c0_seq4
GO:0008236	IEA	comp2266017_c0_seq4
GO:0005737	IEA	comp2266122_c0_seq6
GO:0017089	IEA	comp2266122_c0_seq6
GO:0046836	IEA	comp2266122_c0_seq6
GO:0051861	IEA	comp2266122_c0_seq6
GO:0005515	IEA	comp2266122_c0_seq6
GO:0045454	IEA	comp2266126_c0_seq1
GO:0009055	IEA	comp2266126_c0_seq1
GO:0015035	IEA	comp2266126_c0_seq1
GO:0006221	IEA	comp2266158_c0_seq11
GO:0007049	IEA	comp2266158_c0_seq11
GO:0045747	IEA	comp2266158_c0_seq11
GO:0005829	IEA	comp2266171_c0_seq1
GO:0030791	IEA	comp2266171_c0_seq1
GO:0005515	IEA	comp2266220_c0_seq6
GO:0003676	IEA	comp2266243_c2_seq5
GO:0000166	IEA	comp2266243_c2_seq5
GO:0006508	IEA	comp2266280_c0_seq1
GO:0008234	IEA	comp2266280_c0_seq1
GO:0008233	IEA	comp2266280_c0_seq1
GO:0004602	IEA	comp2266293_c0_seq6
GO:0006979	IEA	comp2266293_c0_seq6
GO:0055114	IEA	comp2266293_c0_seq6
GO:0005515	IEA	comp2266326_c0_seq5
GO:0005515	IEA	comp2266365_c0_seq1
GO:0006950	IEA	comp2266397_c0_seq1
GO:0016021	IEA	comp2266409_c0_seq1
GO:0005488	IEA	comp2266439_c0_seq1
GO:0008565	IEA	comp2266439_c0_seq1
GO:0015031	IEA	comp2266439_c0_seq1
GO:0030904	IEA	comp2266439_c0_seq1
GO:0042147	IEA	comp2266439_c0_seq1
GO:0008757	IEA	comp2266441_c0_seq1
GO:0003676	IEA	comp2266448_c1_seq3
GO:0015074	IEA	comp2266448_c1_seq3
GO:0005509	IEA	comp2266455_c0_seq1
GO:0005515	IEA	comp2266473_c1_seq14
GO:0005515	IEA	comp2266500_c0_seq1
GO:0016579	IEA	comp2266500_c0_seq1
GO:0036459	IEA	comp2266500_c0_seq1
GO:0006511	IEA	comp2266500_c0_seq1
GO:0016491	IEA	comp2266503_c0_seq6
GO:0055114	IEA	comp2266503_c0_seq6
GO:0004656	IEA	comp2266503_c0_seq6
GO:0005783	IEA	comp2266503_c0_seq6
GO:0016702	IEA	comp2266503_c0_seq6
GO:0005506	IEA	comp2266503_c0_seq6
GO:0016705	IEA	comp2266503_c0_seq6
GO:0031418	IEA	comp2266503_c0_seq6
GO:0005515	IEA	comp2266503_c0_seq6
GO:0000166	IEA	comp2266507_c0_seq10
GO:0003676	IEA	comp2266507_c0_seq10
GO:0003700	IEA	comp2266507_c0_seq10
GO:0006355	IEA	comp2266507_c0_seq10
GO:0006950	IEA	comp2266512_c0_seq8
GO:0007034	IEA	comp2266513_c1_seq1
GO:0004812	IEA	comp2266645_c0_seq1
GO:0005524	IEA	comp2266645_c0_seq1
GO:0006418	IEA	comp2266645_c0_seq1
GO:0000166	IEA	comp2266645_c0_seq1
GO:0004820	IEA	comp2266645_c0_seq1
GO:0005737	IEA	comp2266645_c0_seq1
GO:0006426	IEA	comp2266645_c0_seq1
GO:0003854	IEA	comp2266675_c0_seq1
GO:0006694	IEA	comp2266675_c0_seq1
GO:0016616	IEA	comp2266675_c0_seq1
GO:0055114	IEA	comp2266675_c0_seq1
GO:0004478	IEA	comp2266680_c0_seq1
GO:0006556	IEA	comp2266680_c0_seq1
GO:0005524	IEA	comp2266680_c0_seq1
GO:0003824	IEA	comp2266689_c0_seq6
GO:0050662	IEA	comp2266689_c0_seq6
GO:0016020	IEA	comp2266692_c0_seq1
GO:0003963	IEA	comp2266766_c0_seq1
GO:0006396	IEA	comp2266766_c0_seq1
GO:0003824	IEA	comp2266766_c0_seq1
GO:0005515	IEA	comp2266789_c0_seq1
GO:0008219	IEA	comp2266789_c0_seq1
GO:0043161	IEA	comp2266789_c0_seq1
GO:0046854	IEA	comp2266801_c0_seq2
GO:0008152	IEA	comp2266808_c0_seq1
GO:0016747	IEA	comp2266808_c0_seq1
GO:0003824	IEA	comp2266808_c0_seq1
GO:0004560	IEA	comp2266830_c0_seq2
GO:0005975	IEA	comp2266830_c0_seq2
GO:0006004	IEA	comp2266830_c0_seq2
GO:0051287	IEA	comp2266841_c0_seq1
GO:0055114	IEA	comp2266841_c0_seq1
GO:0008152	IEA	comp2266841_c0_seq1
GO:0016616	IEA	comp2266841_c0_seq1
GO:0005267	IEA	comp2266847_c0_seq1
GO:0016020	IEA	comp2266847_c0_seq1
GO:0071805	IEA	comp2266847_c0_seq1
GO:0005515	IEA	comp2266869_c0_seq1
GO:0045454	IEA	comp2266882_c0_seq1
GO:0016853	IEA	comp2266882_c0_seq1
GO:0003676	IEA	comp2266884_c0_seq1
GO:0005634	IEA	comp2266884_c0_seq1
GO:0008270	IEA	comp2266884_c0_seq1
GO:0000387	IEA	comp2266884_c0_seq1
GO:0000398	IEA	comp2266884_c0_seq1
GO:0005685	IEA	comp2266884_c0_seq1
GO:0003676	IEA	comp2266890_c0_seq4
GO:0003743	IEA	comp2266890_c0_seq4
GO:0005737	IEA	comp2266890_c0_seq4
GO:0005852	IEA	comp2266890_c0_seq4
GO:0000166	IEA	comp2266890_c0_seq4
GO:0009058	IEA	comp2266900_c0_seq1
GO:0016779	IEA	comp2266900_c0_seq1
GO:0005509	IEA	comp2266915_c0_seq2
GO:0048037	IEA	comp2266926_c0_seq2
GO:0003824	IEA	comp2266926_c0_seq2
GO:0008152	IEA	comp2266926_c0_seq2
GO:0008270	IEA	comp2266994_c0_seq4
GO:0016491	IEA	comp2266994_c0_seq4
GO:0055114	IEA	comp2266994_c0_seq4
GO:0030170	IEA	comp2267010_c0_seq1
GO:0031071	IEA	comp2267010_c0_seq1
GO:0044571	IEA	comp2267010_c0_seq1
GO:0016740	IEA	comp2267011_c0_seq2
GO:0004372	IEA	comp2267011_c0_seq2
GO:0006544	IEA	comp2267011_c0_seq2
GO:0006563	IEA	comp2267011_c0_seq2
GO:0030170	IEA	comp2267011_c0_seq2
GO:0005515	IEA	comp2267028_c1_seq6
GO:0005484	IEA	comp2267028_c1_seq6
GO:0006886	IEA	comp2267028_c1_seq6
GO:0016020	IEA	comp2267028_c1_seq6
GO:0016192	IEA	comp2267028_c1_seq6
GO:0000149	IEA	comp2267028_c1_seq6
GO:0016021	IEA	comp2267028_c1_seq6
GO:0017157	IEA	comp2267028_c1_seq6
GO:0016307	IEA	comp2267105_c0_seq1
GO:0046488	IEA	comp2267105_c0_seq1
GO:0005515	IEA	comp2267123_c0_seq2
GO:0005525	IEA	comp2267141_c0_seq1
GO:0007264	IEA	comp2267141_c0_seq1
GO:0016020	IEA	comp2267155_c0_seq2
GO:0005887	IEA	comp2267155_c0_seq2
GO:0016301	IEA	comp2267169_c0_seq1
GO:0016772	IEA	comp2267169_c0_seq1
GO:0005885	IEA	comp2267172_c0_seq1
GO:0015629	IEA	comp2267172_c0_seq1
GO:0030041	IEA	comp2267172_c0_seq1
GO:0034314	IEA	comp2267172_c0_seq1
GO:0003723	IEA	comp2267186_c0_seq2
GO:0003743	IEA	comp2267186_c0_seq2
GO:0003676	IEA	comp2267186_c0_seq2
GO:0005515	IEA	comp2267209_c0_seq1
GO:0000413	IEA	comp2267233_c0_seq3
GO:0003755	IEA	comp2267233_c0_seq3
GO:0006457	IEA	comp2267233_c0_seq3
GO:0005515	IEA	comp2267233_c0_seq3
GO:0005634	IEA	comp2267294_c1_seq1
GO:0005737	IEA	comp2267294_c1_seq1
GO:0016301	IEA	comp2267313_c0_seq1
GO:0016787	IEA	comp2267326_c0_seq1
GO:0008289	IEA	comp2267341_c0_seq1
GO:0005215	IEA	comp2267341_c0_seq1
GO:0006810	IEA	comp2267341_c0_seq1
GO:0007165	IEA	comp2267344_c0_seq3
GO:0035091	IEA	comp2267344_c0_seq3
GO:0005515	IEA	comp2267344_c0_seq3
GO:0016491	IEA	comp2267356_c1_seq8
GO:0046872	IEA	comp2267356_c1_seq8
GO:0055114	IEA	comp2267356_c1_seq8
GO:0000166	IEA	comp2267483_c0_seq3
GO:0016810	IEA	comp2267494_c1_seq2
GO:0005737	IEA	comp2267494_c1_seq2
GO:0016787	IEA	comp2267494_c1_seq2
GO:0005215	IEA	comp2267554_c1_seq1
GO:0005622	IEA	comp2267554_c1_seq1
GO:0006810	IEA	comp2267554_c1_seq1
GO:0004252	IEA	comp2267555_c0_seq10
GO:0006508	IEA	comp2267555_c0_seq10
GO:0016020	IEA	comp2267555_c0_seq10
GO:0016020	IEA	comp2267558_c0_seq1
GO:0006950	IEA	comp2267568_c0_seq2
GO:0004298	IEA	comp2267568_c0_seq2
GO:0004175	IEA	comp2267568_c0_seq2
GO:0006511	IEA	comp2267568_c0_seq2
GO:0019773	IEA	comp2267568_c0_seq2
GO:0005839	IEA	comp2267568_c0_seq2
GO:0051603	IEA	comp2267568_c0_seq2
GO:0006836	IEA	comp2267571_c0_seq4
GO:0019905	IEA	comp2267571_c0_seq4
GO:0008299	IEA	comp2267629_c0_seq4
GO:0005515	IEA	comp2267635_c0_seq4
GO:0003725	IEA	comp2267652_c2_seq1
GO:0016442	IEA	comp2267652_c2_seq1
GO:0030422	IEA	comp2267652_c2_seq1
GO:0031054	IEA	comp2267652_c2_seq1
GO:0035197	IEA	comp2267652_c2_seq1
GO:0035280	IEA	comp2267652_c2_seq1
GO:0046782	IEA	comp2267652_c2_seq1
[truncated: 3,206 more rows]
