# Supplementary material for: Combined transcriptome and proteome profiling reveals specific molecular brain signatures for sex, maturation and circalunar clock phase
Source: eLife. 2019 Feb 15;8:e41556. doi: 10.7554/eLife.41556 (PMC6377233; doi:10.7554/eLife.41556)
Supplement: Figure 5—source data 15. — This file contains the ROTS-LIMMA rank sums for predicted DEPs for the repeat lunar proteome experiment using only IM sample, containg the 1,671 filtered and analysed proteins. [file elife-41556-fig5-data15.csv]

	limma.logFC	rots.logFC	limma.pvalue	rots.pvalue	limma.adj.pvalue	rots.fdr
comp2268029_c2_seq11_m.64856	-1.76386201	-1.756542171	1.53E-06	0.000114901	0.001281272	0
gnl_Pdu_trscr_assembly_1_20330_m.50955	-1.070781651	-1.070013451	1.20E-06	0.000229803	0.001281272	0
comp2273558_c1_seq4_m.75587	0.732913947	0.731225149	4.45E-06	0.000416517	0.002480967	0
comp2242407_c0_seq1_m.30845	2.565842288	2.647630417	9.74E-06	5.75E-05	0.004066962	0
comp2256095_c0_seq1_m.46136	0.674027872	0.669851398	2.86E-05	0.000834231	0.006819053	0
comp2265049_c0_seq3_m.59764	-1.27748616	-1.261710783	2.17E-05	0.000172352	0.006819053	0
comp2274581_c1_seq21_m.92631	0.738371923	0.736342248	2.74E-05	0.000531418	0.006819053	0
comp2271307_c0_seq1_m.70799	0.681918233	0.681414179	4.64E-05	0.000891682	0.009694709	0
comp2263928_c0_seq2_m.58107	0.591540109	0.591092473	5.63E-05	0.00118851	0.010457291	0
comp2239022_c0_seq1_m.28102	0.779003668	0.777934302	6.90E-05	0.000473968	0.010487616	0
comp2222959_c0_seq1_m.19328	0.698839553	0.707750078	0.000199575	0.000949132	0.017552122	0
comp1781461_c0_seq1_m.2253	-0.61076315	-0.604950047	0.000255559	0.001245961	0.020335202	0
comp2265326_c0_seq3_m.60204	0.793222708	0.799199154	0.000704287	0.00071933	0.029785053	0
comp2210528_c0_seq1_m.14754	0.697363909	0.682178602	0.000831796	0.001006583	0.030733278	0
comp2271218_c0_seq9_m.70624	-0.727989537	-0.745001974	0.005181108	0.001131059	0.07742946	0
gene2_m.92584	NA	1.413735582	NA	0.00077678	NA	0
comp2272703_c0_seq7_m.73774	0.564971317	0.558998586	0.003127704	0.002207062	0.060772007	0.04
comp2142003_c0_seq1_m.7387	0.510582458	0.509560428	9.38E-05	0.002087373	0.012052394	0.041666667
comp2276936_c0_seq3_m.83786	0.598745713	0.618890271	0.004700453	0.002029922	0.075218386	0.043478261
comp2266233_c0_seq1_m.61658	NA	0.698779094	NA	0.001972472	NA	0.045454545
comp1965369_c0_seq1_contamination_m.3664	0.575655517	0.585009611	0.001306782	0.001915021	0.039590736	0.047619048
comp2254367_c0_seq1_m.43905	-0.537368817	-0.53560233	0.000129177	0.001790545	0.013871403	0.05
comp2280694_c0_seq1_m.91236	0.549283131	0.545504054	8.70E-05	0.001671454	0.012052394	0.052631579
comp2274226_c1_seq1_m.77158	0.601084759	0.618396728	0.001302844	0.001614004	0.039590736	0.055555556
comp2279340_c0_seq1_m.91103	NA	-0.756186414	NA	0.00148833	NA	0.058823529
comp2272067_c0_seq1_m.72417	-0.55536641	-0.549449275	0.003287903	0.002492519	0.06315042	0.068965517
comp2266675_c0_seq1_m.62468	-0.518322562	-0.520785823	0.000485726	0.002435069	0.025364006	0.071428571
comp2251024_c0_seq1_m.39555	NA	0.636316971	NA	0.002377618	NA	0.074074074
comp2275026_c0_seq4_m.78895	0.55842353	0.55177887	0.002532199	0.002320168	0.054952017	0.076923077
comp2138816_c0_seq1_m.6842	0.404786643	0.402311272	0.00036848	0.00548833	0.02280482	0.078431373
comp2260058_c0_seq1_m.51934	0.421031581	0.420918521	0.001193265	0.005375224	0.039096993	0.08
comp2274541_c0_seq1_m.77862	-0.454689328	-0.467132743	0.007462537	0.005250748	0.085625078	0.081632653
comp2257775_c0_seq2_m.48510	NA	-0.634787137	NA	0.005137642	NA	0.083333333
comp2256216_c0_seq9_m.46312	NA	-0.485703208	NA	0.004967684	NA	0.085106383
comp2266254_c0_seq1_m.61707	0.478259851	0.477750368	0.000434021	0.003193297	0.023511091	0.085714286
comp2274909_c0_seq7_m.78615	NA	-0.506843555	NA	0.004552962	NA	0.086956522
comp2276830_c0_seq8_m.83455	NA	0.82723355	NA	0.003135847	NA	0.088235294
comp2277413_c0_seq4_m.85165	NA	0.512721657	NA	0.004433273	NA	0.088888889
comp2004487_c0_seq1_m.4269	0.515346576	0.511388219	0.001419232	0.002960503	0.039590736	0.090909091
comp2274909_c0_seq7_m.78613	NA	-0.528440676	NA	0.004320168	NA	0.090909091
comp2275427_c0_seq1_m.79810	-0.484224336	-0.481371939	0.005832282	0.004077199	0.079381089	0.093023256
comp2267765_c0_seq1_m.64405	0.521549182	0.513713081	0.001712513	0.002903052	0.043357708	0.09375
comp2263291_c0_seq2_m.57114	0.434853707	0.436650794	0.00021894	0.004019749	0.018292465	0.095238095
comp2276593_c0_seq3_m.82791	0.391102525	0.390963668	0.00013282	0.005681029	0.013871403	0.096153846
comp2263950_c0_seq2_m.58147	0.481982243	0.479216084	0.000124419	0.002845601	0.013871403	0.096774194
comp2269009_c0_seq1_m.66627	0.379416913	0.380044	0.000174647	0.006625374	0.016832142	0.096774194
comp2262339_c0_seq1_m.55609	0.455615846	0.454791277	0.000587585	0.003783962	0.028878067	0.097560976
comp2245960_c0_seq1_m.34133	0.396097809	0.400485181	0.000749924	0.006567923	0.030382542	0.098360656
comp2273865_c0_seq2_m.76255	0.432538156	0.433776755	6.73E-05	0.003726511	0.010487616	0.1
comp2251386_c0_seq2_m.40044	0.548786036	0.54676662	0.004832942	0.002788151	0.075882774	0.1
comp2261876_c0_seq1_m.54865	NA	-0.48087299	NA	0.006510473	NA	0.1
comp2272182_c0_seq2_m.72649	-0.367006939	NA	0.000181316	NA	0.016832142	NA
comp2273122_c0_seq2_m.74682	0.369354801	NA	0.000319005	NA	0.021322306	NA
comp2280591_c0_seq1_m.91233	0.311257723	NA	0.000294231	NA	0.021322306	NA
comp2281072_c0_seq1_m.91245	0.364118862	NA	0.000308937	NA	0.021322306	NA
gnl_Pdu_trscr_assembly_1_1797_m.38383	-0.393654123	NA	0.000303369	NA	0.021322306	NA
comp2261317_c0_seq1_m.54056	0.338389106	NA	0.00034939	NA	0.022455033	NA
comp2259318_c0_seq2_m.50816	0.363707119	NA	0.000388113	NA	0.023162044	NA
comp2187328_c0_seq1_m.10936	0.330613641	NA	0.000436172	NA	0.023511091	NA
comp2261971_c0_seq1_m.55022	0.344830071	NA	0.000432801	NA	0.023511091	NA
comp2279536_c0_seq1_m.91140	0.307234445	NA	0.00050175	NA	0.02540677	NA
comp2221095_c0_seq1_m.18558	0.344740098	NA	0.000682943	NA	0.029785053	NA
comp2265663_c1_seq31_m.60787	0.344773905	NA	0.000712988	NA	0.029785053	NA
comp2267732_c0_seq2_m.64331	0.275956547	NA	0.000672616	NA	0.029785053	NA
comp2278133_c0_seq3_m.87701	-0.406789215	NA	0.000645669	NA	0.029785053	NA
comp2280464_c0_seq1_m.91227	0.279691805	NA	0.000683583	NA	0.029785053	NA
comp2267718_c0_seq1_m.64309	-0.301400886	NA	0.000763655	NA	0.030382542	NA
comp2253778_c0_seq3_m.43179	0.347687842	NA	0.000846039	NA	0.030733278	NA
comp2264685_c0_seq2_m.59212	0.277866709	NA	0.000826201	NA	0.030733278	NA
comp2265923_c0_seq1_m.61202	-0.476617116	NA	0.000802998	NA	0.030733278	NA
comp2237963_c0_seq1_m.27417	0.261050355	NA	0.000964532	NA	0.034292185	NA
comp2278161_c0_seq3_m.87805	-0.36656994	NA	0.001061781	NA	0.036963265	NA
comp2262362_c0_seq1_m.55645	-0.278829586	NA	0.001121129	NA	0.037506906	NA
comp2278509_c0_seq8_m.89637	-0.343649489	NA	0.001122289	NA	0.037506906	NA
comp2251866_c0_seq1_m.40557	0.24542514	NA	0.001306827	NA	0.039590736	NA
comp2261355_c0_seq1_m.54106	-0.319674467	NA	0.00142157	NA	0.039590736	NA
comp2265350_c0_seq1_m.60250	0.237615846	NA	0.001397928	NA	0.039590736	NA
comp2269189_c2_seq11_m.66972	-0.253270348	NA	0.001415899	NA	0.039590736	NA
comp2271916_c0_seq1_m.72122	-0.290628809	NA	0.001383469	NA	0.039590736	NA
comp2277374_c0_seq2_m.85051	-0.483143087	NA	0.001313077	NA	0.039590736	NA
comp2265170_c0_seq1_m.59942	0.330750197	NA	0.001569879	NA	0.043004386	NA
comp2251594_c0_seq1_m.40214	0.297931914	NA	0.001609995	NA	0.043290914	NA
comp2265386_c0_seq2_m.60299	0.22890754	NA	0.001639302	NA	0.043290914	NA
comp2281676_c0_seq1_m.91255	0.254625016	NA	0.00165806	NA	0.043290914	NA
comp2265821_c0_seq8_m.61038	-0.379821288	NA	0.001691743	NA	0.043357708	NA
comp2274888_c0_seq2_m.78557	-0.336415743	NA	0.00176367	NA	0.043986446	NA
comp2243258_c0_seq1_m.31584	0.415267226	NA	0.001795892	NA	0.044131396	NA
comp2263277_c0_seq1_m.57091	0.370404705	NA	0.001846418	NA	0.044615665	NA
comp2271597_c0_seq2_m.71460	-0.381473692	NA	0.001868999	NA	0.044615665	NA
comp2268857_c0_seq2_m.66328	0.234501894	NA	0.001941358	NA	0.045690261	NA
comp2268441_c0_seq1_m.65632	0.349557068	NA	0.002164844	NA	0.050242416	NA
comp1315948_c0_seq1_m.1828	0.237231661	NA	0.002222996	NA	0.050885288	NA
comp2277815_c0_seq5_m.86532	-0.256453018	NA	0.002253977	NA	0.050897242	NA
comp1197507_c0_seq1_m.1032	0.350714262	NA	0.00229978	NA	0.051239089	NA
comp2245003_c0_seq1_m.33148	-0.417057647	NA	0.002470648	NA	0.054321737	NA
comp2271448_c0_seq1_m.71104	0.233731853	NA	0.002615117	NA	0.056023861	NA
comp2269297_c0_seq2_m.67181	0.234048308	NA	0.00269726	NA	0.056666445	NA
comp2280482_c0_seq1_m.91228	0.4240421	NA	0.002712936	NA	0.056666445	NA
comp2268497_c0_seq1_m.65698	-0.227722136	NA	0.002772299	NA	0.057191503	NA
comp2273703_c1_seq1_m.75899	0.312410402	NA	0.002873864	NA	0.057858159	NA
comp2275714_c2_seq1_m.80469	0.330840333	NA	0.002873667	NA	0.057858159	NA
comp2269842_c0_seq1_m.68106	-0.362649367	NA	0.003029715	NA	0.060269681	NA
comp2263508_c0_seq1_m.57408	-0.365900127	NA	0.003098737	NA	0.060772007	NA
comp2246959_c0_seq1_m.35125	-0.378913409	NA	0.003400003	NA	0.064178693	NA
comp2250550_c1_seq1_m.39064	0.252256475	NA	0.003533477	NA	0.064178693	NA
comp2261362_c0_seq2_m.54116	0.317769969	NA	0.003517216	NA	0.064178693	NA
comp2273376_c0_seq1_m.75201	0.248128036	NA	0.003499053	NA	0.064178693	NA
comp2279235_c0_seq1_m.91078	0.273816302	NA	0.003527618	NA	0.064178693	NA
comp2263691_c0_seq2_m.57661	-0.221370882	NA	0.003688234	NA	0.066269245	NA
comp2263891_c0_seq1_m.58051	-0.386288181	NA	0.003981339	NA	0.069548794	NA
comp2271145_c0_seq1_m.70494	0.202425447	NA	0.003995622	NA	0.069548794	NA
comp2272070_c2_seq3_m.72421	0.233044616	NA	0.003993748	NA	0.069548794	NA
comp2266397_c0_seq1_m.61967	0.281786443	NA	0.004161523	NA	0.071607162	NA
comp2271637_c0_seq1_m.71562	-0.274776178	NA	0.004238106	NA	0.071607162	NA
comp2272495_c0_seq1_m.73308	0.287674862	NA	0.004242435	NA	0.071607162	NA
comp2257939_c0_seq1_m.48703	0.343616983	NA	0.004477553	NA	0.074079124	NA
comp2279445_c0_seq1_m.91120	-0.253936964	NA	0.004449746	NA	0.074079124	NA
comp2252506_c0_seq1_m.41372	0.273023235	NA	0.004726469	NA	0.075218386	NA
comp2257131_c0_seq2_m.47590	0.273821618	NA	0.00462186	NA	0.075218386	NA
comp2278314_c0_seq1_m.88504	-0.365798929	NA	0.004683531	NA	0.075218386	NA
comp2274999_c0_seq4_m.78837	-0.228869608	NA	0.004861028	NA	0.075882774	NA
comp2275833_c0_seq1_m.80771	0.266348633	NA	0.004949864	NA	0.075882774	NA
comp2278536_c1_seq38_m.89884	-0.285367752	NA	0.004928426	NA	0.075882774	NA
comp2256041_c0_seq1_m.46046	-0.209579106	NA	0.005189766	NA	0.07742946	NA
comp2256245_c0_seq1_m.46340	0.280697275	NA	0.005113369	NA	0.07742946	NA
comp2257282_c0_seq1_m.47769	0.235528065	NA	0.005429041	NA	0.078527098	NA
comp2260649_c0_seq2_m.52797	-0.209192857	NA	0.005391494	NA	0.078527098	NA
comp2276970_c2_seq1_m.83869	0.297325963	NA	0.005451313	NA	0.078527098	NA
comp2278031_c0_seq2_m.87291	0.193045951	NA	0.005447831	NA	0.078527098	NA
comp2263836_c0_seq1_m.57965	-0.191938472	NA	0.005837732	NA	0.079381089	NA
comp2265084_c0_seq1_m.59816	0.194877125	NA	0.005784947	NA	0.079381089	NA
comp2268937_c0_seq1_m.66472	-0.375902774	NA	0.005843132	NA	0.079381089	NA
comp2271350_c0_seq18_m.70897	0.182601084	NA	0.005823554	NA	0.079381089	NA
comp2273813_c0_seq2_m.76128	-0.258635859	NA	0.005829122	NA	0.079381089	NA
gnl_Pdu_trscr_assembly_1_1087_m.79921	-0.385298837	NA	0.005787462	NA	0.079381089	NA
comp1953876_c0_seq1_m.3493	-0.27571468	NA	0.006155444	NA	0.08163291	NA
comp2257975_c0_seq1_m.48752	-0.242718778	NA	0.006108553	NA	0.08163291	NA
comp2275458_c0_seq13_m.79894	-0.286128302	NA	0.006060549	NA	0.08163291	NA
comp2278508_c0_seq2_m.89623	0.357634667	NA	0.006207506	NA	0.081675133	NA
comp2243123_c0_seq1_m.31488	0.385079313	NA	0.006268682	NA	0.081835686	NA
comp2278076_c0_seq2_m.87463	-0.193771052	NA	0.006325449	NA	0.081936627	NA
comp2254548_c0_seq3_m.44097	0.22747037	NA	0.006421161	NA	0.082425655	NA
comp2270119_c0_seq15_m.68605	0.181064535	NA	0.006551494	NA	0.082425655	NA
comp2276314_c0_seq1_m.82075	-0.276908424	NA	0.006509972	NA	0.082425655	NA
comp2278601_c0_seq1_m.90440	-0.211798808	NA	0.00656051	NA	0.082425655	NA
comp2254376_c0_seq1_m.43911	-0.270950207	NA	0.006726871	NA	0.082914149	NA
comp2254544_c0_seq2_m.44094	-0.28227533	NA	0.006847488	NA	0.082914149	NA
comp2260591_c2_seq1_m.52716	0.207561606	NA	0.006698297	NA	0.082914149	NA
comp2268115_c0_seq2_m.65034	0.275988526	NA	0.006826297	NA	0.082914149	NA
gnl_Pdu_trscr_assembly_1_7938_m.67802	-0.240842052	NA	0.006774982	NA	0.082914149	NA
comp1201878_c0_seq1_m.1138	0.223350667	NA	0.007035654	NA	0.083807271	NA
comp2232491_c0_seq2_m.23761	0.287204255	NA	0.007046296	NA	0.083807271	NA
comp2266005_c0_seq5_m.61322	-0.221862913	NA	0.007071709	NA	0.083807271	NA
comp2276719_c0_seq5_m.83124	0.175917077	NA	0.007190363	NA	0.084613355	NA
comp2139115_c0_seq1_m.6894	-0.353081729	NA	0.007541504	NA	0.085625078	NA
comp2236007_c0_seq2_m.26049	0.200733309	NA	0.007557475	NA	0.085625078	NA
comp2253516_c0_seq4_m.42708	-0.527564121	NA	0.007583789	NA	0.085625078	NA
comp2274177_c0_seq1_m.77049	-0.226047572	NA	0.007482905	NA	0.085625078	NA
comp2275953_c1_seq2_m.81104	0.262082156	NA	0.00736096	NA	0.085625078	NA
comp2262720_c0_seq1_m.56199	-0.370992812	NA	0.007856645	NA	0.088110423	NA
comp2245687_c1_seq1_m.33822	0.228564624	NA	0.008024106	NA	0.08938854	NA
comp2274954_c0_seq7_m.78719	-0.181977929	NA	0.008226246	NA	0.09103349	NA
comp2254601_c0_seq2_m.44156	-0.269966898	NA	0.008415841	NA	0.09251888	NA
comp2272124_c0_seq1_m.72532	0.269271723	NA	0.008480049	NA	0.092615436	NA
comp2254641_c1_seq1_m.44200	0.315270383	NA	0.008581995	NA	0.093120216	NA
comp2267169_c0_seq1_m.63315	0.184769263	NA	0.008670249	NA	0.093470877	NA
comp2138952_c0_seq1_m.6867	-0.342453249	NA	0.008898313	NA	0.094707523	NA
isotig10568_m.92324	0.354889831	NA	0.008877159	NA	0.094707523	NA
comp2235471_c0_seq1_m.25708	-0.321552323	NA	0.009028453	NA	0.095420735	NA
gnl_Pdu_trscr_assembly_1_7327_m.81715	0.249867235	NA	0.009079531	NA	0.095420735	NA
comp2241424_c0_seq3_m.29932	0.292866604	NA	0.009525407	NA	0.098252811	NA
comp2271168_c0_seq1_m.70546	0.187476323	NA	0.009446112	NA	0.098252811	NA
comp2277450_c0_seq5_m.85299	-0.181032357	NA	0.009487612	NA	0.098252811	NA
