# Supplementary material for: Combined transcriptome and proteome profiling reveals specific molecular brain signatures for sex, maturation and circalunar clock phase
Source: eLife. 2019 Feb 15;8:e41556. doi: 10.7554/eLife.41556 (PMC6377233; doi:10.7554/eLife.41556)
Supplement: Figure 5—source data 16. — This file contains the ROTS-LIMMA rank sums of DEPs predicted as significant in the first proteomics experiment (set1); using only the 1,017 proteins detected in both, the first (set1) and the second experiment (set2) as input data. [file elife-41556-fig5-data16.csv]

	rots.logFC	rots.pval	rots.FDR	limma.logFC	limma.pval	limma.FDR
comp1194290_c0_seq1_m.781	0.760979223	0.007179941	0.105263158	0.739139482	0.00310626	0.090859432
comp1194294_c0_seq1_m.785	-0.654292207	0.011764012	0.15	-0.673797824	0.005566882	0.099324891
comp1197507_c0_seq1_m.1032	-0.446125802	0.049310718	0.258278146	-0.446214339	0.004428647	0.095462103
comp1838578_c0_seq1_m.2293	-0.94441674	0.002408063	0	-0.999694251	0.00758589	0.113355171
comp1958245_c0_seq1_m.3536	-0.983181185	0.001528024	0	-1.059486753	0.005033886	0.095462103
comp2212572_c0_seq1_m.15390	0.511626546	0.034725664	0.225	0.507661998	0.005196297	0.095462103
comp2232805_c0_seq1_m.23974	-0.534655175	0.024279253	0.191489362	-0.535512121	0.001927597	0.075098118
comp2235681_c0_seq1_m.25791	-1.177462756	0.000755162	0	-1.200886798	0.000404672	0.045727882
comp2241424_c0_seq3_m.29932	-0.949258621	0.001622419	0	-0.954128639	0.000303219	0.04242724
comp2242407_c0_seq1_m.30845	-0.926916017	0.003091445	0.043478261	-0.904088457	0.003484285	0.090859432
comp2247098_c0_seq1_m.35275	-1.443184037	0.000377581	0	-1.462240759	0.000596594	0.060673628
comp2248226_c3_seq1_m.36365	-0.685588873	0.009434612	0.137254902	-0.706682969	0.004208425	0.095462103
comp2252506_c0_seq1_m.41372	-1.027660305	0.001244838	0	-1.154977225	0.007824018	0.113671799
comp2254394_c0_seq2_m.43926	-0.896495274	0.002612586	0	-0.931381221	0.002088362	0.075098118
comp2254520_c0_seq1_m.44059	-0.5605834	0.020453294	0.188235294	-0.559659673	0.001932374	0.075098118
comp2254548_c0_seq3_m.44097	-0.706875521	0.008067847	0.113636364	-0.733116445	0.004963062	0.095462103
comp2257395_c0_seq4_m.47951	1.278695651	0.000471976	0	1.2545447	0.0001401	0.028496256
comp2257674_c0_seq1_m.48339	1.236229355	0.000660767	0	1.24620873	0.001137917	0.068074345
comp2257781_c0_seq1_m.48513	0.603991356	0.018250737	0.181818182	0.594476956	0.005080575	0.095462103
comp2260058_c0_seq1_m.51934	-0.73277044	0.007085546	0.108108108	-0.721106685	0.001320346	0.068074345
comp2261334_c1_seq1_m.54085	1.287921303	0.000943953	0	1.231135799	0.002530312	0.080416482
comp2261379_c0_seq1_m.54133	-1.621277686	0.000283186	0	-1.628038766	2.09E-05	0.010615133
comp2262137_c0_seq4_m.55246	-0.667203431	0.009901672	0.12962963	-0.672225471	0.001406039	0.068092459
comp2263073_c0_seq1_m.56786	0.745098722	0.00526352	0.103448276	0.753190497	0.001338446	0.068074345
comp2263250_c0_seq1_m.57052	-0.570176164	0.01920354	0.189873418	-0.575993968	0.002969337	0.090859432
comp2263787_c0_seq3_m.57874	-0.691276698	0.008941003	0.12244898	-0.697754591	0.002078573	0.075098118
comp2266507_c0_seq10_m.62138	-0.627155623	0.013479843	0.134328358	-0.644364631	0.00471574	0.095462103
comp2267172_c0_seq1_m.63318	0.602759829	0.017333333	0.173333333	0.59753804	0.004274973	0.095462103
comp2267732_c0_seq2_m.64331	-0.707311816	0.00766765	0.095238095	-0.72056934	0.001886967	0.075098118
comp2268869_c0_seq6_m.66344	-0.540544219	0.026204523	0.2	-0.54830316	0.005088384	0.095462103
comp2268906_c0_seq4_m.66401	-0.482596837	0.03759882	0.234375	-0.483993926	0.003427044	0.090859432
comp2269987_c0_seq2_m.68354	0.605597063	0.013293019	0.136363636	0.606177188	0.000826751	0.068074345
comp2271225_c0_seq5_m.70641	-0.749706083	0.006896755	0.114285714	-0.734529823	0.002367174	0.077658569
comp2271675_c0_seq2_m.71655	0.949464478	0.002313668	0	0.978023689	0.003338442	0.090859432
comp2271737_c1_seq2_m.71770	1.597977446	0.000188791	0	1.587639505	4.58E-06	0.004655728
comp2272433_c0_seq1_m.73197	0.806006494	0.003883972	0.08	0.80851249	0.001176907	0.068074345
comp2272437_c1_seq1_m.73204	1.88762826	9.44E-05	0	1.841682628	3.65E-05	0.012374521
comp2273190_c0_seq1_m.74828	0.699115858	0.008561455	0.130434783	0.701633755	0.002209665	0.075098118
comp2273193_c0_seq1_m.74830	-0.778639555	0.00593117	0.096774194	-0.766901184	0.004675067	0.095462103
comp2273576_c0_seq1_m.75622	1.308318141	0.00447001	0.092592593	1.010829117	0.088065904	0.335442039
comp2273900_c0_seq1_m.76336	1.106642471	0.001038348	0	1.081487452	0.000333744	0.04242724
comp2273929_c1_seq1_m.76435	0.756998622	0.006127827	0.125	0.748610519	0.004564984	0.095462103
comp2274121_c0_seq4_m.76896	0.717792841	0.008750246	0.125	0.709437663	0.003242521	0.090859432
comp2274137_c1_seq25_m.76929	1.2028208	0.000849558	0	1.171579663	0.000293674	0.04242724
comp2274238_c3_seq9_m.77182	-0.669020744	0.009340216	0.14	-0.671915516	0.00075039	0.068074345
comp2274262_c0_seq1_m.77231	1.016378557	0.001811209	0	1.013250779	0.004318069	0.095462103
comp2274413_c0_seq1_m.77564	0.981013442	0.003978368	0.076923077	0.902979429	0.015988406	0.148454901
comp2274474_c0_seq5_m.77718	-0.750510068	0.007573255	0.097560976	-0.797095247	0.025191027	0.185646915
comp2275445_c0_seq2_m.79869	-0.618361642	0.01419764	0.161764706	-0.617425591	0.001898731	0.075098118
comp2275701_c1_seq1_m.80440	1.025886406	0.00212586	0	1.001555848	0.003177378	0.090859432
comp2275893_c0_seq1_m.80933	0.736856961	0.006313668	0.121212121	0.741187805	0.001917874	0.075098118
comp2276377_c0_seq2_m.82218	0.519345266	0.030441495	0.220183486	0.524828623	0.003941937	0.095462103
comp2276668_c0_seq1_m.83017	0.723573869	0.007368732	0.1	0.730357262	0.002215284	0.075098118
comp2277951_c0_seq2_m.87004	0.588694997	0.020358899	0.19047619	0.576752533	0.00439549	0.095462103
comp2278390_c0_seq1_m.88826	0.669265455	0.011353982	0.152542373	0.659289017	0.005256517	0.095462103
comp2278485_c0_seq1_m.89374	-0.767343045	0.005357915	0.1	-0.797375758	0.008574019	0.119529955
comp2279445_c0_seq1_m.91120	-0.674799934	0.009807276	0.132075472	-0.695599559	0.003660328	0.093063839
comp2279748_c0_seq1_m.91174	0.61946397	0.012909538	0.140625	0.622380665	0.001224416	0.068074345
comp2280536_c0_seq1_m.91231	0.966933662	0.001716814	0	0.958682133	0.00100766	0.068074345
comp2280694_c0_seq1_m.91236	-0.897448443	0.003185841	0.041666667	-0.918000702	0.006549243	0.108176077
gnl_Pdu_trscr_assembly_1_1213_m.70099	-0.549992767	0.023978368	0.193548387	-0.559207216	0.004852166	0.095462103
gnl_Pdu_trscr_assembly_1_200732_m.91056	1.220584759	0.000566372	0	1.201348599	8.77E-05	0.02228554
gnl_Pdu_trscr_assembly_1_3867_m.65412	1.069146822	0.001339233	0	1.065004252	0.001338729	0.068074345
isotig10568_m.92324	-1.072154251	0.001433628	0	-1.031139736	0.001318251	0.068074345
