# Supplementary material for: Combined transcriptome and proteome profiling reveals specific molecular brain signatures for sex, maturation and circalunar clock phase
Source: eLife. 2019 Feb 15;8:e41556. doi: 10.7554/eLife.41556 (PMC6377233; doi:10.7554/eLife.41556)
Supplement: Figure 5—source data 17. — This file contains the ROTS-LIMMA rank sums of DEPs predicted as significant in the second proteomics experiment (set2); using only the 1,017 proteins detected in both, the first (set1) and the second experiment (set2) as input data. [file elife-41556-fig5-data17.csv]

	logFC.rots	pvalue.rots	fdr.rots	logFC.limma	pvalue.limma	fdr.limma
comp1197507_c0_seq1_m.1032	0.350656765	0.007438545	0.035087719	0.350714262	0.001975224	0.035871478
comp1201878_c0_seq1_m.1138	0.223140391	0.029298918	0.1	0.223350667	0.00614822	0.066142406
comp1326513_c0_seq1_m.1923	0.199295351	0.044183874	0.131147541	0.197355601	0.011220078	0.092022733
comp1781461_c0_seq1_m.2253	-0.604950047	0.001038348	0	-0.61076315	0.000209147	0.011816803
comp1953077_c0_seq1_m.3483	0.339720876	0.012378564	0.064935065	0.332174337	0.010284538	0.089396372
comp1953876_c0_seq1_m.3493	-0.27355613	0.018037365	0.07	-0.27571468	0.005409512	0.063686398
comp1965369_c0_seq1_contamination_m.3664	0.585009611	0.001526057	0	0.575655517	0.001119136	0.027315522
comp2004487_c0_seq1_m.4269	0.511388219	0.002100295	0	0.515346576	0.001215476	0.027469764
comp2138816_c0_seq1_m.6842	0.402311272	0.003133727	0	0.404786643	0.000299572	0.013848401
comp2138952_c0_seq1_m.6867	-0.341252126	0.011289086	0.054054054	-0.342453249	0.007964579	0.076414872
comp2139115_c0_seq1_m.6894	-0.34986301	0.009705998	0.044117647	-0.353081729	0.006721861	0.069756453
comp2141997_c0_seq1_m.7386	-0.450252192	0.009222222	0.045454545	-0.462630557	0.037436737	0.149340467
comp2142003_c0_seq1_m.7387	0.509560428	0.001337266	0	0.510582458	7.37E-05	0.006817382
comp2187328_c0_seq1_m.10936	0.329635447	0.005620452	0.02173913	0.330613641	0.000351533	0.014896215
comp2204754_c0_seq1_m.13720	-0.213479813	0.036639135	0.125786164	-0.213478305	0.010473837	0.090270274
comp2207063_c0_seq1_m.14108	0.201560851	0.04112586	0.121387283	0.20337457	0.010958757	0.0914103
comp2208474_c0_seq1_m.14351	0.362417544	0.01372763	0.074074074	0.354568365	0.023879336	0.118464802
comp2221095_c0_seq1_m.18558	0.344265928	0.005526057	0.022222222	0.344740098	0.000561828	0.019045972
comp2222959_c0_seq1_m.19328	0.707750078	0.000849558	0	0.698839553	0.000162775	0.010346355
comp2223962_c0_seq7_m.19686	0.370209886	0.01247296	0.064102564	0.357663597	0.01883393	0.109994974
comp2226643_c0_seq1_m.20830	0.168934417	0.061716814	0.191111111	0.168806651	0.011342379	0.092281597
comp2235576_c0_seq2_m.25749	0.209223869	0.038685349	0.12804878	0.21066742	0.010617353	0.090738221
comp2236007_c0_seq2_m.26049	0.199781875	0.038183874	0.12962963	0.200733309	0.006577539	0.069680808
comp2239022_c0_seq1_m.28102	0.777934302	0.000471976	0	0.779003668	5.48E-05	0.006189301
comp2241424_c0_seq3_m.29932	0.290820441	0.016581121	0.063157895	0.292866604	0.008509569	0.079396619
comp2242407_c0_seq1_m.30845	2.647630417	9.44E-05	0	2.565842288	7.45E-06	0.003789572
comp2243258_c0_seq1_m.31584	0.4184554	0.004182891	0	0.415267226	0.001539773	0.030704888
comp2245014_c0_seq2_m.33157	0.308738689	0.017649951	0.070707071	0.304786705	0.014195427	0.099174554
comp2245687_c1_seq1_m.33822	0.226504739	0.028322517	0.095588235	0.228564624	0.007056375	0.071052802
comp2245960_c0_seq1_m.34133	0.400485181	0.004088496	0	0.396097809	0.000624027	0.01924477
comp2247098_c0_seq1_m.35275	-0.314911697	0.025896755	0.093023256	-0.321981994	0.069158814	0.205656472
comp2250550_c1_seq1_m.39064	0.251893432	0.019481809	0.08490566	0.252256475	0.003029241	0.049254247
comp2251386_c0_seq2_m.40044	0.54676662	0.002758112	0	0.548786036	0.004285871	0.057678747
comp2251594_c0_seq1_m.40214	0.298004864	0.010705015	0.056338028	0.297931914	0.001354165	0.029229142
comp2251806_c0_seq1_m.40480	0.162550293	0.067344149	0.20083682	0.162966038	0.013326302	0.095442599
comp2251866_c0_seq1_m.40557	0.245263068	0.015350049	0.068965517	0.24542514	0.0010722	0.027315522
comp2252506_c0_seq1_m.41372	0.276094891	0.017067847	0.06122449	0.273023235	0.004114008	0.057678747
comp2252790_c0_seq1_m.41691	0.354386113	0.011876106	0.065789474	0.3532127	0.0140626	0.099174554
comp2253516_c0_seq4_m.42708	-0.507334842	0.003416912	0	-0.527564121	0.006802968	0.069885034
comp2254376_c0_seq1_m.43911	-0.268959796	0.018900688	0.076923077	-0.270950207	0.005925349	0.066142406
comp2254548_c0_seq3_m.44097	0.228732818	0.0266765	0.098484848	0.22747037	0.005597462	0.064196032
comp2254641_c1_seq1_m.44200	0.323311222	0.012960669	0.075949367	0.315270383	0.00765769	0.074883377
comp2254675_c0_seq1_m.44244	0.194027342	0.047406096	0.139896373	0.195684085	0.012857545	0.093649547
comp2254677_c0_seq1_m.44246	0.194029505	0.048898722	0.148717949	0.192422143	0.012511345	0.093612628
comp2256041_c0_seq1_m.46046	-0.209145684	0.031503441	0.115646259	-0.209579106	0.004459699	0.05826479
comp2256095_c0_seq1_m.46136	0.669851398	0.000566372	0	0.674027872	2.19E-05	0.004461516
comp2256216_c0_seq9_m.46312	-0.485703208	0.005248771	0.022727273	-0.475521199	0.012610551	0.093612628
comp2256245_c0_seq1_m.46340	0.277202839	0.015907571	0.066666667	0.280697275	0.004468686	0.05826479
comp2257131_c0_seq2_m.47590	0.276182706	0.016486726	0.063829787	0.273821618	0.004020342	0.057678747
comp2257282_c0_seq1_m.47769	0.233738582	0.024390364	0.073170732	0.235528065	0.00471186	0.059160014
comp2257585_c0_seq1_m.48216	-0.255300496	0.026085546	0.091603053	-0.261011107	0.019250243	0.109994974
comp2257674_c0_seq1_m.48339	-0.254674572	0.02599115	0.092307692	-0.254616706	0.015239977	0.102757191
comp2257939_c0_seq1_m.48703	0.342060597	0.008921337	0.046875	0.343616983	0.003925441	0.057678747
comp2257975_c0_seq1_m.48752	-0.241550122	0.02326057	0.075	-0.242718778	0.005334515	0.063686398
comp2259823_c0_seq1_m.51564	0.219569695	0.03673353	0.125	0.217817148	0.012805814	0.093649547
comp2260058_c0_seq1_m.51934	0.420918521	0.003700098	0	0.421031581	0.00101067	0.027048732
comp2260649_c0_seq2_m.52797	-0.209956397	0.031996067	0.11409396	-0.209192857	0.004639944	0.059160014
comp2261317_c0_seq1_m.54056	0.337523697	0.004648968	0	0.338389106	0.000279671	0.013544053
comp2261355_c0_seq1_m.54106	-0.320564274	0.007915438	0.033333333	-0.319674467	0.001195466	0.027469764
comp2261362_c0_seq2_m.54116	0.315770058	0.010888889	0.055555556	0.317769969	0.003051148	0.049254247
comp2261479_c0_seq1_m.54252	0.303122866	0.02580236	0.09375	0.294742184	0.043570725	0.157691913
comp2261876_c0_seq1_m.54865	-0.48087299	0.009127827	0.046153846	-0.503479739	0.051422533	0.172028671
comp2261971_c0_seq1_m.55022	0.344922897	0.004743363	0	0.344830071	0.000349951	0.014896215
comp2262339_c0_seq1_m.55609	0.454791277	0.002569322	0	0.455615846	0.000488151	0.01838703
comp2262362_c0_seq1_m.55645	-0.279572794	0.011578171	0.066666667	-0.278829586	0.000925027	0.025831724
comp2262720_c0_seq1_m.56199	-0.36033308	0.008307768	0.032258065	-0.370992812	0.007018549	0.071052802
comp2263277_c0_seq1_m.57091	0.375150275	0.005806293	0.021276596	0.370404705	0.001578021	0.030862446
comp2263291_c0_seq2_m.57114	0.436650794	0.002380531	0	0.434853707	0.00017555	0.010502019
comp2263508_c0_seq1_m.57408	-0.372407728	0.006961652	0.037037037	-0.365900127	0.002691011	0.045612636
comp2263612_c1_seq1_m.57550	0.19804153	0.041702065	0.119318182	0.198261661	0.009360368	0.082778211
comp2263691_c0_seq2_m.57661	-0.220374493	0.025411013	0.079365079	-0.221370882	0.003137149	0.04985126
comp2263787_c0_seq3_m.57874	0.236132949	0.030109145	0.104895105	0.240935086	0.014237448	0.099174554
comp2263896_c0_seq3_m.58065	0.277832444	0.028511308	0.094202899	0.268152813	0.030548932	0.13426484
comp2263928_c0_seq2_m.58107	0.591092473	0.000943953	0	0.591540109	4.39E-05	0.006189301
comp2263950_c0_seq2_m.58147	0.479216084	0.001431662	0	0.481982243	9.85E-05	0.008108592
comp2265049_c0_seq3_m.59764	-1.261710783	0.000283186	0	-1.27748616	1.69E-05	0.004461516
comp2265326_c0_seq3_m.60204	0.799199154	0.000755162	0	0.793222708	0.000596087	0.01924477
comp2265350_c0_seq1_m.60250	0.237350081	0.016973451	0.06185567	0.237615846	0.001146486	0.027315522
comp2265386_c0_seq2_m.60299	0.229112613	0.019086529	0.076190476	0.22890754	0.001348885	0.029229142
comp2265656_c0_seq3_m.60780	-0.441405285	0.006183874	0.019607843	-0.446183733	0.010990835	0.0914103
comp2265923_c0_seq1_m.61202	-0.477277903	0.002474926	0	-0.476617116	0.000674764	0.020183394
comp2266005_c0_seq5_m.61322	-0.220322186	0.030014749	0.105633803	-0.221862913	0.006178494	0.066142406
comp2266233_c0_seq1_m.61658	0.698779094	0.003039331	0	0.666193323	0.018266038	0.108634855
comp2266397_c0_seq1_m.61967	0.282256925	0.015066863	0.071428571	0.281786443	0.00361156	0.055977802
comp2266439_c0_seq1_m.62025	-0.266475649	0.024587021	0.072580645	-0.267312323	0.017667613	0.108240739
comp2266503_c0_seq6_m.62129	-0.240804255	0.026881023	0.097744361	-0.245042655	0.012219066	0.093612628
comp2266675_c0_seq1_m.62468	-0.520785823	0.001620452	0	-0.518322562	0.000403095	0.015801261
comp2266701_c0_seq3_m.62512	-0.45180417	0.006777778	0.037735849	-0.475980298	0.021706927	0.115423441
comp2266882_c0_seq1_m.62832	0.285153411	0.028416912	0.094890511	0.276039327	0.037288306	0.149340467
comp2267169_c0_seq1_m.63315	0.184355873	0.046688299	0.142105263	0.184769263	0.007544189	0.074489707
comp2267718_c0_seq1_m.64309	-0.301905506	0.008119961	0.032786885	-0.301400886	0.000624462	0.01924477
comp2267732_c0_seq2_m.64331	0.275601733	0.00999705	0.057142857	0.275956547	0.00054242	0.019022126
comp2267765_c0_seq1_m.64405	0.513713081	0.00219469	0	0.521549182	0.001474904	0.030481459
comp2268029_c2_seq11_m.64856	-1.756542171	0.000188791	0	-1.76386201	1.11E-06	0.00113377
comp2268115_c0_seq2_m.65034	0.278978221	0.018328417	0.068627451	0.275988526	0.006020371	0.066142406
comp2268441_c0_seq1_m.65632	0.351656469	0.007249754	0.036363636	0.349557068	0.001855398	0.034943323
comp2268635_c0_seq2_m.65950	-0.167841278	0.06552704	0.205128205	-0.167398658	0.014096315	0.099174554
comp2268857_c0_seq2_m.66328	0.234061165	0.019576205	0.08411215	0.234501894	0.001613907	0.030968744
comp2268937_c0_seq1_m.66472	-0.370606818	0.007624385	0.034482759	-0.375902774	0.005176453	0.062672058
comp2269009_c0_seq1_m.66627	0.380044	0.003228122	0	0.379416913	0.000137398	0.009655476
comp2269297_c0_seq2_m.67181	0.234094274	0.02180826	0.079646018	0.234048308	0.002274351	0.040579211
comp2269345_c0_seq1_m.67253	-0.266639562	0.02373058	0.074380165	-0.268092862	0.015323062	0.102757191
comp2269698_c0_seq1_m.67864	-0.286726817	0.022884956	0.076923077	-0.284964542	0.022899425	0.117252645
comp2269745_c1_seq1_m.67949	0.278541475	0.023166175	0.075630252	0.27108608	0.016232143	0.105196976
comp2270085_c0_seq9_m.68531	-0.303074005	0.022979351	0.076271186	-0.300161624	0.033576341	0.142875057
comp2270119_c0_seq15_m.68605	0.181357832	0.043383481	0.133333333	0.181064535	0.005617942	0.064196032
comp2271168_c0_seq1_m.70546	0.187017476	0.046408063	0.142857143	0.187476323	0.008259193	0.077774067
comp2271307_c0_seq1_m.70799	0.681414179	0.000660767	0	0.681918233	3.62E-05	0.006138112
comp2271350_c0_seq18_m.70897	0.182479146	0.040847591	0.122807018	0.182601084	0.004969744	0.061636951
comp2271637_c0_seq1_m.71562	-0.274361986	0.016001967	0.065934066	-0.274776178	0.003675845	0.055977802
comp2271675_c0_seq2_m.71655	-0.292293523	0.022486726	0.077586207	-0.283239201	0.01982531	0.109994974
comp2271916_c0_seq1_m.72122	-0.292144882	0.011084562	0.054794521	-0.290628809	0.001154934	0.027315522
comp2272124_c0_seq1_m.72532	0.274023157	0.020444444	0.082568807	0.269271723	0.00752641	0.074489707
comp2272182_c0_seq2_m.72649	-0.366485594	0.003511308	0	-0.367006939	0.000142411	0.009655476
comp2272293_c0_seq1_m.72898	0.160826379	0.066663717	0.203389831	0.161200351	0.011944817	0.093612628
comp2272463_c1_seq1_m.73251	-0.186096292	0.052450344	0.157635468	-0.184577809	0.011975331	0.093612628
comp2272495_c0_seq1_m.73308	0.284871539	0.013932153	0.073170732	0.287674862	0.00368782	0.055977802
comp2272691_c0_seq4_m.73750	-0.300956141	0.025505408	0.078740157	-0.313048021	0.057323507	0.183327066
comp2273519_c1_seq9_m.75533	-0.30891358	0.015630285	0.06741573	-0.306344153	0.010733944	0.090970176
comp2273778_c1_seq23_m.76059	-0.277194654	0.022004916	0.078947368	-0.280110732	0.016239848	0.105196976
comp2273813_c0_seq2_m.76128	-0.257335949	0.020721731	0.081818182	-0.258635859	0.00509835	0.062470143
comp2273865_c0_seq2_m.76255	0.433776755	0.001714848	0	0.432538156	5.16E-05	0.006189301
comp2274031_c0_seq3_m.76707	0.159878348	0.067438545	0.2	0.160270401	0.012341273	0.093612628
comp2274295_c0_seq2_m.77311	-0.320060015	0.016777778	0.0625	-0.326871749	0.022174108	0.11635788
comp2274541_c0_seq1_m.77862	-0.467132743	0.004554572	0	-0.454689328	0.006679566	0.069756453
comp2274581_c1_seq21_m.92631	0.736342248	0.000377581	0	0.738371923	2.11E-05	0.004461516
comp2274888_c0_seq2_m.78557	-0.337689854	0.007718781	0.033898305	-0.336415743	0.001498597	0.030481459
comp2274909_c0_seq7_m.78613	-0.528440676	0.006089479	0.02	-0.528155579	0.027020924	0.12573314
comp2274909_c0_seq7_m.78615	-0.506843555	0.005900688	0.020833333	-0.498494585	0.019900762	0.109994974
comp2274999_c0_seq4_m.78837	-0.230061058	0.02520649	0.08	-0.228869608	0.004192839	0.057678747
comp2275107_c0_seq4_m.79080	0.220908995	0.033537856	0.125	0.219845552	0.009111647	0.082157269
comp2275357_c0_seq19_m.79626	0.165363858	0.063549656	0.2	0.165812346	0.011753137	0.093612628
comp2275478_c0_seq7_m.79935	-0.17535576	0.05953589	0.181818182	-0.174688573	0.012455501	0.093612628
comp2275674_c1_seq1_m.80370	0.298368042	0.027067847	0.097014925	0.285012703	0.041465263	0.155609493
comp2275714_c2_seq1_m.80469	0.331710525	0.008826942	0.047619048	0.330840333	0.002480343	0.042754379
comp2275822_c0_seq10_m.80745	-0.186714104	0.051185841	0.150753769	-0.186652329	0.011962372	0.093612628
comp2275833_c0_seq1_m.80771	0.268623013	0.018514258	0.067961165	0.266348633	0.00431031	0.057678747
comp2276272_c0_seq2_m.81963	-0.231445145	0.032590954	0.112582781	-0.231244773	0.013021575	0.093921573
comp2276314_c0_seq1_m.82075	-0.274635977	0.01813176	0.069306931	-0.276908424	0.005732966	0.06478252
comp2276377_c0_seq2_m.82218	0.183049118	0.050297935	0.146464646	0.182554468	0.009176215	0.082157269
comp2276389_c1_seq15_m.82250	0.249039558	0.029393314	0.09929078	0.250119728	0.018867008	0.109994974
comp2276523_c0_seq2_m.82609	0.203769445	0.041311701	0.120689655	0.205249661	0.012103931	0.093612628
comp2276577_c0_seq1_m.82741	-0.173891747	0.055843658	0.171428571	-0.173696955	0.009506845	0.083348804
comp2276593_c0_seq3_m.82791	0.390963668	0.002852507	0	0.391102525	0.00010365	0.008108592
comp2276719_c0_seq5_m.83124	0.176013639	0.047500492	0.139175258	0.175917077	0.006176345	0.066142406
comp2276783_c0_seq3_m.92635	-0.231217698	0.030703048	0.110344828	-0.22895682	0.009209369	0.082157269
comp2276936_c0_seq3_m.83786	0.618890271	0.001911504	0	0.598745713	0.004169249	0.057678747
comp2277374_c0_seq2_m.85051	-0.480771548	0.002663717	0	-0.483143087	0.001120234	0.027315522
comp2277413_c0_seq4_m.85165	0.512721657	0.005154376	0.023255814	0.502666114	0.017052051	0.107048989
comp2277815_c0_seq5_m.86532	-0.257810125	0.01639233	0.064516129	-0.256453018	0.001900477	0.035141541
comp2277945_c0_seq2_m.86985	0.212909966	0.0363412	0.126582278	0.211031875	0.008981085	0.082157269
comp2278010_c1_seq9_m.87231	0.196707329	0.044678466	0.135869565	0.197633359	0.01172643	0.093612628
comp2278012_c0_seq11_m.87235	-0.199108666	0.040454277	0.125	-0.20085965	0.008942823	0.082157269
comp2278031_c0_seq2_m.87291	0.193139171	0.037411996	0.130434783	0.193045951	0.004659021	0.059160014
comp2278076_c0_seq2_m.87463	-0.193089029	0.039158309	0.127272727	-0.193771052	0.005448099	0.063686398
comp2278133_c0_seq3_m.87701	-0.409444186	0.003605703	0	-0.406789215	0.000535293	0.019022126
comp2278161_c0_seq3_m.87805	-0.368820252	0.004949853	0.023809524	-0.36656994	0.000890507	0.025831724
comp2278194_c0_seq1_m.87981	0.245293861	0.027366765	0.096296296	0.241543106	0.011055523	0.0914103
comp2278414_c0_seq7_m.88958	-0.224399531	0.034123894	0.123376623	-0.226335087	0.012891776	0.093649547
comp2278480_c0_seq4_m.89330	-0.319437139	0.016297935	0.065217391	-0.327021299	0.021013037	0.114279459
comp2278509_c0_seq8_m.89637	-0.344938387	0.006481809	0.038461538	-0.343649489	0.000939797	0.025831724
comp2278536_c1_seq38_m.89884	-0.283249452	0.015161259	0.070588235	-0.285367752	0.004304714	0.057678747
comp2278605_c1_seq8_m.90480	-0.293911005	0.02239233	0.07826087	-0.299154846	0.028850491	0.129255284
comp2279235_c0_seq1_m.91078	0.274098528	0.015444444	0.068181818	0.273816302	0.003038904	0.049254247
comp2279340_c0_seq1_m.91103	-0.756186414	0.0020059	0	-0.711313395	0.012575559	0.093612628
comp2279445_c0_seq1_m.91120	-0.252737814	0.020258604	0.083333333	-0.253936964	0.003849933	0.057579138
comp2279536_c0_seq1_m.91140	0.306884277	0.007344149	0.035714286	0.307234445	0.000403965	0.015801261
comp2280482_c0_seq1_m.91228	0.424584752	0.004460177	0	0.4240421	0.002356523	0.041320414
comp2280591_c0_seq1_m.91233	0.310962324	0.005995084	0.020408163	0.311257723	0.000231823	0.012408658
comp2280694_c0_seq1_m.91236	0.545504054	0.001132743	0	0.549283131	6.85E-05	0.006817382
comp2281676_c0_seq1_m.91255	0.254725124	0.015255654	0.069767442	0.254625016	0.001379547	0.029229142
gi_613484551	-0.28509047	0.021224189	0.081081081	-0.285029635	0.015358007	0.102757191
gnl_Pdu_trscr_assembly_1_1514_m.69841	-0.336817684	0.021713864	0.080357143	-0.332120968	0.046589119	0.162821766
gnl_Pdu_trscr_assembly_1_15590_m.29311	-0.407527038	0.013248771	0.075	-0.400859712	0.042638071	0.157112024
gnl_Pdu_trscr_assembly_1_16296_m.13041	0.351386927	0.014500492	0.072289157	0.354312562	0.026082585	0.124215662
gnl_Pdu_trscr_assembly_1_1797_m.38383	-0.394276964	0.003322517	0	-0.393654123	0.000244469	0.012431237
gnl_Pdu_trscr_assembly_1_3867_m.65412	-0.40578015	0.009428712	0.044776119	-0.39250778	0.015105857	0.102757191
gnl_Pdu_trscr_assembly_1_7327_m.81715	0.248931931	0.024009833	0.073770492	0.249867235	0.008053679	0.076547585
isotig10568_m.92324	0.364971701	0.009902655	0.057971014	0.354889831	0.007951144	0.076414872
