# Supplementary material for: Combined transcriptome and proteome profiling reveals specific molecular brain signatures for sex, maturation and circalunar clock phase
Source: eLife. 2019 Feb 15;8:e41556. doi: 10.7554/eLife.41556 (PMC6377233; doi:10.7554/eLife.41556)
Supplement: Figure 6—source data 1. — Fasta-file containing the ependymin protein alignement; used for the ERP trees in Figs. 6 and Figure 6-figure supplement 1. [file elife-41556-fig6-data1.txt]

>Aplysia_tr_Q8I818_AAN83922.1
-----------------------------------MLRFLVFALPVAAVL
LALA-------VTAQPPDNASGN---ICC-QRDLI------------NYT
VLSEN----------GTSAGGKGVR-RSINAKFNLDFPKTRLS--SKGSM
VIFDESGIKNI-EFWVITKSD--KSIAIDE--------------------
--------------------------------------------------
---------------------------------------------AQKSC
GQ--IPLV------WFPRFCVPSTAQKVGSYSYGP---AGQTFQTDAYKF
R--LGDSD----------FFATIA---PDCTIINLVQAVT----------
-----------------------------------SPNGG-----SLV-S
SVLTDIQPTVDE--SAFELPP-YCKESFD-----------STVA------
--------------------------------------------------
--------------------------------------------------
-------------------------------------
>Lingula_XP_013415911.1
------------------------------------MDVRISFVFILNTL
LGAQ----------GLQSSVKDA---TCC-VPTQF------------EAK
VYMDAELVFLDTTSSVSRPLTAYSM-FNYTVHLAYDYDRQQLYMHANVTE
TSPLIPHPVTD-SVLYLFDHKHGVMYTVNG--------------------
--------------------------------------------------
--------------------------------------------GHDGKC
QKDNSTVP-------MSQQCIPDDALLQRNSAIGNPSLQPLAAKVYQYEV
KGDPDAFP------FYIQAFVKQN--GKQCLPMKLH--VV----------
-----------------------------------TAGGS---GTMNAWV
MNFVNLTQGIQDP-SIFSVPG-PCRGATQ-----------VTKITTAQEP
KWKQALEVLLGTIN------------------------------------
--------------------------------------------------
-------------------------------------
>Capitella_tr_R7UTM4_ELU09867.1
-----------------------------------MVTILWILGALLGCA
FGVK---------------FDAL---KCC-APEVW------------EAR
IVNTG-----------TTNRQKYSF-NNMDISFAYDLPNDRWA-----ID
QVHPVDESKNL-KLVFDYNLG--KKYAI----------------------
--------------------------------------------------
---------------------------------------------NTAGC
FV--EPLD---AH--LNPYCIGKNATFLGEFGAGL---PRHGQYHRAWSY
D--IFMFP--------LRHTLVVS--KEHCLPIKEV--TYSLIQNSRHFF
NNAWAWNHGEFPCNPWEEPGILELGECFKSHRKIKKEVQGTQPTAFVL-N
MDYVDLNTTITNE-GIFQVPE-QCPNDSW-----------DSVKLTDFWR
ILIMRMKFYDEVKDAPGLD-------------------------------
--------------------------------------------------
-------------------------------------
>Capitella_tr_R7UYA9_ELU11294.1
----------------------------------MRSVCILVALFAGACC
LPVI---------------SSSG---GCV-YPPRW------------ESF
LAERM--------RTKMTASGTETT-MAVMGNMYADYNAKKAA-----IH
FTIYQEAPYQV-SAIADWEAS--AIFAFYP--------------------
--------------------------------------------------
---------------------------------------------DTGRC
VR--SALS---GS--MVEQGVPPNASHLSSFRWGH---GHNAVTVDQWKS
T--VNYEK---PWPSRVELFQMVT--TDECVPVVEQ--GT----------
-----------------------------------NHVPG---AEVAF-D
VSFANFNTTITNP-LAFNPPD-YCADAPV-----------VDTPGPLVQG
LMMRFMFTSS----------------------------------------
--------------------------------------------------
-------------------------------------
>Capitella_tr_R7TWV9_ELT98092.1
------------------------------------MRAVCTLLALFAAS
AVAF----------------SPQ---PCA-YPPQW------------ESF
FGERL--------RIKTTDTGAETT-LVVMGNMYVDYIGKKVG-----LH
YTIQQDAPYTL-TIIGNFETQ--AMVAFYP--------------------
--------------------------------------------------
---------------------------------------------DKQQC
IR--VPLQ---QS--MQQQGVTSSARHLSSFRWGH---SPNAVLVNQWQS
T--INFDK---PWPCRIDLFQMVT--TDECVPVVEQGTNY----------
-----------------------------------IQGME-----IAF-D
SSFANFNTTITNP-LAFTSPE-YCTNAPV-----------VNTPSTLVES
LMMRFIRY------------------------------------------
--------------------------------------------------
-------------------------------------
>Lottia_tr_V3ZIT2_XP_009065268.1
------------------------------------MKCLCVVLIVYCCV
LIVA----------------SND---PCC-TSNAF------------ETV
LSEAG----------GIYVSNATTVPIDVWNKMYYDFNRKMMT---LETH
TRLSTGYYKQI-KIIMDFRQQ--LEFAI----------------------
--------------------------------------------------
---------------------------------------------EKGNC
TV--IPVK---ES--MQKPCIPKNATYLGSNSIGY---ADEAIEFTSWEF
E--TPNSD--------VSTKLTVS--SKGCVPLTQS--MY----------
-------------------------------VNRGMCLHTTPNNKTAV-S
YTFANFKPMITND-AVFQIPA-NCQQVHS-----------HIAP------
--------------------------------------------------
--------------------------------------------------
-------------------------------------
>Lottia_tr_V4B6H4_XP_009065265.1
-----------------------------------MLVSFLTLLLILSSG
NGQT-----------------TK---NCC-LPDEY------------EMD
MGETG----------STFKDNVFQE-MQGFLSTSYSHKDRKVS----SRG
TNVVNGQLVQT-TVLMDYKTH--REYIN----------------------
--------------------------------------------------
---------------------------------------------VNGNC
TV--YEMK---AP--MINPCIPDNALFGGRTRYGY---GSNHIDVDLWRF
N--LSNRP-------DSPIKLSIT---DDCTPITQT--QF----------
------------------------------------DPKALLGGKTEV-V
YIFSNFRPGIKAR-NIFTVPT-ECHNKPV-----------LKHHL-----
--------------------------------------------------
--------------------------------------------------
-------------------------------------
>Lottia_tr_V3ZIS7_XP_009065263.1
--------------------------------------MIALLVLAFVAV
STAQ----------------DPP---RCC-IDKEF------------EAY
LDEAG--------SFVSAQDKEFHP-LKGYTTVAYDYYAKKMS--LR-VH
NTFENGTEIAG-TLIFDYENK--LEYAI----------------------
--------------------------------------------------
---------------------------------------------YKRKC
TI--YKLP---LP--MRSPCISDNATYDGELTMGY---GAHTLKLHTWKD
V--QPGTN--------FPVKLSVS--IDGCVPVVES--IY----------
-----------------------------------VDTPK---AKSEI-V
YIISNFHAGIKNR-KRFTIPN-SCHGVTV-------------KESTLIG-
--------------------------------------------------
--------------------------------------------------
-------------------------------------
>Lottia_tr_V3Z0U7_XP_009065264.1
------------------------------------MIALLVPVLAFVAV
STAQ----------------DPP---RCC-IDKEF------------EAY
LDEAG--------SFVSAQDKEFHP-LKGYTTVAYDYYAKKMA--LR-VH
NTFENGTEIAG-TLIFDYENK--LEYAI----------------------
--------------------------------------------------
---------------------------------------------YNRKC
TI--HKYP---LQ--MREPCIPDNATYEGKLTMGY---GAHVLQLNTWKY
I--QPKTH--------FPVKLSVS--VDGCVPVVES--IY----------
-----------------------------------MTGSK---SKSEI-V
YIISNFHAGIKNR-KRFTIPN-SCHGVNV-------------KETTLVG-
--------------------------------------------------
--------------------------------------------------
-------------------------------------
>Haliotis_P86734
-----------------------------------MILQAALFLAGLTVV
SGSI-----------------------CC-PPKQF------------NSY
QYVTF--------------VNSTTT-IRALYYIVYDGDNQRYL----ITG
DRNNKQLVGTT-KVIYDYKKR--IAYSIDA--------------------
--------------------------------------------------
---------------------------------------------KARTC
SK--FPVQGQFED--QENVCVPGGAEILGPLFYGY---NQSRLNSQSYAY
N--TTSLD-------GSHHNVVTTVSEDDCVPIVIC--------------
-----------------------------------TITTGGPGGNSLY-T
VGYNDFYPGIKDI-TVFDIPP-YCNA------------------------
--------------------------------------------------
--------------------------------------------------
-------------------------------------
>Haliotis_P86729
--------------------------------------MILQVVLLLACL
SGAI---------------VSTG---ACC-PPSRF------------NAF
QYVTI--------------VNSTTR-TRGLYYMVYDGPNERYL-----LT
GDRLKNLYGTT-RVIYDYKKG--IAYNIDV--------------------
--------------------------------------------------
---------------------------------------------QKRSC
TT--FPLHGKFED--QENVCVPRDAVYTGRSAYGF-----DQGALHSWSY
E-----YNRTHPDGRHQNIETTVT--KENCIPIVTT--------------
-----------------------------------TISTDASGGNSLH-I
LGYNDFYPGIRDI-SMLEIPS-YCRA------------------------
--------------------------------------------------
--------------------------------------------------
-------------------------------------
>Capitella_ELT94332.1
--------------------------MATERRNSCERRFFNEYCIMLLVD
FASS-----------YREGLITV---KSI-ELRNV------------ASE
TCKTA---------------NHVGN-IDGLPDPEDKLTITRFS-----DR
YITSNTDPCNR-STCKCNKEG--YKYVI----------------------
--------------------------------------------------
---------------------------------------------RGDAC
NG--IRTE---EV--MRKMCLPEGAKLKGHFRLGI------DIPADFWEF
Q--APHNV---------TMKTLVL--RETCIPVSEE--VY----------
-----------------------------------MAKGG---YASMT-S
TTYMDVSLGIKDR-SVFDRPA-DCEVDMM-----------SHYEDYNHVS
QKRFDGHDSVLKALEKRTEN------------------------------
--------------------------------------------------
-------------------------------------
>Capitella_tr_R7TLH0_ELT94332.1
--------------------------MATERRNSCERRFFNEYCIMLLVD
FASS--------------YREGLITVKSI-ELRNV------------ASE
TCKTA---------------NHVGN-IDGLPDPEDKLTITRFS-----DR
YITSNTDPCNR-STCKCNKEG--YKYVI----------------------
--------------------------------------------------
---------------------------------------------RGDAC
NG--IRTE---EV--MRKMCLPEGAKLKGHFRLGI------DIPADFWEF
Q--APHNV---------TMKTLVL--RETCIPVSEE--VY----------
-----------------------------------MAKGG---YASMT-S
TTYMDVSLGIKDR-SVFDRPA-DCEVDMM-----------SHYEDYNHVS
QKRFDGHDSVLKALEKRTEN------------------------------
--------------------------------------------------
-------------------------------------
>Pladu_comp2265193_c0_seq2
-----------------------------------MESHGIILMTLVIAL
LGGV---------------LE-G---ARL-RPHSSRARKCKCVPDQWEGV
LASTE--------REFDLKGGRQGA-MDNDLYVSYDYRNKRFS-------
---MTDLKTGN-KAIADYHKG--FKYVL----------------------
--------------------------------------------------
---------------------------------------------REDGC
RG--IPTQ---EG--MRQMCLPEQAEYLGEFLLGA-----DE-AVDLWQF
S--GPYNI--------T-MKTTVI--QKNCVPVTEE--VY----------
-----------------------------------MSKGT---YVSLQ-T
SLYLDVTVGIKDE-SVFHAPL-DCMLDTY--RMPSNAIPQQTKRAQKLEG
MWSLLSMLRDDITK------------------------------------
--------------------------------------------------
-------------------------------------
>Pladu_comp2262954_c0_seq14
------------------------------------MNSSIITVILASCF
ALSMARTVISDSKTQGIKQSDQK---RCC-FPQKW------------QGY
MRQMI-------------YGEGIPT-MEVFYDYAVDSYKRKTA-----MR
MVDPVTYQETS-RNVIDFQKN--VVYNI----------------------
--------------------------------------------------
---------------------------------------------TDGKC
IK--IPRL---SMIEEPMMCLPEKAEYISDFFVGG---TADGWKASYWKA
H--NVSES--------TKYLEIAF--TPSCVPVFRK--SI----------
-----------------------------------VSYYG---VELTV-V
ENFADVASRIQTP-DIFNVPG-HCKDMTS-----------LVS-------
--------------------------------------------------
--------------------------------------------------
-------------------------------------
>Pladu_comp2243698_c0_seq2
------------------------------------MFSLLVLSLFLSVA
YGSL---ISPRLVHQTIEDPNPK---RCC-LPDHW------------QGY
INEII----------------YIKA-ANINQEVIYEYAVKTPE-KFAAFK
IVEKFTRKVLS-RGVIDYNTN--VFYNI----------------------
--------------------------------------------------
---------------------------------------------SDTTC
VK--SPRP---AVFEEPLHCMP-NAEHLGDYFVGG---TADGWRASYWIA
H--NVTKR-------MKYLEISLS--HDNCLPIAES--II----------
-----------------------------------FDAGA----DLKI-T
ANFVNIESRITDP-SIFDVPA-GCKNSVP-----------KEIRGAELRH
PRKDYV--------------------------------------------
--------------------------------------------------
-------------------------------------
>Pladu_comp2205583_c0_seq1
-------------------------------------MVYLVILSLCLCL
ASAT------------DIQAKPE---KCC-VSDDW------------QGN
IAQVM----------------YIPA-AKQYMELDYEYAYKRKE-RLGGFR
ILDPATGKEMS-RGVLNFMTN--MLYNI----------------------
--------------------------------------------------
---------------------------------------------TGSTC
VK--SARP---AAYVEPLHCLPDDAEYLGDYFVGG---EMDGWKASYWRV
R--NFSET--------IKFIEIAF--SKNCFPVYNK--VI----------
-----------------------------------MDIGV----ELKF-T
ANFGNTASRITDP-TIFEIPA-SCNTA-----------------------
--------------------------------------------------
--------------------------------------------------
-------------------------------------
>Pladu_comp2273538_c0_seq6
-------------------------------------MMYLALLFVSICL
ASAT------------DNQPKPE---KCC-FPDNW------------QGN
IAQVL------------YIPAAKQY-RETDSEYAYMRSKRMSG-----FR
ELDPSTGKPLS-RGVVDYNSN--VFYNI----------------------
--------------------------------------------------
---------------------------------------------TGSTC
IK--SARP---AAFVEPFSCMPDDAEYLGDYYVGG---EVDGWKASYWRA
R--DISET--------LKSLEIGF--SKNCIPVYEK--II----------
-----------------------------------LDVGT----ELKI-T
ANFGNIASRITDP-TIFEIPE-GCEGV-----------------------
--------------------------------------------------
--------------------------------------------------
-------------------------------------
>Pladu_comp2268869_c0_seq6
------------------------------------MSLLLILLGFVSVT
LARV--------AVSDQEKLAPK---PCC-FPKTL------------QVN
FFGAE-----------FFETASPSL-VPLIGTYAIKSDEGTAA-----LQ
VLDGKTRLPVR-KEILDYNSK--ILYNISA--------------------
--------------------------------------------------
----------------------------------------------DGSC
VK--SPYT---EP--RPTGCIPATATFDASFEMGI---GENSLQANLWNI
D--TPKLN--------MQEAISVT---GSCIPVQIQ--RN----------
-----------------------------------VKTAV---GKTHK-A
LSIVHAEIEIVDK-DLFTIPD-TCKTSDQ-----------EATLNLQDLP
LPAFMFMNLE----------------------------------------
--------------------------------------------------
-------------------------------------
>Pladu_comp2262137_c0_seq4
------------------------------------MKSLLVFLGLVSVS
LAAI-------IGVRQEKESAPA---RCC-VPKTM------------QIN
VFGAE-----------FYETSKPYL-VPIIATYGGKINEGLAA-----LK
IYDEKTRQLLR-HDIMDFNKQ--VMYNISA--------------------
--------------------------------------------------
----------------------------------------------DGSC
VK--SAFK---SP--QPSGCIPDSAVFDASFTMGI---GENSLVGNIWYY
K--DASRN--------LEETVSVT---GSCIPILLQ--QN----------
-----------------------------------TNIDG---GKTHK-G
VSYVHAEMEIIDK-DLFTIPD-TCKASNE------------EKMLIPQGL
PVPFFMLMPVE---------------------------------------
--------------------------------------------------
-------------------------------------
>Pladu_comp2262137_c0_seq3
--------------------------------------------------
----------------------------------M------------QIN
VFGTE----------------FFDT-AKPWIRPMIATYGGKINEGLSALK
LYKGTPDNFLR-QDIIDYNQK--VVYNIS---------------------
--------------------------------------------------
---------------------------------------------ADGSC
LK--SPFT---TP--QPSGCIPANATFESSFEMGI---GENSLQGNLWRY
P--DDGLA--------LAVDNVAV--TRTCIPIQLQ--QI----------
-----------------------------------APLDD---GTFYK-G
VSYIHAEREIIDK-DLFTIPD-TCETSNE-----------EVFLKPHDWP
LPAFMFMDLK----------------------------------------
--------------------------------------------------
-------------------------------------
>Pladu_comp2277945_c0_seq2
--------------------------------------------------
------------------------------MPQTLQ-----------MGF
LGTVF-------------FDYAPAP-PFQWMRSIYASKPGFAG-----MK
YFDRLSGKLQR-RVVIDYKNE--LAYLI----------------------
--------------------------------------------------
---------------------------------------------NSEGC
VK--QPFK---QP--QSSGCLRSSAKLVGDYRIGN---GLDSLDGFTYQY
T---NAAK--------LKENMSVT---KNCIPIHWD--TK----------
-----------------------------------MATAK---GLLYQ-N
GGAINPSYEVTEK-GIFDFPS-SCKT-EN-----------GPFDIATNLF
PLPAFMIMDME---------------------------------------
--------------------------------------------------
-------------------------------------
>Pladu_comp2263873_c0_seq9
------------------------------------MKSLIVFLGLVSLS
YGSA---------IWSKNQVKDP---ACC-VPSPF------------QMT
FIGEQ-----------LFDYPGAAV-PFHEMLAIYASQDGIAG-----VK
YLDRYSGKLQE-RVVIDYKNG--YIYNV----------------------
--------------------------------------------------
---------------------------------------------TSGGC
VK--QPFK---EA--QPSGCLPDDAKWVGEYRMGN---GLDSMYGYTFQF
A--DPSKK--------LQEDLSVS---KNCIPIHLQ--KT----------
-----------------------------------VTNGQ---GAVVQ-N
GGIVNPSLKITEK-GIFDIPG-SCSTLEA-----------GRSDFKTYLL
PFPSFVF-------------------------------------------
--------------------------------------------------
-------------------------------------
>Pladu_isotig10568
------------------------------------MNSLLVLLGLVSLS
YGSA---------IWSKNMVKDP---ACC-FQRPG------------QFT
FLGEV-----------LYNYAGAAV-PFQQMMAVYATKDGIDG-----VK
YFDRKSGKLTS-RAVIDFKNG--FIYRINE--------------------
--------------------------------------------------
----------------------------------------------GGEC
VK--QATK---AK--QQSGCMPASAKWVGEYRVGN---GLDSIYGYTFQF
G--EPSKN--------LAETLSVS---KNCVPLHVE--KT----------
-----------------------------------VTDAQ---GAIIQ-N
GGIINPSLKITEK-GIFDIPA-TCNSVEA-----------GSFDFKAELL
PVPSFLAPDME---------------------------------------
--------------------------------------------------
-------------------------------------
>Aplysia_XP_012941522.1
----------------------------------MAACVTWFWGWLVGVC
VAGA--------------VLGQT---PCC-WSDKW------------EAN
LSQKL--------GVYNRVSNFASL-AQIEGTMSVDHSLQKTY----NDI
RVTNGSSSTYL-KVLDDFANG--KSYTV----------------------
--------------------------------------------------
---------------------------------------------YNGYC
IK--VNLT---TP--MPASCVPAKARLLGNHSFSG-------VQAQTWVV
P--APAYP---VTSDYNSSRITVS--EKGCVPLHEVALQF----------
-----------------------------------ADTSR------MS-V
LSLQNLTPGIVDP-SVFDIPL-SCNTSRT---YHSLRDVTDSSPHMHVVG
QYLHRHKTHLL---------------------------------------
--------------------------------------------------
-------------------------------------
>Diplosoma_CN499911.1
-------------------------------------MKLLGLFAFALII
AASE----------------------SCE-APRRW------------TAL
GLSFD----------------YSLR-FFSRGRIFYDAENERVR----YIT
RIDFNSTKDLV-DNIYLFKEK--TYYRYDA--------------------
--------------------------------------------------
---------------------------------------------ITDKC
EK--KATP---RN--FIPVEVEKDSTFVGEAWIGLNGAPDEGISTQAYRH
E--SSERV----------REQVFT--TQLCLPVSDS--IF----------
-----------------------------------GTLDG---IEVHE-H
FQYFDIS-DLHHPDEAFKLPE-KCAML-----------------------
--------------------------------------------------
--------------------------------------------------
-------------------------------------
>Tetraodon_CAG02934.1
----------------------------------MGKMYAAATLFVLMCL
AAAT-------------HADHHH---PCH--PPDL------------TGF
MSVLS----------------MKGE-VKAYGAITYDSTANKLR---FRSN
ESQPTNGSLGL-DLLMFFNEG--IFYEIDS--------------------
--------------------------------------------------
---------------------------------------------KNESC
EK--KKLH---CS--MHPLDIPDGAKFHGLMSAGNPSINGEGLKVNIWTG
Q--MPDSK--------GYYSTSVT---MGCLPVTTM--YF----------
-----------------------------------TDTSS-------F-I
FSVMEIENEIKDP-GLLVVPS-VCQGQPL-----------EETPEGTVNS
FLSEFM--------------------------------------------
--------------------------------------------------
-------------------------------------
>Takifugu_AL837040.1
----------------------------------MGKMYAAAPLLVFICL
AAAT------------HADHHHH---PCH--PPNV------------TGF
MSVLS----------------MKGE-VKAYGAITYDSTANKLR---FRSN
ESQPTNGSLGL-DLLMFFNEG--IFYEIDS--------------------
--------------------------------------------------
---------------------------------------------KNESC
EK--KKLH---CS--MHPLDVPDGAKFYSLMSAGNPSINGEGLKVNIWTG
Q--IPDSK--------GYYSASVT---MGCLPLSSF--YF----------
-----------------------------------TESGS-------F-L
FSLMEIENEIKDP-DLLVVPS-ICLGQPL-------------EET-----
--------------------------------------------------
--------------------------------------------------
-------------------------------------
>Esox_P32188.1
-----------------------------------MQAFAVAALSIWLCL
GATT--------LAESLAQSHGP---QHC-TSPNM------------TGV
LTVMA---------------LNGGE-IKATGHYHYDTTDKKLR----FTE
SDMHLNKSEHLEDYLMLFEEG--VFYDIDL--------------------
--------------------------------------------------
---------------------------------------------KNQSC
RK--MSLQ---SH--AHALELPAGAVHQVELFLGSDTVQEENIKVNIWMG
S--VPETK--------GQYSVSTT--VGDCLPLSTF--YS----------
-----------------------------------TDSIT-------L-L
FSNSQVVTEVKEP-EVFSLPS-FCEGLEL---------------EDTHND
FFSIFNT-------------------------------------------
--------------------------------------------------
-------------------------------------
>Oncorhynchus_P28770.1
-----------------------------------MQAFAVAALSIWLCL
GATT-----------LAESHGPQ---HCT-SPN-M------------TGV
LTVLA---------------LTGGE-IKATGHYSYDSTDKKIR----FTE
SEMHLNKTEHLEDYLMLFEEG--VFYDIDM--------------------
--------------------------------------------------
---------------------------------------------KNQSC
KK--MSLH---SH--AHALELPAGAAHQVELFLGSDTVQEEDIKVNIWTG
S--VPETK--------GQYFLSTT--VGECLPLSTF--YS----------
-----------------------------------TDSIT-------L-L
FSNSEVVTEVKAP-EVFNLPS-FCEGVEL-----------EEAPEGQKND
FFSLFNSV------------------------------------------
--------------------------------------------------
-------------------------------------
>Salmo_P28772.1
-----------------------------------MQDFAFAALSIWLCL
GATA-----------LAESHGPQ---HCT-SPN-M------------TGV
LTVMA---------------LTGGE-IKATGHYSYDSTDKKLR----FTE
SEMHLNKTEHLEDYLMLFEEG--VFYDIDM--------------------
--------------------------------------------------
---------------------------------------------KNQSC
KK--MSLH---SH--AHALELPAGAAHQVELFLGSDTVQEENIKVNIWMG
S--VAETK--------GQYSVLTT--VGECLPLSTF--YS----------
-----------------------------------TDSIT-------L-L
FSNSEVVTEVKAP-EMFTLPS-FCEAVEL-----------EETPKGQKND
FFNIFNTV------------------------------------------
--------------------------------------------------
-------------------------------------
>Oncorhynchus_P28771.1
-----------------------------------MQDFAFAALSIWLCL
GATA-----------LAESHGPQ---HCT-SPN-M------------TGV
LTVMA---------------LTGGE-IKATGHYSYDSTNKKLR----FTE
SEMHLNKTEHLEDYLMLFEEG--VFYDIDM--------------------
--------------------------------------------------
---------------------------------------------KNQSC
KK--MSLH---SH--AHALELPAGAAHQVELFLGSDTVQEDNIKVNIWMG
S--VAETK--------GQYSALTT--VGECLPLSTF--YS----------
-----------------------------------TDSIT-------L-L
FSNSEVVTEVKAP-EMFTLPS-FCEAVEL-----------EETPKGQKND
FFNIFNTV------------------------------------------
--------------------------------------------------
-------------------------------------
>Clupea_P32187.1
-----------------------------------MRLTGLLCVALWSAS
AVVL---------------AEHQ---PCR-PPPQT------------HGN
LWVTA----------------AKGA-PASVGEFNYDSQARKLH----FKD
DALHVNKTDHL-EMLIFFEEG--IFYDIDS--------------------
--------------------------------------------------
---------------------------------------------HNQSC
HK--KTLQ---ST--YHCLEVPPNATHVTEGYLGSEFIGDQGVRMRKWRK
R--VPELD--------GVVTVATT--SCGCVTLFAT--LF----------
-----------------------------------TDSND------VL-V
FNFLDVEMKVKNPLEVFVPPS-YCDGVAL-----------EEEGDTFFGL
FH------------------------------------------------
--------------------------------------------------
-------------------------------------
>Danio_P17561.2
------------------------------------MHTVKLLCVVFSCL
CAIG----------WASHHSHRQ---PCH-SPQLT------------SGT
MKVVS----------------TGGH-DLASGEFSYDSKTNKFR----FVE
DTTHANKTSYM-DVLIHFEEG--VLYEIDS--------------------
--------------------------------------------------
---------------------------------------------KNESC
KK--ETLQ---FR--KHLMEIPVDATHESESYMGSPSLTEQGLRVRVWNG
K--FPELH--------AHYSLSTT--SCGCLTVSGS--YY----------
-----------------------------------GEKKD-------L-F
FSFFGVETEVDDL-QVFAPPA-YCEGVSF-------------EEAPDDHS
FFDLFHD-------------------------------------------
--------------------------------------------------
-------------------------------------
>Notemigonus_Q91130.1
------------------------------------MHTVKLLCVVFSCL
CAVA------------WASSHRQ---PCH-SPPLT------------SGT
MKVVS----------------TGGH-DLASGEFSYDSKASKFR-----FV
EDTHANKTSHM-DVLIHFEEG--TLYEIDS--------------------
--------------------------------------------------
---------------------------------------------KNESC
KK--ETLQ---FR--KHLMEIPPDATHESEIYMGSPTVIEQGLRVRVWHG
K--LPELH--------AHYSLSTT--SCGCLPVSGS--FY----------
-----------------------------------GKKKD-------L-L
FSFFGVEPEVDDP-QAFVPPA-YCEGVSF-------------EEAPDDHS
FFDLFHD-------------------------------------------
--------------------------------------------------
-------------------------------------
>Carassius_P13506.2
------------------------------------MHTVKLLCVVFSCL
CAVA------------WASSHRQ---PCH-APPLT------------SGT
MKVVS----------------TGGH-DLESGEFSYDSKANKFR----FVE
DTAHANKTSHM-DVLIHFEEG--VLYEIDS--------------------
--------------------------------------------------
---------------------------------------------KNESC
KK--ETLQ---FR--KHLMEIPPDATHESEIYMGSPSITEQGLRVRVWNG
K--FPELH--------AHYSMSTT--SCGCLPVSGS--YH----------
-----------------------------------GEKKD-------L-H
FSFFGVETEVDDL-QVFVPPA-YCEGVAF-------------EEAPDDHS
FFDLFHD-------------------------------------------
--------------------------------------------------
-------------------------------------
>Devario_Q90399.1
------------------------------------MHTVKLLCVVFSCL
CAVA---------WGSSHVSNRQ---PCH-SPQLT------------SGT
MKVIS----------------TGGH-DLASGEFNYDSKANKFR----FVE
DTTHANKTSYM-DVLVHFEEG--VLYEIDS--------------------
--------------------------------------------------
---------------------------------------------KNESC
KK--ETLQ---FR--KHLMEIPPDATHESEIYMGSPSITEQGLRVRVWNG
K--LPELH--------AHYSLSTT--SCGCLPVSGS--YY----------
-----------------------------------GEKKD-------L-F
FSFFGVETEVDDP-QVFVPPA-YCEGVSF-------------EEAPDDHS
FFDLFHD-------------------------------------------
--------------------------------------------------
-------------------------------------
>Carassius_P12958.2
------------------------------------MHTVKLLCVVFSCL
CAVA------------WASSDRQ---PCH-SPPLI------------SGT
MKVVS----------------TGGH-DLASGEFSYDSKANKFR----FVE
DAAHANKTSHT-DVLVHFEEG--TLYEIDS--------------------
--------------------------------------------------
---------------------------------------------KNESC
KK--ETLQ---FR--KHLMEIPPDATHESEIYMGSPSITEQGLRVRVWSG
K--LPELH--------AHYSLSIT--SCGCLPVSGS--YY----------
-----------------------------------GDKKD-------L-L
FSFFGVETEVDDL-QVFVPPA-YCEGVAF-------------EEAPDDHS
FFDLFHD-------------------------------------------
--------------------------------------------------
-------------------------------------
>Cyprinus_P38528.1
------------------------------------MHTVKLLCVVFSCL
CAVA------------WASSNRQ---PCH-SPPLT------------SGT
MKVVS----------------TGGH-DLASGEFSYDSKANKFR----FVE
DTAHANKTSHM-DVLVHFEEG--VLYEIDS--------------------
--------------------------------------------------
---------------------------------------------KNESC
KK--ETLQ---FR--KHLMEIPPDATHESEIYMGSPSITEQGLRVRVWNG
K--LPELH--------AHYSLSTT--SCGCLPVSGS--YY----------
-----------------------------------GDKKD-------L-L
FSFFGVETEVDDP-QVFVPPA-YCEAVAF-------------EEAPDDHS
FFDLFHD-------------------------------------------
--------------------------------------------------
-------------------------------------
>Rhamphichthys_AAB40067.1
--------------------------------------------------
----------------------------M-----I------------SGT
LTVRS----------------SGGH-TVATGEFNYDSTGKKLH----FLE
KNDDSNKTSHI-DVLIHFEEG--VIYELDS--------------------
--------------------------------------------------
---------------------------------------------KNESC
KK--QTLK---SR--KHPMELPADASHDSEVYLGSLVVPEQGLRLRVWTG
K--LPDLH--------AQYTMLTT--SCGCLTVSCY--YH----------
-----------------------------------SDKTD-------L-I
FSFLDVETHVDDP-QVFVPRP-TCDGA-----------------------
--------------------------------------------------
--------------------------------------------------
-------------------------------------
>Distichodus_AAB40058.1
--------------------------------------------------
----------------------------M-----T------------SGT
LTVCS----------------TGGH-TVASGDFSYDSTAKKLR-----FV
EDNHSNKTSHM-DVLIHFEEG--LMYELDS--------------------
--------------------------------------------------
---------------------------------------------KNESC
KK--HTLQ---SR--KHPMELPADASHENEMYLGSPSISEQGLRLRLWSG
K--LPDLH--------AQYSMWTT--SCGCLTVSCA--YH----------
-----------------------------------AEKND-------L-I
FSFFKVETEVNDS-QVFVPPA-YCDGVES-------------DP------
--------------------------------------------------
--------------------------------------------------
-------------------------------------
>Gymnocorymbus_AAB40053.1
--------------------------------------------------
----------------------------M-----T------------SGT
LNVFS----------------TGGH-DIAHGDFSYDSTAKKLR----FVE
SESHSNKTTHM-DVLIHFEEG--ILFEIDS--------------------
--------------------------------------------------
---------------------------------------------KNQSC
KK--ETLK---YR--RHPMELPSDATHERETYLGSPSKSEQGLRVRMWDG
K--LPDLH--------ANYTMLTT--SCGCLTVYCC--YH----------
-----------------------------------SEKTD-------L-T
FSFMNVETEVDDT-QVFVPPA-YCEGVA----------------------
--------------------------------------------------
--------------------------------------------------
-------------------------------------
>Hemiodus_AAB40060.1
--------------------------------------------------
----------------------------M-----T------------SGT
LGVTS----------------TGGH-DIAEGXFNYDSTAKKLR----FVE
NESHANKTSHM-DVLIHFEEG--VLYEIDS--------------------
--------------------------------------------------
---------------------------------------------KNESC
KK--QTLK---YR--RHPIELPSDAHHESETYLGSPSKSEQGLRVRSWNG
K--LPDLH--------ANYTMLTT--SCGCLTVSYC--YH----------
-----------------------------------SEKTD-------L-I
FSFMNVEPEVDDS-QVFVPPA-YCDGVGF-------------DDD-----
--------------------------------------------------
--------------------------------------------------
-------------------------------------
>Alestes_AAB40052.1
--------------------------------------------------
----------------------------M-----T------------SGV
LSVTS----------------TGGH-DIAVGDFNYDSTAKKLR----FVE
NDSHSNKTTHM-DVLIHFEEG--VMYEIDS--------------------
--------------------------------------------------
---------------------------------------------KNESC
KK--ETLK---YR--RHPMELPSDAHHESETYLGSPSKSEQGLRVRSWNG
K--LPDLH--------ANYTMLTT--SCGCLTVSCC--YH----------
-----------------------------------SEKID-------L-T
FSFMNVETEVDDA-QVFVPPT-FCEGV-----------------------
--------------------------------------------------
--------------------------------------------------
-------------------------------------
>Chalceus_AAB40057.1
--------------------------------------------------
----------------------------M-----T------------SGM
MSVTS----------------TGGH-DIAVGDFNYDSTAKKLR----FVE
NESHANKTSHM-DVLIHFEEG--VLYEMDS--------------------
--------------------------------------------------
---------------------------------------------KNESC
KK--QTLK---YR--RHPMELPSDATHESETYLGSPSKSEQGLRVRSWNG
K--LPDLH--------ANYTMLTT--SCGCLTVSCC--YH----------
-----------------------------------SEKTD-------L-A
FSFMNVKTEVDDS-QVFVPPA-YCDGVALE--------------------
--------------------------------------------------
--------------------------------------------------
-------------------------------------
>Leporinus_AAB40063.1
--------------------------------------------------
----------------------------M-----T------------SGT
LSVTS----------------TGGH-DIAEGEFNYDSTAKKLR----FVE
NESHSNKTSHM-DVLIHFEEG--VLYEIDS--------------------
--------------------------------------------------
---------------------------------------------KNESC
KK--QTLK---YR--RHPMELPSDAHHESETYLGSPSKPEQGLRVRSWNG
K--LPDLH--------ANYTMWTT--SCGCLTVTCC--YH----------
-----------------------------------SEKTD-------L-I
FSFMNVETEVDDS-QVFVPPA-YCDAGAL-------------EE------
--------------------------------------------------
--------------------------------------------------
-------------------------------------
>Nannobrycon_AAB40065.1
--------------------------------------------------
----------------------------M-----T------------SGT
LTVCS----------------TGGH-TVASGDFSYDSTAKKLR-----FV
EDNHSNKTSHM-DVLIHFEEG--VMYEIDS--------------------
--------------------------------------------------
---------------------------------------------KNESC
KK--QTLK---YR--RHPMELPSDAHYESEAYLGSPSKSEQGLRVRTWNG
K--LPDLH--------ANYTMLTT--SCGCLTVSCC--YH----------
-----------------------------------SEKTD-------L-T
FSFMNVETEVDDA-QVFVPPA-YCDGV-----------------------
--------------------------------------------------
--------------------------------------------------
-------------------------------------
>Metynnis_AAB40064.1
--------------------------------------------------
----------------------------M-----T------------SGT
LSVSS----------------TGGH-DIADGEFNYDSTAKKLR----FVE
NESHSNKTSHM-DVLIHFEEG--VLYEIDS--------------------
--------------------------------------------------
---------------------------------------------KNESC
KK--QTLK---YR--RHPMELPSDAHYESEAYLGSPSKSEQGLRVRTWNG
K--LPDLH--------ANYTMLTT--SCGCLTVSCC--YH----------
-----------------------------------SEKTD-------L-T
FSFMNVETEVDDA-QVFVPPT-YCDGVAL-----------ETP-------
--------------------------------------------------
--------------------------------------------------
-------------------------------------
>Ictalurus_BE212610.1
------------------------------------MRTIELFCVAFLCL
SPMA------------WVSSSRE---PCR-SPAKT------------KGL
LSVTS----------------AKDD-TTVWGDFKYDAAKKYLR-----FV
EDSKSNRTSHL-DVLVHFEQD--VIYEFDS--------------------
--------------------------------------------------
---------------------------------------------KNDSC
KK--QSLP---SH--SHPLEVPADATHQDELYLGSLDKSEQGLRVRIWSG
N--ISDHL--DTHHSQAHYSIITT--SCGCVPVSCI--YH----------
-----------------------------------SETYD-------L-I
FKFFNVEIDFDEI-QAFKLPD-TVTVCFR-----------GG--------
--------------------------------------------------
--------------------------------------------------
-------------------------------------
>Schilbe_AAB40068.1
------------------------------------------------GS
SSRE----------------------PCR-SPPKT------------SGT
LCVSS----------------SKDD-AIAWGEFKYDSSQKHLR----FVE
DTGKSNKTSYL-DVLIDFDKG--VLYELDT--------------------
--------------------------------------------------
---------------------------------------------KNESC
RK--QMLP---SH--KHPLELPSDATHVEELYLGRLDKTEQGLRVRLWSG
N--LSDHDAHHADHVQAHYSMTTT--SCGCIAVSYT--YH----------
-----------------------------------SEKND-------L-V
FSFYNVKARVDDS-QAFTPPR-YCEGLTT-------------EDA-----
--------------------------------------------------
--------------------------------------------------
-------------------------------------
>Synodontis_AAB40069.1
-----------------------------------------------LGS
SDRE----------------------PCR-SPSKT------------SGT
VCVSS----------------TKDD-TIAWGEFKYDSTHKRLR----FVE
DCSKSNKTSHL-DVLIHFEEG--VLYELDP--------------------
--------------------------------------------------
---------------------------------------------KNESC
KK--EPLP---SH--KHPLEVPSDATHMDELYLGSPDKSDQGLRVRLWSG
N--ISHHN---PDHTPDHYSITTT--SCGCITVSCT--YH----------
-----------------------------------GEKND-------L-I
FSFYNVKTEVDDM-QVFNPPD-YCDDLE----------------------
--------------------------------------------------
--------------------------------------------------
-------------------------------------
>Squalus_CV547772.1
----------------------------------MKPLAALSVCSLFFLL
AEGG----------------KPQ---PCS-TPSLL------------EGR
MAIFS----------------SNKG-YNDFGKFSYDANGKRIY----VDR
VMMTGVDERIIVEDLFLFRES--VMFQFYP--------------------
--------------------------------------------------
---------------------------------------------QNRTC
VK--LPLR---VP--FQKFIVPQNATYLGQIYLGGSSEPGQGLLANTWSG
D--IGSGH----------YALTVT--EFGCLPLSEV--YY----------
-----------------------------------SKETN------WI-I
ESFYDMTMGISES-NVFIPPP-ECAYLN----------------------
--------------------------------------------------
--------------------------------------------------
-------------------------------------
>Oncorhynchus_BX073953.3
------------------------------------MQAYLLFSISLCLA
VGSL--------------AERPH---PCK-SPPLV------------EGS
MALTI----------------LKEK-TFGVEKFSYDAFEERVH----IRL
LLDQDNHTTYR-DTLLLYKEG--IAYQIFR--------------------
--------------------------------------------------
---------------------------------------------HNQTC
EK--VHFK---DP--WKPMEIPRDAKFQSQVIIGSLSAPAEGLLVNNWSG
T--MAEPH--------DDYLLTFT--EFGCLPVHAW--WY----------
-----------------------------------NIEDQ-----TLL-S
LSFFDMVLGVEDP-EVFNPPS-FCDKAQP-------------GNDAALTS
FFDALI--------------------------------------------
--------------------------------------------------
-------------------------------------
>Latimeria_XP_005988944.1
---------------------------------MKALTALLTFGFLFLLT
DGQK-----------------PK---PCE-GPLLL------------EGQ
FVVMD----------------SSKK-SVVMGKFSNDTILQRSR--VV-EE
IFLEPNKTIKT-EKILLYNMS--TMYTINL--------------------
--------------------------------------------------
---------------------------------------------ETKSC
NK--THLD---TP--FRKIEVPKDAEFVSQLVFGGSSDPREGLLVNIWKG
T--EHEFG--------GYYQVSVT--EFGCLPLSTL--YL----------
-----------------------------------SEKTS------WV-I
TSYLNLTEGIEDP-NVFVPPS-FCNT------------------------
--------------------------------------------------
--------------------------------------------------
-------------------------------------
>Danio_XP_685579.4
-----------------------------------MKIVILAVVCLTLSI
HAQK-----------------PE---PCK-SPPLL------------EGA
LTVFL----------------PSQH-WRVFEKFSYDAIGQNVR----VLA
AGTDGNQTFLT-DLLLLYREG--VSYEIHY--------------------
--------------------------------------------------
---------------------------------------------RNQTC
IK--QALK---EP--FRHLGVPHNAHFLSQMVLGSSSLPGQGLLVNVWNG
T--WEETK--------SHYLMTYT--EFGCIPVSIA--DF----------
-----------------------------------TQKAE-----LGE-L
TSFFDLVEGIENP-DVFIPPS-FCDSVEV-----------LPPRKSASSS
FIPVL---------------------------------------------
--------------------------------------------------
-------------------------------------
>Danio_NP_001280631.1
-------------------------------MMKLLLLFVAPLLFLTVCC
SAQR-----------------PH---QCH-SPPLL------------SGS
LSVSA----------------RDGQ-DWAVAKYRYDAFGQRIR----LWE
FGEVDSKSFHL-NMLFLFREG--VVYSMNY--------------------
--------------------------------------------------
---------------------------------------------KNETC
QK--NALH---SS--FHPSRIPRNATLLAQVILGGSSAPGEGLLVNTWTG
D--VPETQ--------GKYVATVT--EFGCIPVSTS--------------
--------------------------------------------------
--LLHRTDRLGHH-HLF---------------------------------
--------------------------------------------------
--------------------------------------------------
-------------------------------------
>Oryzias_BJ494809.1
-----------------------------------MKLAVVLACFVVFCL
AEKP-------L--------------PCT-SPPLL------------TGR
LTVTT----------------QNEK-IGIFGKYLYDAVGQRVR----LFD
IGSFKNQTFTA-DVLLHFTEA--AMYEIDD--------------------
--------------------------------------------------
---------------------------------------------AKRTC
KK--SPLK---AD--FQPLKIPQDAFLLSQTVVGSSSVPGQGLLVNNWYG
K--LPDKS--------XDFLSTVT--ELGCIPVKSS--------------
-----------------------------------YQTKE-----FWM--
--------------GVSRLLX-----------------------------
--------------------------------------------------
--------------------------------------------------
-------------------------------------
>Oryzias_AU180189.1
------------------------------------MRALVLLVCFSACC
LAQR-----------------PQ---PCL-SPPLM------------TGF
LSVNT----------------QNEK-LTAYAKYFYDAFGKRIR----LKE
VGTYANQSFHF-DALLLFRKG--VLYKINH--------------------
--------------------------------------------------
---------------------------------------------KNQTC
TK--KRLG---AC--FHPLAVPRNATLLGQAVLGGSSGPGQGVLVNTWTG
QVHMKNRT--------AEYISTVT--EFGCIPISTL--YH----------
-----------------------------------TNKNG------WM-V
TSFFNNVIGLTDP-EELIPPS-FCENAIL------------DEEEEEPAT
FYSL----------------------------------------------
--------------------------------------------------
-------------------------------------
>Fundulus_XP_012716956.1
-----------------------------------MRLLVLLTCLLAACL
AEKP-------H--------------PCA-SPPLL------------SGA
LTVST----------------QNEK-LWTYARYLYDALGHRVR----LLE
LGTYQNKSFTY-DALLLYREA--AMYEIHA--------------------
--------------------------------------------------
---------------------------------------------HNRTC
QK--KPLK---VE--FHPMAVPKDASLLGQAVLGSSSGPGQGLLVNTWTG
D--LPDKS--------GKYMTTVT--EFGCIPVSTA--YH----------
-----------------------------------TKEFG------WV-V
TSFFNNVIGVEDP-DLLNPPS-YCSDAEI-----------KEEEPADFLS
LFMSKI--------------------------------------------
--------------------------------------------------
-------------------------------------
>Tetraodon_CAF88218.1
-----------------------------------MKVFLALAGLLATCL
AQKP----------------------RVCTSPPFL------------TGQ
LTVST----------------QNEK-VWAFAKYKYDALGKRFR----ITE
QGVYANKSFTI-DVLLLYRKG--VMYEIDR--------------------
--------------------------------------------------
---------------------------------------------KNRTC
KK--SPLK---TD--FHPLAIPKDANLLGQAILGSSSGWGQGLLVNTWMG
D--LPEGG---------KYISTVT--QFGCIPISTA--VQ----------
-----------------------------------TSQFG------WI-L
TSFFDNVIGITDP-NCLNPPS-FCPDEFE-----------AGAEPRDFLS
LFQTAH--------------------------------------------
--------------------------------------------------
-------------------------------------
>Ciona_AK174156.1
--------------------------------------MKFFLLVALFGL
TYAQ-----------------DP---RCA-APGYF------------QAR
VRSYD----------------HETN-YFRDGRFSYDAHEQRVR----MVE
VLQENATRPQR-DELILHREK--KRYVVDL--------------------
--------------------------------------------------
---------------------------------------------HTRKC
NV--STVD---FH--FHPISVDEPARFLGYSIVGTLDEPEMGMMVGSWHH
RSEGNDIR--------GNLTQSFT--RDECIPVSEV--FY----------
-----------------------------------GETVK-DHQMLHF-H
RTYFDVTLGLNSA-NVFDIPK-ECIHRK----------------------
--------------------------------------------------
--------------------------------------------------
-------------------------------------
>Ciona_tr_F6T7K5_XP_002128930.1
-------------------------------------MKLLVLFSFFACV
ALAA----------------AQT---PCV-SPGVF------------EAK
AYAFD----------------HHER-NFVIGKISYDENQERVR----LVD
AEYENSNLGQY-DTLYAFKEK--TQYRVDM--------------------
--------------------------------------------------
---------------------------------------------KTKEC
TK--SPLT---GD--YFPFGIFPKSTYTGSFILGSLSGPGTGVIVQEWYY
K--NADGG--------SVWVQLYT--EHGCLPIQAI--FI----------
-----------------------------------GHDSA--GEEIDY-H
YEYMDVTLGVQDP-AVFDVPK-ECL-------------------------
--------------------------------------------------
--------------------------------------------------
-------------------------------------
>Saccoglossus_tr_D2XMR9_NP_001164689.1
------------------------------------MKLVLALLCVVGVV
YGQV-----------------PR---PCL-APPLW------------EGK
IVEID----------------PSKK-FETRARVAYDAYNERFH----SIE
EVNLNDKKEFY-SSLFLHKER--KEYNLNL--------------------
--------------------------------------------------
---------------------------------------------KTGKC
TS--KELT---RP--FHYIGIPENATFYGETIIGSLSAPGEGVTVQLWGG
T--TSEGS---------RYAGTWT--VRGCIPVHDS--YF----------
-----------------------------------SEHTG------FI-S
TSFFDVVAGIHDP-EVFIPPK-ECL-------------------------
--------------------------------------------------
--------------------------------------------------
-------------------------------------
>Branchiostoma_AAT39416.1
------------------------------------MKTLLLFVAVCVTV
AYSQ----------------VLE---PCS-APPLW------------EAR
VSRFD----------------PEKR-FSERARMSYDSTNRRVR----RIE
EVNLLEQRDFY-DVLYIHNTEPGTEYRLNL--------------------
--------------------------------------------------
---------------------------------------------KTKEC
EK--RELS---EP--WRAFQVPPNSTFLGESYIGTGAVPGAGVLTELWSN
T--FESGD---------KYFGAYT--VEGCIPIQEE--FY----------
-----------------------------------SNRTG------LV-S
TFXFDVVAGISDP-XVFIPPR-ECM-------------------------
--------------------------------------------------
--------------------------------------------------
-------------------------------------
>Lottia_tr_V4A507_XP_009059162.1
------------------------------------MLRWLVCFSLLVCV
MSQT-----------------PR---PCE-SPKAW------------EGD
VHTFD----------------ESKK-FRRNARITYDEENIRIR----EVE
ELAIGSKDDFF-DVIRLYREG--VEYRLNL--------------------
--------------------------------------------------
---------------------------------------------RTKVC
NV--TTLT---RH--FVPIGFPPNANFSDSFVIGISGFQDEEVSAISFDG
V--FEGVQ----------FYGIVT--TPDCYPVHLT--TQ----------
-----------------------------------SQQFG------LA-Q
SQYYNIKAGIPDP-NVFIPPP-ECTRK-----------------------
--------------------------------------------------
--------------------------------------------------
-------------------------------------
>Lottia_tr_V4A0A4_XP_009059164.1
-------------------------------------MKYLLLALTVTAV
AGQL-----------------PL---PCT-SPRQF------------ESR
FARFD----------------REKN-FQEFAKVSYDEDQKRVR----EIE
EVAIGSTKDYY-DVLYLHNIG--IEYRFNL--------------------
--------------------------------------------------
---------------------------------------------RTRKC
NV--TTIS---KT--FIPFSVPGFAKFAGQGNIGVAGFTNEHVDIQLFEG
K--TPEGH---------PLFISVT--SPDCFPVNFG--YY----------
-----------------------------------SPTVG------YD-H
RNFYDVTVGIRDP-NVFIPPS-ECIQ------------------------
--------------------------------------------------
--------------------------------------------------
-------------------------------------
>Haliotis_tr_B6RB49_ABO26653.1
------------------------------------MFTVASLCLLATVA
LAQE-----------------PH---PCE-SPRQF------------EGR
FSIYD----------------NDRN-FRAFGRFAYDETNRRFR----ETE
EMEIGRDREYF-DRLYLHNLN--LEYRMDL--------------------
--------------------------------------------------
---------------------------------------------RTRNC
TV--STLT---RP--FIPFAVPQDARFRGEGVIGVSGIPDEHVTIANFDG
T--TDGNP----------YFIIAT--VEDCVPVTAG--FY----------
-----------------------------------SNRTG------GV-L
RQFYDITLGLRDP-DAFIPPQ-ECHTV-----------------------
--------------------------------------------------
--------------------------------------------------
-------------------------------------
>Lottia_tr_V4A9W0_XP_009059163.1
------------------------------------MKVLLVFCVAVVSV
LSQT-----------------PN---PCV-SPKQW------------EGR
LFRYD----------------RSKN-FLQRARISYDELDRRVR----EVE
EIEIGQTRDYY-DVLYLHNIG--IEYRLNF--------------------
--------------------------------------------------
---------------------------------------------RTKNC
TI--TPLT---RP--FIPAGLPEDAKYRGEATIGPAGVPDEHLTAVLFDG
E--FEGNP----------YFGAVT--YPSCAPIETG--FY----------
-----------------------------------SNRTG------TV-H
STYFDITLGITDP-SVFIPPS-ECTS------------------------
--------------------------------------------------
--------------------------------------------------
-------------------------------------
>Aplysia_tr_A1XP46_ABF18970.1
-----------------------------------MKFLVAFFVLFVACV
YANR----------------------PCS-APHEL------------TFR
ASRWN----------------YGET-YYERFFGEYDRFNKRVV----LFE
EDFESGTKKQR-ELLFLHKEG--VGYDFNL--------------------
--------------------------------------------------
---------------------------------------------QSKHC
KK--FKV----GA--FKPFEVPSGATYEGEFSIGG---PTEEVTIDRWSD
K--ISSRR--------EHWIGEFS--LKTCYPISQ---FM----------
-----------------------------------IEEGN---FNKTS-F
TFFYDTVKGIVNP-NDFNVPK-ECEKSAI-----------EVDMPINARL
AKAMYSGTLHD---------------------------------------
--------------------------------------------------
-------------------------------------
>Lottia_tr_V4CIC5_XP_009058449.1
------------------------------------MKIVIIVLAMATVA
WAQL-----------------PS---PCI-TPLEM------------TFR
ANQYN----------------HEDD-IFNRYFIAYDAINKRQA---IFEE
ENVIIPGRQFH-EFLILNNEN--VMYDYNL--------------------
--------------------------------------------------
---------------------------------------------KTKTC
TK---SIP---RP--WRNFAIPPNATFENEFSIGG---PSEMVYAQEWSD
R--IPFRQ-------REMWLGVFS--LKDCYPIREV--VI----------
------------------------------------ANSN---ITQTI-T
TNFYDIVQGITNP-DDFIPPT-ECLNAEW-----------AKPSRYFY--
--------------------------------------------------
--------------------------------------------------
-------------------------------------
>Holothuria_AAR89380.1
------------------------------------MNKLILLSVVVAVA
TGIN--------VSPSTGVEQKA---PCQ-TAEQW------------EGR
ASEWD----------------HVQG-RNNRFLISFDGIGMRKR---VIEE
KKSFMPGRRFY-EYIMEYKTN--KMYTINM--------------------
--------------------------------------------------
---------------------------------------------NLGTC
TV--STLK---QP--WQNHTIPSDATLEDEYEMGD---PGSGLNVQEWSD
R--LPARR---SESWIGIYTPKTE--NGGCWPVVEV--FT----------
-----------------------------------DDTTD---PPVSL-T
TRFFDITPGIKNM-SVFIPPP-SCNQNVE-----------IVVENVENSG
PIYTFYNYIKSWF-------------------------------------
--------------------------------------------------
-------------------------------------
>Leucoraja_CO050982.1
------------------------------NGRLLARAGSAWLLVLLCCW
WVPGSCVARPARGSGLEASAQPQ---PCQ-APQQW------------EGR
AVVYD----------------HTTG-KNSRVLISYDGQNQRVR---ILDE
KKGHIPCKKFY-EYIYLYKNP--VLFKIEQ--------------------
--------------------------------------------------
---------------------------------------------VTKQC
SK--LPLI---QP--WDPYDIPNNSTYEDHYSIGG---PGDQIVVQEWSD
R--KPARK-------FETWVGIYT--VKDCYPVQET---Y----------
-----------------------------------AKSYN-----VTS-S
TRFFDLQLGISDP-SVFTPPS-TCQAASP--------------EEMSDDC
--------------------------------------------------
--------------------------------------------------
-------------------------------------
>Tetraodon_CR664959.2
-----------------------------------MLRLVFVFLAAAAAS
ALGL--------GGTGGSVRDAQ---PCV-APQQW------------EGR
WVQYD----------------HSTG-RNRRAVVSYDGLKQRIR---VLQK
HKKHTPCQRYF-EYIYLYKSQ--VMFQIDQ--------------------
--------------------------------------------------
---------------------------------------------KTKDC
SK--VALT---EA--WDPFDIPDNSTFEDQYIIGG---PGDNVEVQEWSD
R--KPARQ-------HETWVGVYT--LKDCYPVQET---Y----------
-----------------------------------TKNSS-----VTT-S
TRFFDLQLGISDP-GVFTPPS-TCQSARP--------------QRMLESC
--------------------------------------------------
--------------------------------------------------
-------------------------------------
>Danio_NP_001002416.1
-------------------------------------MLVFVVLWQVLCL
SVCS------------GFRAAPQ---PCP-APLQW------------EGR
TVEYD----------------HGTG-RNTRAAVSYDAQNQRIR---VLEQ
KTGHTPCKKFF-EYIYLFKSG--VLFQIEE--------------------
--------------------------------------------------
---------------------------------------------ITKQC
AK--IALT---EA--WDPYDIPLNSTYEDQYFIGG---PGDMIEVQEWSD
R--KPARK-------NEAWVGVYT--LKDCYPVQET---Y----------
-----------------------------------TKNSS-----VTT-S
TRFFDLQLGISDP-EVFNPPS-TCLSALS--------------KRMTSDC
--------------------------------------------------
--------------------------------------------------
-------------------------------------
>Ochotona_XP_004582592.1
----------------------------MPGHAPFLVVRGLLSAWLLSGL
WVFS-----LSGLGLAGSLVTPP---PCQ-APQQW------------EGR
QVVYQ----------------QSSG-HYSRALLSYDGLNQRVR---VLDE
RKALIPCKRLF-EYILLYKDG--VMFQIEQ--------------------
--------------------------------------------------
---------------------------------------------ATKQC
AK--ISLT---DP--WDPLDIPQNSTFEDQYSIGG---PQEQIMVQEWSD
R--KYARS-------YETWIGIYT--VKDCYPVQET---F----------
-----------------------------------TRNYS-----VLL-S
TRFFDVQLGIKDP-SVFTPPS-TCQTAQM--------------ERMSEDC
P-------------------------------------------------
--------------------------------------------------
-------------------------------------
>Oryctolagus_XP_017199923.1
----------------------------MPGRTPFRLARGVLSPWLLSCL
WVWA-----LGGLCGLGSAGLPR---PCQ-APQQW------------EGR
QVVYQ----------------QSSG-RNSRALLSYDGLNQRVR---VLDE
RKALIPCKRLF-EYIFLYKDG--VMFQIEQ--------------------
--------------------------------------------------
---------------------------------------------ATKQC
SK--ISLT---DP--WDPLDIPQNSTFEDQYSIGG---PQEQISVQEWSD
R--KSARS-------YETWIGIYT--VKDCYPVQET---F----------
-----------------------------------TRNYS-----VLL-S
TRFFDVQLGIKDP-SVFTPPS-TCQSAQT--------------ERMSEEC
P-------------------------------------------------
--------------------------------------------------
-------------------------------------
>Macaca_BAB01585.1
-------------------------MTAMPGRAPLHTVPGALGPWLLGCL
WAWT-----LCGLCSLGAVGAPR---PCQ-APQQW------------EGR
QVMYQ----------------QSSG-RNSRALLSYDGLNQRVR---VLDE
RKALIPCKRLF-EYILLYKDG--VMFQIEQ--------------------
--------------------------------------------------
---------------------------------------------ATKQC
SK--MTLT---EP--WDPLDIPQNSTFEDQYSIGG---PQEQIMVQEWSD
R--KSARS-------YETWIGIYT--VKDCYPVQET---F----------
-----------------------------------TKNYS-----VIL-S
TRVFDIQLGIKDP-SVFTPPS-TCQIAQL--------------EKMSEDC
SW------------------------------------------------
--------------------------------------------------
-------------------------------------
>Mus_AAK15787.1
----------------------------MPGRAPLRTVPGALGAWLLSGL
WAWT-----LCGLCSLGAVGAPR---PCQ-APQQW------------EGR
QVMYQ----------------QSSG-RNSRALLSYDGLNQRVR---VLDE
RKALIPCKRLF-EYILLYKDG--VMFQIDQ--------------------
--------------------------------------------------
---------------------------------------------ATKQC
SK--MTLT---QP--RDPLDIPQNSTFEDQYSIGG---PQEQITVQEWSD
R--KSARS-------YETWIGIYT--VKDCYPVQET---F----------
-----------------------------------TINYS-----VIL-S
TRFFDIQLGIKDP-SVFTPPS-TCQMAQL--------------EKMSEDC
SW------------------------------------------------
--------------------------------------------------
-------------------------------------
>Homo_Q9UM22.2
----------------------------MPGRAPLRTVPGALGAWLLGGL
WAWT-----LCGLCSLGAVGAPR---PCQ-APQQW------------EGR
QVMYQ----------------QSSG-RNSRALLSYDGLNQRVR---VLDE
RKALIPCKRLF-EYILLYKDG--VMFQIDQ--------------------
--------------------------------------------------
---------------------------------------------ATKQC
SK--MTLT---QP--WDPLDIPQNSTFEDQYSIGG---PQEQITVQEWSD
R--KSARS-------YETWIGIYT--VKDCYPVQET---F----------
-----------------------------------TINYS-----VIL-S
TRFFDIQLGIKDP-SVFTPPS-TCQMAQL--------------EKMSEDC
SW------------------------------------------------
--------------------------------------------------
-------------------------------------
>Ictidomys_XP_005319259.1
-----------------------------MSGRVPIRAASPLGAWLLGGL
WVWA--LGGLCGLGTAGSPGSPH---PCQ-APQQW------------EGR
QVLYQ----------------QSSG-RNSRALLSYDGLNQRVR---VLDE
RKALIPCKRLF-EYILLYKDG--VMFQIEQ--------------------
--------------------------------------------------
---------------------------------------------ATKQC
SK--ITLT---EP--WDPLDIPQNSTFEDQYSIGG---PQEQITVQEWSN
R--KSARS-------YETWIGIYT--AKDCYPVQET---F----------
-----------------------------------IRNYS-----VIL-S
TRFFDVQLGIKDP-SVFTPPS-TCQTAQP--------------EKMSEDC
TW------------------------------------------------
--------------------------------------------------
-------------------------------------
>Peromyscus_XP_006988964.1
----------------------------MHAHAPRRVVRGPRGAWLLGGL
WVWA-----VCGLCGLGTAGPPGTQQPCQ-APQQW------------EGR
QVLYQ----------------QRSG-HNSRALLSYDGLNQRVR---VLDE
RKALIPCKRLF-EYILLYKDG--VMFQIEQ--------------------
--------------------------------------------------
---------------------------------------------ATKQC
AK--ISLT---EP--WDPLDIPQNSTFEDQYSIGG---PQEQITVQEWSD
R--KTARS-------YETWIGVYT--AKDCYPVQET---F----------
-----------------------------------IRNYT-----VVL-S
TRFFDVQLGIKDP-SVFTPPS-TCQTAQP--------------EKMSEDC
SW------------------------------------------------
--------------------------------------------------
-------------------------------------
>Mesocricetus_XP_012970158.1
--------------------------MAIHAHASCRVVWGPRGAWLLGGL
WVWA-----LCSLCGLGTAGSPETPQPCQ-APQQW------------EGR
QVLYQ----------------QSSG-HNSRALLSYDGLNQRVR---VLDE
RKALIPCKRLF-EYILLYKDG--VMFQIEQ--------------------
--------------------------------------------------
---------------------------------------------ATKQC
AK--LSLT---EP--WDPLDIPQNSTFEDQYSIGG---PQEQITVQEWSD
R--RTARS-------YETWIGVYT--AKDCYPVQET---F----------
-----------------------------------IRNYT-----VVL-S
TRFFDVQLGIKDP-SVFTPPS-TCQTAQP--------------EKMSEDC
SW------------------------------------------------
--------------------------------------------------
-------------------------------------
>Rattus_AAH83701.1
----------------------------MLTRAPRRLVQGPRETWLLGGL
WVWI-----LCGLGMAGSPGTPQ---PCQ-APQQW------------EGR
QVLYQ----------------QSSG-HNSRALVSYDGLNQRVR---VLDE
RKALIPCKRLF-EYILLYKDG--VMFQIEQ--------------------
--------------------------------------------------
---------------------------------------------ATKLC
AK--IPLA---EP--WDPLDIPQNSTFEDQYSIGG---PQEQIMVQEWSD
R--RTARS-------YETWIGVYT--AKDCYPVQET---F----------
-----------------------------------IRNYT-----VVL-S
TRFFDVQLGIKDP-SVFTPPS-TCQTAQP--------------EKMKENC
SL------------------------------------------------
--------------------------------------------------
-------------------------------------
>Mus_AAK51799.1
----------------------------MPARAPRRLVQGPRGTWLLGSL
WVWV-----LCGLGMAGSLGTPQ---PCQ-APQQW------------EGR
QVLYQ----------------QSSG-HNNRALVSYDGLNQRVR---VLDE
RKALIPCKRLF-EYILLYKEG--VMFQIEQ--------------------
--------------------------------------------------
---------------------------------------------ATKQC
AK--IPLV---ES--WDPLDIPQNSTFEDQYSIGG---PQEQILVQEWSD
R--RTARS-------YETWIGVYT--AKDCYPVQET---F----------
-----------------------------------IRNYT-----VVM-S
TRFFDVQLGIKDP-SVFTPPS-TCQAAQP--------------EKMSDGC
SL------------------------------------------------
--------------------------------------------------
-------------------------------------
>Taeniopygia_CK314830.1
-------------------MARPAAGRRQRPGPGPPLRLLLLLGVLLLRG
AAAA---------------ARAE---PCQ-APRQW------------EGR
TVFYE----------------HGSG-RNTRAAVTYDGPNQRLR---ILEE
RKALIPCKKFF-EYILLYKDA--VMFQIEQ--------------------
--------------------------------------------------
---------------------------------------------VTKLC
SK--IALT---EP--WDPYDIPANSTYEDQYYIGG---PGDEVMVQEWSD
R--KPARK-------LESWVGVYT--VKDCYPVQET---Y----------
-----------------------------------TKNYS-----VTT-S
TRFFDIHPGI----------------------------------------
--------------------------------------------------
--------------------------------------------------
-------------------------------------
>Gallus_XP_418830.2
--------------------------------------MALATGGLLLLL
GGLL-----------VRGGAGAE---PCR-APGQW------------EGR
SVRYD----------------HGTG-RNTRAAVSYDGLNQRLR---ILEE
RKALIPCKKFF-EYILLYKDA--VMFQIEQ--------------------
--------------------------------------------------
---------------------------------------------VTKLC
SK--IALT---EP--WDPYDIPTNSTFEDQYYIGG---PGDQIMVQEWSD
R--KPARK-------LESWVGVYT--VKDCYPVQET---Y----------
-----------------------------------TKNYS-----VTT-S
TRFFDLKLGIADP-SVFTPPS-TCQTAQP--------------RKMKDEC
--------------------------------------------------
--------------------------------------------------
-------------------------------------
>Lottia_tr_V4B6J2_XP_009065291.1
MANGGLDTMSLCEQKSALQDLTMSQPSFGIRLVNKYIPFVMKFIILLALL
PIFT---------------GAVQ---KCC-TDKQF------------TAI
LGEPN---------------QIVKG-NFQFTTLAEDFTSKLIA--TETYS
FSPGNSSTKLV-RVVQDFNQK--KMFVIFD--------------------
--------------------------------------------------
---------------------------------------------STSTC
TA--KDLT---YD--MPSNCVPDDAEFIGQSYMGF---APNQVNISAFKW
K--FAGTA----------DLLIMF--NDNCVPVVES--IS----------
-----------------------------------GVVGS---DPVDK-T
YTFTNYNTGISDR-SVFNIPA-YCTQ------------------------
--------------------------------------------------
--------------------------------------------------
-------------------------------------
>Lottia_tr_V4AF93_XP_009054031.1
------------------------------------MKLLLLLTVLIPLC
VSVP----------------TKP---GCC-VPPVW------------EGI
QGMFS----------GDGSGPAPEL-IQQSALISYDEKRQMIN----INI
TQSIHGLTSDV-RILTDYKKG--VQYLINS--------------------
--------------------------------------------------
---------------------------------------------KSRSC
TT--SKVP---QT--FQRFCIPDYFYYKGSFNVAF------TLRASTEQF
-----------------------------IVPLIWS--------------
-----------------------------------KCKSN---------S
SNFFKMRKACFSR-DIQLVVG-TCDCLFN---------------------
--------------------------------------------------
--------------------------------------------------
-------------------------------------
>Lottia_tr_V4BE89_XP_009062103.1
----------------------------------------MIAKVILLCL
VASS---------------LAE----KCC-VPDTW------------EGI
QQQSV----------GSIKNGIPTM-SEETITIHYDLTKNVAA----FDE
SVTANGYTVKV-KVIMDFKAG--TEYII----------------------
--------------------------------------------------
---------------------------------------------SGNHC
SK--KVIS---HT--SRTRCVPDNAKFEGSHFGGS---GNNKVMFNSYSY
Q--AANVT--------AHFSMT----NPGCVPVSQI--IY----------
-----------------------------------GSTNG---VQYFV-S
QNFYDITPGVKDP-TVFNVPS-ICDNAMF-----------VKGPSSTHVG
ILGQ----------------------------------------------
--------------------------------------------------
-------------------------------------
>Lingula_XP_013400786.1
-----------------------------------MKTVIAAFSVLIIVV
PALS---------------QPPQ---PCC-TPPQW------------EGN
VAQSQ----------GLNVAGQGHR-AAQIMKLSMDTNLKKVA----ASG
QWYYDQQQGTF-QVLQDFKAG--VQYQIT---------------------
--------------------------------------------------
---------------------------------------------NGGPC
VK--SKLT---QP---WMGCMPKTSKFMGSAVVGL---GDDSIKVNNWAI
F--MNSSS------VMGTSYTQVT--AKDCVPIGSS--LQ----------
-----------------------------------GSAKG---VGMMS-V
QGVTNVSAGIKDP-SVFSLPA-SCQKAKE-----------ADEKDKDNGM
DXGGGGGGEDARGLP-----------------------------------
--------------------------------------------------
-------------------------------------
>Lingula_XP_013399691.1
---------------------------------MKMKTAIAVFSVLIIVV
PAMS---------------QPPQ---PCC-TPPQW------------EGN
VAQSQ----------GQNVAGQGHR-AAQIMTLSMDANLKKVA----HRG
QWYYDQQQGTF-QLLQDFKAG--VQYQIT---------------------
--------------------------------------------------
---------------------------------------------NGGPC
VK--SKLT---QP---WMGCIPKTSKFMGSAVLGL---GDDSIKVNNWAI
F--MNSSS------LMGTSYTQVT--AKDCVPIGST--FQ----------
-----------------------------------GSAKG---VGMMS-V
QGVTNVSAGIKDP-SVFSLPA-SCQKAKE-----------ADEKDKDSSM
DIRLF---------------------------------------------
--------------------------------------------------
-------------------------------------
>Lingula_XP_013400763.1
---------------------------------MKMKTAIAVFSVLIVVV
PAMS---------------QPPQ---PCC-TPPQW------------EGN
VAQSQ----------GQNVAGQGHR-AAQIMKLSMDANLKKVA----HRG
QWYYDQQEGTF-QLLQDFKAG--VQYQIT---------------------
--------------------------------------------------
---------------------------------------------NGGPC
VK--SKLT---QP---WMGCIPKTSKFMGSAVLGL---GDDSIKVNNWAI
F--MNSSS------LMGTSYTQVT--AKDCVPIGSS--FQ----------
-----------------------------------GSANG---VGMMS-V
QGVTNVSAGIKDP-SVFSLPA-SCQKAKE-----------ADEKDKDSGM
DIRLF---------------------------------------------
--------------------------------------------------
-------------------------------------
>Saccoglossus_XP_002732737.1
-------------------------------------MKLLVFLSFVACT
VAF-----------------------KCC-PPKQF------------EGF
IGSYG---------GSCSHQGQAGL-LFSWGQVHYDYKKAMVA----VEE
TVYVDKQQEHV-QVIQDYANE--VMYLI----------------------
--------------------------------------------------
---------------------------------------------IGGNC
TK--SDLP---DT---EIMCVPDSAVYVMTQEYGM-----GAMTVDIYSY
GSKLFGDA--------FFGQISVT--RDKCIPMGVN--LG----------
-----------------------------------INHPQ---ASIVM-S
FGYANLTLGIKDP-SVFDIPE-ICHHNDV-----------IPFKVMGEKL
SDRMKVVMSSYSAR------------------------------------
--------------------------------------------------
-------------------------------------
>Lingula_XP_013393824.1
-----------------------------------MLLVAVCLGILAVAA
ADKK----------------------PCC-APPQW------------EGL
LAEKM----------GTDHQGKAWL-LQEGALMSVSWPDKKIN--FM-GQ
VNATGGTSVKF-RVIQDYKAK--QQYAI----------------------
--------------------------------------------------
---------------------------------------------VHKNC
TK--TALA---EE---MINGVPPNATYVGTFYLGA--GKDNELMFDTWLI
K--YKGMD--------FQSELATT--VKDCIPMSWF--AF----------
-----------------------------------GTVNK---DKLIQ-S
AGIVNVTLGIKDN-SVFTVPD-ICKKASN-----------EYPHPVLAGM
ADQFRLRL------------------------------------------
--------------------------------------------------
-------------------------------------
>Lingula_XP_013408332.1
----------------------------------MMIKLVLLLCTAVFGV
LGAP------------GLTEAPT---PCC-TASQW------------EGV
MLEVG----------GYAAQSHAGF-LKGSIAVSYDMLGKRVA---TVSH
LNYSAGAQSNM-KVIQDFKGG--MQYVI----------------------
--------------------------------------------------
---------------------------------------------MNTTC
TK--SALK---GA--MPPNCMPDDAKFGGGFYFGS---PSSQLPCQRWLY
T--YNGTT----------FDLTVT--QQDCIPVIET--EY----------
-----------------------------------SGTDA---------E
TECRGKNIG-----SVFEE-------------------------------
--------------------------------------------------
--------------------------------------------------
-------------------------------------
>Lingula_XP_013399306.1
-----------------------------------MIKLVLLLCTAVFGV
LGAP------------GLTEAPT---PCC-TASQW------------EGV
MLEVG----------GYAAQSHAGF-LKGSIAVSYDMLGKRVA---TVSH
LNYSAGAQSNM-KVIQDFKGG--MQYVI----------------------
--------------------------------------------------
---------------------------------------------MNTTC
TK--SALK---GA--MPPNCMPDDAKFGGGFYFGS---PSSQLPCQRWLY
T--YNGTT----------FDLIVT--QQDCIPVIET--EY----------
-----------------------------------SGTDA---------E
TECRGKNIG-----SVFEE-------------------------------
--------------------------------------------------
--------------------------------------------------
-------------------------------------
>Lingula_XP_013408344.1
-----------------------------------MTKLVLLLCVAVSCV
LGTS----------NHPTATPPT---SCC-MPEQW------------EGQ
MVEIG----------AYVSDGHAGT-FQGPITISYDKKGMRQV---TVSK
LSYSAGLQANM-KIIQDFKGH--MQYVI----------------------
--------------------------------------------------
---------------------------------------------NGNTC
TK--SPLT---DA--MTPNCIPDGAKYWGGFYIGG---PDTQLPCNRWLY
T--SKGTN----------VSLTVT--QQDCYPVLET--EY----------
-----------------------------------GNTPR---GGQMA-S
IAFTSVRPGIQDP-TVFDPPS-ICNKVSK-----------EHPHHQLQGL
HRRAMNILRR----------------------------------------
--------------------------------------------------
-------------------------------------
>Lingula_XP_013411471.1
-----------------------------------MTKLVLLLCVAVSCV
LGTP----------NHPRATPPK---PCC-MLDQW------------DGM
MAEVG--------------------------TYVYDTHAGTYR-------
--------------------G--FQYVIFT--------------------
--------------------------------------------------
---------------------------------------------EGNTC
TK--SPLT---GT--MPPNCIPDDAKFGGAFYMGG---PDYRLPCHRWLY
T--SNGRN----------VSLTVT--QQDCYPVLET--EY----------
-----------------------------------SAMPK---GGQMA-S
SAFAYVHSGIHDP-TVFNIPS-FCNKVSK-----------EHPHHQLQGP
HLHALNRLRI----------------------------------------
--------------------------------------------------
-------------------------------------
>Crassotreas_XP_011420637.1
--------------------------------------MVLRFVFTVVCL
IGGL------------HDVISRQ---GCC-GPKQW------------TGV
AIQKL--------GRYDHDLDVASL-ADISTNVAYDYVAKKIS--LQQKI
HNITTDNTDLV-HVIYDFKQK--TEYTIT---------------------
--------------------------------------------------
---------------------------------------------NGKVC
IA--TPIS---GE--MWPNCVPENASHLGTYNISG-------PVVDVYRV
V--TPGGA---------TVRLSVT--YELCYPGTESLLTS----------
-----------------------------------GPVYD------LT-V
SVYENVTKGITDP-SVFNVPV-FCHHRQM-----------KTNYTSSTIT
ELIHRSLLSWR---------------------------------------
--------------------------------------------------
-------------------------------------
>Haliotis_ABO26643.1
------------------------------------MLSVVLFALIAAAV
AD------------------------PCC-TPDQW------------EGS
FGSIT----------GTVTDDMTKT-IKVNGMMAYDFINKMVA----QTT
VVTEGSMKMQN-KTIINYNTK--MMYLIDM--------------------
--------------------------------------------------
---------------------------------------------TRDLC
EV--KSVD---QP--MMQACTPQGATETGTFYFGA--GEDNMLDATSYKF
T--VNTMG----------SYLTVT--SLDCVPITSV--TY----------
-----------------------------------GQAGN---TAIMT-S
VGFVDIMLKIQDP-SVFDPPA-ACDEAKV-----------TPGENYALHS
FFGTPTHHHL----------------------------------------
--------------------------------------------------
-------------------------------------
>Lottia_XP_009058449.1
-------------------------------------MKLLVLVYLIAVV
YSQS----------------TVP---GCC-VPPQW------------EGL
QGTII----------GRVDGSGRQQVISENVETFYDQTNNRMA----LNV
ATDFTGKMQYL-RIIQLYSKK--IQYVIDL--------------------
--------------------------------------------------
---------------------------------------------DTQTC
KS--NTLS---GT--FPPICLPKDAMPEGPYYFGI---GDTKLESISFRF
N--VSGAN----------VTVSAL--REGCIPILEN--IV----------
-----------------------------------TSGQG---IAQMQ-T
TGFVNLSPGISQP-SMFDVPD-ICNQAKD----------LGLEASRIYQR
KWFPFS--------------------------------------------
--------------------------------------------------
-------------------------------------
>Lottia_tr_V4A6Z5_XP_009058447.1
--------------------------------------MILIIGALVAVA
VADP----------------SEP---GCC-LPPQW------------EGF
QGAII----------GQVIGALPKS-FHEATKISYDETNNKIA---YTVV
ETAGASSSPAI-KIIQDYSEG--QQYIINM--------------------
--------------------------------------------------
---------------------------------------------AAQTC
QP--SALP---KT--FQKICLPADAKPLGKFYFGI---GDTKLEAVSFGV
Y--VNGAN----------VTAVLT--SDNCVPIFEV--LT----------
-----------------------------------TANTK---MAMMQ-A
LAFINITPGILNP-DVFSIPD-ICKQRKP-----------VSFGEAVRRT
GLFSGH--------------------------------------------
--------------------------------------------------
-------------------------------------
>Lottia_tr_V3Z252_XP_009064639.1
----------------------------------MMKYCLVVAVVVVGVV
IGEP----------------SKP---GCC-TPSQW------------EGQ
QGSTI----------GIVDGGIPSV-RTSMVRISYDEKNQRIA----YVT
SESTPQGEKNY-KIIYDYSRK--FQFIVDL--------------------
--------------------------------------------------
---------------------------------------------DTKHC
TV--SSLT---DP--FMKLCLPVDAQPKGKFYYGI---DGNNLPAMAFSL
N--VNGTM----------ITVVTT--ADNCIPIAEV--------------
-----------------------------------LVDGQAQGVSQMH-A
SGFVNLTSGIKDP-SVFIPPG-TCTQ------------------------
--------------------------------------------------
--------------------------------------------------
-------------------------------------
>Branchiostoma_XP_002599956.1
---------------------------------------MQGSYSTIADT
VDAP---------------TPG----PCC-TPTQW------------SGT
LRLIS----------SSVSGGRLST-TNQTMQYYYDYENMKVA-------
-----TVGEGF-RIVDDFNKM--VKYSI----------------------
--------------------------------------------------
---------------------------------------------FYGTC
TT--SSLL---KP---LLNCVPANVSFVGSFQYGG----PQGFQVNEYFD
G--AFGPN--------TTRRNAYT--TDSCIPVREI--LV----------
-----------------------------------STGQA----PVVV-S
EEFVDIVPSIEDP-SVFDIPSPPCPNVTDVDSAAESSTTETTTGQGTFED
QTGTYSTTTDPLDDSTPGPCCAPKQWSGTMRITSSSVIDGKLTKAAFVGS
YQYGGPQGFYVNEYFDDTFGPNTTRRNSYTADGCIAVLETLVATGPAPLV
VTIEFVDIVPSIEDPSVFDITSPPCPTVSSDRQRQCD
>Lottia_tr_V4BP88_XP_009058446.1
---------------------------------------MLKLVVISACL
VAVLGQYKFNDESELQMEYPTVA---GCC-TPDQW------------EGY
QGIIG----------GYARFIKKGA-VYGYTKVSYDAKNERIA----AVA
NMTRDGKNHAI-RVIEDYQNG--KIYIISL--------------------
--------------------------------------------------
---------------------------------------------KKNWC
KT--LTTK---RS--FKKACVPKSAVKIGEFYQGT---GLRKLTQVAYYY
EHKSFFNV--------VRSTFDLT--KKGCIPTNEV--IS----------
-----------------------------------GRVKG---VNFMD-V
VGFSDITAGIKDP-AVFNPPE-SCNKTES---------DSGPNFELHEHM
LYREFRYFGL----------------------------------------
--------------------------------------------------
-------------------------------------
>Branchiostoma_XP_019625610.1
------------------------------------MYAVVLAVIALALV
GSVS---------------AQPQ---PCC-TPNQW------------EAT
MVEAQ----------GYVQNMQPKT-LVGTIEVSYDFDNKKMA----FNQ
RLNNSGTPILV-KVIINYNEG--KMYSI----------------------
--------------------------------------------------
---------------------------------------------SDGVC
TE--LSAP---TP-DMPQQCISAGAMFERTMRLGG----PGGLEVNSFGL
W--NVQGV--------AYGTAQMT--SRDCLPVTEV--LI----------
-----------------------------------AEQTG-QVLGSVQ-A
IIFDGVTTGIKDP-SVFDPPSPPCNSIPD-----------AHHQESRSGG
TPFFQRTLGRFGIPVF----------------------------------
--------------------------------------------------
-------------------------------------
>Branchiostoma_XP_019647129.1
----------------------------------MRQVVVLVLCAVLGLC
AGQK----------------------PCC-TPDQW------------EGT
IQGLQ----------GFLVDDKLGT-VDGTVQISYDFTNQKLA---LVEN
LNETGTGNIMV-KVIQDYKKG--KQYVI----------------------
--------------------------------------------------
---------------------------------------------RGKSC
ME--SVLK---G---FVKQCIPDNATNIGSFSFGG--MAPGGLECDAFMT
T--FAGMD-------NNYIISDVT--REGCYPVTQVTVNL----------
-----------------------------------MRQHS-----TVT-T
QIFTDITTGIKDP-SVFSPPEPPCAKNHQ-----------VVFEDTSSSF
QTGRLGAPPV----------------------------------------
--------------------------------------------------
-------------------------------------
>Branchiostoma_XP_002609505.1
-----------------------------------MLKFVAVALLMTVCV
FSVW-----------------GE---QCC-APKQW------------ESF
VGIEN----------TTAVDGMIKV-TQQYAIESYDFDKKKIA-------
---MVFPAINM-RLIQDYNKG--MMYTI----------------------
--------------------------------------------------
---------------------------------------------VAGMC
FT--TPWP---FP---MVNCIPDNATMLASFEMGG----KDGLMIEQYQL
QDFLPGFN----------GYIQFT--RPGCLPVSQT--QY----------
-----------------------------------YESYA-------T-M
FGFTNITEGIKDP-SVFDIPSPPCPMDVD-----------NVVKPLLFEP
AHP-----------------------------------------------
--------------------------------------------------
-------------------------------------
>Branchiostoma_XP_019625480.1
------------------------------------MKIVAIAFLLGVCA
VVVE----------------------GCC-LPKQF------------ECV
VGVQN----------ATFRAGKLDV-SSTGFMHSVDFINKKVA--YV---
-------GQDF-KMVQDYNKM--MQYVVSQ--------------------
--------------------------------------------------
-----------------------------------------------GYC
IP--SKLT---MP---IDNCMPVNATVATRLDMGG----PKGVTLDVYDV
ETISPGPG-------LGQYKGSYTFNRDGCIPFSQI--LM----------
-----------------------------------TEGSV-------A-T
LGYVNMTFGIKDP-SVFDVPSPPCPKDTD---------GFENSLEEQTAS
SWPLFPSLP-----------------------------------------
--------------------------------------------------
-------------------------------------
>Branchiostoma_XP_002613625.1
----------------------------------------MTAFLLGGCS
VMVE----------------------ACC-LPKQF------------ECT
AGLQN----------ATFRGGKLDV-SSTVFMHSVDLVNKKVS--YV---
-------GQSF-KIVQDYNKM--MQYTISQWYCRVSKLTTPIHDCMPANA
TIATSMAMGGPKGIMMDVYDIEKISPGARLPFKGTLSLNQEGCVPFSEIL
KTEGSIATLAYVNMTYGIKDPSVFDVPSPPCPKDTDNFVMMQYTISNGYC
TV--NKLM---KP---IDNCISANATVATTVDMGG----PKGVTLDVYNV
EKISPGPG------IFFKGSIAFN--QEGCIPFSEI--------------
-----------------------------------LMTEG-----SYA-T
VSYINMTFGIKDP-SVFDVPSPPCPKDTD---------NFVTSLQQQPAP
SWPILPSLP-----------------------------------------
--------------------------------------------------
-------------------------------------
