# Supplementary material for: Combined transcriptome and proteome profiling reveals specific molecular brain signatures for sex, maturation and circalunar clock phase
Source: eLife. 2019 Feb 15;8:e41556. doi: 10.7554/eLife.41556 (PMC6377233; doi:10.7554/eLife.41556)
Supplement: Figure 7—source data 1. — Fasta-file containing the Whitnin-Proctolin protein alignement; used for the tree in Figure 7-figure supplement 1. [file elife-41556-fig7-data1.txt]

>allatostatin-A-1
KTKNCLESFECGKGSNDNLMISDSFTFPRFKSGEDGSIKLSQLPNVTIND
LTNISKYLGLRKMIDYGLKFHGNGRQTDNTLKFYGPGKRINEILGYSGSG
KRTDNGFKLPR-RPNNIFKFSGLVKRTDRARSGIKMRLSGKRVDDISKFS
GLGKRDDNIFRFSELGKRVNNALKFSGLGKRIDDGLRSSGSEKRTNDALE
FSGLGKRGNDALQFSGLGKRGNDA
>ALM30339.1_Chilo_suppressalis 
------RVLQDIISKARNDSLIDDIEDLIKNQGDEE--------------
--------------------------------------------ETSCI-
----------R-LLACKIS-----------------PFVHKMQVAVFGTE
KMED----------------------------FKKVRGADSMYRHLPTAE
EINERSDI--CEQKH---------
>ADW40544.1_Bombyx_mori 
------RKLQEMISAAKNESLPDNIEHLIKRQGSDD--------------
--------------------------------------------ETGCI-
----------R-LLVCKIT-----------------PFIVRMQEAVFGNN
GRNDKTKSKG--------------------NEQQRNGVASVMYRYLPTQD
EINEHSDI--CERRH---------
>AGW80450.1_Metapenaeus_monoceros 
-------SFALV------------------CQGYKG--------------
--------------------------------------------TYT---
----------RPFSRPTGT-------------------------------
-----------------------------RPFSPSVTGCSSCHLINFNDA
VAC-------CWRLG---------
>sp|Q95NT0.1_Lithopenaeus 
-------SFALV------------------CQGHSS--------------
--------------------------------------------GYT---
----------R--PLPKPS-------------------------------
-----------------------------RPIFIRPIGCDVCYGIPSSTA
RLC-------CFRYG---------
>ABO93324.1_Farfantepenaeus 
-------SFALV------------------CQGHRG--------------
--------------------------------------------GYT---
----------RPFPRPPYG------------------LQYRPVRP-----
-------------------------------------ACNACYRLSYSAA
LNC-------CTKFG---------
>AAB40925_Hirudo neuron-specific protein [Hirudo medicinalis].
-------TFCSAIPSKKLNNESSNLGVT--DEETRA--------------
--------------------------------------------TWLET-
----------R-NLENNFK-----------------ELVYLSLQELVAEN
RLNPEVLAES-------------------SRIEKRGRHQGFCFKKTKSGR
FLPYI-----CWKGE---------
>XP_009025040_Helobdella hypothetical protein HELRODRAFT_126833, partial [Helobdellarobusta].
-------SLCLAVPAKKKSSEVNKMSPQT-EEETRA--------------
--------------------------------------------TWLET-
----------R-NLENNFK-----------------ELVYLSIQELIGEN
RVNPEVLQDA-------------EVGDGGARVEKRGRHQGFCFKKTKSGR
FLPYI-----CWKG----------
>comp2208474_c0_seq1_translation_of_ORF_
-------ASAMSLPSDEVKHNQVSESGL--DEKERA--------------
--------------------------------------------TWLDTR
D---------LGDLEDQFK-----------------ELVYLAVKELQNEG
RISPGVVSER-------------------KTQQKRGRFQGFCFRRTRSGR
FLPYI-----CWKGN---------
>ELU07851_Capitella hypothetical protein CAPTEDRAFT_21488 [Capitella teleta].
-------ANALSIPSDALKDNQMDVADKDGDQSRRA--------------
--------------------------------------------TWLET-
----------R-DLEDDFK-----------------ELVYLTIEELVNEG
RMDPRVLSKE-----------------ENEVKEKRGRWQGFCFKRTRSGR
FLPYI-----CWKGD---------
>XP_014786911.1_Octopus_bimaculoides 
-------SPALSAPAADARSHLEQSKDV--PLSKRP--------------
--------------------------------------------KYMDT-
----------R-DPQDIFK-----------------DLVYLTLQQLVSEG
KVTPDVMTGA------------------DIGVPGKRGHQGLCLRRTASQR
FIAYP-----CWQSG---------
>XP_011428244.1_Crassostrea_gigas 
----VLISSVCSVPIDVARETENDHH----LEEKRP--------------
--------------------------------------------KYMDT-
----------R--DLYAFE-----------------KLVYLALKGLVEEG
KVNPEVMTSEANEGFLDNQGENGESKEKAGPADKRG-HLRICVRR-SGSR
YVPYP-----CFRS----------
>AFN20273_Haliotis whitnin prepropeptide [Haliotis asinina].
---------SSGLPADEGRLDEASL-----AAEKRP--------------
--------------------------------------------KYMDT-
----------RQEDFEMVK-----------------QTVLIAMEELVQEG
KLNPSVLAVG-----------------QGKPVEKRM-YMGICMRQ-SHNH
FIPYP-----CMRSG---------
>XP_009045070_Lottia hypothetical protein LOTGIDRAFT_136572, partial [Lottia gigantea].
-------------------------------LDKRP--------------
--------------------------------------------KYMDT-
----------R-EELSVLK-----------------DMVYIVLQELAEDG
KINPELFTIH-----------------DQKAVVKRMKYMGICMRRTKYNA
VVPYP-----CLRSG---------
>NP_001191586.1_Aplysia 
-------SVASSLPASRTDDVLQEASGL--ALNKRP--------------
--------------------------------------------KYMDT-
----------R-RDLDVFK-----------------DLVLISIQELVDEN
RLNPALLPEE----------------DAPKPVEKRMRYMGICMKK-QYNN
FIPFP-----CLRSG---------
>AF129397_1_Lymanaea SPTR prohormone [Lymnaea stagnalis].
-------VALSVVTGSPTRTDEVLQEASGLALDKRP--------------
--------------------------------------------KYMDT-
----------R-RDMDVFK-----------------DLVLMSIQELVDEE
RLNSAVLPED----------------DAPKPVEKRERYMGICMRK-QYNN
FVPVP-----CLRSG---------
>EFX69425.1_Daphnia_pulex 
-------SSGS-------------------SWGVDA--------------
--------------------------------------------RYLPTR
SDPLSPIGPPR-GEDPRFD-----------------RLYDIIIRELLRNG
GGDMLDEAKY------------------------------PIKNQFSSGA
Y-----------------------
>KZS03809.1_Daphnia_magna 
-------SILMTSSSSS-------------SWGVDA--------------
--------------------------------------------RYLPTR
SDSLSPIGPPR-GEDPRFD------------------RFYDIVRQLFRDG
GGDVMGEAKY------------------------------QIQSQLNSGQ
Y-----------------------
>AAF52572.2_Drosophila_melanogaster 
-------VLLLVVP----------------PHLVDG--------------
--------------------------------------------RYLPT-
----------R-SHGDDLD-----------------KLRELMLQ-ILELS
NEDPQQQQQQ-----------------QQQQQHPQLRLHNEATGGSSSSS
NINNP-----RVSNG---------
>AEX08669.1_Rhodnius_prolixus 
-------MVLLS------------------SSMVQS--------------
--------------------------------------------RYLPT-
----------R-GADDRIL-----------------RLRQLLKDLM--EN
DLDPIME----------------------HPAAPNGQYDPRLYKRAAPPV
QWDAV-----GAQFA---------
>BAV78824.1_Plautia_stali 
-------MLLAL---------------------TEA--------------
--------------------------------------------RYLPT-
----------R-SQDDRLL-----------------RLRQLLKDLL--EN
DIDPVEHPMA--------------------GFEPRL-YKREAVAYDRPVQ
YLH---------------------
>EFA05689.1_Tribolium_castaneum 
--------FA--------------------TLAVEG--------------
--------------------------------------------RYLPT-
----------R-SNGDRIE-----------------KLREL-LKDLFENE
VEKEEYQADA----------------------PPRWHPESKLFYKREAPA
H-----------------------
>BAO00972.1_Nilaparvata_lugens 
-------ALILGA-----------------LITVDA--------------
--------------------------------------------RYLPTR
----------R-SQDDRLD-----------------RLRE-LLKDLLESE
DHSEY---------------------------DRRLFYKREMPPPLSIEQ
LYHQN-------------------
