# Supplementary material for: Combined transcriptome and proteome profiling reveals specific molecular brain signatures for sex, maturation and circalunar clock phase
Source: eLife. 2019 Feb 15;8:e41556. doi: 10.7554/eLife.41556 (PMC6377233; doi:10.7554/eLife.41556)
Supplement: Figure 7—source data 2. — Table containing the TS_v5 IDs for the Platynereis Whitnin as well as the NCBI IDs for the Whitnin/Protolins used in file Figure 7-figure supplement 1. [file elife-41556-fig7-data2.csv]

name	Genus	Accession	sequence
Platynereis Allatostatin-A-1	Platynereis		KTKNCLESFECGKGSNDNLMISDSFTFPRFKSGEDGSIKLSQLPNVTINDLTNISKYLGLRKMIDYGLKFHGNGRQTDNTLKFYGPGKRINEILGYSGSGKRTDNGFKLPRRPNNIFKFSGLVKRTDRARSGIKMRLSGKRVDDISKFSGLGKRDDNIFRFSELGKRVNNALKFSGLGKRIDDGLRSSGSEKRTNDALEFSGLGKRGNDALQFSGLGKRGNDA
Proctolin precursor [Chilo suppressalis]	Chilo	ALM30339.1	RVLQDIISKARNDSLIDDIEDLIKNQGDEEETSCIRLLACKISPFVHKMQVAVFGTEKMEDFKKVRGADSMYRHLPTAEEINERSDICEQKH
Proctolin peptide [Bombyx mori]	Bombyx	ADW40544.1	RKLQEMISAAKNESLPDNIEHLIKRQGSDDETGCIRLLVCKITPFIVRMQEAVFGNNGRNDKTKSKGNEQQRNGVASVMYRYLPTQDEINEHSDICERRH
Penaeidin [Metapenaeus monoceros]	Metapenaeus	AGW80450.1	SFALVCQGYKGTYTRPFSRPTGTRPFSPSVTGCSSCHLINFNDAVACCWRLG
Penaeidin-4a	Lithopenaeus	Q95NT0.1	SFALVCQGHSSGYTRPLPKPSRPIFIRPIGCDVCYGIPSSTARLCCFRYG
Penaeidin [Farfantepenaeus brasiliensis]	Farfantepenaeus	ABO93324.1	SFALVCQGHRGGYTRPFPRPPYGLQYRPVRPACNACYRLSYSAALNCCTKFG
Neuron-specific protein [Hirudo medicinalis].	Hirudo	AAB40925	TFCSAIPSKKLNNESSNLGVTDEETRATWLETRNLENNFKELVYLSLQELVAENRLNPEVLAESSRIEKRGRHQGFCFKKTKSGRFLPYICWKGE
Hypothetical protein HELRODRAFT_126833, partial [Helobdellarobusta].	Helobdella	XP_009025040	SLCLAVPAKKKSSEVNKMSPQTEEETRATWLETRNLENNFKELVYLSIQELIGENRVNPEVLQDAEVGDGGARVEKRGRHQGFCFKKTKSGRFLPYICWKG
Platynereis Whitnin	Platynereis	comp2208474_c0_seq1	ASAMSLPSDEVKHNQVSESGLDEKERATWLDTRDLGDLEDQFKELVYLAVKELQNEGRISPGVVSERKTQQKRGRFQGFCFRRTRSGRFLPYICWKGN
Hypothetical protein CAPTEDRAFT_21488 [Capitella teleta].	Capitella	ELU07851	ANALSIPSDALKDNQMDVADKDGDQSRRATWLETRDLEDDFKELVYLTIEELVNEGRMDPRVLSKEENEVKEKRGRWQGFCFKRTRSGRFLPYICWKGD
Uncharacterized protein LOC106881140 isoform X2 [Octopus bimaculoides]	Octopus	XP_014786911.1	SPALSAPAADARSHLEQSKDVPLSKRPKYMDTRDPQDIFKDLVYLTLQQLVSEGKVTPDVMTGADIGVPGKRGHQGLCLRRTASQRFIAYPCWQSG
Uncharacterized protein LOC105328903 isoform X2 [Crassostrea gigas]	Crassostrea	XP_011428244.1	VLISSVCSVPIDVARETENDHHLEEKRPKYMDTRDLYAFEKLVYLALKGLVEEGKVNPEVMTSEANEGFLDNQGENGESKEKAGPADKRGHLRICVRRSGSRYVPYPCFRS
Whitnin prepropeptide [Haliotis asinina].	Halitis	AFN20273	SSGLPADEGRLDEASLAAEKRPKYMDTRQEDFEMVKQTVLIAMEELVQEGKLNPSVLAVGQGKPVEKRMYMGICMRQSHNHFIPYPCMRSG
Hypothetical protein LOTGIDRAFT_136572, partial [Lottia gigantea].	Lottia	XP_009045070	LDKRPKYMDTREELSVLKDMVYIVLQELAEDGKINPELFTIHDQKAVVKRMKYMGICMRRTKYNAVVPYPCLRSG
whitnin precursor [Aplysia californica]	Aplysia	NP_001191586.1	SVASSLPASRTDDVLQEASGLALNKRPKYMDTRRDLDVFKDLVLISIQELVDENRLNPALLPEEDAPKPVEKRMRYMGICMKKQYNNFIPFPCLRSG
SPTR prohormone [Lymnaea stagnalis].	Lymanaea	AF129397_1	VALSVVTGSPTRTDEVLQEASGLALDKRPKYMDTRRDMDVFKDLVLMSIQELVDEERLNSAVLPEDDAPKPVEKRERYMGICMRKQYNNFVPVPCLRSG
Proctolin precursor [Daphnia pulex]	Daphnia	EFX69425.1	SSGSSWGVDARYLPTRSDPLSPIGPPRGEDPRFDRLYDIIIRELLRNGGGDMLDEAKYPIKNQFSSGAY
Putative Proctolin [Daphnia magna]	Daphnia	KZS03809.1	SILMTSSSSSSWGVDARYLPTRSDSLSPIGPPRGEDPRFDRFYDIVRQLFRDGGGDVMGEAKYQIQSQLNSGQY
Proctolin, isoform A [Drosophila melanogaster]	Drosphoila	AAF52572.2	VLLLVVPPHLVDGRYLPTRSHGDDLDKLRELMLQILELSNEDPQQQQQQQQQQQHPQLRLHNEATGGSSSSSNINNPRVSNG
Proctolin prepropeptide [Rhodnius prolixus]	Rhodnius	AEX08669.1	MVLLSSSMVQSRYLPTRGADDRILRLRQLLKDLMENDLDPIMEHPAAPNGQYDPRLYKRAAPPVQWDAVGAQFA
proctolin [Plautia stali]	Plautia	BAV78824.1	MLLALTEARYLPTRSQDDRLLRLRQLLKDLLENDIDPVEHPMAGFEPRLYKREAVAYDRPVQYLH
proctolin [Tribolium castaneum]	Tribolium	EFA05689.1	FATLAVEGRYLPTRSNGDRIEKLRELLKDLFENEVEKEEYQADAPPRWHPESKLFYKREAPAH
proctolin [Nilaparvata lugens]	Nilaparvata	BAO00972.1	ALILGALITVDARYLPTRRSQDDRLDRLRELLKDLLESEDHSEYDRRLFYKREMPPPLSIEQLYHQN
