# Supplementary material for: Combined transcriptome and proteome profiling reveals specific molecular brain signatures for sex, maturation and circalunar clock phase
Source: eLife. 2019 Feb 15;8:e41556. doi: 10.7554/eLife.41556 (PMC6377233; doi:10.7554/eLife.41556)
Supplement: Supplementary file 1. [file elife-41556-supp1.xlsx]

## Sheet: with ORF ID
Protein.ID
comp1176386_c0_seq1_m.184
comp1192925_c0_seq1_m.675
comp1193411_c0_seq1_contamination_m.701
comp1194051_c0_seq1_m.734
comp1194082_c0_seq1_m.737
comp1194087_c0_seq1_m.740
comp1194106_c0_seq1_m.742
comp1194210_c0_seq1_m.756
comp1194211_c0_seq1_m.757
comp1194222_c0_seq1_m.762
comp1194234_c0_seq1_m.769
comp1194246_c0_seq1_m.772
comp1194290_c0_seq1_m.781
comp1194294_c0_seq1_m.785
comp1194322_c0_seq2_m.793
comp1194343_c0_seq1_m.800
comp1194362_c0_seq2_m.804
comp1194390_c0_seq1_m.818
comp1194395_c0_seq2_m.822
comp1194409_c0_seq1_m.830
comp1194639_c0_seq1_m.858
comp1195006_c0_seq1_m.888
comp1195924_c0_seq1_m.954
comp1196706_c0_seq1_m.986
comp1196959_c0_seq2_m.1014
comp1197507_c0_seq1_m.1032
comp1198086_c0_seq1_m.1053
comp1198575_c0_seq1_m.1066
comp1198911_c0_seq1_m.1078
comp1199108_c0_seq1_m.1086
comp1199432_c0_seq1_m.1095
comp1201878_c0_seq1_m.1138
comp1215801_c0_seq1_m.1191
comp1217841_c0_seq1_m.1199
comp1226347_c0_seq1_m.1231
comp1234630_c0_seq1_m.1254
comp1244797_c0_seq1_m.1278
comp1281272_c0_seq1_m.1449
comp1294500_c0_seq1_m.1691
comp1315948_c0_seq1_m.1828
comp1326513_c0_seq1_m.1923
comp1335339_c0_seq2_m.1954
comp1425134_c0_seq1_m.2015
comp1425511_c0_seq1_m.2017
comp1601662_c0_seq1_m.2111
comp1615018_c0_seq1_m.2112
comp1639053_c0_seq1_m.2126
comp1647029_c0_seq1_m.2129
comp1650945_c0_seq1_m.2134
comp1684533_c0_seq1_m.2157
comp1689058_c0_seq1_m.2168
comp1692963_c0_seq1_m.2170
comp1769718_c0_seq1_m.2239
comp1770920_c0_seq1_m.2240
comp1781461_c0_seq1_m.2253
comp1785956_c0_seq1_m.2259
comp1838578_c0_seq1_m.2293
comp1876805_c0_seq1_m.2339
comp1879573_c0_seq1_m.2370
comp1886327_c0_seq1_m.2457
comp1896477_c0_seq1_m.2604
comp1916779_c0_seq1_m.2944
comp1917143_c0_seq1_m.2960
comp1926910_c0_seq1_m.3122
comp1927433_c0_seq1_m.3131
comp1933561_c0_seq1_m.3244
comp1935108_c0_seq1_m.3268
comp1942453_c0_seq1_m.3357
comp1945561_c0_seq2_m.3380
comp1946609_c0_seq2_m.3392
comp1946763_c1_seq1_m.3397
comp1951303_c0_seq1_m.3445
comp1951355_c0_seq1_m.3448
comp1953077_c0_seq1_m.3483
comp1953876_c0_seq1_m.3493
comp1954810_c0_seq2_m.3509
comp1955265_c0_seq1_m.3514
comp1958245_c0_seq1_m.3536
comp1960327_c0_seq1_m.3577
comp1961272_c0_seq1_m.3584
comp1965369_c0_seq1_contamination_m.3664
comp1970723_c0_seq1_m.3752
comp1971911_c0_seq1_m.3786
comp1972970_c0_seq1_m.3800
comp1973581_c0_seq1_m.3814
comp1975390_c0_seq1_m.3839
comp1975994_c0_seq1_m.3847
comp1976618_c0_seq1_m.3852
comp1977957_c0_seq1_m.3878
comp1978194_c0_seq1_m.3886
comp1979420_c0_seq1_m.3907
comp1980753_c0_seq1_m.3923
comp1984251_c0_seq1_m.3980
comp1985261_c1_seq1_m.3996
comp1988763_c0_seq1_m.4041
comp2008211_c0_seq1_m.4323
comp2010559_c0_seq1_m.4368
comp2037149_c0_seq1_m.4742
comp2041760_c0_seq1_m.4820
comp2042029_c0_seq1_m.4823
comp2055425_c0_seq1_m.5003
comp2065624_c0_seq3_m.5172
comp2069416_c0_seq2_m.5221
comp2072973_c0_seq1_m.5296
comp2101170_c0_seq2_m.5853
comp2107035_c0_seq2_m.6021
comp2110333_c0_seq1_m.6080
comp2115354_c1_seq1_m.6172
comp2125681_c1_seq1_m.6426
comp2132126_c0_seq4_m.6558
comp2138058_c0_seq1_m.6692
comp2138099_c0_seq1_m.6703
comp2138236_c0_seq1_m.6731
comp2138248_c0_seq1_m.6732
comp2138394_c0_seq1_m.6761
comp2138467_c0_seq1_m.6780
comp2138612_c0_seq1_m.6822
comp2138688_c0_seq1_m.6835
comp2138816_c0_seq1_m.6842
comp2138952_c0_seq1_m.6867
comp2139115_c0_seq1_m.6894
comp2139274_c0_seq1_m.6921
comp2139380_c0_seq1_m.6935
comp2139434_c0_seq1_m.6943
comp2139746_c0_seq2_m.7017
comp2139782_c0_seq1_m.7024
comp2140114_c0_seq1_m.7072
comp2140166_c0_seq1_m.7086
comp2140238_c0_seq1_m.7106
comp2140636_c0_seq1_m.7181
comp2140763_c0_seq1_m.7199
comp2140879_c0_seq1_m.7223
comp2140915_c0_seq2_m.7227
comp2140946_c0_seq1_m.7239
comp2141075_c0_seq1_m.7265
comp2141094_c0_seq2_m.7272
comp2141229_c0_seq1_m.7283
comp2141265_c0_seq1_m.7287
comp2141300_c0_seq1_m.7291
comp2141429_c0_seq1_m.7305
comp2141632_c0_seq1_m.7332
comp2141751_c0_seq1_m.7350
comp2141776_c0_seq1_m.7352
comp2141779_c0_seq1_m.7354
comp2141952_c0_seq1_m.7380
comp2141997_c0_seq1_m.7386
comp2142003_c0_seq1_m.7387
comp2142076_c0_seq3_m.7405
comp2142079_c0_seq2_m.7407
comp2142268_c0_seq1_m.7445
comp2142626_c0_seq1_m.7514
comp2142660_c0_seq1_m.7520
comp2142807_c0_seq1_m.7555
comp2142831_c0_seq2_m.7564
comp2142860_c0_seq3_m.7574
comp2142866_c0_seq1_m.7576
comp2143185_c0_seq1_m.7622
comp2143209_c0_seq7_m.7629
comp2143334_c0_seq2_m.7649
comp2143410_c0_seq1_m.7655
comp2143411_c0_seq1_m.7656
comp2187328_c0_seq1_m.10936
comp2188296_c0_seq1_m.11080
comp2189372_c0_seq1_m.11219
comp2192188_c0_seq2_m.11636
comp2194038_c0_seq1_m.11947
comp2194902_c2_seq1_m.12053
comp2195994_c0_seq1_m.12218
comp2197409_c0_seq2_m.12401
comp2197446_c0_seq1_m.12404
comp2197568_c0_seq1_m.12423
comp2197643_c0_seq1_m.12429
comp2197726_c1_seq1_m.12441
comp2197826_c0_seq1_m.12460
comp2198016_c0_seq1_m.12499
comp2198403_c0_seq2_m.12579
comp2198732_c0_seq2_m.12635
comp2199471_c0_seq1_m.12821
comp2199609_c3_seq2_m.12845
comp2199649_c0_seq2_m.12850
comp2199878_c0_seq2_m.12889
comp2199898_c0_seq1_m.12895
comp2200124_c0_seq1_m.12929
comp2200231_c1_seq1_m.12948
comp2200316_c0_seq1_m.12961
comp2200430_c0_seq3_m.12985
comp2200430_c0_seq3_m.12986
comp2200530_c0_seq1_m.13009
comp2201133_c0_seq2_m.13135
comp2201655_c0_seq1_m.13229
comp2201755_c0_seq1_m.13243
comp2201786_c0_seq1_m.13247
comp2202068_c0_seq1_m.13304
comp2202168_c0_seq1_m.13322
comp2202652_c0_seq2_m.13430
comp2202949_c0_seq1_m.13479
comp2203251_c0_seq1_m.13504
comp2204359_c1_seq1_m.13659
comp2204427_c0_seq1_m.13679
comp2204442_c0_seq1_m.13691
comp2204672_c0_seq1_m.13711
comp2204754_c0_seq1_m.13720
comp2204897_c0_seq1_m.13754
comp2205127_c0_seq2_m.13787
comp2205302_c0_seq1_m.13825
comp2205419_c0_seq2_m.13843
comp2205714_c0_seq1_m.13884
comp2206927_c0_seq1_m.14073
comp2207063_c0_seq1_m.14108
comp2207204_c0_seq1_m.14126
comp2207487_c0_seq1_m.14170
comp2207672_c0_seq1_m.14202
comp2208016_c0_seq1_m.14262
comp2208429_c0_seq1_m.14341
comp2208474_c0_seq1_m.14351
comp2208634_c0_seq1_m.14377
comp2208674_c0_seq1_m.14382
comp2208715_c0_seq1_m.14393
comp2209092_c0_seq2_m.14464
comp2209411_c0_seq2_m.14538
comp2209889_c0_seq4_m.14611
comp2210528_c0_seq1_m.14754
comp2211270_c0_seq1_m.14951
comp2211414_c0_seq1_m.14992
comp2212402_c0_seq1_m.15336
comp2212572_c0_seq1_m.15390
comp2212729_c0_seq1_m.15437
comp2212863_c0_seq1_m.15478
comp2214237_c0_seq1_m.15894
comp2214838_c0_seq1_m.16108
comp2214845_c0_seq1_m.16111
comp2214888_c0_seq1_m.16124
comp2214966_c0_seq1_m.16139
comp2216374_c1_seq2_m.16640
comp2216622_c0_seq3_m.16733
comp2217087_c0_seq1_m.16899
comp2217273_c0_seq1_m.16962
comp2217785_c0_seq3_m.17180
comp2217905_c0_seq1_m.17239
comp2218105_c0_seq4_m.17327
comp2218413_c0_seq1_m.17441
comp2218580_c1_seq2_m.17511
comp2219310_c0_seq1_m.17759
comp2219685_c0_seq1_m.17924
comp2220386_c0_seq1_m.18230
comp2220394_c0_seq1_m.18232
comp2220452_c1_seq1_m.18249
comp2220499_c0_seq1_m.18259
comp2220651_c0_seq1_m.18328
comp2220667_c0_seq1_m.18330
comp2221070_c0_seq3_m.18542
comp2221095_c0_seq1_m.18558
comp2221435_c0_seq3_m.18716
comp2221483_c0_seq1_m.18730
comp2222480_c0_seq2_m.19140
comp2222851_c0_seq1_m.19290
comp2222959_c0_seq1_m.19328
comp2223254_c0_seq1_m.19432
comp2223422_c0_seq1_m.19491
comp2223629_c0_seq2_m.19557
comp2223871_c0_seq1_m.19660
comp2223962_c0_seq7_m.19686
comp2224014_c0_seq1_m.19704
comp2224040_c0_seq1_m.19713
comp2224395_c0_seq1_m.19862
comp2224448_c0_seq1_m.19874
comp2224569_c0_seq3_m.19922
comp2224578_c0_seq1_m.19924
comp2224614_c0_seq1_m.19939
comp2224708_c0_seq1_m.19981
comp2224845_c0_seq4_m.20046
comp2225010_c0_seq1_m.20105
comp2225039_c0_seq6_m.20122
comp2225157_c0_seq1_m.20171
comp2225511_c0_seq1_m.20320
comp2225664_c0_seq1_m.20382
comp2225923_c0_seq1_m.20517
comp2226064_c0_seq3_m.20561
comp2226333_c0_seq1_m.20670
comp2226460_c0_seq1_m.20751
comp2226635_c0_seq1_m.20829
comp2226643_c0_seq1_m.20830
comp2226655_c0_seq1_m.20834
comp2226807_c0_seq1_m.20916
comp2226912_c0_seq1_m.20966
comp2227117_c0_seq2_m.21047
comp2228339_c0_seq1_m.21617
comp2228369_c0_seq1_m.21627
comp2228378_c0_seq1_m.21631
comp2228430_c0_seq1_m.21640
comp2229154_c0_seq1_m.21953
comp2229377_c0_seq2_m.22066
comp2229575_c0_seq1_m.22161
comp2229622_c1_seq1_m.22194
comp2229729_c0_seq1_m.22264
comp2229921_c0_seq1_m.22367
comp2230020_c0_seq1_m.22415
comp2230389_c0_seq1_m.22586
comp2230437_c0_seq1_m.22617
comp2230600_c0_seq1_m.22691
comp2230991_c0_seq2_m.22936
comp2231262_c1_seq3_m.23051
comp2231489_c0_seq1_m.23175
comp2231610_c0_seq1_m.23229
comp2231626_c0_seq1_m.23233
comp2231629_c1_seq1_m.23236
comp2231997_c0_seq1_m.23466
comp2232113_c0_seq1_m.23538
comp2232214_c0_seq1_m.23610
comp2232290_c0_seq2_m.23637
comp2232491_c0_seq2_m.23761
comp2232510_c0_seq1_m.23769
comp2232535_c0_seq2_m.23798
comp2232641_c0_seq7_m.23875
comp2232773_c0_seq1_m.23966
comp2232805_c0_seq1_m.23974
comp2232807_c0_seq1_m.23976
comp2232817_c0_seq2_m.23978
comp2232909_c0_seq1_m.24034
comp2233247_c0_seq2_m.24200
comp2233296_c0_seq1_m.24258
comp2233626_c0_seq1_m.24485
comp2233695_c0_seq1_m.24545
comp2233700_c0_seq1_m.24549
comp2233700_c1_seq1_m.24550
comp2233761_c0_seq1_m.24582
comp2233777_c0_seq1_m.24586
comp2233780_c0_seq1_m.24588
comp2233803_c0_seq1_m.24600
comp2233909_c0_seq2_m.24641
comp2234079_c0_seq2_m.24745
comp2234131_c0_seq1_m.24796
comp2234282_c0_seq1_m.24908
comp2234324_c0_seq2_m.24934
comp2234463_c0_seq2_m.25026
comp2234709_c0_seq1_m.25204
comp2234809_c0_seq1_m.25266
comp2234837_c0_seq1_m.25285
comp2234870_c0_seq1_m.25319
comp2234923_c0_seq1_m.25352
comp2235000_c0_seq2_m.25399
comp2235471_c0_seq1_m.25708
comp2235557_c0_seq3_m.25745
comp2235576_c0_seq2_m.25749
comp2235596_c0_seq1_m.25757
comp2235681_c0_seq1_m.25791
comp2235798_c0_seq1_m.25871
comp2235922_c0_seq1_m.25983
comp2235962_c0_seq1_m.26016
comp2236007_c0_seq2_m.26049
comp2236033_c0_seq1_m.26061
comp2236094_c0_seq1_m.26100
comp2236279_c0_seq2_m.26199
comp2236289_c0_seq1_m.26205
comp2236398_c0_seq1_m.26280
comp2236614_c0_seq1_m.26450
comp2236625_c0_seq1_m.26456
comp2236748_c0_seq2_m.26515
comp2236992_c0_seq1_m.26663
comp2236994_c0_seq1_m.26664
comp2237053_c0_seq1_m.26700
comp2237155_c0_seq1_m.26773
comp2237451_c1_seq1_m.27018
comp2237468_c0_seq1_m.27022
comp2237621_c0_seq1_m.27168
comp2237737_c1_seq1_m.27231
comp2237757_c0_seq1_m.27251
comp2237963_c0_seq1_m.27417
comp2238157_c0_seq1_m.27556
comp2238214_c0_seq2_m.27590
comp2238602_c0_seq1_m.27841
comp2238758_c0_seq1_m.27941
comp2238888_c1_seq2_m.28027
comp2238985_c0_seq1_m.28083
comp2239022_c0_seq1_m.28102
comp2239040_c0_seq1_m.28111
comp2239106_c0_seq1_m.28160
comp2239384_c0_seq1_m.28349
comp2239388_c0_seq2_m.28359
comp2239440_c0_seq1_m.28397
comp2239485_c0_seq1_m.28431
comp2239626_c0_seq1_m.28502
comp2239691_c0_seq1_m.28548
comp2239802_c0_seq1_m.28623
comp2239935_c0_seq1_m.28757
comp2240071_c0_seq2_m.28847
comp2240130_c0_seq1_m.28887
comp2240137_c0_seq1_m.28893
comp2240323_c0_seq1_m.29032
comp2240351_c0_seq2_m.29053
comp2240378_c0_seq1_m.29085
comp2240418_c0_seq1_m.29148
comp2240448_c0_seq4_m.29168
comp2240484_c0_seq1_m.29203
comp2240664_c0_seq1_m.29323
comp2240696_c0_seq1_m.29342
comp2240779_c0_seq2_m.29396
comp2240804_c0_seq1_m.29407
comp2240824_c0_seq1_m.29429
comp2240862_c0_seq1_m.29463
comp2240869_c0_seq1_m.29469
comp2241024_c0_seq1_m.29603
comp2241135_c0_seq1_m.29720
comp2241299_c0_seq1_m.29837
comp2241380_c0_seq2_m.29888
comp2241415_c0_seq1_m.29926
comp2241424_c0_seq3_m.29932
comp2241498_c0_seq2_m.29989
comp2241517_c0_seq3_m.30023
comp2241992_c0_seq1_m.30524
comp2242133_c0_seq1_m.30625
comp2242282_c0_seq1_m.30761
comp2242318_c0_seq1_m.30778
comp2242407_c0_seq1_m.30845
comp2242456_c0_seq1_m.30893
comp2242569_c0_seq3_m.31003
comp2242682_c0_seq1_m.31083
comp2242759_c0_seq1_m.31140
comp2242851_c0_seq1_m.31251
comp2242933_c0_seq1_m.31351
comp2242977_c1_seq2_m.31407
comp2242993_c0_seq2_m.31419
comp2243000_c0_seq1_m.31424
comp2243025_c0_seq2_m.31441
comp2243191_c0_seq1_m.31539
comp2243258_c0_seq1_m.31584
comp2243288_c0_seq1_m.31597
comp2243522_c0_seq1_m.31798
comp2243632_c0_seq1_m.31907
comp2243698_c0_seq2_m.31998
comp2243710_c0_seq1_m.32002
comp2243717_c0_seq1_m.32009
comp2243720_c0_seq2_m.32014
comp2243923_c0_seq1_m.32187
comp2243933_c0_seq1_m.32211
comp2244062_c0_seq1_m.32312
comp2244130_c0_seq1_m.32401
comp2244138_c0_seq2_m.32405
comp2244356_c0_seq1_m.32598
comp2244437_c0_seq1_m.32653
comp2244477_c0_seq1_m.32697
comp2244589_c0_seq2_m.32796
comp2244610_c0_seq3_m.32817
comp2244716_c0_seq1_m.32883
comp2244968_c0_seq1_m.33120
comp2245003_c0_seq1_m.33148
comp2245014_c0_seq2_m.33157
comp2245053_c0_seq1_m.33185
comp2245073_c0_seq1_m.33194
comp2245081_c0_seq1_m.33198
comp2245243_c0_seq1_m.33368
comp2245319_c0_seq1_m.33421
comp2245335_c0_seq1_m.33453
comp2245355_c0_seq4_m.33464
comp2245391_c0_seq1_m.33517
comp2245511_c0_seq1_m.33658
comp2245516_c0_seq2_m.33661
comp2245603_c0_seq1_m.33759
comp2245655_c0_seq1_m.33805
comp2245687_c1_seq1_m.33822
comp2245721_c0_seq1_m.33844
comp2245730_c0_seq1_m.33874
comp2245811_c0_seq1_m.34002
comp2245865_c0_seq1_m.34039
comp2245927_c1_seq1_m.34099
comp2245947_c0_seq1_m.34124
comp2245951_c0_seq1_m.34128
comp2245952_c0_seq2_m.34129
comp2245955_c0_seq1_m.34130
comp2245960_c0_seq1_m.34133
comp2246090_c0_seq1_m.34280
comp2246119_c0_seq1_m.34306
comp2246254_c0_seq1_m.34430
comp2246288_c0_seq1_m.34467
comp2246361_c0_seq1_m.34541
comp2246502_c0_seq1_m.34680
comp2246514_c1_seq1_m.34691
comp2246635_c0_seq1_m.34790
comp2246646_c0_seq1_m.34804
comp2246811_c0_seq5_m.34998
comp2246889_c0_seq8_m.35051
comp2246896_c0_seq1_m.35061
comp2246959_c0_seq1_m.35125
comp2247037_c0_seq10_m.35216
comp2247082_c0_seq2_m.35250
comp2247098_c0_seq1_m.35275
comp2247176_c0_seq3_m.35337
comp2247185_c0_seq1_m.35342
comp2247210_c0_seq2_m.35358
comp2247229_c0_seq1_m.35389
comp2247239_c0_seq1_m.35426
comp2247353_c0_seq2_m.35523
comp2247421_c0_seq10_m.35564
comp2247432_c0_seq1_m.35577
comp2247483_c0_seq2_m.35645
comp2247533_c0_seq1_m.35721
comp2247622_c0_seq1_m.35775
comp2247661_c0_seq2_m.35805
comp2247711_c0_seq2_m.35888
comp2247754_c0_seq1_m.35933
comp2247821_c0_seq5_m.35979
comp2247825_c0_seq1_m.35982
comp2247948_c0_seq1_m.36130
comp2247956_c0_seq1_m.36135
comp2247958_c0_seq1_m.36137
comp2247988_c0_seq1_m.36173
comp2248059_c0_seq4_m.36228
comp2248171_c0_seq8_m.36298
comp2248205_c0_seq7_m.36331
comp2248223_c0_seq2_m.36362
comp2248226_c3_seq1_m.36365
comp2248254_c1_seq2_m.36433
comp2248291_c0_seq1_m.36455
comp2248310_c0_seq1_m.36493
comp2248344_c0_seq2_m.36517
comp2248394_c0_seq1_m.36552
comp2248410_c0_seq1_m.36564
comp2248486_c0_seq1_m.36619
comp2248506_c0_seq1_m.36633
comp2248527_c0_seq2_m.36659
comp2248554_c0_seq3_m.36689
comp2248565_c0_seq1_m.36700
comp2248581_c0_seq1_m.36727
comp2248587_c0_seq1_m.36735
comp2248620_c0_seq2_m.36771
comp2248645_c0_seq3_m.36805
comp2248645_c1_seq1_m.36807
comp2248678_c0_seq1_m.36888
comp2248777_c1_seq3_m.37015
comp2248791_c1_seq1_m.37027
comp2248806_c0_seq1_m.37042
comp2248808_c0_seq2_m.37043
comp2248821_c1_seq2_m.37050
comp2249005_c0_seq2_m.37257
comp2249047_c0_seq1_m.37293
comp2249058_c0_seq2_m.37305
comp2249204_c0_seq1_m.37445
comp2249227_c0_seq1_m.37479
comp2249377_c0_seq1_m.37601
comp2249379_c0_seq1_m.37604
comp2249397_c0_seq1_m.37621
comp2249438_c1_seq1_m.37675
comp2249497_c0_seq2_m.37740
comp2249584_c0_seq1_m.37837
comp2249976_c0_seq1_m.38271
comp2250056_c0_seq1_m.38360
comp2250112_c0_seq1_m.38452
comp2250117_c0_seq2_m.38455
comp2250122_c0_seq1_m.38463
comp2250132_c0_seq2_m.38469
comp2250201_c0_seq1_m.38525
comp2250260_c0_seq1_m.38641
comp2250264_c0_seq1_m.38643
comp2250281_c0_seq1_m.38657
comp2250283_c0_seq1_m.38659
comp2250341_c0_seq1_m.38738
comp2250345_c0_seq2_m.38746
comp2250402_c0_seq3_m.38796
comp2250470_c0_seq1_m.38949
comp2250474_c0_seq1_m.38964
comp2250533_c0_seq1_m.39039
comp2250550_c1_seq1_m.39064
comp2250552_c0_seq1_m.39066
comp2250568_c1_seq1_m.39094
comp2250610_c0_seq2_m.39126
comp2250615_c0_seq1_m.39127
comp2250626_c0_seq10_m.39140
comp2250629_c0_seq2_m.39142
comp2250635_c0_seq1_m.39146
comp2250656_c0_seq1_m.39176
comp2250699_c0_seq1_m.39223
comp2250838_c0_seq2_m.39400
comp2250906_c0_seq2_m.39444
comp2250982_c0_seq1_m.39507
comp2251024_c0_seq1_m.39555
comp2251039_c0_seq1_m.39569
comp2251053_c0_seq1_m.39579
comp2251083_c0_seq1_m.39619
comp2251160_c0_seq1_m.39745
comp2251254_c0_seq2_m.39863
comp2251335_c1_seq1_m.39982
comp2251346_c0_seq1_m.39994
comp2251363_c0_seq1_m.40020
comp2251386_c0_seq2_m.40044
comp2251402_c0_seq2_m.40060
comp2251410_c1_seq1_m.40065
comp2251416_c0_seq1_m.40070
comp2251418_c0_seq1_m.40073
comp2251434_c0_seq1_m.40091
comp2251443_c0_seq1_m.40105
comp2251583_c0_seq1_m.40209
comp2251594_c0_seq1_m.40214
comp2251605_c0_seq1_m.40243
comp2251654_c0_seq3_m.40301
comp2251672_c0_seq2_m.40327
comp2251705_c0_seq1_m.40358
comp2251716_c0_seq1_m.40365
comp2251791_c0_seq2_m.40444
comp2251798_c0_seq1_m.40454
comp2251806_c0_seq1_m.40480
comp2251822_c0_seq2_m.40488
comp2251858_c0_seq1_m.40550
comp2251866_c0_seq1_m.40557
comp2251943_c0_seq1_m.40684
comp2252059_c0_seq1_m.40786
comp2252128_c0_seq9_m.40863
comp2252156_c0_seq4_m.40885
comp2252157_c0_seq5_m.40886
comp2252186_c0_seq3_m.40915
comp2252217_c0_seq1_m.40997
comp2252271_c0_seq2_m.41087
comp2252285_c0_seq2_m.41107
comp2252300_c0_seq1_m.41129
comp2252318_c0_seq1_m.41154
comp2252338_c0_seq1_m.41195
comp2252415_c0_seq2_m.41291
comp2252506_c0_seq1_m.41372
comp2252584_c0_seq1_m.41508
comp2252603_c0_seq1_m.41520
comp2252606_c0_seq1_m.41524
comp2252617_c0_seq4_m.41531
comp2252638_c0_seq1_m.41545
comp2252642_c0_seq5_m.41551
comp2252693_c0_seq1_m.41601
comp2252713_c0_seq1_m.41623
comp2252737_c0_seq3_m.41638
comp2252746_c0_seq1_m.41651
comp2252757_c1_seq3_m.41662
comp2252790_c0_seq1_m.41691
comp2252792_c0_seq2_m.41692
comp2252818_c0_seq1_m.41736
comp2252847_c0_seq1_m.41763
comp2252896_c0_seq3_m.41831
comp2252911_c0_seq3_m.41847
comp2252912_c0_seq2_m.41849
comp2252950_c0_seq1_m.41897
comp2253021_c0_seq2_m.41967
comp2253050_c1_seq1_m.42007
comp2253077_c0_seq1_m.42045
comp2253087_c0_seq2_m.42063
comp2253104_c0_seq2_m.42113
comp2253135_c0_seq1_m.42182
comp2253149_c0_seq1_m.42245
comp2253217_c0_seq2_m.42336
comp2253278_c0_seq3_m.42414
comp2253302_c0_seq3_m.42443
comp2253325_c0_seq2_m.42478
comp2253329_c0_seq1_m.42482
comp2253368_c0_seq1_m.42535
comp2253372_c0_seq1_m.42542
comp2253387_c0_seq1_m.42556
comp2253401_c0_seq1_m.42579
comp2253409_c0_seq1_m.42588
comp2253416_c0_seq1_m.42594
comp2253516_c0_seq4_m.42708
comp2253540_c0_seq3_m.42766
comp2253561_c0_seq1_m.42779
comp2253656_c0_seq2_m.42945
comp2253656_c0_seq3_m.92615
comp2253679_c0_seq3_m.42986
comp2253759_c0_seq1_m.43110
comp2253775_c1_seq1_m.43174
comp2253831_c0_seq1_m.43216
comp2253855_c0_seq4_m.43253
comp2253856_c0_seq1_m.43254
comp2253875_c0_seq1_m.43271
comp2253903_c0_seq1_m.43299
comp2253937_c0_seq1_m.43328
comp2253972_c0_seq1_m.43361
comp2253974_c0_seq1_m.43367
comp2254025_c0_seq2_m.43423
comp2254053_c0_seq1_m.43484
comp2254115_c0_seq1_m.43543
comp2254150_c0_seq1_m.43577
comp2254167_c0_seq1_m.43587
comp2254191_c0_seq1_m.43624
comp2254206_c0_seq1_m.43646
comp2254208_c0_seq1_m.43649
comp2254237_c0_seq5_m.43727
comp2254248_c0_seq1_m.43743
comp2254273_c0_seq1_m.43780
comp2254275_c0_seq1_m.43783
comp2254308_c0_seq1_m.43828
comp2254316_c0_seq1_m.43842
comp2254333_c0_seq1_m.43861
comp2254338_c0_seq1_m.43864
comp2254346_c0_seq1_m.43876
comp2254356_c0_seq5_m.43894
comp2254367_c0_seq1_m.43905
comp2254371_c0_seq1_m.43907
comp2254373_c0_seq1_m.43909
comp2254376_c0_seq1_m.43911
comp2254390_c0_seq1_m.43922
comp2254394_c0_seq2_m.43926
comp2254398_c0_seq1_m.43928
comp2254418_c0_seq1_m.43945
comp2254426_c0_seq1_m.43954
comp2254428_c0_seq1_m.43957
comp2254429_c0_seq2_m.43958
comp2254443_c0_seq1_m.43974
comp2254445_c1_seq1_m.43976
comp2254447_c0_seq1_m.43978
comp2254450_c0_seq1_m.43981
comp2254451_c0_seq5_m.43983
comp2254456_c0_seq2_m.43993
comp2254470_c0_seq1_m.44006
comp2254477_c0_seq1_m.44015
comp2254496_c0_seq2_m.44030
comp2254510_c0_seq2_m.44049
comp2254520_c0_seq1_m.44059
comp2254521_c0_seq3_m.44061
comp2254523_c0_seq1_m.44065
comp2254529_c0_seq1_m.44072
comp2254530_c0_seq1_m.44073
comp2254534_c0_seq1_m.44081
comp2254542_c0_seq1_m.44092
comp2254544_c0_seq2_m.44094
comp2254548_c0_seq3_m.44097
comp2254559_c0_seq1_m.44117
comp2254560_c0_seq1_m.44118
comp2254564_c0_seq1_m.44119
comp2254566_c0_seq1_m.44122
comp2254568_c0_seq1_m.44123
comp2254576_c0_seq1_m.44130
comp2254585_c0_seq3_m.44136
comp2254601_c0_seq2_m.44156
comp2254618_c0_seq1_m.44172
comp2254623_c0_seq1_m.44176
comp2254624_c0_seq1_m.44178
comp2254636_c0_seq1_m.44190
comp2254639_c0_seq1_m.44196
comp2254641_c1_seq1_m.44200
comp2254643_c0_seq2_m.44204
comp2254647_c0_seq2_m.44214
comp2254650_c0_seq2_m.44217
comp2254651_c0_seq1_m.44218
comp2254668_c0_seq2_m.44236
comp2254671_c0_seq1_m.44239
comp2254675_c0_seq1_m.44244
comp2254677_c0_seq1_m.44246
comp2254941_c0_seq1_m.44695
comp2255514_c0_seq3_m.45349
comp2255736_c11_seq3_m.45617
comp2255903_c0_seq4_m.45836
comp2255923_c0_seq3_m.45851
comp2256031_c0_seq1_m.46038
comp2256040_c0_seq3_m.46044
comp2256041_c0_seq1_m.46046
comp2256095_c0_seq1_m.46136
comp2256130_c0_seq2_m.46197
comp2256216_c0_seq9_m.46312
comp2256220_c0_seq1_m.46316
comp2256245_c0_seq1_m.46340
comp2256252_c0_seq1_m.46348
comp2256272_c0_seq1_m.46361
comp2256333_c0_seq1_m.46444
comp2256390_c0_seq1_m.46518
comp2256412_c0_seq1_m.46538
comp2256453_c0_seq1_m.46583
comp2256508_c0_seq2_m.46654
comp2256524_c0_seq1_m.46670
comp2256558_c1_seq1_m.46706
comp2256630_c0_seq1_m.46794
comp2256770_c0_seq1_m.46959
comp2256796_c0_seq2_m.47020
comp2256809_c0_seq1_m.47041
comp2256812_c0_seq5_m.47044
comp2256851_c0_seq2_m.47082
comp2256851_c1_seq3_m.47083
comp2256852_c0_seq1_m.47086
comp2256866_c0_seq1_m.47132
comp2256930_c1_seq1_m.47252
comp2256992_c0_seq1_m.47347
comp2257019_c0_seq1_m.47394
comp2257068_c0_seq2_m.47511
comp2257070_c0_seq2_m.47512
comp2257070_c0_seq2_m.47513
comp2257109_c0_seq2_m.47569
comp2257131_c0_seq2_m.47590
comp2257144_c0_seq1_m.47615
comp2257181_c0_seq1_m.47645
comp2257235_c0_seq1_m.47704
comp2257264_c1_seq1_m.47751
comp2257281_c0_seq1_m.47768
comp2257282_c0_seq1_m.47769
comp2257306_c0_seq3_m.47794
comp2257310_c0_seq1_m.47843
comp2257395_c0_seq4_m.47951
comp2257406_c0_seq1_m.47961
comp2257415_c0_seq1_m.47965
comp2257430_c0_seq1_m.47983
comp2257467_c0_seq1_m.48038
comp2257479_c0_seq1_m.48052
comp2257485_c0_seq3_m.48062
comp2257487_c0_seq1_m.48064
comp2257488_c1_seq4_m.48066
comp2257509_c0_seq1_m.48080
comp2257550_c0_seq1_m.48125
comp2257559_c1_seq2_m.48173
comp2257585_c0_seq1_m.48216
comp2257601_c0_seq2_m.48241
comp2257633_c0_seq1_m.48279
comp2257652_c0_seq1_m.48314
comp2257653_c0_seq2_m.48317
comp2257674_c0_seq1_m.48339
comp2257680_c0_seq1_m.48347
comp2257681_c0_seq2_m.48348
comp2257682_c0_seq1_m.48349
comp2257693_c0_seq3_m.48359
comp2257713_c0_seq1_m.48441
comp2257715_c1_seq3_m.48442
comp2257761_c0_seq2_m.48492
comp2257766_c0_seq2_m.48500
comp2257775_c0_seq2_m.48510
comp2257781_c0_seq1_m.48513
comp2257798_c0_seq2_m.48554
comp2257826_c0_seq1_m.48581
comp2257853_c0_seq1_m.48600
comp2257903_c0_seq1_m.48663
comp2257905_c0_seq1_m.48664
comp2257931_c0_seq1_m.48688
comp2257939_c0_seq1_m.48703
comp2257972_c0_seq2_m.48746
comp2257975_c0_seq1_m.48752
comp2258010_c0_seq1_m.48795
comp2258014_c0_seq1_m.48797
comp2258032_c0_seq1_m.48842
comp2258080_c0_seq3_m.48908
comp2258087_c0_seq1_m.48913
comp2258103_c0_seq1_m.48930
comp2258163_c0_seq1_m.49052
comp2258193_c0_seq1_m.49089
comp2258198_c0_seq1_m.49097
comp2258209_c0_seq1_m.49119
comp2258215_c0_seq5_m.49122
comp2258222_c0_seq1_m.49130
comp2258238_c0_seq1_m.49142
comp2258245_c0_seq1_m.49148
comp2258284_c0_seq4_m.49190
comp2258349_c0_seq1_m.49321
comp2258349_c0_seq1_m.49322
comp2258354_c0_seq2_m.49332
comp2258361_c0_seq1_m.49338
comp2258382_c0_seq1_m.49362
comp2258396_c0_seq3_m.49378
comp2258437_c0_seq2_m.49437
comp2258465_c0_seq1_m.49476
comp2258483_c0_seq1_m.49492
comp2258488_c0_seq1_m.49494
comp2258511_c0_seq1_m.49520
comp2258527_c0_seq1_m.49534
comp2258554_c0_seq1_m.49568
comp2258554_c1_seq2_m.49570
comp2258584_c0_seq1_m.49609
comp2258601_c0_seq1_m.49627
comp2258609_c0_seq1_m.49647
comp2258612_c0_seq2_m.49652
comp2258619_c0_seq2_m.49656
comp2258781_c0_seq1_m.49919
comp2258799_c0_seq1_m.49941
comp2258804_c0_seq1_m.49953
comp2258806_c0_seq1_m.49958
comp2258862_c0_seq1_m.50037
comp2258879_c1_seq1_m.50060
comp2258916_c0_seq1_m.50220
comp2258942_c0_seq1_m.50254
comp2259006_c0_seq2_m.50408
comp2259017_c0_seq2_m.50440
comp2259017_c0_seq2_m.50441
comp2259020_c0_seq6_m.50443
comp2259046_c1_seq1_m.50470
comp2259070_c0_seq2_m.50488
comp2259146_c0_seq1_m.50588
comp2259152_c0_seq1_m.50595
comp2259179_c0_seq1_m.50622
comp2259209_c0_seq2_m.50654
comp2259211_c0_seq1_m.50658
comp2259217_c0_seq1_m.50674
comp2259221_c0_seq1_m.50687
comp2259229_c0_seq1_m.50700
comp2259230_c0_seq1_m.50704
comp2259291_c0_seq2_m.50790
comp2259303_c0_seq1_m.50800
comp2259318_c0_seq2_m.50816
comp2259349_c0_seq2_m.50877
comp2259363_c0_seq16_m.50888
comp2259371_c0_seq2_m.50907
comp2259374_c0_seq2_m.50910
comp2259377_c0_seq1_m.50914
comp2259382_c0_seq2_m.50921
comp2259403_c0_seq2_m.50942
comp2259417_c0_seq1_m.50960
comp2259436_c0_seq2_m.50989
comp2259516_c0_seq2_m.51155
comp2259529_c0_seq1_m.51192
comp2259538_c0_seq1_m.51211
comp2259570_c0_seq1_m.51246
comp2259572_c0_seq1_m.51248
comp2259615_c0_seq1_m.51307
comp2259638_c0_seq1_m.51327
comp2259638_c1_seq1_m.51328
comp2259645_c1_seq1_m.51337
comp2259670_c0_seq1_m.51372
comp2259680_c0_seq1_m.51385
comp2259705_c0_seq1_m.51415
comp2259724_c1_seq6_m.51436
comp2259749_c0_seq5_m.51470
comp2259771_c0_seq2_m.51499
comp2259799_c0_seq2_m.51539
comp2259803_c0_seq2_m.51547
comp2259804_c0_seq1_m.51548
comp2259823_c0_seq1_m.51564
comp2259828_c0_seq1_m.51593
comp2259859_c0_seq1_m.51677
comp2259916_c0_seq2_m.51759
comp2259918_c0_seq1_m.51762
comp2259921_c0_seq2_m.51764
comp2259936_c0_seq1_m.51780
comp2259963_c0_seq1_m.51818
comp2259981_c0_seq1_m.51851
comp2260026_c0_seq1_m.51897
comp2260047_c0_seq1_m.51923
comp2260058_c0_seq1_m.51934
comp2260089_c0_seq1_m.51968
comp2260097_c0_seq1_m.51984
comp2260103_c0_seq1_m.51994
comp2260118_c0_seq1_m.52008
comp2260135_c0_seq2_m.52026
comp2260150_c0_seq1_m.52048
comp2260163_c0_seq1_m.52066
comp2260209_c0_seq1_m.52135
comp2260221_c1_seq1_m.52139
comp2260225_c1_seq2_m.52142
comp2260227_c0_seq2_m.52143
comp2260264_c0_seq2_m.52181
comp2260266_c0_seq6_m.52183
comp2260272_c0_seq2_m.52187
comp2260289_c1_seq5_m.52207
comp2260302_c0_seq2_m.52230
comp2260327_c0_seq2_m.52271
comp2260344_c0_seq1_m.52295
comp2260386_c1_seq3_m.52385
comp2260392_c1_seq11_m.52391
comp2260394_c0_seq1_m.52394
comp2260414_c0_seq1_m.52432
comp2260432_c0_seq1_m.52465
comp2260436_c0_seq1_m.52472
comp2260451_c0_seq1_m.52482
comp2260463_c0_seq3_m.52498
comp2260477_c0_seq3_m.52508
comp2260492_c1_seq4_m.52561
comp2260503_c0_seq2_m.52570
comp2260506_c0_seq1_m.52572
comp2260519_c0_seq10_m.52611
comp2260541_c0_seq1_m.52638
comp2260542_c0_seq1_m.52639
comp2260580_c0_seq2_m.52691
comp2260580_c0_seq2_m.52692
comp2260591_c2_seq1_m.52716
comp2260595_c0_seq1_m.52722
comp2260649_c0_seq2_m.52797
comp2260651_c0_seq2_m.52799
comp2260681_c0_seq1_m.52848
comp2260692_c0_seq3_m.52867
comp2260750_c0_seq1_m.52971
comp2260761_c0_seq1_m.52982
comp2260784_c0_seq2_m.53066
comp2260797_c0_seq1_m.53088
comp2260851_c0_seq2_m.53262
comp2260854_c0_seq2_m.53266
comp2260855_c0_seq2_m.53267
comp2260860_c0_seq2_m.53272
comp2260873_c0_seq1_m.53296
comp2260906_c0_seq3_m.53349
comp2260925_c1_seq1_m.53383
comp2260960_c0_seq2_m.53456
comp2260971_c0_seq1_m.53490
comp2260974_c6_seq5_m.53523
comp2260992_c0_seq4_m.53566
comp2260997_c1_seq7_m.53574
comp2261014_c0_seq3_m.53606
comp2261018_c0_seq2_m.53614
comp2261047_c0_seq1_m.53653
comp2261058_c0_seq1_m.53667
comp2261080_c0_seq2_m.53715
comp2261096_c0_seq1_m.53738
comp2261102_c1_seq3_m.53741
comp2261121_c0_seq1_m.53764
comp2261127_c0_seq1_m.53772
comp2261134_c0_seq1_m.53793
comp2261150_c0_seq1_m.53829
comp2261159_c0_seq2_m.53848
comp2261183_c0_seq1_m.53867
comp2261191_c0_seq5_m.53883
comp2261201_c0_seq1_m.53895
comp2261287_c0_seq2_m.54016
comp2261306_c0_seq4_m.54043
comp2261317_c0_seq1_m.54056
comp2261322_c0_seq1_m.54063
comp2261323_c0_seq1_m.54064
comp2261333_c0_seq2_m.54083
comp2261334_c1_seq1_m.54085
comp2261355_c0_seq1_m.54106
comp2261362_c0_seq2_m.54116
comp2261368_c1_seq1_m.54120
comp2261373_c0_seq1_m.54127
comp2261378_c0_seq7_m.54131
comp2261379_c0_seq1_m.54133
comp2261382_c0_seq1_m.54136
comp2261383_c0_seq1_m.54137
comp2261393_c0_seq5_m.54147
comp2261395_c0_seq1_m.54150
comp2261399_c0_seq2_m.54155
comp2261408_c0_seq10_m.54167
comp2261415_c0_seq1_m.54177
comp2261416_c0_seq2_m.54179
comp2261428_c0_seq1_m.54200
comp2261454_c0_seq2_m.54226
comp2261469_c0_seq1_m.54244
comp2261477_c0_seq2_m.54251
comp2261479_c0_seq1_m.54252
comp2261500_c0_seq2_m.54267
comp2261501_c0_seq1_m.54268
comp2261502_c0_seq1_m.54269
comp2261540_c0_seq4_m.54322
comp2261603_c1_seq1_m.54400
comp2261608_c0_seq1_m.54405
comp2261615_c0_seq4_m.54419
comp2261619_c0_seq1_m.54426
comp2261623_c0_seq1_m.54431
comp2261638_c0_seq1_m.54449
comp2261639_c0_seq1_m.54451
comp2261659_c1_seq1_m.54480
comp2261662_c0_seq1_m.54482
comp2261663_c0_seq1_m.54483
comp2261674_c0_seq1_m.54509
comp2261679_c1_seq3_m.54522
comp2261700_c0_seq1_m.54550
comp2261702_c0_seq1_m.54553
comp2261716_c0_seq2_m.54597
comp2261718_c0_seq1_m.54603
comp2261756_c0_seq3_m.54660
comp2261773_c0_seq2_m.54686
comp2261804_c0_seq1_m.54713
comp2261825_c0_seq1_m.54741
comp2261837_c0_seq2_m.54753
comp2261847_c0_seq3_m.54770
comp2261851_c1_seq1_m.54777
comp2261876_c0_seq1_m.54865
comp2261886_c0_seq2_m.54877
comp2261897_c0_seq2_m.54900
comp2261912_c0_seq1_m.54925
comp2261920_c1_seq2_m.54935
comp2261920_c1_seq2_m.54938
comp2261928_c0_seq2_m.54947
comp2261938_c0_seq1_m.54953
comp2261945_c0_seq4_m.54969
comp2261959_c0_seq2_m.55009
comp2261971_c0_seq1_m.55022
comp2261980_c0_seq3_m.55041
comp2261983_c0_seq1_m.55047
comp2261987_c0_seq2_m.55052
comp2262136_c0_seq3_m.55244
comp2262137_c0_seq3_m.92268
comp2262137_c0_seq4_m.55246
comp2262145_c0_seq1_m.55262
comp2262154_c0_seq1_m.55277
comp2262156_c0_seq8_m.55284
comp2262185_c0_seq1_m.55318
comp2262197_c0_seq1_m.55346
comp2262201_c0_seq2_m.55360
comp2262204_c0_seq1_m.55364
comp2262206_c0_seq1_m.55367
comp2262213_c0_seq1_m.55382
comp2262231_c0_seq10_m.55410
comp2262241_c0_seq1_m.55434
comp2262249_c0_seq1_m.55453
comp2262266_c2_seq8_m.55486
comp2262279_c0_seq1_m.55501
comp2262281_c0_seq3_m.55504
comp2262300_c0_seq2_m.55547
comp2262317_c0_seq2_m.55577
comp2262339_c0_seq1_m.55609
comp2262340_c0_seq2_m.55612
comp2262357_c0_seq1_m.55634
comp2262360_c0_seq1_m.55644
comp2262362_c0_seq1_m.55645
comp2262428_c0_seq1_m.55744
comp2262435_c0_seq2_m.55749
comp2262441_c0_seq1_m.55760
comp2262443_c0_seq1_m.55763
comp2262465_c0_seq5_m.55795
comp2262489_c0_seq2_m.55836
comp2262620_c0_seq2_m.56055
comp2262638_c0_seq1_m.56073
comp2262649_c0_seq1_m.56105
comp2262671_c0_seq1_m.56131
comp2262719_c0_seq2_m.56195
comp2262720_c0_seq1_m.56199
comp2262723_c0_seq1_m.56203
comp2262731_c0_seq1_m.56213
comp2262740_c0_seq13_m.56232
comp2262745_c1_seq1_m.56240
comp2262804_c0_seq1_m.56326
comp2262838_c0_seq1_m.56386
comp2262843_c0_seq2_m.56395
comp2262845_c0_seq1_m.56398
comp2262859_c0_seq3_m.56422
comp2262867_c0_seq2_m.56430
comp2262883_c0_seq1_m.56450
comp2262887_c0_seq1_m.56477
comp2262892_c0_seq1_m.56491
comp2262895_c1_seq2_m.56493
comp2262897_c0_seq4_m.56497
comp2262920_c0_seq2_m.56540
comp2262927_c0_seq2_m.56544
comp2262931_c0_seq2_m.56549
comp2262942_c0_seq1_m.56561
comp2262955_c0_seq1_m.56580
comp2262963_c0_seq1_m.56590
comp2262980_c0_seq1_m.56608
comp2262989_c0_seq2_m.56623
comp2263001_c0_seq1_m.56668
comp2263011_c0_seq1_m.56689
comp2263013_c0_seq1_m.56694
comp2263015_c0_seq1_m.56697
comp2263019_c0_seq3_m.56701
comp2263043_c0_seq1_m.56748
comp2263051_c0_seq1_m.56759
comp2263070_c0_seq1_m.56781
comp2263073_c0_seq1_m.56786
comp2263085_c0_seq2_m.56795
comp2263104_c0_seq1_m.56813
comp2263115_c0_seq2_m.56831
comp2263124_c0_seq2_m.56851
comp2263132_c0_seq1_m.56862
comp2263138_c0_seq1_m.56877
comp2263142_c0_seq2_m.56886
comp2263152_c0_seq1_m.56899
comp2263177_c0_seq11_m.56929
comp2263191_c3_seq4_m.56948
comp2263219_c0_seq1_m.56991
comp2263229_c0_seq2_m.57015
comp2263250_c0_seq1_m.57052
comp2263277_c0_seq1_m.57091
comp2263291_c0_seq2_m.57114
comp2263317_c0_seq1_m.57143
comp2263342_c0_seq1_m.57186
comp2263346_c1_seq31_m.57192
comp2263347_c0_seq2_m.57195
comp2263352_c0_seq1_m.57200
comp2263394_c0_seq1_m.57263
comp2263422_c0_seq1_m.57303
comp2263456_c1_seq2_m.57334
comp2263508_c0_seq1_m.57408
comp2263534_c0_seq1_m.57439
comp2263554_c0_seq7_m.57470
comp2263557_c0_seq9_m.57475
comp2263558_c3_seq9_m.57481
comp2263588_c0_seq1_m.57513
comp2263597_c1_seq1_m.57528
comp2263602_c0_seq2_m.57538
comp2263605_c0_seq2_m.57542
comp2263612_c1_seq1_m.57550
comp2263620_c0_seq1_m.57556
comp2263645_c1_seq8_m.57581
comp2263658_c0_seq3_m.57592
comp2263661_c0_seq1_m.57595
comp2263667_c0_seq1_m.57601
comp2263691_c0_seq2_m.57661
comp2263702_c0_seq1_m.57681
comp2263703_c0_seq1_m.57682
comp2263708_c0_seq3_m.57686
comp2263713_c0_seq2_m.57698
comp2263726_c0_seq4_m.57712
comp2263738_c0_seq2_m.57730
comp2263765_c0_seq2_m.57837
comp2263768_c0_seq2_m.57843
comp2263771_c0_seq2_m.57851
comp2263773_c0_seq1_m.57854
comp2263787_c0_seq3_m.57874
comp2263799_c0_seq2_m.57905
comp2263802_c0_seq1_m.57913
comp2263803_c0_seq1_m.57914
comp2263814_c0_seq1_m.57937
comp2263818_c0_seq1_m.57943
comp2263822_c0_seq1_m.57945
comp2263830_c2_seq16_m.57960
comp2263836_c0_seq1_m.57965
comp2263843_c0_seq1_m.57979
comp2263850_c0_seq1_m.57985
comp2263854_c0_seq1_m.57995
comp2263873_c0_seq9_m.58029
comp2263887_c0_seq1_m.58047
comp2263890_c0_seq1_m.58049
comp2263891_c0_seq1_m.58051
comp2263896_c0_seq3_m.58065
comp2263903_c0_seq1_m.58079
comp2263909_c0_seq2_m.58087
comp2263914_c0_seq1_m.58092
comp2263921_c0_seq2_m.58101
comp2263928_c0_seq2_m.58107
comp2263938_c0_seq2_m.58124
comp2263942_c0_seq2_m.58129
comp2263950_c0_seq2_m.58147
comp2263954_c0_seq4_m.58152
comp2263955_c0_seq1_m.58154
comp2263959_c0_seq1_m.58160
comp2263977_c0_seq1_m.58202
comp2263983_c0_seq1_m.58208
comp2263987_c0_seq1_m.58212
comp2264018_c0_seq1_m.58304
comp2264018_c2_seq2_m.58305
comp2264022_c0_seq13_m.58310
comp2264034_c0_seq1_m.58329
comp2264037_c0_seq2_m.58331
comp2264055_c0_seq1_m.58358
comp2264062_c0_seq1_m.58365
comp2264063_c0_seq1_m.58366
comp2264065_c0_seq7_m.58369
comp2264066_c0_seq3_m.58370
comp2264068_c0_seq1_m.58373
comp2264075_c0_seq2_m.58384
comp2264077_c0_seq1_m.58386
comp2264083_c0_seq4_m.58394
comp2264087_c0_seq1_m.58401
comp2264102_c0_seq1_m.58425
comp2264106_c0_seq1_m.58437
comp2264107_c0_seq1_m.58442
comp2264114_c0_seq1_m.58449
comp2264121_c0_seq1_m.58459
comp2264123_c0_seq2_m.58462
comp2264129_c0_seq1_m.58470
comp2264137_c1_seq2_m.58483
comp2264144_c0_seq2_m.58492
comp2264156_c0_seq1_m.58507
comp2264160_c0_seq1_m.58510
comp2264161_c0_seq3_m.58512
comp2264162_c1_seq2_m.58515
comp2264165_c0_seq4_m.58518
comp2264168_c0_seq1_m.58519
comp2264175_c0_seq1_m.58523
comp2264224_c0_seq2_m.58578
comp2264228_c0_seq1_m.58584
comp2264246_c0_seq1_m.58614
comp2264276_c0_seq1_m.58655
comp2264302_c0_seq2_m.58699
comp2264343_c0_seq3_m.58758
comp2264365_c0_seq4_m.58789
comp2264489_c1_seq1_m.58962
comp2264505_c0_seq2_m.58982
comp2264507_c0_seq3_m.58984
comp2264509_c1_seq2_m.58985
comp2264552_c0_seq1_m.59036
comp2264606_c0_seq3_m.59114
comp2264610_c0_seq2_m.59118
comp2264611_c0_seq3_m.59119
comp2264612_c0_seq5_m.59122
comp2264621_c0_seq1_m.59138
comp2264631_c0_seq1_m.59146
comp2264633_c0_seq2_m.59148
comp2264636_c0_seq1_m.59154
comp2264670_c0_seq7_m.59199
comp2264673_c0_seq1_m.59201
comp2264679_c1_seq10_m.59206
comp2264681_c0_seq1_m.59208
comp2264685_c0_seq2_m.59212
comp2264717_c0_seq1_m.59263
comp2264718_c0_seq1_m.59264
comp2264734_c0_seq1_m.59288
comp2264743_c0_seq3_m.59295
comp2264755_c0_seq2_m.59317
comp2264758_c0_seq5_m.59320
comp2264771_c0_seq1_m.59328
comp2264776_c0_seq6_m.59334
comp2264783_c0_seq2_m.59343
comp2264793_c0_seq1_m.59359
comp2264794_c0_seq2_m.59360
comp2264796_c2_seq1_m.59361
comp2264799_c0_seq1_m.59364
comp2264799_c1_seq2_m.59365
comp2264808_c0_seq2_m.59389
comp2264838_c0_seq3_m.59436
comp2264855_c0_seq1_m.59451
comp2264883_c0_seq3_m.59487
comp2264888_c0_seq4_m.59493
comp2264911_c0_seq3_m.59525
comp2264921_c0_seq1_m.59534
comp2264971_c0_seq5_m.59605
comp2264986_c0_seq1_m.59627
comp2265009_c1_seq4_m.59696
comp2265014_c0_seq1_m.59699
comp2265024_c0_seq1_m.59729
comp2265029_c1_seq4_m.59734
comp2265049_c0_seq3_m.59764
comp2265049_c2_seq5_m.59768
comp2265055_c0_seq1_m.59773
comp2265059_c0_seq2_m.59779
comp2265062_c0_seq1_m.59793
comp2265069_c0_seq1_m.59800
comp2265077_c0_seq1_m.59810
comp2265084_c0_seq1_m.59816
comp2265096_c0_seq5_m.59838
comp2265114_c0_seq44_m.59861
comp2265149_c0_seq1_m.59901
comp2265157_c2_seq1_m.59922
comp2265170_c0_seq1_m.59942
comp2265187_c0_seq3_m.59968
comp2265193_c0_seq2_m.59983
comp2265195_c0_seq3_m.59986
comp2265207_c0_seq1_m.60004
comp2265214_c0_seq1_m.60012
comp2265231_c0_seq1_m.60064
comp2265236_c0_seq3_m.60075
comp2265254_c0_seq1_m.60096
comp2265255_c2_seq1_m.60100
comp2265263_c0_seq1_m.60119
comp2265273_c0_seq3_m.60133
comp2265300_c1_seq5_m.60168
comp2265326_c0_seq3_m.60204
comp2265327_c0_seq1_m.60205
comp2265328_c0_seq2_m.60206
comp2265331_c0_seq3_m.60208
comp2265332_c0_seq7_m.60209
comp2265334_c2_seq2_m.60214
comp2265339_c0_seq3_m.60230
comp2265345_c0_seq1_m.60240
comp2265350_c0_seq1_m.60250
comp2265370_c0_seq1_m.60276
comp2265378_c0_seq1_m.60289
comp2265386_c0_seq2_m.60299
comp2265406_c0_seq1_m.60324
comp2265408_c0_seq2_m.60331
comp2265425_c0_seq3_m.60356
comp2265431_c0_seq1_m.60361
comp2265437_c0_seq3_m.60426
comp2265438_c0_seq1_m.60428
comp2265462_c0_seq5_m.60462
comp2265464_c0_seq1_m.60472
comp2265470_c0_seq20_m.60487
comp2265471_c0_seq5_m.60488
comp2265493_c0_seq1_m.60517
comp2265494_c0_seq1_m.60519
comp2265498_c0_seq1_m.60526
comp2265504_c0_seq1_m.60537
comp2265526_c0_seq1_m.60574
comp2265532_c1_seq1_m.60586
comp2265536_c0_seq2_m.60594
comp2265550_c0_seq1_m.60624
comp2265589_c0_seq2_m.60673
comp2265608_c0_seq1_m.60697
comp2265640_c0_seq5_m.60741
comp2265649_c0_seq4_m.60757
comp2265656_c0_seq3_m.60780
comp2265663_c1_seq31_m.60787
comp2265675_c0_seq2_m.60798
comp2265679_c0_seq1_m.60802
comp2265690_c0_seq3_m.60829
comp2265703_c0_seq1_m.60844
comp2265716_c0_seq1_m.60863
comp2265735_c0_seq4_m.60895
comp2265752_c0_seq1_m.60924
comp2265768_c0_seq2_m.60943
comp2265779_c1_seq4_m.60966
comp2265784_c0_seq1_m.60971
comp2265802_c0_seq8_m.61015
comp2265817_c0_seq5_m.61032
comp2265821_c0_seq8_m.61038
comp2265851_c0_seq1_m.61093
comp2265861_c1_seq1_m.61108
comp2265870_c0_seq1_m.61116
comp2265883_c1_seq1_m.61140
comp2265885_c0_seq3_m.61143
comp2265892_c0_seq1_m.61157
comp2265897_c0_seq5_m.61166
comp2265919_c1_seq23_m.61196
comp2265920_c0_seq2_m.61200
comp2265923_c0_seq1_m.61202
comp2265934_c1_seq1_m.61226
comp2265937_c0_seq5_m.61230
comp2265944_c1_seq8_m.61236
comp2265947_c0_seq1_m.61240
comp2265960_c0_seq1_m.61258
comp2265987_c0_seq1_m.61301
comp2265991_c0_seq1_m.61306
comp2265997_c0_seq1_m.61310
comp2265999_c0_seq3_m.61312
comp2266005_c0_seq5_m.61322
comp2266011_c0_seq7_m.61338
comp2266017_c0_seq4_m.61344
comp2266038_c0_seq2_m.61368
comp2266058_c0_seq1_m.61385
comp2266086_c0_seq16_m.61430
comp2266122_c0_seq6_m.61495
comp2266126_c0_seq1_m.61503
comp2266127_c0_seq1_m.61505
comp2266135_c0_seq1_m.61519
comp2266138_c0_seq1_m.61524
comp2266158_c0_seq11_m.61547
comp2266170_c0_seq1_m.61556
comp2266171_c0_seq1_m.61557
comp2266189_c0_seq1_m.61587
comp2266194_c0_seq3_m.61591
comp2266206_c0_seq11_m.61605
comp2266220_c0_seq6_m.61644
comp2266233_c0_seq1_m.61658
comp2266243_c2_seq5_m.61695
comp2266254_c0_seq1_m.61707
comp2266277_c0_seq1_m.61777
comp2266280_c0_seq1_m.61789
comp2266326_c0_seq5_m.61861
comp2266331_c0_seq1_m.61869
comp2266333_c0_seq3_m.61871
comp2266337_c2_seq3_m.61874
comp2266360_c0_seq2_m.61899
comp2266364_c0_seq4_m.61914
comp2266365_c0_seq1_m.61915
comp2266366_c1_seq2_m.61918
comp2266373_c0_seq1_m.61927
comp2266374_c0_seq1_m.61929
comp2266397_c0_seq1_m.61967
comp2266409_c0_seq1_m.61986
comp2266411_c0_seq3_m.61987
comp2266412_c0_seq1_m.61988
comp2266429_c0_seq6_m.62012
comp2266431_c0_seq1_m.62014
comp2266438_c0_seq1_m.62024
comp2266439_c0_seq1_m.62025
comp2266441_c0_seq1_m.62027
comp2266448_c1_seq3_m.62038
comp2266455_c0_seq1_m.62051
comp2266457_c1_seq9_m.62053
comp2266471_c0_seq1_m.62084
comp2266473_c1_seq14_m.62086
comp2266479_c0_seq1_m.62090
comp2266481_c0_seq1_m.62093
comp2266494_c1_seq2_m.62116
comp2266500_c0_seq1_m.62123
comp2266503_c0_seq6_m.62129
comp2266507_c0_seq10_m.62138
comp2266513_c1_seq1_m.62146
comp2266514_c0_seq1_m.62148
comp2266525_c1_seq2_m.62163
comp2266526_c0_seq1_m.62164
comp2266532_c0_seq3_m.62191
comp2266548_c0_seq1_m.62242
comp2266612_c0_seq1_m.62353
comp2266625_c0_seq2_m.62367
comp2266645_c0_seq1_m.62394
comp2266650_c0_seq4_m.62403
comp2266656_c0_seq1_m.62413
comp2266663_c0_seq5_m.62426
comp2266675_c0_seq1_m.62468
comp2266680_c0_seq1_m.62479
comp2266689_c0_seq6_m.62502
comp2266692_c0_seq1_m.62504
comp2266701_c0_seq3_m.62512
comp2266714_c1_seq1_m.62532
comp2266722_c0_seq2_m.62541
comp2266735_c0_seq5_m.62566
comp2266741_c0_seq1_m.62585
comp2266747_c0_seq1_m.62599
comp2266748_c0_seq1_m.62601
comp2266755_c0_seq1_m.62616
comp2266766_c0_seq1_m.62634
comp2266781_c0_seq2_m.62673
comp2266782_c0_seq1_m.62675
comp2266789_c0_seq1_m.62681
comp2266801_c0_seq2_m.62707
comp2266806_c0_seq8_m.62715
comp2266808_c0_seq1_m.62719
comp2266812_c0_seq1_m.62725
comp2266827_c0_seq1_m.62751
comp2266841_c0_seq1_m.62766
comp2266846_c0_seq2_m.62776
comp2266847_c0_seq1_m.62778
comp2266869_c0_seq1_m.62813
comp2266882_c0_seq1_m.62832
comp2266890_c0_seq4_m.62842
comp2266900_c0_seq1_m.62859
comp2266915_c0_seq2_m.62872
comp2266926_c0_seq2_m.62890
comp2266931_c0_seq5_m.62893
comp2266945_c0_seq1_m.62921
comp2266966_c1_seq7_m.62945
comp2266971_c1_seq5_m.62955
comp2266994_c0_seq4_m.62995
comp2266998_c0_seq4_m.62999
comp2267010_c0_seq1_m.63017
comp2267011_c0_seq2_m.63019
comp2267013_c0_seq1_m.63022
comp2267028_c1_seq6_m.63052
comp2267039_c0_seq7_m.63068
comp2267048_c0_seq1_m.63079
comp2267060_c0_seq1_m.63106
comp2267063_c0_seq1_m.63116
comp2267065_c0_seq5_m.63119
comp2267079_c0_seq2_m.63154
comp2267099_c0_seq3_m.63187
comp2267105_c0_seq1_m.63196
comp2267110_c0_seq2_m.63207
comp2267123_c0_seq2_m.63229
comp2267141_c0_seq1_m.63262
comp2267155_c0_seq2_m.63294
comp2267157_c0_seq3_m.63295
comp2267166_c0_seq2_m.63312
comp2267169_c0_seq1_m.63315
comp2267172_c0_seq1_m.63318
comp2267177_c0_seq1_m.63339
comp2267186_c0_seq2_m.63356
comp2267198_c0_seq3_m.63371
comp2267207_c0_seq1_m.63395
comp2267209_c0_seq1_m.63399
comp2267211_c0_seq6_m.63404
comp2267213_c0_seq1_m.63407
comp2267217_c0_seq1_m.63416
comp2267218_c0_seq1_m.63418
comp2267230_c0_seq1_m.63434
comp2267233_c0_seq3_m.63437
comp2267294_c1_seq1_m.63557
comp2267301_c0_seq1_m.63571
comp2267313_c0_seq1_m.63601
comp2267321_c0_seq1_m.63617
comp2267326_c0_seq1_m.63623
comp2267341_c0_seq1_m.63653
comp2267344_c0_seq3_m.63656
comp2267352_c1_seq3_m.63676
comp2267356_c1_seq8_m.63690
comp2267408_c0_seq1_m.63775
comp2267416_c0_seq4_m.63781
comp2267420_c0_seq2_m.63786
comp2267432_c0_seq4_m.63814
comp2267483_c0_seq3_m.63902
comp2267483_c0_seq3_m.63903
comp2267494_c1_seq2_m.63934
comp2267504_c1_seq5_m.63949
comp2267546_c0_seq2_m.64018
comp2267547_c0_seq1_m.64019
comp2267548_c0_seq3_m.64021
comp2267555_c0_seq10_m.64028
comp2267558_c0_seq1_m.64038
comp2267566_c0_seq1_m.64048
comp2267568_c0_seq2_m.64053
comp2267571_c0_seq4_m.64058
comp2267582_c0_seq2_m.64074
comp2267597_c0_seq1_m.64101
comp2267629_c0_seq4_m.64162
comp2267634_c0_seq2_m.64174
comp2267635_c0_seq4_m.64176
comp2267652_c2_seq1_m.64198
comp2267682_c0_seq1_m.64238
comp2267684_c0_seq4_m.64240
comp2267691_c0_seq1_m.64257
comp2267695_c0_seq1_m.64267
comp2267696_c0_seq11_m.64270
comp2267707_c0_seq2_m.64292
comp2267712_c0_seq1_m.64294
comp2267718_c0_seq1_m.64309
comp2267720_c0_seq3_m.64313
comp2267722_c0_seq4_m.64316
comp2267732_c0_seq2_m.64331
comp2267738_c0_seq1_m.64338
comp2267744_c1_seq1_m.64355
comp2267761_c0_seq6_m.64393
comp2267765_c0_seq1_m.64405
comp2267779_c0_seq3_m.64430
comp2267780_c0_seq3_m.64433
comp2267783_c2_seq1_m.64437
comp2267797_c1_seq1_m.64451
comp2267807_c1_seq1_m.64459
comp2267827_c0_seq1_m.64485
comp2267864_c0_seq3_m.64580
comp2267875_c0_seq5_m.64611
comp2267888_c0_seq7_m.64627
comp2267894_c0_seq2_m.64638
comp2267895_c0_seq3_m.64640
comp2267896_c0_seq5_m.64642
comp2267900_c0_seq1_m.64647
comp2267906_c0_seq2_m.64656
comp2267907_c0_seq3_m.64658
comp2267921_c1_seq2_m.64680
comp2267924_c2_seq4_m.64686
comp2267940_c1_seq3_m.64714
comp2267946_c0_seq3_m.64720
comp2267947_c0_seq1_m.64722
comp2267952_c0_seq1_m.64728
comp2267954_c0_seq1_m.64732
comp2267958_c0_seq3_m.64740
comp2267961_c0_seq2_m.64743
comp2267968_c0_seq2_m.64758
comp2267975_c1_seq1_m.64778
comp2267977_c0_seq1_m.64783
comp2267982_c0_seq10_m.64788
comp2267985_c0_seq2_m.64796
comp2267988_c0_seq6_m.64799
comp2267994_c0_seq2_m.64804
comp2267996_c3_seq1_m.64806
comp2268014_c0_seq3_m.64839
comp2268029_c2_seq11_m.64856
comp2268046_c1_seq1_m.64874
comp2268056_c0_seq1_m.64892
comp2268067_c0_seq1_m.64938
comp2268074_c0_seq4_m.64966
comp2268076_c0_seq2_m.64973
comp2268086_c0_seq1_m.64983
comp2268097_c0_seq1_m.65003
comp2268100_c0_seq1_m.65007
comp2268115_c0_seq2_m.65034
comp2268141_c0_seq2_m.65068
comp2268147_c0_seq1_m.65084
comp2268157_c0_seq8_m.65125
comp2268158_c0_seq7_m.65128
comp2268172_c0_seq1_m.65149
comp2268186_c0_seq1_m.65172
comp2268194_c0_seq1_m.65186
comp2268225_c0_seq5_m.65245
comp2268249_c0_seq4_m.65291
comp2268250_c0_seq5_m.65292
comp2268259_c0_seq2_m.65315
comp2268260_c0_seq4_m.65318
comp2268267_c0_seq2_m.65336
comp2268272_c0_seq1_m.65344
comp2268274_c0_seq2_m.65349
comp2268289_c0_seq5_m.65382
comp2268302_c0_seq1_m.65406
comp2268309_c0_seq1_m.65419
comp2268320_c0_seq1_m.65438
comp2268331_c0_seq1_m.65461
comp2268336_c0_seq2_m.65472
comp2268336_c1_seq1_m.65474
comp2268340_c1_seq1_m.65478
comp2268345_c2_seq4_m.65486
comp2268347_c0_seq5_m.65496
comp2268351_c0_seq1_m.65500
comp2268357_c0_seq2_m.65507
comp2268370_c1_seq1_m.65534
comp2268374_c0_seq2_m.65547
comp2268391_c0_seq1_m.65566
comp2268402_c0_seq1_m.65579
comp2268416_c0_seq12_m.65591
comp2268417_c0_seq2_m.65592
comp2268419_c1_seq1_m.65598
comp2268425_c0_seq2_m.65604
comp2268433_c0_seq1_m.65617
comp2268437_c0_seq5_m.65625
comp2268439_c0_seq11_m.65628
comp2268441_c0_seq1_m.65632
comp2268443_c0_seq2_m.65634
comp2268456_c0_seq1_m.65643
comp2268473_c1_seq1_m.65668
comp2268477_c0_seq2_m.65672
comp2268493_c1_seq4_m.65693
comp2268495_c0_seq10_m.65694
comp2268497_c0_seq1_m.65698
comp2268512_c0_seq1_m.65730
comp2268527_c1_seq2_m.65758
comp2268528_c0_seq2_m.65761
comp2268554_c0_seq3_m.65828
comp2268577_c0_seq9_m.65859
comp2268581_c0_seq2_m.65865
comp2268582_c0_seq4_m.65867
comp2268622_c0_seq2_m.65933
comp2268635_c0_seq2_m.65950
comp2268652_c0_seq1_m.65972
comp2268659_c0_seq1_m.65983
comp2268660_c0_seq3_m.65984
comp2268680_c0_seq5_m.66033
comp2268694_c2_seq1_m.66050
comp2268696_c0_seq1_m.66059
comp2268734_c0_seq1_m.66129
comp2268735_c0_seq1_m.66131
comp2268742_c2_seq1_m.66142
comp2268775_c1_seq5_m.66198
comp2268779_c0_seq3_m.66201
comp2268780_c1_seq2_m.66202
comp2268784_c1_seq20_m.66208
comp2268784_c1_seq20_m.66209
comp2268784_c1_seq20_m.66210
comp2268785_c0_seq5_m.66213
comp2268798_c0_seq2_m.66233
comp2268811_c0_seq2_m.66253
comp2268828_c1_seq3_m.66273
comp2268857_c0_seq2_m.66328
comp2268862_c1_seq1_m.66336
comp2268869_c0_seq6_m.66344
comp2268874_c0_seq62_m.66354
comp2268885_c0_seq1_m.66371
comp2268886_c0_seq20_m.66372
comp2268889_c0_seq1_m.66376
comp2268892_c0_seq1_m.66381
comp2268896_c0_seq1_m.66386
comp2268901_c0_seq3_m.66393
comp2268903_c0_seq4_m.66397
comp2268904_c0_seq2_m.66399
comp2268906_c0_seq4_m.66401
comp2268917_c1_seq1_m.66432
comp2268932_c0_seq1_m.66458
comp2268935_c0_seq3_m.66462
comp2268936_c0_seq6_m.66470
comp2268937_c0_seq1_m.66472
comp2268942_c0_seq5_m.66483
comp2268946_c0_seq1_m.66485
comp2268955_c0_seq1_m.66498
comp2268964_c0_seq1_m.66515
comp2268967_c0_seq11_m.66516
comp2268967_c0_seq11_m.66518
comp2268977_c0_seq1_m.66538
comp2268978_c0_seq1_m.66540
comp2268983_c0_seq1_m.66549
comp2268985_c0_seq1_m.66554
comp2268987_c0_seq1_m.66568
comp2268996_c0_seq1_m.66577
comp2269009_c0_seq1_m.66627
comp2269015_c0_seq1_m.66639
comp2269023_c0_seq1_m.66650
comp2269029_c1_seq11_m.66661
comp2269048_c0_seq1_m.66688
comp2269060_c0_seq1_m.66718
comp2269060_c1_seq1_m.66719
comp2269062_c0_seq2_m.66723
comp2269080_c0_seq1_m.66759
comp2269081_c0_seq1_m.66761
comp2269086_c0_seq1_m.66772
comp2269101_c1_seq3_m.66794
comp2269110_c0_seq3_m.66810
comp2269116_c0_seq1_m.66819
comp2269121_c0_seq1_m.66840
comp2269128_c0_seq1_m.66855
comp2269130_c0_seq3_m.66857
comp2269147_c0_seq5_m.66902
comp2269158_c0_seq1_m.66914
comp2269171_c0_seq3_m.66933
comp2269183_c0_seq3_m.66960
comp2269185_c0_seq2_m.66962
comp2269185_c0_seq2_m.66963
comp2269186_c0_seq3_m.66964
comp2269193_c0_seq1_m.66978
comp2269201_c0_seq1_m.67004
comp2269208_c1_seq1_m.67014
comp2269209_c0_seq6_m.67015
comp2269220_c0_seq10_m.67031
comp2269230_c0_seq2_m.67055
comp2269231_c0_seq2_m.67056
comp2269236_c0_seq4_m.67062
comp2269238_c0_seq1_m.67064
comp2269250_c0_seq1_m.67101
comp2269263_c0_seq2_m.67126
comp2269273_c0_seq1_m.67144
comp2269277_c0_seq3_m.67154
comp2269278_c0_seq1_m.67159
comp2269290_c0_seq2_m.67173
comp2269292_c0_seq1_m.67176
comp2269297_c0_seq2_m.67181
comp2269303_c0_seq1_m.67189
comp2269305_c0_seq1_m.67190
comp2269307_c0_seq1_m.67193
comp2269309_c0_seq3_m.67196
comp2269317_c0_seq1_m.67206
comp2269321_c1_seq1_m.67212
comp2269322_c0_seq1_m.67213
comp2269324_c0_seq1_m.67217
comp2269326_c0_seq2_m.67220
comp2269327_c0_seq1_m.67222
comp2269336_c0_seq1_m.67236
comp2269345_c0_seq1_m.67253
comp2269362_c0_seq1_m.67272
comp2269365_c0_seq1_m.67275
comp2269371_c0_seq2_m.67293
comp2269374_c0_seq3_m.67298
comp2269380_c0_seq5_m.67313
comp2269383_c0_seq7_m.67320
comp2269390_c0_seq1_m.67326
comp2269397_c0_seq1_m.67344
comp2269404_c0_seq2_m.67351
comp2269405_c1_seq1_m.67353
comp2269421_c0_seq7_m.67382
comp2269431_c0_seq2_m.67390
comp2269435_c1_seq1_m.67397
comp2269457_c0_seq5_m.67445
comp2269459_c0_seq2_m.67456
comp2269462_c0_seq3_m.67458
comp2269467_c0_seq4_m.67468
comp2269467_c0_seq4_m.67469
comp2269506_c0_seq28_m.67541
comp2269506_c0_seq28_m.67542
comp2269530_c0_seq2_m.67580
comp2269532_c0_seq13_m.67583
comp2269535_c0_seq6_m.67584
comp2269540_c0_seq7_m.67590
comp2269552_c0_seq1_m.67605
comp2269567_c0_seq1_m.67630
comp2269569_c0_seq1_m.67631
comp2269580_c0_seq1_m.67656
comp2269590_c0_seq1_m.67685
comp2269591_c0_seq3_m.67688
comp2269593_c0_seq3_m.67692
comp2269601_c0_seq3_m.67709
comp2269611_c0_seq1_m.67728
comp2269615_c1_seq4_m.67734
comp2269619_c0_seq1_m.67741
comp2269621_c0_seq7_m.67742
comp2269627_c0_seq2_m.67749
comp2269632_c0_seq5_m.67757
comp2269647_c0_seq3_m.67780
comp2269649_c0_seq1_m.67786
comp2269661_c1_seq3_m.67804
comp2269662_c0_seq8_m.67805
comp2269667_c1_seq1_m.67808
comp2269679_c1_seq1_m.67831
comp2269698_c0_seq1_m.67864
comp2269705_c1_seq16_m.67879
comp2269707_c0_seq1_m.67883
comp2269709_c0_seq1_m.67886
comp2269712_c0_seq2_m.67894
comp2269716_c0_seq1_m.67900
comp2269718_c0_seq1_m.67902
comp2269721_c0_seq1_m.67908
comp2269722_c0_seq2_m.67909
comp2269738_c0_seq1_m.67939
comp2269745_c1_seq1_m.67949
comp2269749_c0_seq2_m.67952
comp2269757_c0_seq1_m.67971
comp2269773_c0_seq6_m.68002
comp2269793_c0_seq1_m.68039
comp2269800_c0_seq22_m.68049
comp2269803_c0_seq6_m.68051
comp2269814_c0_seq1_m.68069
comp2269833_c1_seq1_m.68099
comp2269842_c0_seq1_m.68106
comp2269843_c0_seq2_m.68107
comp2269844_c0_seq1_m.68108
comp2269848_c0_seq4_m.68115
comp2269850_c0_seq1_m.68122
comp2269858_c0_seq2_m.68136
comp2269861_c0_seq1_m.68140
comp2269866_c0_seq13_m.68143
comp2269868_c0_seq6_m.68144
comp2269871_c0_seq1_m.68148
comp2269901_c0_seq1_m.68198
comp2269902_c1_seq1_m.68199
comp2269906_c0_seq2_m.68214
comp2269909_c0_seq1_m.68221
comp2269915_c0_seq3_m.68230
comp2269926_c0_seq3_m.68248
comp2269928_c0_seq2_m.68251
comp2269937_c0_seq1_m.68261
comp2269966_c0_seq2_m.68314
comp2269967_c1_seq2_m.68317
comp2269984_c0_seq2_m.68349
comp2269987_c0_seq2_m.68354
comp2269992_c1_seq1_m.68373
comp2269996_c0_seq1_m.68391
comp2270003_c0_seq1_m.68399
comp2270006_c1_seq14_m.68403
comp2270011_c0_seq1_m.68419
comp2270011_c1_seq1_m.68420
comp2270012_c0_seq1_m.68422
comp2270013_c1_seq1_m.68425
comp2270014_c2_seq16_m.68427
comp2270017_c0_seq2_m.68431
comp2270040_c0_seq2_m.68456
comp2270044_c0_seq2_m.68460
comp2270077_c2_seq6_m.68518
comp2270085_c0_seq9_m.68531
comp2270091_c1_seq3_m.68549
comp2270096_c0_seq1_m.68563
comp2270119_c0_seq15_m.68605
comp2270121_c0_seq4_m.68608
comp2270125_c0_seq1_m.68619
comp2270128_c0_seq3_m.68628
comp2270139_c0_seq3_m.68652
comp2270143_c0_seq1_m.68654
comp2270148_c0_seq3_m.68661
comp2270149_c2_seq3_m.68662
comp2270163_c0_seq1_m.68695
comp2270217_c0_seq2_m.68771
comp2270220_c0_seq1_m.68776
comp2270221_c0_seq2_m.68777
comp2270221_c0_seq2_m.68778
comp2270228_c0_seq1_m.68797
comp2270234_c0_seq2_m.68806
comp2270235_c0_seq2_m.68808
comp2270236_c0_seq3_m.68810
comp2270237_c0_seq1_m.68812
comp2270240_c0_seq1_m.68821
comp2270255_c0_seq1_m.68839
comp2270275_c0_seq1_m.68883
comp2270279_c0_seq7_m.68904
comp2270281_c0_seq1_m.68905
comp2270283_c0_seq4_m.68906
comp2270284_c0_seq1_m.68907
comp2270317_c0_seq2_m.68984
comp2270332_c1_seq1_m.69006
comp2270372_c0_seq1_m.69078
comp2270384_c0_seq5_m.69104
comp2270385_c0_seq11_m.69105
comp2270401_c0_seq2_m.69133
comp2270404_c0_seq3_m.69137
comp2270418_c0_seq2_m.69160
comp2270426_c0_seq1_m.69178
comp2270430_c0_seq1_m.69182
comp2270430_c0_seq1_m.69183
comp2270431_c0_seq1_m.69184
comp2270432_c0_seq1_m.69185
comp2270435_c0_seq1_m.69191
comp2270439_c0_seq5_m.69195
comp2270444_c1_seq4_m.69204
comp2270445_c0_seq1_m.69206
comp2270447_c0_seq2_m.69208
comp2270450_c0_seq1_m.69212
comp2270458_c0_seq1_m.69251
comp2270459_c0_seq3_m.69253
comp2270465_c0_seq1_m.69267
comp2270471_c0_seq1_m.69271
comp2270472_c0_seq1_m.69272
comp2270491_c0_seq1_m.69299
comp2270492_c0_seq3_m.69303
comp2270493_c1_seq1_m.69313
comp2270497_c0_seq1_m.69319
comp2270517_c0_seq1_m.69357
comp2270519_c0_seq1_m.69360
comp2270520_c0_seq5_m.69365
comp2270525_c0_seq1_m.69369
comp2270534_c0_seq1_m.69382
comp2270545_c0_seq4_m.69402
comp2270556_c2_seq1_m.69422
comp2270556_c2_seq1_m.69423
comp2270557_c0_seq1_m.69426
comp2270565_c0_seq2_m.69439
comp2270576_c0_seq1_m.69463
comp2270580_c1_seq3_m.69471
comp2270586_c0_seq3_m.69497
comp2270614_c0_seq1_m.69532
comp2270616_c0_seq4_m.69535
comp2270620_c0_seq1_m.69543
comp2270621_c0_seq2_m.69544
comp2270639_c0_seq2_m.69570
comp2270646_c0_seq7_m.69581
comp2270650_c0_seq1_m.69588
comp2270659_c0_seq1_m.69600
comp2270659_c1_seq4_m.69601
comp2270662_c0_seq3_m.69605
comp2270703_c0_seq5_m.69699
comp2270714_c0_seq2_m.69722
comp2270716_c0_seq3_m.69725
comp2270733_c0_seq1_m.69758
comp2270742_c0_seq1_m.69769
comp2270743_c0_seq1_m.69771
comp2270750_c1_seq3_m.69778
comp2270753_c0_seq2_m.69781
comp2270756_c0_seq2_m.69791
comp2270768_c0_seq1_m.69804
comp2270774_c0_seq1_m.69818
comp2270781_c0_seq3_m.69829
comp2270797_c0_seq10_m.69872
comp2270799_c0_seq42_m.69874
comp2270799_c1_seq1_m.69877
comp2270800_c0_seq1_m.69879
comp2270813_c0_seq15_m.69910
comp2270822_c0_seq1_m.69931
comp2270828_c0_seq11_m.69939
comp2270829_c0_seq2_m.69940
comp2270837_c0_seq8_m.69948
comp2270840_c0_seq3_m.69952
comp2270842_c0_seq1_m.69957
comp2270845_c1_seq1_m.69967
comp2270865_c2_seq2_m.70000
comp2270871_c1_seq12_m.70008
comp2270876_c0_seq2_m.70018
comp2270881_c0_seq3_m.70025
comp2270897_c0_seq3_m.70052
comp2270905_c0_seq1_m.70068
comp2270905_c1_seq5_m.70069
comp2270911_c0_seq1_m.70088
comp2270925_c0_seq1_m.70117
comp2270926_c0_seq1_m.70120
comp2270952_c0_seq1_m.70164
comp2270963_c0_seq9_m.70181
comp2270969_c0_seq1_m.70196
comp2270970_c0_seq2_m.70198
comp2270972_c1_seq1_m.70201
comp2270996_c0_seq5_m.70236
comp2270999_c0_seq5_m.70241
comp2271002_c0_seq6_m.70247
comp2271004_c0_seq2_m.70250
comp2271009_c1_seq8_m.70256
comp2271021_c0_seq4_m.70268
comp2271041_c1_seq4_m.70301
comp2271043_c0_seq1_m.70306
comp2271044_c0_seq1_m.70310
comp2271050_c1_seq1_m.70325
comp2271063_c0_seq8_m.70351
comp2271082_c0_seq3_m.70381
comp2271090_c0_seq1_m.70403
comp2271093_c0_seq1_m.70405
comp2271100_c0_seq1_m.70420
comp2271102_c0_seq1_m.70424
comp2271105_c0_seq1_m.70426
comp2271110_c0_seq3_m.70433
[truncated: 1,848 more rows]

## Sheet: without ORF ID
Protein.ID
comp1176386_c0_seq1
comp1192925_c0_seq1
comp1193411_c0_seq1_contamination
comp1194051_c0_seq1
comp1194082_c0_seq1
comp1194087_c0_seq1
comp1194106_c0_seq1
comp1194210_c0_seq1
comp1194211_c0_seq1
comp1194222_c0_seq1
comp1194234_c0_seq1
comp1194246_c0_seq1
comp1194290_c0_seq1
comp1194294_c0_seq1
comp1194322_c0_seq2
comp1194343_c0_seq1
comp1194362_c0_seq2
comp1194390_c0_seq1
comp1194395_c0_seq2
comp1194409_c0_seq1
comp1194639_c0_seq1
comp1195006_c0_seq1
comp1195924_c0_seq1
comp1196706_c0_seq1
comp1196959_c0_seq2
comp1197507_c0_seq1
comp1198086_c0_seq1
comp1198575_c0_seq1
comp1198911_c0_seq1
comp1199108_c0_seq1
comp1199432_c0_seq1
comp1201878_c0_seq1
comp1215801_c0_seq1
comp1217841_c0_seq1
comp1226347_c0_seq1
comp1234630_c0_seq1
comp1244797_c0_seq1
comp1281272_c0_seq1
comp1294500_c0_seq1
comp1315948_c0_seq1
comp1326513_c0_seq1
comp1335339_c0_seq2
comp1425134_c0_seq1
comp1425511_c0_seq1
comp1601662_c0_seq1
comp1615018_c0_seq1
comp1639053_c0_seq1
comp1647029_c0_seq1
comp1650945_c0_seq1
comp1684533_c0_seq1
comp1689058_c0_seq1
comp1692963_c0_seq1
comp1769718_c0_seq1
comp1770920_c0_seq1
comp1781461_c0_seq1
comp1785956_c0_seq1
comp1838578_c0_seq1
comp1876805_c0_seq1
comp1879573_c0_seq1
comp1886327_c0_seq1
comp1896477_c0_seq1
comp1916779_c0_seq1
comp1917143_c0_seq1
comp1926910_c0_seq1
comp1927433_c0_seq1
comp1933561_c0_seq1
comp1935108_c0_seq1
comp1942453_c0_seq1
comp1945561_c0_seq2
comp1946609_c0_seq2
comp1946763_c1_seq1
comp1951303_c0_seq1
comp1951355_c0_seq1
comp1953077_c0_seq1
comp1953876_c0_seq1
comp1954810_c0_seq2
comp1955265_c0_seq1
comp1958245_c0_seq1
comp1960327_c0_seq1
comp1961272_c0_seq1
comp1965369_c0_seq1_contamination
comp1970723_c0_seq1
comp1971911_c0_seq1
comp1972970_c0_seq1
comp1973581_c0_seq1
comp1975390_c0_seq1
comp1975994_c0_seq1
comp1976618_c0_seq1
comp1977957_c0_seq1
comp1978194_c0_seq1
comp1979420_c0_seq1
comp1980753_c0_seq1
comp1984251_c0_seq1
comp1985261_c1_seq1
comp1988763_c0_seq1
comp2008211_c0_seq1
comp2010559_c0_seq1
comp2037149_c0_seq1
comp2041760_c0_seq1
comp2042029_c0_seq1
comp2055425_c0_seq1
comp2065624_c0_seq3
comp2069416_c0_seq2
comp2072973_c0_seq1
comp2101170_c0_seq2
comp2107035_c0_seq2
comp2110333_c0_seq1
comp2115354_c1_seq1
comp2125681_c1_seq1
comp2132126_c0_seq4
comp2138058_c0_seq1
comp2138099_c0_seq1
comp2138236_c0_seq1
comp2138248_c0_seq1
comp2138394_c0_seq1
comp2138467_c0_seq1
comp2138612_c0_seq1
comp2138688_c0_seq1
comp2138816_c0_seq1
comp2138952_c0_seq1
comp2139115_c0_seq1
comp2139274_c0_seq1
comp2139380_c0_seq1
comp2139434_c0_seq1
comp2139746_c0_seq2
comp2139782_c0_seq1
comp2140114_c0_seq1
comp2140166_c0_seq1
comp2140238_c0_seq1
comp2140636_c0_seq1
comp2140763_c0_seq1
comp2140879_c0_seq1
comp2140915_c0_seq2
comp2140946_c0_seq1
comp2141075_c0_seq1
comp2141094_c0_seq2
comp2141229_c0_seq1
comp2141265_c0_seq1
comp2141300_c0_seq1
comp2141429_c0_seq1
comp2141632_c0_seq1
comp2141751_c0_seq1
comp2141776_c0_seq1
comp2141779_c0_seq1
comp2141952_c0_seq1
comp2141997_c0_seq1
comp2142003_c0_seq1
comp2142076_c0_seq3
comp2142079_c0_seq2
comp2142268_c0_seq1
comp2142626_c0_seq1
comp2142660_c0_seq1
comp2142807_c0_seq1
comp2142831_c0_seq2
comp2142860_c0_seq3
comp2142866_c0_seq1
comp2143185_c0_seq1
comp2143209_c0_seq7
comp2143334_c0_seq2
comp2143410_c0_seq1
comp2143411_c0_seq1
comp2187328_c0_seq1
comp2188296_c0_seq1
comp2189372_c0_seq1
comp2192188_c0_seq2
comp2194038_c0_seq1
comp2194902_c2_seq1
comp2195994_c0_seq1
comp2197409_c0_seq2
comp2197446_c0_seq1
comp2197568_c0_seq1
comp2197643_c0_seq1
comp2197726_c1_seq1
comp2197826_c0_seq1
comp2198016_c0_seq1
comp2198403_c0_seq2
comp2198732_c0_seq2
comp2199471_c0_seq1
comp2199609_c3_seq2
comp2199649_c0_seq2
comp2199878_c0_seq2
comp2199898_c0_seq1
comp2200124_c0_seq1
comp2200231_c1_seq1
comp2200316_c0_seq1
comp2200430_c0_seq3
comp2200430_c0_seq3
comp2200530_c0_seq1
comp2201133_c0_seq2
comp2201655_c0_seq1
comp2201755_c0_seq1
comp2201786_c0_seq1
comp2202068_c0_seq1
comp2202168_c0_seq1
comp2202652_c0_seq2
comp2202949_c0_seq1
comp2203251_c0_seq1
comp2204359_c1_seq1
comp2204427_c0_seq1
comp2204442_c0_seq1
comp2204672_c0_seq1
comp2204754_c0_seq1
comp2204897_c0_seq1
comp2205127_c0_seq2
comp2205302_c0_seq1
comp2205419_c0_seq2
comp2205714_c0_seq1
comp2206927_c0_seq1
comp2207063_c0_seq1
comp2207204_c0_seq1
comp2207487_c0_seq1
comp2207672_c0_seq1
comp2208016_c0_seq1
comp2208429_c0_seq1
comp2208474_c0_seq1
comp2208634_c0_seq1
comp2208674_c0_seq1
comp2208715_c0_seq1
comp2209092_c0_seq2
comp2209411_c0_seq2
comp2209889_c0_seq4
comp2210528_c0_seq1
comp2211270_c0_seq1
comp2211414_c0_seq1
comp2212402_c0_seq1
comp2212572_c0_seq1
comp2212729_c0_seq1
comp2212863_c0_seq1
comp2214237_c0_seq1
comp2214838_c0_seq1
comp2214845_c0_seq1
comp2214888_c0_seq1
comp2214966_c0_seq1
comp2216374_c1_seq2
comp2216622_c0_seq3
comp2217087_c0_seq1
comp2217273_c0_seq1
comp2217785_c0_seq3
comp2217905_c0_seq1
comp2218105_c0_seq4
comp2218413_c0_seq1
comp2218580_c1_seq2
comp2219310_c0_seq1
comp2219685_c0_seq1
comp2220386_c0_seq1
comp2220394_c0_seq1
comp2220452_c1_seq1
comp2220499_c0_seq1
comp2220651_c0_seq1
comp2220667_c0_seq1
comp2221070_c0_seq3
comp2221095_c0_seq1
comp2221435_c0_seq3
comp2221483_c0_seq1
comp2222480_c0_seq2
comp2222851_c0_seq1
comp2222959_c0_seq1
comp2223254_c0_seq1
comp2223422_c0_seq1
comp2223629_c0_seq2
comp2223871_c0_seq1
comp2223962_c0_seq7
comp2224014_c0_seq1
comp2224040_c0_seq1
comp2224395_c0_seq1
comp2224448_c0_seq1
comp2224569_c0_seq3
comp2224578_c0_seq1
comp2224614_c0_seq1
comp2224708_c0_seq1
comp2224845_c0_seq4
comp2225010_c0_seq1
comp2225039_c0_seq6
comp2225157_c0_seq1
comp2225511_c0_seq1
comp2225664_c0_seq1
comp2225923_c0_seq1
comp2226064_c0_seq3
comp2226333_c0_seq1
comp2226460_c0_seq1
comp2226635_c0_seq1
comp2226643_c0_seq1
comp2226655_c0_seq1
comp2226807_c0_seq1
comp2226912_c0_seq1
comp2227117_c0_seq2
comp2228339_c0_seq1
comp2228369_c0_seq1
comp2228378_c0_seq1
comp2228430_c0_seq1
comp2229154_c0_seq1
comp2229377_c0_seq2
comp2229575_c0_seq1
comp2229622_c1_seq1
comp2229729_c0_seq1
comp2229921_c0_seq1
comp2230020_c0_seq1
comp2230389_c0_seq1
comp2230437_c0_seq1
comp2230600_c0_seq1
comp2230991_c0_seq2
comp2231262_c1_seq3
comp2231489_c0_seq1
comp2231610_c0_seq1
comp2231626_c0_seq1
comp2231629_c1_seq1
comp2231997_c0_seq1
comp2232113_c0_seq1
comp2232214_c0_seq1
comp2232290_c0_seq2
comp2232491_c0_seq2
comp2232510_c0_seq1
comp2232535_c0_seq2
comp2232641_c0_seq7
comp2232773_c0_seq1
comp2232805_c0_seq1
comp2232807_c0_seq1
comp2232817_c0_seq2
comp2232909_c0_seq1
comp2233247_c0_seq2
comp2233296_c0_seq1
comp2233626_c0_seq1
comp2233695_c0_seq1
comp2233700_c0_seq1
comp2233700_c1_seq1
comp2233761_c0_seq1
comp2233777_c0_seq1
comp2233780_c0_seq1
comp2233803_c0_seq1
comp2233909_c0_seq2
comp2234079_c0_seq2
comp2234131_c0_seq1
comp2234282_c0_seq1
comp2234324_c0_seq2
comp2234463_c0_seq2
comp2234709_c0_seq1
comp2234809_c0_seq1
comp2234837_c0_seq1
comp2234870_c0_seq1
comp2234923_c0_seq1
comp2235000_c0_seq2
comp2235471_c0_seq1
comp2235557_c0_seq3
comp2235576_c0_seq2
comp2235596_c0_seq1
comp2235681_c0_seq1
comp2235798_c0_seq1
comp2235922_c0_seq1
comp2235962_c0_seq1
comp2236007_c0_seq2
comp2236033_c0_seq1
comp2236094_c0_seq1
comp2236279_c0_seq2
comp2236289_c0_seq1
comp2236398_c0_seq1
comp2236614_c0_seq1
comp2236625_c0_seq1
comp2236748_c0_seq2
comp2236992_c0_seq1
comp2236994_c0_seq1
comp2237053_c0_seq1
comp2237155_c0_seq1
comp2237451_c1_seq1
comp2237468_c0_seq1
comp2237621_c0_seq1
comp2237737_c1_seq1
comp2237757_c0_seq1
comp2237963_c0_seq1
comp2238157_c0_seq1
comp2238214_c0_seq2
comp2238602_c0_seq1
comp2238758_c0_seq1
comp2238888_c1_seq2
comp2238985_c0_seq1
comp2239022_c0_seq1
comp2239040_c0_seq1
comp2239106_c0_seq1
comp2239384_c0_seq1
comp2239388_c0_seq2
comp2239440_c0_seq1
comp2239485_c0_seq1
comp2239626_c0_seq1
comp2239691_c0_seq1
comp2239802_c0_seq1
comp2239935_c0_seq1
comp2240071_c0_seq2
comp2240130_c0_seq1
comp2240137_c0_seq1
comp2240323_c0_seq1
comp2240351_c0_seq2
comp2240378_c0_seq1
comp2240418_c0_seq1
comp2240448_c0_seq4
comp2240484_c0_seq1
comp2240664_c0_seq1
comp2240696_c0_seq1
comp2240779_c0_seq2
comp2240804_c0_seq1
comp2240824_c0_seq1
comp2240862_c0_seq1
comp2240869_c0_seq1
comp2241024_c0_seq1
comp2241135_c0_seq1
comp2241299_c0_seq1
comp2241380_c0_seq2
comp2241415_c0_seq1
comp2241424_c0_seq3
comp2241498_c0_seq2
comp2241517_c0_seq3
comp2241992_c0_seq1
comp2242133_c0_seq1
comp2242282_c0_seq1
comp2242318_c0_seq1
comp2242407_c0_seq1
comp2242456_c0_seq1
comp2242569_c0_seq3
comp2242682_c0_seq1
comp2242759_c0_seq1
comp2242851_c0_seq1
comp2242933_c0_seq1
comp2242977_c1_seq2
comp2242993_c0_seq2
comp2243000_c0_seq1
comp2243025_c0_seq2
comp2243191_c0_seq1
comp2243258_c0_seq1
comp2243288_c0_seq1
comp2243522_c0_seq1
comp2243632_c0_seq1
comp2243698_c0_seq2
comp2243710_c0_seq1
comp2243717_c0_seq1
comp2243720_c0_seq2
comp2243923_c0_seq1
comp2243933_c0_seq1
comp2244062_c0_seq1
comp2244130_c0_seq1
comp2244138_c0_seq2
comp2244356_c0_seq1
comp2244437_c0_seq1
comp2244477_c0_seq1
comp2244589_c0_seq2
comp2244610_c0_seq3
comp2244716_c0_seq1
comp2244968_c0_seq1
comp2245003_c0_seq1
comp2245014_c0_seq2
comp2245053_c0_seq1
comp2245073_c0_seq1
comp2245081_c0_seq1
comp2245243_c0_seq1
comp2245319_c0_seq1
comp2245335_c0_seq1
comp2245355_c0_seq4
comp2245391_c0_seq1
comp2245511_c0_seq1
comp2245516_c0_seq2
comp2245603_c0_seq1
comp2245655_c0_seq1
comp2245687_c1_seq1
comp2245721_c0_seq1
comp2245730_c0_seq1
comp2245811_c0_seq1
comp2245865_c0_seq1
comp2245927_c1_seq1
comp2245947_c0_seq1
comp2245951_c0_seq1
comp2245952_c0_seq2
comp2245955_c0_seq1
comp2245960_c0_seq1
comp2246090_c0_seq1
comp2246119_c0_seq1
comp2246254_c0_seq1
comp2246288_c0_seq1
comp2246361_c0_seq1
comp2246502_c0_seq1
comp2246514_c1_seq1
comp2246635_c0_seq1
comp2246646_c0_seq1
comp2246811_c0_seq5
comp2246889_c0_seq8
comp2246896_c0_seq1
comp2246959_c0_seq1
comp2247037_c0_seq10
comp2247082_c0_seq2
comp2247098_c0_seq1
comp2247176_c0_seq3
comp2247185_c0_seq1
comp2247210_c0_seq2
comp2247229_c0_seq1
comp2247239_c0_seq1
comp2247353_c0_seq2
comp2247421_c0_seq10
comp2247432_c0_seq1
comp2247483_c0_seq2
comp2247533_c0_seq1
comp2247622_c0_seq1
comp2247661_c0_seq2
comp2247711_c0_seq2
comp2247754_c0_seq1
comp2247821_c0_seq5
comp2247825_c0_seq1
comp2247948_c0_seq1
comp2247956_c0_seq1
comp2247958_c0_seq1
comp2247988_c0_seq1
comp2248059_c0_seq4
comp2248171_c0_seq8
comp2248205_c0_seq7
comp2248223_c0_seq2
comp2248226_c3_seq1
comp2248254_c1_seq2
comp2248291_c0_seq1
comp2248310_c0_seq1
comp2248344_c0_seq2
comp2248394_c0_seq1
comp2248410_c0_seq1
comp2248486_c0_seq1
comp2248506_c0_seq1
comp2248527_c0_seq2
comp2248554_c0_seq3
comp2248565_c0_seq1
comp2248581_c0_seq1
comp2248587_c0_seq1
comp2248620_c0_seq2
comp2248645_c0_seq3
comp2248645_c1_seq1
comp2248678_c0_seq1
comp2248777_c1_seq3
comp2248791_c1_seq1
comp2248806_c0_seq1
comp2248808_c0_seq2
comp2248821_c1_seq2
comp2249005_c0_seq2
comp2249047_c0_seq1
comp2249058_c0_seq2
comp2249204_c0_seq1
comp2249227_c0_seq1
comp2249377_c0_seq1
comp2249379_c0_seq1
comp2249397_c0_seq1
comp2249438_c1_seq1
comp2249497_c0_seq2
comp2249584_c0_seq1
comp2249976_c0_seq1
comp2250056_c0_seq1
comp2250112_c0_seq1
comp2250117_c0_seq2
comp2250122_c0_seq1
comp2250132_c0_seq2
comp2250201_c0_seq1
comp2250260_c0_seq1
comp2250264_c0_seq1
comp2250281_c0_seq1
comp2250283_c0_seq1
comp2250341_c0_seq1
comp2250345_c0_seq2
comp2250402_c0_seq3
comp2250470_c0_seq1
comp2250474_c0_seq1
comp2250533_c0_seq1
comp2250550_c1_seq1
comp2250552_c0_seq1
comp2250568_c1_seq1
comp2250610_c0_seq2
comp2250615_c0_seq1
comp2250626_c0_seq10
comp2250629_c0_seq2
comp2250635_c0_seq1
comp2250656_c0_seq1
comp2250699_c0_seq1
comp2250838_c0_seq2
comp2250906_c0_seq2
comp2250982_c0_seq1
comp2251024_c0_seq1
comp2251039_c0_seq1
comp2251053_c0_seq1
comp2251083_c0_seq1
comp2251160_c0_seq1
comp2251254_c0_seq2
comp2251335_c1_seq1
comp2251346_c0_seq1
comp2251363_c0_seq1
comp2251386_c0_seq2
comp2251402_c0_seq2
comp2251410_c1_seq1
comp2251416_c0_seq1
comp2251418_c0_seq1
comp2251434_c0_seq1
comp2251443_c0_seq1
comp2251583_c0_seq1
comp2251594_c0_seq1
comp2251605_c0_seq1
comp2251654_c0_seq3
comp2251672_c0_seq2
comp2251705_c0_seq1
comp2251716_c0_seq1
comp2251791_c0_seq2
comp2251798_c0_seq1
comp2251806_c0_seq1
comp2251822_c0_seq2
comp2251858_c0_seq1
comp2251866_c0_seq1
comp2251943_c0_seq1
comp2252059_c0_seq1
comp2252128_c0_seq9
comp2252156_c0_seq4
comp2252157_c0_seq5
comp2252186_c0_seq3
comp2252217_c0_seq1
comp2252271_c0_seq2
comp2252285_c0_seq2
comp2252300_c0_seq1
comp2252318_c0_seq1
comp2252338_c0_seq1
comp2252415_c0_seq2
comp2252506_c0_seq1
comp2252584_c0_seq1
comp2252603_c0_seq1
comp2252606_c0_seq1
comp2252617_c0_seq4
comp2252638_c0_seq1
comp2252642_c0_seq5
comp2252693_c0_seq1
comp2252713_c0_seq1
comp2252737_c0_seq3
comp2252746_c0_seq1
comp2252757_c1_seq3
comp2252790_c0_seq1
comp2252792_c0_seq2
comp2252818_c0_seq1
comp2252847_c0_seq1
comp2252896_c0_seq3
comp2252911_c0_seq3
comp2252912_c0_seq2
comp2252950_c0_seq1
comp2253021_c0_seq2
comp2253050_c1_seq1
comp2253077_c0_seq1
comp2253087_c0_seq2
comp2253104_c0_seq2
comp2253135_c0_seq1
comp2253149_c0_seq1
comp2253217_c0_seq2
comp2253278_c0_seq3
comp2253302_c0_seq3
comp2253325_c0_seq2
comp2253329_c0_seq1
comp2253368_c0_seq1
comp2253372_c0_seq1
comp2253387_c0_seq1
comp2253401_c0_seq1
comp2253409_c0_seq1
comp2253416_c0_seq1
comp2253516_c0_seq4
comp2253540_c0_seq3
comp2253561_c0_seq1
comp2253656_c0_seq2
comp2253656_c0_seq3
comp2253679_c0_seq3
comp2253759_c0_seq1
comp2253775_c1_seq1
comp2253831_c0_seq1
comp2253855_c0_seq4
comp2253856_c0_seq1
comp2253875_c0_seq1
comp2253903_c0_seq1
comp2253937_c0_seq1
comp2253972_c0_seq1
comp2253974_c0_seq1
comp2254025_c0_seq2
comp2254053_c0_seq1
comp2254115_c0_seq1
comp2254150_c0_seq1
comp2254167_c0_seq1
comp2254191_c0_seq1
comp2254206_c0_seq1
comp2254208_c0_seq1
comp2254237_c0_seq5
comp2254248_c0_seq1
comp2254273_c0_seq1
comp2254275_c0_seq1
comp2254308_c0_seq1
comp2254316_c0_seq1
comp2254333_c0_seq1
comp2254338_c0_seq1
comp2254346_c0_seq1
comp2254356_c0_seq5
comp2254367_c0_seq1
comp2254371_c0_seq1
comp2254373_c0_seq1
comp2254376_c0_seq1
comp2254390_c0_seq1
comp2254394_c0_seq2
comp2254398_c0_seq1
comp2254418_c0_seq1
comp2254426_c0_seq1
comp2254428_c0_seq1
comp2254429_c0_seq2
comp2254443_c0_seq1
comp2254445_c1_seq1
comp2254447_c0_seq1
comp2254450_c0_seq1
comp2254451_c0_seq5
comp2254456_c0_seq2
comp2254470_c0_seq1
comp2254477_c0_seq1
comp2254496_c0_seq2
comp2254510_c0_seq2
comp2254520_c0_seq1
comp2254521_c0_seq3
comp2254523_c0_seq1
comp2254529_c0_seq1
comp2254530_c0_seq1
comp2254534_c0_seq1
comp2254542_c0_seq1
comp2254544_c0_seq2
comp2254548_c0_seq3
comp2254559_c0_seq1
comp2254560_c0_seq1
comp2254564_c0_seq1
comp2254566_c0_seq1
comp2254568_c0_seq1
comp2254576_c0_seq1
comp2254585_c0_seq3
comp2254601_c0_seq2
comp2254618_c0_seq1
comp2254623_c0_seq1
comp2254624_c0_seq1
comp2254636_c0_seq1
comp2254639_c0_seq1
comp2254641_c1_seq1
comp2254643_c0_seq2
comp2254647_c0_seq2
comp2254650_c0_seq2
comp2254651_c0_seq1
comp2254668_c0_seq2
comp2254671_c0_seq1
comp2254675_c0_seq1
comp2254677_c0_seq1
comp2254941_c0_seq1
comp2255514_c0_seq3
comp2255736_c11_seq3
comp2255903_c0_seq4
comp2255923_c0_seq3
comp2256031_c0_seq1
comp2256040_c0_seq3
comp2256041_c0_seq1
comp2256095_c0_seq1
comp2256130_c0_seq2
comp2256216_c0_seq9
comp2256220_c0_seq1
comp2256245_c0_seq1
comp2256252_c0_seq1
comp2256272_c0_seq1
comp2256333_c0_seq1
comp2256390_c0_seq1
comp2256412_c0_seq1
comp2256453_c0_seq1
comp2256508_c0_seq2
comp2256524_c0_seq1
comp2256558_c1_seq1
comp2256630_c0_seq1
comp2256770_c0_seq1
comp2256796_c0_seq2
comp2256809_c0_seq1
comp2256812_c0_seq5
comp2256851_c0_seq2
comp2256851_c1_seq3
comp2256852_c0_seq1
comp2256866_c0_seq1
comp2256930_c1_seq1
comp2256992_c0_seq1
comp2257019_c0_seq1
comp2257068_c0_seq2
comp2257070_c0_seq2
comp2257070_c0_seq2
comp2257109_c0_seq2
comp2257131_c0_seq2
comp2257144_c0_seq1
comp2257181_c0_seq1
comp2257235_c0_seq1
comp2257264_c1_seq1
comp2257281_c0_seq1
comp2257282_c0_seq1
comp2257306_c0_seq3
comp2257310_c0_seq1
comp2257395_c0_seq4
comp2257406_c0_seq1
comp2257415_c0_seq1
comp2257430_c0_seq1
comp2257467_c0_seq1
comp2257479_c0_seq1
comp2257485_c0_seq3
comp2257487_c0_seq1
comp2257488_c1_seq4
comp2257509_c0_seq1
comp2257550_c0_seq1
comp2257559_c1_seq2
comp2257585_c0_seq1
comp2257601_c0_seq2
comp2257633_c0_seq1
comp2257652_c0_seq1
comp2257653_c0_seq2
comp2257674_c0_seq1
comp2257680_c0_seq1
comp2257681_c0_seq2
comp2257682_c0_seq1
comp2257693_c0_seq3
comp2257713_c0_seq1
comp2257715_c1_seq3
comp2257761_c0_seq2
comp2257766_c0_seq2
comp2257775_c0_seq2
comp2257781_c0_seq1
comp2257798_c0_seq2
comp2257826_c0_seq1
comp2257853_c0_seq1
comp2257903_c0_seq1
comp2257905_c0_seq1
comp2257931_c0_seq1
comp2257939_c0_seq1
comp2257972_c0_seq2
comp2257975_c0_seq1
comp2258010_c0_seq1
comp2258014_c0_seq1
comp2258032_c0_seq1
comp2258080_c0_seq3
comp2258087_c0_seq1
comp2258103_c0_seq1
comp2258163_c0_seq1
comp2258193_c0_seq1
comp2258198_c0_seq1
comp2258209_c0_seq1
comp2258215_c0_seq5
comp2258222_c0_seq1
comp2258238_c0_seq1
comp2258245_c0_seq1
comp2258284_c0_seq4
comp2258349_c0_seq1
comp2258349_c0_seq1
comp2258354_c0_seq2
comp2258361_c0_seq1
comp2258382_c0_seq1
comp2258396_c0_seq3
comp2258437_c0_seq2
comp2258465_c0_seq1
comp2258483_c0_seq1
comp2258488_c0_seq1
comp2258511_c0_seq1
comp2258527_c0_seq1
comp2258554_c0_seq1
comp2258554_c1_seq2
comp2258584_c0_seq1
comp2258601_c0_seq1
comp2258609_c0_seq1
comp2258612_c0_seq2
comp2258619_c0_seq2
comp2258781_c0_seq1
comp2258799_c0_seq1
comp2258804_c0_seq1
comp2258806_c0_seq1
comp2258862_c0_seq1
comp2258879_c1_seq1
comp2258916_c0_seq1
comp2258942_c0_seq1
comp2259006_c0_seq2
comp2259017_c0_seq2
comp2259017_c0_seq2
comp2259020_c0_seq6
comp2259046_c1_seq1
comp2259070_c0_seq2
comp2259146_c0_seq1
comp2259152_c0_seq1
comp2259179_c0_seq1
comp2259209_c0_seq2
comp2259211_c0_seq1
comp2259217_c0_seq1
comp2259221_c0_seq1
comp2259229_c0_seq1
comp2259230_c0_seq1
comp2259291_c0_seq2
comp2259303_c0_seq1
comp2259318_c0_seq2
comp2259349_c0_seq2
comp2259363_c0_seq16
comp2259371_c0_seq2
comp2259374_c0_seq2
comp2259377_c0_seq1
comp2259382_c0_seq2
comp2259403_c0_seq2
comp2259417_c0_seq1
comp2259436_c0_seq2
comp2259516_c0_seq2
comp2259529_c0_seq1
comp2259538_c0_seq1
comp2259570_c0_seq1
comp2259572_c0_seq1
comp2259615_c0_seq1
comp2259638_c0_seq1
comp2259638_c1_seq1
comp2259645_c1_seq1
comp2259670_c0_seq1
comp2259680_c0_seq1
comp2259705_c0_seq1
comp2259724_c1_seq6
comp2259749_c0_seq5
comp2259771_c0_seq2
comp2259799_c0_seq2
comp2259803_c0_seq2
comp2259804_c0_seq1
comp2259823_c0_seq1
comp2259828_c0_seq1
comp2259859_c0_seq1
comp2259916_c0_seq2
comp2259918_c0_seq1
comp2259921_c0_seq2
comp2259936_c0_seq1
comp2259963_c0_seq1
comp2259981_c0_seq1
comp2260026_c0_seq1
comp2260047_c0_seq1
comp2260058_c0_seq1
comp2260089_c0_seq1
comp2260097_c0_seq1
comp2260103_c0_seq1
comp2260118_c0_seq1
comp2260135_c0_seq2
comp2260150_c0_seq1
comp2260163_c0_seq1
comp2260209_c0_seq1
comp2260221_c1_seq1
comp2260225_c1_seq2
comp2260227_c0_seq2
comp2260264_c0_seq2
comp2260266_c0_seq6
comp2260272_c0_seq2
comp2260289_c1_seq5
comp2260302_c0_seq2
comp2260327_c0_seq2
comp2260344_c0_seq1
comp2260386_c1_seq3
comp2260392_c1_seq11
comp2260394_c0_seq1
comp2260414_c0_seq1
comp2260432_c0_seq1
comp2260436_c0_seq1
comp2260451_c0_seq1
comp2260463_c0_seq3
comp2260477_c0_seq3
comp2260492_c1_seq4
comp2260503_c0_seq2
comp2260506_c0_seq1
comp2260519_c0_seq10
comp2260541_c0_seq1
comp2260542_c0_seq1
comp2260580_c0_seq2
comp2260580_c0_seq2
comp2260591_c2_seq1
comp2260595_c0_seq1
comp2260649_c0_seq2
comp2260651_c0_seq2
comp2260681_c0_seq1
comp2260692_c0_seq3
comp2260750_c0_seq1
comp2260761_c0_seq1
comp2260784_c0_seq2
comp2260797_c0_seq1
comp2260851_c0_seq2
comp2260854_c0_seq2
comp2260855_c0_seq2
comp2260860_c0_seq2
comp2260873_c0_seq1
comp2260906_c0_seq3
comp2260925_c1_seq1
comp2260960_c0_seq2
comp2260971_c0_seq1
comp2260974_c6_seq5
comp2260992_c0_seq4
comp2260997_c1_seq7
comp2261014_c0_seq3
comp2261018_c0_seq2
comp2261047_c0_seq1
comp2261058_c0_seq1
comp2261080_c0_seq2
comp2261096_c0_seq1
comp2261102_c1_seq3
comp2261121_c0_seq1
comp2261127_c0_seq1
comp2261134_c0_seq1
comp2261150_c0_seq1
comp2261159_c0_seq2
comp2261183_c0_seq1
comp2261191_c0_seq5
comp2261201_c0_seq1
comp2261287_c0_seq2
comp2261306_c0_seq4
comp2261317_c0_seq1
comp2261322_c0_seq1
comp2261323_c0_seq1
comp2261333_c0_seq2
comp2261334_c1_seq1
comp2261355_c0_seq1
comp2261362_c0_seq2
comp2261368_c1_seq1
comp2261373_c0_seq1
comp2261378_c0_seq7
comp2261379_c0_seq1
comp2261382_c0_seq1
comp2261383_c0_seq1
comp2261393_c0_seq5
comp2261395_c0_seq1
comp2261399_c0_seq2
comp2261408_c0_seq10
comp2261415_c0_seq1
comp2261416_c0_seq2
comp2261428_c0_seq1
comp2261454_c0_seq2
comp2261469_c0_seq1
comp2261477_c0_seq2
comp2261479_c0_seq1
comp2261500_c0_seq2
comp2261501_c0_seq1
comp2261502_c0_seq1
comp2261540_c0_seq4
comp2261603_c1_seq1
comp2261608_c0_seq1
comp2261615_c0_seq4
comp2261619_c0_seq1
comp2261623_c0_seq1
comp2261638_c0_seq1
comp2261639_c0_seq1
comp2261659_c1_seq1
comp2261662_c0_seq1
comp2261663_c0_seq1
comp2261674_c0_seq1
comp2261679_c1_seq3
comp2261700_c0_seq1
comp2261702_c0_seq1
comp2261716_c0_seq2
comp2261718_c0_seq1
comp2261756_c0_seq3
comp2261773_c0_seq2
comp2261804_c0_seq1
comp2261825_c0_seq1
comp2261837_c0_seq2
comp2261847_c0_seq3
comp2261851_c1_seq1
comp2261876_c0_seq1
comp2261886_c0_seq2
comp2261897_c0_seq2
comp2261912_c0_seq1
comp2261920_c1_seq2
comp2261920_c1_seq2
comp2261928_c0_seq2
comp2261938_c0_seq1
comp2261945_c0_seq4
comp2261959_c0_seq2
comp2261971_c0_seq1
comp2261980_c0_seq3
comp2261983_c0_seq1
comp2261987_c0_seq2
comp2262136_c0_seq3
comp2262137_c0_seq3
comp2262137_c0_seq4
comp2262145_c0_seq1
comp2262154_c0_seq1
comp2262156_c0_seq8
comp2262185_c0_seq1
comp2262197_c0_seq1
comp2262201_c0_seq2
comp2262204_c0_seq1
comp2262206_c0_seq1
comp2262213_c0_seq1
comp2262231_c0_seq10
comp2262241_c0_seq1
comp2262249_c0_seq1
comp2262266_c2_seq8
comp2262279_c0_seq1
comp2262281_c0_seq3
comp2262300_c0_seq2
comp2262317_c0_seq2
comp2262339_c0_seq1
comp2262340_c0_seq2
comp2262357_c0_seq1
comp2262360_c0_seq1
comp2262362_c0_seq1
comp2262428_c0_seq1
comp2262435_c0_seq2
comp2262441_c0_seq1
comp2262443_c0_seq1
comp2262465_c0_seq5
comp2262489_c0_seq2
comp2262620_c0_seq2
comp2262638_c0_seq1
comp2262649_c0_seq1
comp2262671_c0_seq1
comp2262719_c0_seq2
comp2262720_c0_seq1
comp2262723_c0_seq1
comp2262731_c0_seq1
comp2262740_c0_seq13
comp2262745_c1_seq1
comp2262804_c0_seq1
comp2262838_c0_seq1
comp2262843_c0_seq2
comp2262845_c0_seq1
comp2262859_c0_seq3
comp2262867_c0_seq2
comp2262883_c0_seq1
comp2262887_c0_seq1
comp2262892_c0_seq1
comp2262895_c1_seq2
comp2262897_c0_seq4
comp2262920_c0_seq2
comp2262927_c0_seq2
comp2262931_c0_seq2
comp2262942_c0_seq1
comp2262955_c0_seq1
comp2262963_c0_seq1
comp2262980_c0_seq1
comp2262989_c0_seq2
comp2263001_c0_seq1
comp2263011_c0_seq1
comp2263013_c0_seq1
comp2263015_c0_seq1
comp2263019_c0_seq3
comp2263043_c0_seq1
comp2263051_c0_seq1
comp2263070_c0_seq1
comp2263073_c0_seq1
comp2263085_c0_seq2
comp2263104_c0_seq1
comp2263115_c0_seq2
comp2263124_c0_seq2
comp2263132_c0_seq1
comp2263138_c0_seq1
comp2263142_c0_seq2
comp2263152_c0_seq1
comp2263177_c0_seq11
comp2263191_c3_seq4
comp2263219_c0_seq1
comp2263229_c0_seq2
comp2263250_c0_seq1
comp2263277_c0_seq1
comp2263291_c0_seq2
comp2263317_c0_seq1
comp2263342_c0_seq1
comp2263346_c1_seq31
comp2263347_c0_seq2
comp2263352_c0_seq1
comp2263394_c0_seq1
comp2263422_c0_seq1
comp2263456_c1_seq2
comp2263508_c0_seq1
comp2263534_c0_seq1
comp2263554_c0_seq7
comp2263557_c0_seq9
comp2263558_c3_seq9
comp2263588_c0_seq1
comp2263597_c1_seq1
comp2263602_c0_seq2
comp2263605_c0_seq2
comp2263612_c1_seq1
comp2263620_c0_seq1
comp2263645_c1_seq8
comp2263658_c0_seq3
comp2263661_c0_seq1
comp2263667_c0_seq1
comp2263691_c0_seq2
comp2263702_c0_seq1
comp2263703_c0_seq1
comp2263708_c0_seq3
comp2263713_c0_seq2
comp2263726_c0_seq4
comp2263738_c0_seq2
comp2263765_c0_seq2
comp2263768_c0_seq2
comp2263771_c0_seq2
comp2263773_c0_seq1
comp2263787_c0_seq3
comp2263799_c0_seq2
comp2263802_c0_seq1
comp2263803_c0_seq1
comp2263814_c0_seq1
comp2263818_c0_seq1
comp2263822_c0_seq1
comp2263830_c2_seq16
comp2263836_c0_seq1
comp2263843_c0_seq1
comp2263850_c0_seq1
comp2263854_c0_seq1
comp2263873_c0_seq9
comp2263887_c0_seq1
comp2263890_c0_seq1
comp2263891_c0_seq1
comp2263896_c0_seq3
comp2263903_c0_seq1
comp2263909_c0_seq2
comp2263914_c0_seq1
comp2263921_c0_seq2
comp2263928_c0_seq2
comp2263938_c0_seq2
comp2263942_c0_seq2
comp2263950_c0_seq2
comp2263954_c0_seq4
comp2263955_c0_seq1
comp2263959_c0_seq1
comp2263977_c0_seq1
comp2263983_c0_seq1
comp2263987_c0_seq1
comp2264018_c0_seq1
comp2264018_c2_seq2
comp2264022_c0_seq13
comp2264034_c0_seq1
comp2264037_c0_seq2
comp2264055_c0_seq1
comp2264062_c0_seq1
comp2264063_c0_seq1
comp2264065_c0_seq7
comp2264066_c0_seq3
comp2264068_c0_seq1
comp2264075_c0_seq2
comp2264077_c0_seq1
comp2264083_c0_seq4
comp2264087_c0_seq1
comp2264102_c0_seq1
comp2264106_c0_seq1
comp2264107_c0_seq1
comp2264114_c0_seq1
comp2264121_c0_seq1
comp2264123_c0_seq2
comp2264129_c0_seq1
comp2264137_c1_seq2
comp2264144_c0_seq2
comp2264156_c0_seq1
comp2264160_c0_seq1
comp2264161_c0_seq3
comp2264162_c1_seq2
comp2264165_c0_seq4
comp2264168_c0_seq1
comp2264175_c0_seq1
comp2264224_c0_seq2
comp2264228_c0_seq1
comp2264246_c0_seq1
comp2264276_c0_seq1
comp2264302_c0_seq2
comp2264343_c0_seq3
comp2264365_c0_seq4
comp2264489_c1_seq1
comp2264505_c0_seq2
comp2264507_c0_seq3
comp2264509_c1_seq2
comp2264552_c0_seq1
comp2264606_c0_seq3
comp2264610_c0_seq2
comp2264611_c0_seq3
comp2264612_c0_seq5
comp2264621_c0_seq1
comp2264631_c0_seq1
comp2264633_c0_seq2
comp2264636_c0_seq1
comp2264670_c0_seq7
comp2264673_c0_seq1
comp2264679_c1_seq10
comp2264681_c0_seq1
comp2264685_c0_seq2
comp2264717_c0_seq1
comp2264718_c0_seq1
comp2264734_c0_seq1
comp2264743_c0_seq3
comp2264755_c0_seq2
comp2264758_c0_seq5
comp2264771_c0_seq1
comp2264776_c0_seq6
comp2264783_c0_seq2
comp2264793_c0_seq1
comp2264794_c0_seq2
comp2264796_c2_seq1
comp2264799_c0_seq1
comp2264799_c1_seq2
comp2264808_c0_seq2
comp2264838_c0_seq3
comp2264855_c0_seq1
comp2264883_c0_seq3
comp2264888_c0_seq4
comp2264911_c0_seq3
comp2264921_c0_seq1
comp2264971_c0_seq5
comp2264986_c0_seq1
comp2265009_c1_seq4
comp2265014_c0_seq1
comp2265024_c0_seq1
comp2265029_c1_seq4
comp2265049_c0_seq3
comp2265049_c2_seq5
comp2265055_c0_seq1
comp2265059_c0_seq2
comp2265062_c0_seq1
comp2265069_c0_seq1
comp2265077_c0_seq1
comp2265084_c0_seq1
comp2265096_c0_seq5
comp2265114_c0_seq44
comp2265149_c0_seq1
comp2265157_c2_seq1
comp2265170_c0_seq1
comp2265187_c0_seq3
comp2265193_c0_seq2
comp2265195_c0_seq3
comp2265207_c0_seq1
comp2265214_c0_seq1
comp2265231_c0_seq1
comp2265236_c0_seq3
comp2265254_c0_seq1
comp2265255_c2_seq1
comp2265263_c0_seq1
comp2265273_c0_seq3
comp2265300_c1_seq5
comp2265326_c0_seq3
comp2265327_c0_seq1
comp2265328_c0_seq2
comp2265331_c0_seq3
comp2265332_c0_seq7
comp2265334_c2_seq2
comp2265339_c0_seq3
comp2265345_c0_seq1
comp2265350_c0_seq1
comp2265370_c0_seq1
comp2265378_c0_seq1
comp2265386_c0_seq2
comp2265406_c0_seq1
comp2265408_c0_seq2
comp2265425_c0_seq3
comp2265431_c0_seq1
comp2265437_c0_seq3
comp2265438_c0_seq1
comp2265462_c0_seq5
comp2265464_c0_seq1
comp2265470_c0_seq20
comp2265471_c0_seq5
comp2265493_c0_seq1
comp2265494_c0_seq1
comp2265498_c0_seq1
comp2265504_c0_seq1
comp2265526_c0_seq1
comp2265532_c1_seq1
comp2265536_c0_seq2
comp2265550_c0_seq1
comp2265589_c0_seq2
comp2265608_c0_seq1
comp2265640_c0_seq5
comp2265649_c0_seq4
comp2265656_c0_seq3
comp2265663_c1_seq31
comp2265675_c0_seq2
comp2265679_c0_seq1
comp2265690_c0_seq3
comp2265703_c0_seq1
comp2265716_c0_seq1
comp2265735_c0_seq4
comp2265752_c0_seq1
comp2265768_c0_seq2
comp2265779_c1_seq4
comp2265784_c0_seq1
comp2265802_c0_seq8
comp2265817_c0_seq5
comp2265821_c0_seq8
comp2265851_c0_seq1
comp2265861_c1_seq1
comp2265870_c0_seq1
comp2265883_c1_seq1
comp2265885_c0_seq3
comp2265892_c0_seq1
comp2265897_c0_seq5
comp2265919_c1_seq23
comp2265920_c0_seq2
comp2265923_c0_seq1
comp2265934_c1_seq1
comp2265937_c0_seq5
comp2265944_c1_seq8
comp2265947_c0_seq1
comp2265960_c0_seq1
comp2265987_c0_seq1
comp2265991_c0_seq1
comp2265997_c0_seq1
comp2265999_c0_seq3
comp2266005_c0_seq5
comp2266011_c0_seq7
comp2266017_c0_seq4
comp2266038_c0_seq2
comp2266058_c0_seq1
comp2266086_c0_seq16
comp2266122_c0_seq6
comp2266126_c0_seq1
comp2266127_c0_seq1
comp2266135_c0_seq1
comp2266138_c0_seq1
comp2266158_c0_seq11
comp2266170_c0_seq1
comp2266171_c0_seq1
comp2266189_c0_seq1
comp2266194_c0_seq3
comp2266206_c0_seq11
comp2266220_c0_seq6
comp2266233_c0_seq1
comp2266243_c2_seq5
comp2266254_c0_seq1
comp2266277_c0_seq1
comp2266280_c0_seq1
comp2266326_c0_seq5
comp2266331_c0_seq1
comp2266333_c0_seq3
comp2266337_c2_seq3
comp2266360_c0_seq2
comp2266364_c0_seq4
comp2266365_c0_seq1
comp2266366_c1_seq2
comp2266373_c0_seq1
comp2266374_c0_seq1
comp2266397_c0_seq1
comp2266409_c0_seq1
comp2266411_c0_seq3
comp2266412_c0_seq1
comp2266429_c0_seq6
comp2266431_c0_seq1
comp2266438_c0_seq1
comp2266439_c0_seq1
comp2266441_c0_seq1
comp2266448_c1_seq3
comp2266455_c0_seq1
comp2266457_c1_seq9
comp2266471_c0_seq1
comp2266473_c1_seq14
comp2266479_c0_seq1
comp2266481_c0_seq1
comp2266494_c1_seq2
comp2266500_c0_seq1
comp2266503_c0_seq6
comp2266507_c0_seq10
comp2266513_c1_seq1
comp2266514_c0_seq1
comp2266525_c1_seq2
comp2266526_c0_seq1
comp2266532_c0_seq3
comp2266548_c0_seq1
comp2266612_c0_seq1
comp2266625_c0_seq2
comp2266645_c0_seq1
comp2266650_c0_seq4
comp2266656_c0_seq1
comp2266663_c0_seq5
comp2266675_c0_seq1
comp2266680_c0_seq1
comp2266689_c0_seq6
comp2266692_c0_seq1
comp2266701_c0_seq3
comp2266714_c1_seq1
comp2266722_c0_seq2
comp2266735_c0_seq5
comp2266741_c0_seq1
comp2266747_c0_seq1
comp2266748_c0_seq1
comp2266755_c0_seq1
comp2266766_c0_seq1
comp2266781_c0_seq2
comp2266782_c0_seq1
comp2266789_c0_seq1
comp2266801_c0_seq2
comp2266806_c0_seq8
comp2266808_c0_seq1
comp2266812_c0_seq1
comp2266827_c0_seq1
comp2266841_c0_seq1
comp2266846_c0_seq2
comp2266847_c0_seq1
comp2266869_c0_seq1
comp2266882_c0_seq1
comp2266890_c0_seq4
comp2266900_c0_seq1
comp2266915_c0_seq2
comp2266926_c0_seq2
comp2266931_c0_seq5
comp2266945_c0_seq1
comp2266966_c1_seq7
comp2266971_c1_seq5
comp2266994_c0_seq4
comp2266998_c0_seq4
comp2267010_c0_seq1
comp2267011_c0_seq2
comp2267013_c0_seq1
comp2267028_c1_seq6
comp2267039_c0_seq7
comp2267048_c0_seq1
comp2267060_c0_seq1
comp2267063_c0_seq1
comp2267065_c0_seq5
comp2267079_c0_seq2
comp2267099_c0_seq3
comp2267105_c0_seq1
comp2267110_c0_seq2
comp2267123_c0_seq2
comp2267141_c0_seq1
comp2267155_c0_seq2
comp2267157_c0_seq3
comp2267166_c0_seq2
comp2267169_c0_seq1
comp2267172_c0_seq1
comp2267177_c0_seq1
comp2267186_c0_seq2
comp2267198_c0_seq3
comp2267207_c0_seq1
comp2267209_c0_seq1
comp2267211_c0_seq6
comp2267213_c0_seq1
comp2267217_c0_seq1
comp2267218_c0_seq1
comp2267230_c0_seq1
comp2267233_c0_seq3
comp2267294_c1_seq1
comp2267301_c0_seq1
comp2267313_c0_seq1
comp2267321_c0_seq1
comp2267326_c0_seq1
comp2267341_c0_seq1
comp2267344_c0_seq3
comp2267352_c1_seq3
comp2267356_c1_seq8
comp2267408_c0_seq1
comp2267416_c0_seq4
comp2267420_c0_seq2
comp2267432_c0_seq4
comp2267483_c0_seq3
comp2267483_c0_seq3
comp2267494_c1_seq2
comp2267504_c1_seq5
comp2267546_c0_seq2
comp2267547_c0_seq1
comp2267548_c0_seq3
comp2267555_c0_seq10
comp2267558_c0_seq1
comp2267566_c0_seq1
comp2267568_c0_seq2
comp2267571_c0_seq4
comp2267582_c0_seq2
comp2267597_c0_seq1
comp2267629_c0_seq4
comp2267634_c0_seq2
comp2267635_c0_seq4
comp2267652_c2_seq1
comp2267682_c0_seq1
comp2267684_c0_seq4
comp2267691_c0_seq1
comp2267695_c0_seq1
comp2267696_c0_seq11
comp2267707_c0_seq2
comp2267712_c0_seq1
comp2267718_c0_seq1
comp2267720_c0_seq3
comp2267722_c0_seq4
comp2267732_c0_seq2
comp2267738_c0_seq1
comp2267744_c1_seq1
comp2267761_c0_seq6
comp2267765_c0_seq1
comp2267779_c0_seq3
comp2267780_c0_seq3
comp2267783_c2_seq1
comp2267797_c1_seq1
comp2267807_c1_seq1
comp2267827_c0_seq1
comp2267864_c0_seq3
comp2267875_c0_seq5
comp2267888_c0_seq7
comp2267894_c0_seq2
comp2267895_c0_seq3
comp2267896_c0_seq5
comp2267900_c0_seq1
comp2267906_c0_seq2
comp2267907_c0_seq3
comp2267921_c1_seq2
comp2267924_c2_seq4
comp2267940_c1_seq3
comp2267946_c0_seq3
comp2267947_c0_seq1
comp2267952_c0_seq1
comp2267954_c0_seq1
comp2267958_c0_seq3
comp2267961_c0_seq2
comp2267968_c0_seq2
comp2267975_c1_seq1
comp2267977_c0_seq1
comp2267982_c0_seq10
comp2267985_c0_seq2
comp2267988_c0_seq6
comp2267994_c0_seq2
comp2267996_c3_seq1
comp2268014_c0_seq3
comp2268029_c2_seq11
comp2268046_c1_seq1
comp2268056_c0_seq1
comp2268067_c0_seq1
comp2268074_c0_seq4
comp2268076_c0_seq2
comp2268086_c0_seq1
comp2268097_c0_seq1
comp2268100_c0_seq1
comp2268115_c0_seq2
comp2268141_c0_seq2
comp2268147_c0_seq1
comp2268157_c0_seq8
comp2268158_c0_seq7
comp2268172_c0_seq1
comp2268186_c0_seq1
comp2268194_c0_seq1
comp2268225_c0_seq5
comp2268249_c0_seq4
comp2268250_c0_seq5
comp2268259_c0_seq2
comp2268260_c0_seq4
comp2268267_c0_seq2
comp2268272_c0_seq1
comp2268274_c0_seq2
comp2268289_c0_seq5
comp2268302_c0_seq1
comp2268309_c0_seq1
comp2268320_c0_seq1
comp2268331_c0_seq1
comp2268336_c0_seq2
comp2268336_c1_seq1
comp2268340_c1_seq1
comp2268345_c2_seq4
comp2268347_c0_seq5
comp2268351_c0_seq1
comp2268357_c0_seq2
comp2268370_c1_seq1
comp2268374_c0_seq2
comp2268391_c0_seq1
comp2268402_c0_seq1
comp2268416_c0_seq12
comp2268417_c0_seq2
comp2268419_c1_seq1
comp2268425_c0_seq2
comp2268433_c0_seq1
comp2268437_c0_seq5
comp2268439_c0_seq11
comp2268441_c0_seq1
comp2268443_c0_seq2
comp2268456_c0_seq1
comp2268473_c1_seq1
comp2268477_c0_seq2
comp2268493_c1_seq4
comp2268495_c0_seq10
comp2268497_c0_seq1
comp2268512_c0_seq1
comp2268527_c1_seq2
comp2268528_c0_seq2
comp2268554_c0_seq3
comp2268577_c0_seq9
comp2268581_c0_seq2
comp2268582_c0_seq4
comp2268622_c0_seq2
comp2268635_c0_seq2
comp2268652_c0_seq1
comp2268659_c0_seq1
comp2268660_c0_seq3
comp2268680_c0_seq5
comp2268694_c2_seq1
comp2268696_c0_seq1
comp2268734_c0_seq1
comp2268735_c0_seq1
comp2268742_c2_seq1
comp2268775_c1_seq5
comp2268779_c0_seq3
comp2268780_c1_seq2
comp2268784_c1_seq20
comp2268784_c1_seq20
comp2268784_c1_seq20
comp2268785_c0_seq5
comp2268798_c0_seq2
comp2268811_c0_seq2
comp2268828_c1_seq3
comp2268857_c0_seq2
comp2268862_c1_seq1
comp2268869_c0_seq6
comp2268874_c0_seq62
comp2268885_c0_seq1
comp2268886_c0_seq20
comp2268889_c0_seq1
comp2268892_c0_seq1
comp2268896_c0_seq1
comp2268901_c0_seq3
comp2268903_c0_seq4
comp2268904_c0_seq2
comp2268906_c0_seq4
comp2268917_c1_seq1
comp2268932_c0_seq1
comp2268935_c0_seq3
comp2268936_c0_seq6
comp2268937_c0_seq1
comp2268942_c0_seq5
comp2268946_c0_seq1
comp2268955_c0_seq1
comp2268964_c0_seq1
comp2268967_c0_seq11
comp2268967_c0_seq11
comp2268977_c0_seq1
comp2268978_c0_seq1
comp2268983_c0_seq1
comp2268985_c0_seq1
comp2268987_c0_seq1
comp2268996_c0_seq1
comp2269009_c0_seq1
comp2269015_c0_seq1
comp2269023_c0_seq1
comp2269029_c1_seq11
comp2269048_c0_seq1
comp2269060_c0_seq1
comp2269060_c1_seq1
comp2269062_c0_seq2
comp2269080_c0_seq1
comp2269081_c0_seq1
comp2269086_c0_seq1
comp2269101_c1_seq3
comp2269110_c0_seq3
comp2269116_c0_seq1
comp2269121_c0_seq1
comp2269128_c0_seq1
comp2269130_c0_seq3
comp2269147_c0_seq5
comp2269158_c0_seq1
comp2269171_c0_seq3
comp2269183_c0_seq3
comp2269185_c0_seq2
comp2269185_c0_seq2
comp2269186_c0_seq3
comp2269193_c0_seq1
comp2269201_c0_seq1
comp2269208_c1_seq1
comp2269209_c0_seq6
comp2269220_c0_seq10
comp2269230_c0_seq2
comp2269231_c0_seq2
comp2269236_c0_seq4
comp2269238_c0_seq1
comp2269250_c0_seq1
comp2269263_c0_seq2
comp2269273_c0_seq1
comp2269277_c0_seq3
comp2269278_c0_seq1
comp2269290_c0_seq2
comp2269292_c0_seq1
comp2269297_c0_seq2
comp2269303_c0_seq1
comp2269305_c0_seq1
comp2269307_c0_seq1
comp2269309_c0_seq3
comp2269317_c0_seq1
comp2269321_c1_seq1
comp2269322_c0_seq1
comp2269324_c0_seq1
comp2269326_c0_seq2
comp2269327_c0_seq1
comp2269336_c0_seq1
comp2269345_c0_seq1
comp2269362_c0_seq1
comp2269365_c0_seq1
comp2269371_c0_seq2
comp2269374_c0_seq3
comp2269380_c0_seq5
comp2269383_c0_seq7
comp2269390_c0_seq1
comp2269397_c0_seq1
comp2269404_c0_seq2
comp2269405_c1_seq1
comp2269421_c0_seq7
comp2269431_c0_seq2
comp2269435_c1_seq1
comp2269457_c0_seq5
comp2269459_c0_seq2
comp2269462_c0_seq3
comp2269467_c0_seq4
comp2269467_c0_seq4
comp2269506_c0_seq28
comp2269506_c0_seq28
comp2269530_c0_seq2
comp2269532_c0_seq13
comp2269535_c0_seq6
comp2269540_c0_seq7
comp2269552_c0_seq1
comp2269567_c0_seq1
comp2269569_c0_seq1
comp2269580_c0_seq1
comp2269590_c0_seq1
comp2269591_c0_seq3
comp2269593_c0_seq3
comp2269601_c0_seq3
comp2269611_c0_seq1
comp2269615_c1_seq4
comp2269619_c0_seq1
comp2269621_c0_seq7
comp2269627_c0_seq2
comp2269632_c0_seq5
comp2269647_c0_seq3
comp2269649_c0_seq1
comp2269661_c1_seq3
comp2269662_c0_seq8
comp2269667_c1_seq1
comp2269679_c1_seq1
comp2269698_c0_seq1
comp2269705_c1_seq16
comp2269707_c0_seq1
comp2269709_c0_seq1
comp2269712_c0_seq2
comp2269716_c0_seq1
comp2269718_c0_seq1
comp2269721_c0_seq1
comp2269722_c0_seq2
comp2269738_c0_seq1
comp2269745_c1_seq1
comp2269749_c0_seq2
comp2269757_c0_seq1
comp2269773_c0_seq6
comp2269793_c0_seq1
comp2269800_c0_seq22
comp2269803_c0_seq6
comp2269814_c0_seq1
comp2269833_c1_seq1
comp2269842_c0_seq1
comp2269843_c0_seq2
comp2269844_c0_seq1
comp2269848_c0_seq4
comp2269850_c0_seq1
comp2269858_c0_seq2
comp2269861_c0_seq1
comp2269866_c0_seq13
comp2269868_c0_seq6
comp2269871_c0_seq1
comp2269901_c0_seq1
comp2269902_c1_seq1
comp2269906_c0_seq2
comp2269909_c0_seq1
comp2269915_c0_seq3
comp2269926_c0_seq3
comp2269928_c0_seq2
comp2269937_c0_seq1
comp2269966_c0_seq2
comp2269967_c1_seq2
comp2269984_c0_seq2
comp2269987_c0_seq2
comp2269992_c1_seq1
comp2269996_c0_seq1
comp2270003_c0_seq1
comp2270006_c1_seq14
comp2270011_c0_seq1
comp2270011_c1_seq1
comp2270012_c0_seq1
comp2270013_c1_seq1
comp2270014_c2_seq16
comp2270017_c0_seq2
comp2270040_c0_seq2
comp2270044_c0_seq2
comp2270077_c2_seq6
comp2270085_c0_seq9
comp2270091_c1_seq3
comp2270096_c0_seq1
comp2270119_c0_seq15
comp2270121_c0_seq4
comp2270125_c0_seq1
comp2270128_c0_seq3
comp2270139_c0_seq3
comp2270143_c0_seq1
comp2270148_c0_seq3
comp2270149_c2_seq3
comp2270163_c0_seq1
comp2270217_c0_seq2
comp2270220_c0_seq1
comp2270221_c0_seq2
comp2270221_c0_seq2
comp2270228_c0_seq1
comp2270234_c0_seq2
comp2270235_c0_seq2
comp2270236_c0_seq3
comp2270237_c0_seq1
comp2270240_c0_seq1
comp2270255_c0_seq1
comp2270275_c0_seq1
comp2270279_c0_seq7
comp2270281_c0_seq1
comp2270283_c0_seq4
comp2270284_c0_seq1
comp2270317_c0_seq2
comp2270332_c1_seq1
comp2270372_c0_seq1
comp2270384_c0_seq5
comp2270385_c0_seq11
comp2270401_c0_seq2
comp2270404_c0_seq3
comp2270418_c0_seq2
comp2270426_c0_seq1
comp2270430_c0_seq1
comp2270430_c0_seq1
comp2270431_c0_seq1
comp2270432_c0_seq1
comp2270435_c0_seq1
comp2270439_c0_seq5
comp2270444_c1_seq4
comp2270445_c0_seq1
comp2270447_c0_seq2
comp2270450_c0_seq1
comp2270458_c0_seq1
comp2270459_c0_seq3
comp2270465_c0_seq1
comp2270471_c0_seq1
comp2270472_c0_seq1
comp2270491_c0_seq1
comp2270492_c0_seq3
comp2270493_c1_seq1
comp2270497_c0_seq1
comp2270517_c0_seq1
comp2270519_c0_seq1
comp2270520_c0_seq5
comp2270525_c0_seq1
comp2270534_c0_seq1
comp2270545_c0_seq4
comp2270556_c2_seq1
comp2270556_c2_seq1
comp2270557_c0_seq1
comp2270565_c0_seq2
comp2270576_c0_seq1
comp2270580_c1_seq3
comp2270586_c0_seq3
comp2270614_c0_seq1
comp2270616_c0_seq4
comp2270620_c0_seq1
comp2270621_c0_seq2
comp2270639_c0_seq2
comp2270646_c0_seq7
comp2270650_c0_seq1
comp2270659_c0_seq1
comp2270659_c1_seq4
comp2270662_c0_seq3
comp2270703_c0_seq5
comp2270714_c0_seq2
comp2270716_c0_seq3
comp2270733_c0_seq1
comp2270742_c0_seq1
comp2270743_c0_seq1
comp2270750_c1_seq3
comp2270753_c0_seq2
comp2270756_c0_seq2
comp2270768_c0_seq1
comp2270774_c0_seq1
comp2270781_c0_seq3
comp2270797_c0_seq10
comp2270799_c0_seq42
comp2270799_c1_seq1
comp2270800_c0_seq1
comp2270813_c0_seq15
comp2270822_c0_seq1
comp2270828_c0_seq11
comp2270829_c0_seq2
comp2270837_c0_seq8
comp2270840_c0_seq3
comp2270842_c0_seq1
comp2270845_c1_seq1
comp2270865_c2_seq2
comp2270871_c1_seq12
comp2270876_c0_seq2
comp2270881_c0_seq3
comp2270897_c0_seq3
comp2270905_c0_seq1
comp2270905_c1_seq5
comp2270911_c0_seq1
comp2270925_c0_seq1
comp2270926_c0_seq1
comp2270952_c0_seq1
comp2270963_c0_seq9
comp2270969_c0_seq1
comp2270970_c0_seq2
comp2270972_c1_seq1
comp2270996_c0_seq5
comp2270999_c0_seq5
comp2271002_c0_seq6
comp2271004_c0_seq2
comp2271009_c1_seq8
comp2271021_c0_seq4
comp2271041_c1_seq4
comp2271043_c0_seq1
comp2271044_c0_seq1
comp2271050_c1_seq1
comp2271063_c0_seq8
comp2271082_c0_seq3
comp2271090_c0_seq1
comp2271093_c0_seq1
comp2271100_c0_seq1
comp2271102_c0_seq1
comp2271105_c0_seq1
comp2271110_c0_seq3
[truncated: 1,848 more rows]
