# Supplementary material for: Combined transcriptome and proteome profiling reveals specific molecular brain signatures for sex, maturation and circalunar clock phase
Source: eLife. 2019 Feb 15;8:e41556. doi: 10.7554/eLife.41556 (PMC6377233; doi:10.7554/eLife.41556)
Supplement: Supplementary file 2. [file elife-41556-supp2.xlsx]

## Sheet: Primers qPCR
Gene	compID	Primer name	Sequence 5' -> 3'	Tm / °C
Pdu qpeptin	comp2263067_c0_seq4	Pdu Qpeptin qPCR F	TGTGATGCATAAACAATCAAGTACA	59.2
		Pdu Qpeptin qPCR R	TGCAAATTTTCAGCCATTTATTT	53.9
Pdu fabp	comp2265326_c0_seq3	Pdu FABP qPCR F	GCTCCAGTCGACTTCTCAGG	62.5
		Pdu FABP qPCR R	GCATGTTTCATGACTACCTCCTC	62.9
Pdu sten	comp2223254_c0_seq1	Pdu sten qPCR F	AGTGGCGTTTGATGGACTTC	58.4
		Pdu sten qPCR F	TTTCCAACGTACATTCCATGAC	58.4
Pdu dmrt1-2	comp2277336_c1_seq6	Pdu DMRTA1-1 qPCR F	AAGGTGTAAGCTTGTCGACG	58.4
		Pdu DMRTA1-1 qPCR R	GGTTCAGCCTTTTCTCCAATG	59.5
Pdu erp4.10	isotig10568	Pdu Ependymin qPCR F	TTGGGCGAAGTACTCTACAACTA	60.9
		Pdu Ependymin qPCR R	CATCCTTGGTGGCATAGACG	60.5
Pdu erp4.9	comp2263873_c0_seq9	Pdu MERP1 qPCR F	TCTGCGATATGGAGCAAAAACCA	60.9
		Pdu MERP1 qPCR R	CACCAGGATAGTCAAAGAGCTG	62.1
Pdu ralDH1	comp2272093_c0_seq1	Pdu RetinalDH1 qPCR F	AGTCCATGGGATTTGACCAC	58.4
		Pdu RetinalDH1 qPCR R	TTTTTCCATCTGCTCCTGGT	61.2
Pdu mmp1/14	comp2275112_c0_seq2	Pdu mmp1_14 qPCR F	CATGGACACAAAAGACCACTG	59.5
		Pdu mmp1_14 qPCR R	GCCAAACTCATGGACTGCTAC	61.2
Pdu cyp46a	comp2271544_c0_seq1	Pdu cyp46a qPCR F	GGCCAAGGAATTGTATTGGA	56.4
		Pdu cyp46a qPCR R	AAGTTCTGGAGGAATTTGGCTA	58.4

## Sheet: Primers cloning
Gene	compID	Primer name	Sequence 5' -> 3'	Tm / °C
Pdu myohemerythrin	comp1838578_c0_seq1	Pdu MyoHe F	TTCAGAGCAGCTCAGCCACCATC	66.6
		Pdu MyoHe R	CAGCACATAAACAGATCACATCTTCC	64.6
Pdu whitnin	comp2208474_c0_seq1	Pdu Whitnin F	CCGAGGCTCCCTTCCCTTTC	64.6
		Pdu Whitnin R	AGGCACCATGAGAACCGGCC	64.6
Pdu ferritin	comp2260058_c0_seq1	Pdu Ferritin F	ATCAGCGGTACTTCCTCAAATTCC	63.6
		Pdu Ferritn R	ACACAACTGAATCATACCAAGCC	60.9
Pdu qpeptin	comp2263067_c0_seq4	Pdu Qpeptin F	TGCCGGTGAAGCCCTTGAAG	62.5
		Pdu Qpeptin R	CAGTCATCAGTAACAAATTTCCTGG	62.5
Pdu fabp	comp2265326_c0_seq3	Pdu FABP F	ATGGCTCCAGTCGACTTCTC	60.5
		Pdu FABP R	TCAGGCCTTTGCAAAAATTCGTG	60.9
Pdu sten	comp2223254_c0_seq1	Pdu Sten F	GGTGGTGACCATATTGGTGG	60.5
		Pdu Sten R	CAAATGGACCACTTCCACTTCC	62.1
Pdu dmrt1-2	comp2277336_c1_seq6	Pdu DMRTA1-1_cds_F	CTCTGCCTGGTTATGTCTTCG	61.2
		Pdu DMRTA1-1_utr_R	AGACTCATTCATTACGCAAGG	57.5
Pdu erp4.10	isotig10568	Pdu Ependymin F	GTCACTGGCTATTTCTGTCTGAG	62.9
		Pdu Ependymin R	CAGCTCACAGCACTACATAACAG	62.9
Pdu erp4.9	comp2263873_c0_seq9	Pdu MERP1 F	GCCTTGTGTCCCTCAGCTATG	63.2
		Pdu MERP1 R	ATTGCAACATCCATTCTTGTGC	58.4
Pdu ralDH1	comp2272093_c0_seq1	Pdu ralDH1 F	ATGGACTTCAAATTCCCTCCAC	60.1
		Pdu ralDH1 R	AATCTCTTCCCTGGCAATTCTC	60.1
Pdu mmp1/14	comp2275112_c0_seq2	Pdu mmp1/14 F	CAACCAGGATACCAGAAGCAG	61.2
		Pdu mmp1/14 R	GGAAGCACATATTTTCAACAACC	59.2
Pdu cyp46a	comp2271544_c0_seq1	Pdu cyp46_cds-F	TCTCACCGACTTCAACAGAGCAG	64.6
		Pdu cyp46_cds-R	TAGGTTTGGCACACACGAATCTG	62.9

## Sheet: Plasmids
Gene	Gene short	compID	Accession No.	confirmed insert sequence 5' -> 3'	backbone vector	orientation
Doublesex- and mab-3-related transcription factor 1-like-2	dmrt1-2	comp2277336_c1_seq6	MH645920	CTCTGCCTGGTTATGTCTTCGTCTGCAATAACTGCAGAAGCTGTCTCTGATGAGAAAAATATAGAAGAAAATGGCACGTCTAAAATGAGAAAGTGCCCCAAGTGTAAGGCGCATGGACAGGACACGATTTGGAAGGGGCACAAACGACTTTGCCCTTATAAGCGATGTTCTTGTGTAAGGTGTAAGCTTGTCGACGAACGTAGACATATCACCAAACAACAGGTTCGATTATACCGTAATCCGGACGAGAGCCCGGCTGACGCTCTCAATGGATTAGATGGTATACAAGAACCATTGGAGAAAAGGCTGAACCGAGCTGCTGTTGATGTTCCAACCCTATATTTGGTTATTTTGAAGGCTTGCCACTACGACCTGGAGAGATCAATGATGGTCATCGCC…	pJet1.2	F
Sten	sten	comp2223254_c0_seq1	MH645923	TGGTGGGGACCATATTGGTGGTGACACCTGGTGTTTTACCACTAACACAAGAAGAGGTGAACCAGTTCAGTGGAGACGGATGCAAACCAGATTCAGGCAAAACCGGCTCATCAGTTTCGGCTTCTCTCTCCGGGTCAACAACCACCATTACTTCAAACCATGTCCCAAATCATATCTGGCAAACTGTAAATCCCAACAGTCCAACGGCTTCTGCTACAACCTACTCATTCAAAGCTCCCAGCATGCTGAGTGATGACAAGGTCCAGTGTTTGCCTCAAGGGGCAATTGCAATCGCGAAGAATGGAGTTCTCATTTTCAACCCAACTACAATCCAAGGAGGAAATGCCAAGGACGACGAAACTATGGATTGCAATGGAGGTCACAGTGACCCAAAGGGAA…	pJet1.2	F
Fatty acid binding protein-like	fabp	comp2265326_c0_seq3	MH587646	ATGGCTCCAGTCGACTTCTCAGGAAAATGGAAGACAATTGAATATGATGGGATGGAGTCGTATCTCCGTGCAATGGGCTCCCCGGAGGAGGTAGTCATGAAACATGCAAACTGGTACCCTGTTCAAGACATCAAACAGACAGCCGACCAGTTTGTGATCGACACTGGAATTTTGGACAACCGAATTGAGGTTCTCGAGTTCACAGTTGGCACACCTTTTGAGTTTGTAGTCCGGGGCGAGACTCTGACAGGCTATACGTACTGGGAAGGCAAGAAACTGGTTCTCTACACCTACAGCAAGCAACATTGTAAAGTCAGCAAAATCACGAGACAACTTGTGGGAAGCAAAATCATCCAGACCTACGCTTATACAGGATCACCAGAAGAGGGAACACGAATT…	pJet1.2	F
Qpeptin precursor	qPeptin	comp2263067_c0_seq4	MH678618	TGCCGGTGAAGCCCTTGAAGAAGTTGCGGACGCCGAGCAGAAACGAGACCAAATCAAAAGATCTTTCGATGGACTAACAGAATTTTTAGGAATGCACGAAAGAAATGCTGAGGAAGAGTTTGCTGAAGCAGTTGCTGGTGAAGCCCTTGATACGGTTGCAGAGGCCGAGCAGAAGAGAGATCAAATCAAGAAATCCCTAGATGGAGTCACAGAATTTCTTGGAATGCAGAGAAGAAACGCAGAGGAAAATTTTGCCGAGGATGCGGAAGAGAGAGATTTGGAAGATATGAAGAGGTATACTCACTTGCTGTCCAGCAACCAGGGCTACAATCGAAATAACGGAGGTAACCGATTGGGCTACAACCGCAACCGCATGGGATACAACAGAAAAGGATTCAA…	pJet1.2	R
Ependymin related protein 4.9	ERP4.9	comp2263873_c0_seq9	MH645922	GCCTTGTGTCCCTCAGCTATGGGTCTGCGATATGGAGCAAAAACCAGGTTAAAGATCCAGCCTGCTGTGTTCCGAGCCCATTCCAGATGACTTTCATTGGCGAACAGCTCTTTGACTATCCTGGTGCGGCAGTTCCATTCCATGAGATGCTTGCTATCTATGCTAGCCAGGATGGAATTGCTGGTGTGAAATATATGGACAGATATTCCGGGAAACTGCAGAAGAGAGTTGTCATTGACTACAAAAATGGATACATTTACAATATCACATCAGGTGGATGTGTGAAACAGCCATTCAAGGAGGCACAACCATCAGGATGCCTGCCAGATGATGCCAAATGGGTCGGTGAGTACCGCATGGGCAACGGATTGGACTCACTCTACGGCTACACCTTCCAAT…	pJet1.2	F
Ependymin related protein 4.10	ERP4.10	isotig10568	MH587648	GTCACTGGCTATTTCTGTCTGAGTGTTCCTAAGCAAAATGAACAGTCTGCTTGTCCTCCTGGGCCTTGTGTCCCTCAGCTATGGGTCTGCGATATGGAGCAGGAACATGGTTAAGGATCCAGCCTGCTGTTTTCAAAGACCTGGCCAGTTCACCTTCTTGGGCGAAGTACTCTACAACTACGCTGGCGCCGCTGTTCCCTTCCAACAGATGATGGCCGTCTATGCCACCGAGGATGGAATTGACGGTGTGAAATATTTCGATAGAAAATCCGGAAAACTGACAAGCAGAGCTGTCATTGATTTCAAAAATGGATTCATTTACAGAATCAACGAAGGTGGCGAATGTATGAAACAGGCAACCAAGGCGAAACAACTATCAGGATGCATGCCAGAAAGTGC…	pJet1.2	F
Whitnin precursor	whitnin	comp2208474_c0_seq1	MH678619	CCGAGGCTCCCTTCCCTTTCATTTTGCGAAGAACGAACGGCCAAGTTGTAGCAGAGACAAGAGAGACCAAAGCTTCCATCAAAATCCATCCGTGCCTCTGTGGACCAGCAAAACTAGCCGTTACTGACGGGACTTTAAGACTCTACAGCTTTTCCTCGCTTAAGAGCGCTGCTACCCCGCAGGATGGAGAGTAAAATCATCATGATGTCCCTGGCCGTCGTGCTAGCAGCCCTCTGCCTTGGAGCCAGCGCCATGAGCTTGCCCAGCGATGAAGTCAAACACAACCAGGTCTCAGAGTCTGGCTTGGACGAGAAAGAGCGGGCCACCTGGCTGGACACGAGAGACCTCGGGGACCTGGAAGACCAGTTCAAGGAACTTGTATACTTAGCCGTCAAGGAG…	pJet1.2	R
Myohemerythrin	myohemerythrin	comp1838578_c0_seq1	MH587650	TTCAGAGCAGCTCAGCCACCATCAATCAAAATGGGTTATGATATTCCAGAGCCATTCTGCTGGGACGAGTCCTTTGCGGTCTTCTATGGGCAGTTGGACGAAGAGCACAAGAATATCTTCAAAGGCATCTTCGCCCTGGCTGCAGGAGACAATGCGGACAACCTGAAAGCTCTCATCAAGGTCACCGACGACCACTTCAAGTTTGAAGAGACCCAGATCCAGGCCTCAACCTCCTACAGCAGCGAATACGTCGGACACAAGAAGAAGCATGACGACTTCTTGGACGTCCTCAACGGACTCTCCGCCCCTGTCGGAGCTGAAAAGCTCAACTATGCCAAGGACTGGCTTGTCACCCACATCAAGGGAACCGACTTCGGCTACAAAGGCAAGTTGGACAAA…	pJet1.2	F
Ferritin	ferritin	comp2260058_c0_seq1	MH645924	ATCAGCGGTACTTCCTCAAATTCCCTAATTTGACATCAATTTATTCAACTTTGTTCTACTGAACCAATACCTGCAACTAAAATGGCTTCAAGAGAGACCCAACCTCGTCAAAACTACCATGAGAACTGCGAAGCAGGCATCAACAAACAGATCAACCTGGAACTCTACGCCAGCTATGTCTACAGCTCCATGGCATTCTACTTTGACCGTGATGACGTAGCTCTGCCAGGGTTCCACAACTTCTTTAAGAAGTCTTCCCATGAAGAGAGGGAACATGCCGAGAAGTTCATGAAGTATCAGAATATGAGGGGAGGTCGCGTTGTTCTGCAGGACATCCAGAAACCCGAGCGTGATGAATGGGGAACTGGCCTGGAGGCCATGCAGTGTGCCTTGGCCCTG…	pJet1.2	F
Cholesterol 24-hydroxylase	cyp46a	comp2271544_c0_seq1	MH645921	TCTCACCGACTTCAACAGAGCAGGGGACAGATTTGTTGATGCTATTGGAGAACTAGCTGATAGCGGAAAAGAAGTGTTAATTTTAGACTGGCTTCACAGGACGGCCCTTGGAATCATTTGCAGGGTTGCCTATGGAAAGGACCTGGATGTATTTGGAGAGAAGAGTCCATTTAACGATGCTGTTAATGATTTTACGACTGTTTTCGGAGAGACTTTTAGGGATCCTTTGATGCAGATTCCCTTCTTCGCTGGAAAGGGGCGTGTAGACAAATTCCGCAATGCCATTAACTTTGTGAAGTCAGAAGGCAGAAGGTGGACAAAAGAAAGGGAGGAGGCAAGGAGGAATGAAGAATATGTCCCAGATGACATCTTAAATTCCACCCTCGACATTAAAGAACG…	pJet1.2	R
Matrix metalloprotease 1/14	mmp1/14	comp2275112_c0_seq2	MH587647	TCAGTTGGAATTGCAGGTGATGGTCTTCACGTAGTGGTTCAACCTTCTATTCTCCCCTGTGATTGGAGCAGAGTGCACTTTGCACCACCATTTTTGCTTTGGTTTGGTCACCTTTCTGTATGTCACTCCAAAACACTCATCATCTTCATCACATCGACTTTGGCAGTCTTCTAGCGAAATTTGTTCCATCACATTCTTCCCTCCTTTGTGACGGTTACCTTCCATCTTGGTATAAGTAATGGATCCCTCTTCATCCAACTGCTTGTAGAAGAAATTAAGATGTTTGGCAGCCACCAACTTGAAAAGAAAGTGGAAGCATCTGGGCACATTCCTGTTGATATTCTTGTAAGTGAAAGCCCAGCATTTGCTGTCTCTTTCACATGCATCTTTGCATGCTCC…	pJet1.2	R
Retinal dehydrogenase 1	retinalDH1	comp2272093_c0_seq1	MH587649	ATGGACTTCAAATTCCCTCCACCCATCACCAACCCCACAGTCAAGAATACTCAGATTTTCATCAACAATGAATTTGTCAACTCTGCAAGTGGAAAAACATTCCCAACTGTTAATCCAAGCACAGGAGAAACCATCTGCCAAATCCAGGAGGGAGATAAGGCTGATGTCAACAAGGCGGTTGAAGTGGCAAGAAAAGCTTTTGAACTAGGATCACCATGGCGACGAATGGACGCGTCGGACAGAGGTCGACTGATAAACAAGTTTGCCGATCTTGTCGAGAGGGATGCTGTTTACATTGCTAGCTTAGAGACTTTGGACAATGGCAAACCTTACACAAATGCATTTTTGGATGTTCATTTTGGCCTGAAAGTTTTACGATACTATGCAGGAATGGCCGAC…	pJet1.2	F
