# Supplementary material for: Combined transcriptome and proteome profiling reveals specific molecular brain signatures for sex, maturation and circalunar clock phase
Source: eLife. 2019 Feb 15;8:e41556. doi: 10.7554/eLife.41556 (PMC6377233; doi:10.7554/eLife.41556)
Supplement: Source data 1. [file elife-41556-data1.xlsx]

## Sheet: Additional_FilesContent_Key
File name	Description	File type	Content
Figure 1 source data 1	sample IDs	Source file to Fig. 1	Table depicting maturation satge, sex and lunar phase of the samples included in this study.
Figure 2 source data 1	excluded transcripts	Source file to Fig. 2	Table containing the IDs of the 5727 prokaryotic contaminats present in the TS_v4 as identified by Kraken; which were excluded from TS_v5 prior to differential expression analysis.
Figure 2 source data 2	Platynereis head reference transcriptome v1 base annotation	Source file to Fig. 2	Annotion of TS_v1, including blastn, blastx, GO-term and THMM predictions.
Figure 2 source data 3	Platynereis head reference transcriptome v4 interpro annotation	Source file to Fig. 2	Interpro annotion of TS_v4, including blastx-hist, GO-terms, and KEGG-terms.
Figure 3 source data 1	Platynereis head reference transcriptome v5 read counts	Source file to Fig. 3	Table containing the raw read count data for TS_v5. This is used for differential expression analysis
Figure 1 source data 2	differential expression comparisons	Source file to Fig. 1	Table showing the different comparions made for DET/DEP predictions-
Figure 3 source data 2	transcriptome DESeq normalised read counts	Source file to Fig. 4, Fig. 6, Fig. 7	Normalsied read counts of TS_v5 as calculated by the DESeq2 algorithm; used for DET expression graphs.
Figure 5 source data 1	labelled proteomics detected proteins and intensities, filtered and unfiltered	Source file to Fig. 5, 6, 7	Table contataining protein intensities and calculation of the normalised intensities for both, all 2290 detected proteins and the BR and TR filtered final list containing 1064 proteins used for DEP prediction. Used for DEP graphs.
Supplemenatry File S2	qPCR and cloning primers and plasmid info	Supplementary file	Table showing sequences and melting temperatures for the primers used for qPCR and cloning in ths study, as well as information on the plasmids generated.
Figure 6 source data 1	Ependymins alignment	Source file to Fig. 6	Fasta-file containing the ependymin protein alignement; used for the ERP trees in Figs. 6 and S7.
Figure 7 source data 1	Whinin-Proctolin alignment	Source file to Fig. 7	Fasta-file containing the Whitnin-Proctolin protein alignement; used for the tree in Fig. S9.
Figure 6 source data 2	Ependymins alignment sequence IDs/accession numbers	Source file to Fig. 6	Table containing the TS_v5 IDs for the Platynereis Ependymins as well as the NCBI IDs for the other ERPs used in file S10.
Figure 7 source data 2	Whitnin-Proctolin alignment sequence IDs/accession numbers	Source file to Fig. 7	Table containing the TS_v5 IDs for the Platynereis Whitnin as well as the NCBI IDs for the Whitnin/Protolins used in file S11.
Figure 3 source data 3	Platynereis head reference transcriptome v5 gene universe	Source file to Fig. 3	Table containing the "gene universe" for the TS_v5 used as background for GO-term enrichment analysis in Figs. 3 and S3a-k.
Figure 5 source data 2	Platynereis head reference proteome v4 gene universe	Source file to Fig. 5	Table containing the "gene universe" for the Prot_v4 used as background for GO-term enrichment analysis in Figs. 5 and S6a-g.
Figure 3 source data 3	transcriptome DESeq output tables	Source file to Fig. 3	This file contains the DESeq2 predicted DETs for all 14 comparision made. Each comparison is contained within a separate tab.
Figure 3 source data 4	transcriptome EdgeR output tables	Source file to Fig. 3	This file contains the EdgeR predicted DETs for all 14 comparision made. Each comparison is contained within a separate tab.
Figure 3 source data 5	transcriptome DESeq-EdgeR rank sum files	Source file to Fig. 3	This file contains the DESeq-EdgeR rank sums for predicted DETs for all 14 comparision made plus the all maturation rank sum predictions. Each comparison is contained within a separate tab. Mind that while DESeq calculates the log2 fold change as A/B; EdgeR calculates the log2 fold change as B/A. log2FoldChange: DESeq; log2FC: EdgeR; padj: BH-adjusted p-value DESeq; FDR: BH-adjusted p-value EdgeR.
Figure 3 source data 6	transcriptome Mfuzz cluster gene IDs with cluster membership values	Source file to Fig. 3	This file contains the soft clustering output of RNA expression values with Mfuzz. Each comparison, maturation, sex, and lunar contains the individual transcript ID and the membership values for each cluster ranging from 0 to 1.
Figure 3 source data 7	transcriptome all over- and under-represented GO-Terms from all comparisions	Source file to Fig. 3	Table containing the results of the GO-term analysis on transcript level. Individual GO-terms are shown with thei respective p-values in each of the three comparisons (maturation, sex, and lunar), as well as their ontolgy, i.e. Molecular Function, Biological Process, or Cellular Compartment.
Figure 3 source data 8	transcriptome over- and under-represented GO-Terms maturation comparison	Source file to Fig. 3	This file contains the over- and under-representet GO-terms for the maturation comparison on transcript level. Tabs for each of the three ontologies, i.e. Molecular Function, Biological Process, and Cellular Compartment.
Figure 3 source data 9	transcriptome over- and under-represented GO-Terms sex bias comparison	Source file to Fig. 3	This file contains the over- and under-representet GO-terms for the sex comparison on transcript level. Tabs for each of the three ontologies, i.e. Molecular Function, Biological Process, and Cellular Compartment.
Figure 3 source data 10	transcriptome over- and under-represented GO-Terms circalunar comparison	Source file to Fig. 3	This file contains the over- and under-representet GO-terms for the lunar comparison on transcript level. Tabs for each of the three ontologies, i.e. Molecular Function, Biological Process, and Cellular Compartment.
Figure 3 source data 11	transcriptome over-represented GO-Term unique for any of the three comparisons	Source file to Fig. 3	This file contains those over-represented GO-terms which are unique to a given comparison on transcript level, i.e. maturation, sex, or lunar, with p-values for each of the three comparision.
Supplemenatry File S1	unlabelled proteomics identified protein IDs	Supplementary file	Table containing the IDs of the 3847 identified proteins using an unlabelled proteomics approach.
Figure 5 source data 3	proteome comparison all over- and under-represented GO-Terms labelled proteomics	Source file to Fig. 5	Table containing the over-and under-represented GO-terms using all 2290 proteins deteced in the labelled proteome dataset. GO-terms are shown with their respective p-values, ontology (Molecular Function, Biological Process, Cellular Compartment), and test direction, i.e. over- or under-represented.
Figure 5 source data 4	proteome comparison all over- and under-represented GO-Terms unlabelled proteomics	Source file to Fig. 5	Table containing the over-and under-represented GO-terms using all 3847 proteins deteced in the unlabelled proteome dataset. GO-terms are shown with their respective p-values, ontology (Molecular Function, Biological Process, Cellular Compartment), and test direction, i.e. over- or under-represented.
Figure 5 source data 5	proteome comparision over- and under-represented GO-Terms shared between labelled and unlabelled proteomics	Source file to Fig. 5	Table containing the over-and under-represented GO-terms shared between the labelled 2290 proteins and the unlabelled 3847 proteins sets. GO-terms are shown with p-values, actual counts, expected counts, number of IDs per category for both set, respectively; as well as ontology (Molecular Function, Biological Process, Cellular Compartment).
Figure 5 source data 6	proteome ROTS results	Source file to Fig. 5	This file contains the ROTS predicted DEPs for all 14 comparision made. Each comparison is contained within a separate tab.
Figure 5 source data 7	proteome LIMMA results	Source file to Fig. 5	This file contains the LIMMA predicted DEPs for all 14 comparision made. Each comparison is contained within a separate tab.
Figure 5 source data 8	proteome ROTS-LIMMA rank sum files	Source file to Fig. 5	This file contains the ROTS-LIMMA rank sums for predicted DEPs for all 14 comparision made plus the all maturation rank sum predictions. Each comparison is contained within a separate tab.
Figure 5 source data 9	proteome Mfuzz cluster protein IDs with cluster membership values	Source file to Fig. 5	This file contains the soft clustering output of protein expression values with Mfuzz. Each comparison, maturation, sex, and lunar contains the individual transcript ID and the membership values for each cluster ranging from 0 to 1.
Figure 5 source data 10	proteome all over- and under-represented GO-Terms from all comparisions	Source file to Fig. 5	Table containing the results of the GO-term analysis on transcript level. Individual GO-terms are shown with thei respective p-values in each of the three comparisons (maturation, sex, and lunar), as well as their ontolgy, i.e. Molecular Function, Biological Process, or Cellular Compartment.
Figure 5 source data 11	proteome over- and under-represented GO-Terms maturation comparison	Source file to Fig. 5	This file contains the over- and under-representet GO-terms for the maturation comparison on protein level. Tabs for each of the three ontologies, i.e. Molecular Function, Biological Process, and Cellular Compartment.
Figure 5 source data 12	proteome over- and under-represented GO-Terms sex bias comparison	Source file to Fig. 5	This file contains the over- and under-representet GO-terms for the sex comparison on protein level. Tabs for each of the three ontologies, i.e. Molecular Function, Biological Process, and Cellular Compartment.
Figure 5 source data 13	proteome over- and under-represented GO-Terms circalunar comparison	Source file to Fig. 5	This file contains the over- and under-representet GO-terms for the lunar comparison on protein level. Tabs for each of the three ontologies, i.e. Molecular Function, Biological Process, and Cellular Compartment.
Figure 5 source data 14	lunar proteome repetion detected proteins and intensities, filtered and unfiltered	Source file to Fig. 5	This file contains those over-represented GO-terms which are unique to a give comparison on protein level, i.e. maturation, sex, or lunar, with p-values for each of the three comparision.
Figure 5 source data 15	lunar proteome repetion ROTS-LIMMA significant proteins	Source file to Fig. 5	This file contains the ROTS-LIMMA rank sums for predicted DEPs for the repeat lunar proteome experiment using only IM sample, containg the 1671 filtered and analysed proteins.
Figure 5 source data 16	lunar proteome set1-set2 ovelapping IDs ROTS-LIMMA significant proteins in set1	Source file to Fig. 5	This file contains the ROTS-LIMMA rank sums of DEPs predicted as significant in the first proteomics experiment (set1); using only the 1017 proteins detected in both, the first (set1) and the second experiment (set2) as input data.
Figure 5 source data 17	lunar proteome set1-set2 ovelapping IDs ROTS-LIMMA significant proteins in set2	Source file to Fig. 5	This file contains the ROTS-LIMMA rank sums of DEPs predicted as significant in the second proteomics experiment (set2); using only the 1017 proteins detected in both, the first (set1) and the second experiment (set2) as input data.
Figure 5 source data 18	lunar proteome all ROTS-LIMMA significant proteins with BLASTx annotation	Source file to Fig. 5	This file contains all DEPs predicted as significantly circalunar different by either the first, the second, or both proteome experiments. All proteins have also a BLASTx annotions where possible. Positive identification is marked by '+' in the respective column.
Figure 2 source data 4	transcriptome ENA accession numbers	Source file to Fig. 2	Full list of European Nucleotide Archive accession numbers for all sequenceing raw data and transcriptome assemblies from this study.
Figure 4 source data	expression values relative to sams and cdc as obtained by qRT-PCR	Source file to Fig. 4	This file contains the qRT-PCR expression values of the candidate genes relative to the expression of the arithmetic mean of the reference genes sams and cdc. Each gene is contained in a separate tab.
Figure 3 source data 12	all transcripts significantly regulated during maturation (maturation DETs)	Source file to Fig. 3	This file contains the IDs, mean expression values, top hit by blastX with e-value cut-off e-4, e-value corresponding to blast hit, number of identical/ similar AA or gaps in blast alignment ("identity", "positives", "gaps") for all transcripts significantly regulated during maturation
Figure 3 source data 13	all transcripts significantly regulated during sexual differentiation (sex DETs)	Source file to Fig. 3	This file contains the IDs, mean expression values, top hit by blastX with e-value cut-off e-4, e-value corresponding to blast hit, number of identical/ similar AA or gaps in blast alignment ("identity", "positives", "gaps") for all transcripts significantly regulated between males and females
Figure 3 source data 14	all transcripts significantly regulated between circalunar phases (lunar DETs)	Source file to Fig. 3	This file contains the IDs, mean expression values, top hit by blastX with e-value cut-off e-4, e-value corresponding to blast hit, number of identical/ similar AA or gaps in blast alignment ("identity", "positives", "gaps") for all transcripts significantly regulated between circalunar phases
Figure 5 source data 19	all proteins significantly regulated during maturation (maturation DEPs)	Source file to Fig. 5	This file contains the IDs, mean expression values, top hit by blastX with e-value cut-off e-4, e-value corresponding to blast hit, number of identical/ similar AA or gaps in blast alignment ("identity", "positives", "gaps") for all proteins significantly regulated during maturation
Figure 5 source data 20	all proteins significantly regulated during sexual differentiation (sex DEPs)	Source file to Fig. 5	This file contains the IDs, mean expression values, top hit by blastX with e-value cut-off e-4, e-value corresponding to blast hit, number of identical/ similar AA or gaps in blast alignment ("identity", "positives", "gaps") for all proteins significantly regulated between males and females
Figure 5 source data 21	all proteins significantly regulated between circalunar phases (lunar DEPs)	Source file to Fig. 5	This file contains the IDs, mean expression values, top hit by blastX with e-value cut-off e-4, e-value corresponding to blast hit, number of identical/ similar AA or gaps in blast alignment ("identity", "positives", "gaps") for all proteins significantly regulated between circalunar phases
Supplementary File S3	source and supplementary files info	Supplementary file	this file- short description of all source files and supplementary files
Supplementary File S4	Key resources table	Supplementary file	overview of key resources of the paper
